# Supplementary material for: Coral microbiomes are structured by environmental gradients in deep waters
Source: Environ Microbiome. 2024 Jun 10;19:38. doi: 10.1186/s40793-024-00579-0 (PMC11165896; doi:10.1186/s40793-024-00579-0)
Supplement: Supplementary file 3 — Additional file3: Contains all results from ANCOM-BC tests. (XLSX 4985 KB) [file 40793_2024_579_MOESM3_ESM.xlsx]

## Sheet: A) Raw Read Counts
	SH10542	SH10241	LII10378	SH10196	SH10370	SH10615	SH10914	SH10772	SH10457	SH10360	SH10509	SH10208	SH10440	LII10637	SH10059	SH10616	SH10853	LII10379	SH10819	SH11799	SH11792	SH10770	LII10363	SH10576	SH10692E	SH11800	SH11739	SH10030E	SH11849	SH10100	SH10881	SH10916	SH10434	SH10572	SH11958	LII09250	SH10394	SH10324	SH12058	SH10070	SH10579	SH10028	SH10952	SH10849	SH10054	SH10689E	SH10129	SH10511	SH10580
e279d5eca08a462d6fd2afedbadda53a	2504	0	0	3927	0	0	10191	6510	0	2	2995	4818	0	2	0	0	5	2	2910	2	0	5089	5	0	0	0	3919	4	3067	3144	0	6066	0	3	0	245	0	0	3	0	0	2	0	3	2	0	0	4931	2
38bcf0af411a0105d4cab6516d9b73e0	2079	0	0	0	0	0	346	46	0	0	1182	0	0	0	0	0	0	0	1072	0	0	1054	0	0	0	0	1137	0	0	0	0	138	0	0	0	0	0	0	0	0	0	0	0	0	0	0	0	82	0
2a6b49b76281cb316ddcd4935195a79f	46	0	0	0	0	0	0	0	0	0	341	0	0	0	0	0	0	0	136	0	0	2	0	0	0	0	86	0	201	780	0	6	0	0	0	0	0	0	0	0	0	0	0	0	0	0	0	26	0
c5a5e3471e4d1190c0568fb27d09bd33	23	0	0	0	0	72	8	0	192	0	0	0	86	0	0	53	181	0	48	0	0	0	0	1	0	9	5	0	0	0	3	24	186	30	1	0	0	0	0	0	2	0	0	76	0	19	0	0	7
f4d75bc4f7520668a381c178a01abad9	20	0	0	167	0	305	99	37	686	0	0	101	451	0	0	970	1073	0	14	360	46	3	0	10	0	220	8	0	0	69	798	44	499	284	0	0	0	0	3	0	56	0	3	708	0	29	4	0	9
f6460ce8abcacf9bb54da61dda41ba26	17	0	0	0	0	0	0	0	0	0	0	0	0	0	0	0	0	0	24	0	0	0	0	0	0	0	0	0	0	0	0	0	0	0	0	0	0	0	0	0	0	0	0	0	0	0	0	0	0
dd7ab4b5f7ef08d7fcb9f15d58a8f8e8	13	3	0	49	0	2	26	19	5	0	12	159	3	0	11	2	3	2	54	11	14	4	0	2	124	4	12	1652	62	37	9	19	3	0	7	0	3	11	34	0	0	55	0	0	3	31	9	27	26
b91224b3d2137945394b530d9a5410b4	13	6	0	22	0	0	14	2	0	0	2	0	0	0	0	2	2	0	15	8	0	0	0	0	0	5	0	6	32	21	3	0	0	0	0	0	0	0	0	0	0	10	0	0	0	7	0	0	0
4ec660e91036a6a00f9295110932ae7f	13	0	0	915	0	0	5	42	0	0	67	0	0	0	0	0	0	0	936	0	0	20	0	0	0	0	6	3	0	0	0	0	0	0	0	0	0	0	0	0	0	0	0	0	0	0	0	584	0
e03ee0aaf5a4fa8592994e836c647c76	10	0	3	0	0	0	0	0	0	0	6	0	0	0	7	4	2	0	21	14	0	0	0	0	2	5	2	7	4	15	0	0	0	0	0	0	0	4	0	0	0	0	0	0	0	0	3	7	1
0d05757a206a547b9db300dbd14568ea	8	0	0	0	0	0	8	0	0	0	0	0	0	0	0	0	0	0	26	0	0	0	0	0	0	0	0	0	0	0	0	0	0	0	0	0	0	0	0	0	0	0	0	0	0	0	0	0	0
a96c1bf37a4c87914b69d90b6a58fc3d	4	0	0	21	2	2	3	3	0	0	5	0	0	0	0	0	0	0	1	0	0	0	0	0	0	0	3	0	0	0	2	0	0	0	0	0	0	0	0	0	0	0	0	0	4	0	0	10	4
3ffc39e16675df919fdd5d45c4f65edb	4	0	0	0	0	0	0	0	0	0	0	0	0	0	0	0	0	0	0	0	0	0	0	0	0	0	3	0	8	0	0	0	0	0	0	0	0	0	0	0	0	0	0	0	0	0	0	0	0
c62bb858ab94a63375a85fd6a0e6e1bf	3	0	0	0	0	0	0	0	0	0	0	0	0	0	0	0	0	0	0	0	0	0	0	0	0	0	0	0	0	0	0	0	0	0	0	0	0	0	0	0	0	0	0	0	0	0	0	0	0
58ee3a597a23e6a323510690935be9e0	3	0	0	0	0	0	0	0	0	0	5	4	0	0	0	0	0	0	8	0	0	0	0	6	0	0	6	0	0	10	0	0	0	0	25	0	0	0	0	0	0	0	0	0	0	0	0	0	0
49bc19c6f1f30c1be57422cf12329486	3	0	0	0	0	0	0	0	3	0	0	5	0	0	0	91	0	0	0	0	11	0	0	0	0	2	4	0	13	0	0	0	0	2	42	0	3	0	0	4	0	0	0	0	0	0	0	0	0
06bf43d4fc088d5cba34e725f4da05a7	3	0	0	4	0	0	0	0	1	0	0	0	0	0	0	0	0	0	0	2	0	0	0	2	4	1	0	0	0	10	0	0	0	0	0	0	0	0	0	0	0	0	0	0	0	0	4	0	0
8710a2f2174ba0bafadd0033b6de0d11	2	0	0	0	0	0	14	4	0	0	0	88	0	0	0	0	0	0	20	0	0	4	0	0	0	0	10	0	0	256	0	0	0	0	0	0	0	0	0	0	0	0	0	0	0	0	0	0	0
20d203ecf792f7f65c065cad468579fb	0	7418	5949	0	2232	0	3	0	0	6134	0	0	0	6407	24	0	0	9057	0	9	3	2	8354	0	0	9	0	135	6	0	0	29	0	0	2	5934	0	46	0	7982	0	67	0	0	38	4	1	0	0
fec048e56b0c0b239608d5000e16264a	0	638	88	3	860	0	0	0	0	233	0	0	0	17	0	0	0	120	0	0	0	0	114	0	0	0	2	0	0	0	0	0	0	0	0	31	109	0	0	322	0	0	0	0	7	0	0	0	0
2a752747998afc2908f477520605396a	0	161	363	0	17	0	0	0	0	5	0	0	0	10	0	0	0	436	0	0	0	0	270	0	0	0	0	0	0	0	0	0	0	0	0	0	146	0	0	32	0	0	0	0	0	0	0	0	5
54276b414bf2613aa52f7b4ad3b33124	0	112	111	0	176	0	0	0	0	25	0	0	0	10	0	0	0	10	0	0	0	0	44	0	0	0	0	0	0	0	0	0	0	0	0	2	120	0	0	257	0	0	0	0	0	0	0	0	0
3b6561072c4524a4f8171f37852dccd9	0	52	6	0	29	0	0	0	0	8	0	0	0	2	0	0	0	1	0	0	0	0	11	0	0	0	0	0	0	0	0	0	0	0	0	0	20	0	0	23	0	0	0	0	0	0	0	0	0
267b7576e8eecc59a6831d770376ffde	0	30	0	0	24	0	0	0	0	23	0	0	0	0	0	0	0	2	0	0	0	0	14	0	0	0	0	0	0	0	0	0	0	0	0	2	10	0	0	5	0	0	0	0	0	0	0	0	0
b3a8903a0d3607b4e7dcc6de5ded8c65	0	25	63	0	0	0	0	0	0	0	0	0	0	0	0	0	0	69	0	0	0	0	63	0	0	0	0	0	0	0	0	0	0	0	0	0	23	0	0	0	0	0	0	0	0	0	0	0	0
24c8e401a33ccc601539c1190171f56e	0	21	0	0	33	0	0	0	0	7	0	0	0	0	0	0	0	5	0	0	0	0	3	0	0	0	0	0	0	0	0	0	0	0	0	0	0	0	0	12	0	0	0	0	0	0	0	0	0
5d8fc0f4c5bd5eb8ffb8f24e36d41d04	0	20	11	0	0	0	0	0	0	0	0	0	0	0	0	0	0	29	0	0	0	0	49	0	0	0	0	0	0	0	0	0	0	0	0	0	15	0	0	0	0	0	0	0	0	0	0	0	0
2728797e1ceec9dba36b16225872e8ad	0	17	5	0	4	0	0	0	0	2	0	0	0	0	0	0	0	0	0	0	0	0	4	0	0	0	0	0	0	0	0	0	0	0	0	0	0	0	0	2	0	0	0	0	0	0	0	0	0
b5836bcc8e4504c4b5b80b60820fdd73	0	13	4	0	0	0	0	0	0	7	0	0	0	3	0	0	0	20	0	0	0	0	8	0	0	0	0	0	0	0	0	0	0	0	0	2	0	0	0	6	0	0	0	0	0	0	0	0	0
031c26a41d716c6e75dc39f7a41e4214	0	12	0	0	0	0	0	0	0	0	0	0	0	0	0	0	0	0	0	0	0	0	0	0	0	0	0	0	0	0	0	0	0	0	0	0	0	0	0	0	0	0	0	0	0	0	0	0	0
be327b143ae14b7220dc53d7b950fe69	0	10	0	0	0	0	0	0	0	0	0	0	0	0	0	0	0	0	0	0	0	0	0	0	0	0	0	0	0	0	0	0	0	0	0	0	0	0	0	0	0	0	0	0	0	0	0	0	8
ab83d5a70ed57d5ece8407cc0d20f08a	0	9	0	3	4	0	0	0	0	7	0	0	0	0	0	0	0	0	0	0	0	0	5	0	0	0	0	0	0	0	0	0	0	0	0	2	10	0	0	13	0	0	0	0	0	0	0	0	0
a218fd463d58de2d945d281827c5a4f3	0	8	0	0	0	0	0	0	0	0	0	0	0	0	0	0	0	0	0	0	0	0	0	0	0	0	0	0	0	0	0	0	0	0	0	0	0	0	0	0	0	0	0	0	0	0	0	0	4
a74bb3627a40ad0c851e572d3ac1d820	0	5	0	0	0	0	0	0	0	0	0	0	0	0	0	0	0	7	0	0	0	0	0	0	0	0	0	0	0	0	0	0	0	0	0	0	3	0	0	6	0	0	0	0	0	0	0	0	0
bcd0d93b0d0407b2e43f4dfa8482f9a9	0	4	0	0	20	0	0	0	0	5	0	0	0	0	0	0	0	0	0	0	0	0	0	0	0	0	0	0	0	0	0	0	0	0	0	3	0	0	0	4	0	0	0	0	0	0	0	0	0
1a35143c6ba76a5d24cfe81aabff185a	0	4	2	0	49	0	0	0	0	0	0	0	0	0	0	0	0	0	0	0	0	0	0	0	0	0	0	0	0	0	0	0	0	0	0	0	0	0	0	0	0	0	0	0	0	0	0	0	0
8702c2c1e07e3ee06610734ac940c257	0	4	0	0	0	0	0	0	0	0	0	0	0	0	0	0	0	0	0	0	0	0	0	0	0	0	0	0	0	0	0	0	0	0	0	0	9	0	0	0	0	0	0	0	0	0	0	0	0
207437653de8acd8313c92cde08762c9	0	4	0	0	0	0	0	0	0	0	0	0	0	0	0	0	0	0	0	0	0	0	0	0	0	0	0	0	0	0	0	0	0	0	0	0	9	0	0	0	0	0	0	0	0	0	0	0	0
8fc90298b4bf0741fbe163f5a1e15460	0	4	0	0	0	0	5	0	0	0	0	0	0	0	0	0	0	0	0	0	0	0	0	7	0	0	0	0	0	0	0	0	0	0	0	0	0	0	4	0	0	0	2	2	0	0	5	0	17
334b6e09d515ac869e856c127b860c40	0	4	0	0	0	0	0	0	0	0	0	0	0	0	0	0	0	0	0	0	0	0	0	0	0	0	0	0	0	0	0	0	0	0	0	0	0	0	0	0	0	0	0	0	0	0	0	0	0
c9140122379c8d730597a35a44a32a3e	0	3	0	0	0	0	0	0	0	0	0	0	0	0	0	0	0	0	0	0	0	0	0	2	0	0	0	0	0	0	0	0	0	0	0	0	0	0	0	0	0	0	0	0	0	0	0	0	5
bc7819fed05d2125cb49a4edd48ca689	0	3	0	0	0	0	0	0	0	0	0	0	0	0	0	0	0	0	0	0	0	0	0	0	0	0	0	0	0	0	0	0	0	0	0	0	0	0	0	0	0	0	0	0	0	0	0	0	0
8d6011a0e523e6bd1990a592f890eae3	0	3	0	0	0	0	0	0	0	0	0	0	0	0	0	0	0	0	0	0	0	0	0	0	0	0	0	0	0	0	0	0	0	0	0	0	0	0	0	0	0	0	0	0	0	0	0	0	0
86ebe72d9e4fdf1cd326d1fcb9f25e8b	0	2	0	0	0	0	0	0	0	0	0	0	0	0	0	0	0	0	0	0	0	0	0	0	0	0	0	0	0	0	0	0	0	0	0	0	4	0	0	0	0	0	0	0	0	0	0	0	0
7b8a2af0a5a6ebdd2568e2f8c60f6c0a	0	2	0	0	2	0	0	0	0	0	0	0	0	0	0	0	0	0	0	0	0	0	2	0	0	0	0	0	0	0	0	0	0	0	0	0	0	0	0	0	0	0	0	0	0	0	0	0	0
611e7ae7c999dcfe2c286689a817c996	0	2	0	2	0	2058	0	0	1960	0	0	0	2661	0	0	0	3400	0	0	0	0	0	0	1754	18	0	0	2	0	0	633	0	3415	2884	27	0	0	0	0	0	2686	0	0	2395	0	966	0	0	0
eb3c86e375f4d9d33fa03d254c2b9b7f	0	2	0	0	0	0	0	0	0	0	0	0	0	0	0	0	0	0	0	0	0	0	0	0	0	0	0	0	0	0	0	0	0	0	0	0	0	0	0	0	0	0	0	0	0	0	0	0	7
c0030a9d2f67acbf01df9c55c70cb6be	0	2	0	0	0	0	0	0	0	0	0	0	0	0	0	0	0	0	0	0	0	0	0	0	0	0	0	0	0	0	0	0	0	0	0	0	0	0	0	0	0	0	0	0	0	0	0	0	0
bbe92f008efce294652f4545329ede03	0	2	0	0	0	0	0	0	0	0	0	0	0	0	0	0	0	0	0	0	0	0	0	0	0	0	0	0	0	0	0	0	0	0	0	0	0	0	0	0	0	0	0	0	0	0	0	0	0
0f4ad934b1ab2ef4188f2ee1d65cd02e	0	2	8	0	0	0	0	0	0	27	0	0	0	2	0	0	0	3	0	0	0	0	7	0	0	0	0	0	0	0	0	0	0	0	0	0	2	0	0	2	0	0	0	0	0	0	0	0	0
0e221ab4f866f1bb29428e9f0a8338e2	0	2	0	27	0	0	2	0	0	1	0	6	0	0	116	0	0	0	0	6	10	0	0	0	0	5	0	13	0	0	0	0	0	0	8	0	0	2847	10	0	0	0	0	0	2910	0	0	0	0
b6bea2bf648f9d5b24d8d900435d1d91	0	2	0	0	0	0	0	0	0	0	0	0	0	0	0	0	0	0	0	0	0	0	0	0	0	0	0	0	0	5	0	0	0	0	0	0	0	0	0	0	0	0	0	0	0	0	0	0	0
0ebe053683f954ca556c0cb3d5e3b99b	0	2	0	0	0	0	0	0	0	0	0	0	0	0	0	0	0	0	0	0	0	0	0	0	0	0	0	0	0	0	0	0	0	0	0	0	0	0	0	0	0	0	0	0	0	0	0	0	0
fa481739de6a3529df389deb4ca23fe9	0	2	0	0	0	0	0	0	0	0	0	0	0	0	0	1	0	0	0	0	0	0	0	0	0	0	0	0	0	0	0	0	0	0	0	0	0	0	0	0	0	0	0	0	0	0	0	0	11
4446984f06863aa7eb8dfeb8d844c851	0	2	0	0	0	0	0	0	0	0	0	0	0	0	2	0	0	0	0	0	0	0	0	0	0	0	0	9	0	0	0	0	0	0	0	0	0	0	0	0	0	0	0	0	0	0	0	0	0
7e1a03cc34dcbcc693ae472adf965cca	0	1	0	0	1	0	0	0	0	0	0	0	0	0	0	0	0	0	0	0	0	0	0	0	0	0	0	0	0	0	0	0	0	0	0	0	0	0	0	0	0	0	0	0	0	0	0	0	0
f87775e27657293733533d334dbe0c11	0	0	120	0	2020	0	0	0	0	1558	0	0	0	10	0	0	0	41	0	0	0	0	0	0	0	0	0	0	0	0	0	0	0	0	0	160	0	0	0	1188	0	0	0	0	0	0	0	0	0
ae219142809b7b90657a08fc2207fbb3	0	0	100	0	0	0	0	0	0	0	0	0	0	0	0	0	0	0	0	0	0	0	0	0	0	0	0	0	0	0	0	0	0	0	0	0	0	0	0	0	0	0	0	0	0	0	0	0	0
bf5270875a073aa1af222b66938021ea	0	0	61	0	0	0	0	0	0	0	0	0	0	0	0	0	0	0	0	0	0	0	0	0	0	0	0	0	0	0	0	0	0	0	0	0	0	0	0	0	0	0	0	0	0	0	0	0	0
6dc20146339db3984614ff7e2171889d	0	0	44	0	0	0	0	0	0	0	0	0	0	0	0	0	0	7	0	0	0	0	0	0	0	0	0	0	0	0	0	0	0	0	0	0	0	0	0	0	0	0	0	0	0	0	0	0	0
293afac02abff96ca613a3c91a13c598	0	0	10	0	0	0	0	0	0	0	0	0	0	0	0	0	0	0	0	0	0	0	2	0	0	0	0	0	0	0	0	0	0	0	0	0	0	0	0	0	0	0	0	0	0	0	0	0	0
3ea4ec6f3cf133c1324fd01ecd60fb55	0	0	9	0	0	0	0	0	0	0	0	0	0	0	0	0	0	0	0	0	0	0	0	0	0	0	0	0	0	0	0	0	0	0	0	0	0	0	0	0	0	0	0	0	0	0	0	0	0
078f4014c0f6e4679f6ca34de17e9da2	0	0	9	0	0	0	0	0	0	0	0	0	0	0	0	0	0	0	0	0	0	0	0	0	0	0	0	0	0	0	0	0	0	0	0	0	0	0	0	0	0	0	0	0	0	0	0	0	0
4d8dbf070481da782db86cc8f2a644ab	0	0	9	0	20	0	0	0	0	38	0	0	0	0	0	0	0	0	0	8	0	0	0	0	0	0	0	0	0	0	0	0	0	0	0	0	175	0	0	0	0	0	0	0	0	0	0	0	0
eaebc46056562b5a3d950f46c10716ee	0	0	5	0	4	0	0	0	0	5	0	0	0	0	0	0	0	2	0	0	0	0	0	0	0	0	0	0	0	0	0	0	0	0	0	0	0	0	0	3	0	0	0	0	0	0	0	0	0
71346bf92279695097bbbbcb956d2ba5	0	0	5	0	11	0	0	0	0	20	0	0	0	0	0	0	0	0	0	0	0	0	17	0	0	0	0	0	0	0	0	0	0	0	0	0	0	0	0	0	0	0	0	0	0	0	0	0	0
c99ebba337cad2084df6440d9a2c3888	0	0	5	0	0	0	0	0	0	0	0	0	0	0	0	0	0	0	0	0	0	0	3	0	0	0	0	0	0	9	0	0	0	0	0	0	0	0	0	0	0	0	0	0	0	0	0	0	0
373f840aa45c5c18feb05892a482976b	0	0	4	0	2	0	0	0	0	3	0	0	0	8	0	0	0	21	0	0	0	0	17	0	0	0	0	0	0	0	0	0	0	0	0	0	0	0	0	1	0	0	0	0	0	0	0	0	0
d3ea510f93ec399666b977d77f3eef90	0	0	4	0	0	0	0	0	0	0	0	0	0	0	0	0	0	0	0	0	0	0	0	0	0	0	0	0	0	0	0	0	0	0	0	0	0	0	0	0	0	0	0	0	0	0	0	0	0
39d6c80e8bef873f00573c5d8b4d66ef	0	0	4	0	0	0	0	0	0	0	0	0	0	6	0	0	0	14	0	0	0	0	5	0	0	0	0	0	0	0	0	0	0	0	0	24	0	0	0	9	0	0	0	0	0	0	0	0	0
2301c7a24c78ab7cec9c27e5c8182cae	0	0	4	0	44	0	0	0	0	13	0	0	0	6	0	0	0	21	0	0	0	0	2	0	0	0	0	0	0	0	0	0	0	0	0	0	0	0	0	19	0	0	0	0	0	0	0	0	0
a9eb8d1ec73af88d3ac5727e52327584	0	0	3	0	0	0	0	0	0	0	0	0	0	0	2	0	0	0	0	0	0	0	0	0	0	0	0	8	0	0	0	0	0	0	0	0	0	0	0	0	0	7	0	0	0	0	0	0	0
134e771246192e5dec85e7cbac32e3ff	0	0	3	0	19	0	0	0	0	2	0	0	0	0	0	0	0	7	0	0	0	0	2	0	0	0	0	0	0	0	0	0	0	0	0	0	0	0	0	0	0	0	0	0	0	0	0	0	0
8478b05848add9c0467e1fc6b5e7e519	0	0	3	0	21	0	0	0	0	12	0	0	0	1	0	0	0	6	0	0	0	0	0	0	0	0	0	0	0	0	0	0	0	0	0	0	0	0	0	9	0	0	0	0	0	0	0	0	0
b91a8dd122a05222419ae408ba9a6fad	0	0	3	0	30	0	0	0	0	0	0	0	0	2	4	0	0	3	0	0	0	0	0	0	0	0	0	0	0	0	0	0	0	0	0	0	0	0	0	5	0	0	0	0	0	0	0	0	0
b815388b50a2cbe8532620daf13a1665	0	0	3	0	0	0	0	0	0	0	0	0	0	0	0	0	0	0	0	0	0	0	0	0	0	0	0	0	0	0	0	0	0	0	0	0	0	0	0	0	0	0	0	0	0	0	0	0	0
717c2de30f3cc13d706aca77d5590d80	0	0	2	0	0	0	0	0	0	0	0	0	0	0	0	0	0	0	0	0	0	0	0	0	0	0	0	0	0	0	0	0	0	0	0	0	0	0	0	0	0	0	0	0	0	0	0	0	0
b04c14f8aeeabfc72b98887f7a30a88b	0	0	2	0	0	0	0	0	0	0	0	0	0	2	0	0	0	0	0	0	0	0	0	0	0	0	0	0	0	0	0	0	0	0	0	0	0	0	0	0	0	0	0	0	0	0	0	0	0
bae355d3523d18cc87d228f876f9a26f	0	0	2	0	0	0	0	0	0	0	0	0	0	0	4	0	0	0	0	0	0	0	0	0	0	0	0	8	0	0	0	0	0	0	0	0	0	0	0	0	0	0	0	0	0	0	0	0	0
5dc3cccf4802cc8acababc7de5704cf7	0	0	2	0	0	0	0	0	0	0	0	0	0	0	0	0	0	0	0	0	0	0	0	0	0	0	0	0	0	0	0	0	0	0	0	0	0	0	0	0	0	0	0	0	0	0	0	0	0
237bce96059a3d93dea6528139e04866	0	0	2	0	0	0	0	0	0	0	0	0	0	0	0	0	0	0	0	0	0	0	0	0	0	0	0	0	0	0	0	0	0	0	0	0	0	0	0	0	0	0	0	0	0	0	0	0	0
8c3066dc8259b10569b033b7173cd09a	0	0	2	0	8	0	0	0	0	43	0	0	0	0	0	0	0	2	0	0	0	0	2	0	0	0	0	0	0	0	0	0	0	0	0	0	0	0	0	0	0	0	0	0	0	0	0	0	0
367cbc75be16a0d9324131a3de660a64	0	0	2	0	0	0	0	0	0	0	0	0	0	0	0	0	0	0	0	0	0	0	0	0	0	0	0	0	0	0	0	0	0	0	0	0	0	0	0	0	0	0	0	0	0	0	0	0	0
5d4284bf2f087ddceead5271de0abf71	0	0	2	0	6	0	0	0	0	0	0	0	0	2	0	0	0	0	0	0	0	0	0	0	0	0	0	0	0	0	0	0	0	0	0	0	0	0	0	0	0	0	0	0	0	0	0	0	0
c00b6879feb571ef3b02a9c66df5a062	0	0	2	0	15	0	0	0	0	9	0	0	0	0	0	0	0	7	0	0	0	0	3	0	0	0	0	0	0	0	0	0	0	0	0	0	0	0	0	8	0	0	0	0	0	0	0	0	0
aad28926158881107d89f3f79fd5fcb9	0	0	2	0	0	0	0	0	0	0	0	0	0	0	0	0	0	0	0	0	0	0	0	0	0	0	0	0	0	0	0	0	0	0	0	0	0	0	8	0	0	0	0	0	0	0	0	0	0
c43d7da95af02777d926996222666571	0	0	2	0	0	0	0	0	0	0	0	0	0	0	0	0	0	2	0	0	0	0	8	0	0	0	0	0	0	0	0	0	0	0	0	0	0	0	0	0	0	0	0	0	0	0	0	0	0
6f7ae5547420864448a24c6f3fa9d623	0	0	1	0	0	0	0	0	0	0	0	0	0	0	0	0	0	0	0	0	0	0	0	0	0	0	0	0	0	0	0	0	0	0	0	0	0	0	0	0	0	0	0	0	0	0	0	0	0
8f208f8e52f60c50be43a1d165fb7a82	0	0	1	0	0	0	0	0	0	6	0	0	0	0	0	0	0	0	0	0	0	0	0	0	0	0	0	0	0	0	0	0	0	0	0	0	0	0	0	1	0	0	0	0	0	0	0	0	0
951e2202866ad422869b14d240377cd6	0	0	0	33	0	0	0	0	0	0	0	4	0	0	0	0	0	0	0	0	0	0	0	0	0	0	0	0	0	0	0	0	0	0	0	0	0	0	0	0	0	0	0	0	0	0	0	0	0
afacf1b82c1223e6210a31ec7ddb9618	0	0	0	25	0	93	0	0	0	0	0	25	2	0	0	92	2	0	7	23	17	0	0	1	2	16	0	0	0	0	0	0	0	7	2	0	0	0	20	0	0	0	37	0	0	0	139	0	2
1caf726202f009745816bcbba7a9de65	0	0	0	20	0	0	0	0	0	0	0	0	0	0	0	0	0	0	0	0	0	0	0	0	0	0	0	0	0	0	0	0	0	0	0	0	0	0	0	0	0	0	0	0	0	0	0	0	0
d0452887a5823391972b7cc0b0729333	0	0	0	20	0	0	0	0	0	0	0	0	0	0	0	0	0	0	0	0	0	0	0	0	0	0	0	0	0	0	0	0	0	0	0	0	0	0	0	0	0	0	0	0	0	0	0	0	0
201f200c04c8d4faef4e9e3fd6009cc1	0	0	0	16	0	0	0	0	0	0	0	10	0	0	0	0	0	0	0	23	4	0	0	9	0	13	0	0	0	0	2	0	0	4	4	0	0	0	0	0	2	0	0	0	0	0	0	0	9
54685bda8a69290d48b287b2eb007164	0	0	0	15	0	0	4	0	0	0	0	0	0	0	0	0	0	2	0	0	0	0	0	0	0	0	0	0	26	0	0	0	0	0	2	0	0	0	3	0	0	0	0	0	0	6	0	0	0
dcd8d7c7f57043c5e8c5d1420e195cb2	0	0	0	15	0	0	0	0	0	0	0	0	0	0	0	0	0	0	0	0	0	0	0	0	0	0	0	0	0	0	0	0	0	0	0	0	0	0	0	0	0	0	0	0	0	0	0	0	0
8f6a4c9b547b5de3749154139b41b9e0	0	0	0	14	0	0	0	0	0	0	0	0	0	0	0	0	0	0	0	0	0	0	0	0	0	0	0	0	0	0	0	0	0	0	0	0	0	0	0	0	0	0	0	0	0	0	0	0	0
ec2e9045f5bdfb6c8cb557febca88ed2	0	0	0	14	0	0	0	0	0	2	0	0	0	0	49	0	0	0	4	0	94	0	0	0	0	0	0	729	0	2	24	0	0	0	0	0	0	5	11	0	0	607	0	0	101	0	7	0	0
6bcfd968d594e9ca60991e3a3230dfa5	0	0	0	13	0	0	0	0	0	0	0	0	0	0	0	0	2	0	0	0	0	0	0	0	0	0	0	0	0	0	0	0	0	0	0	0	0	0	0	0	0	0	0	0	0	0	0	0	0
b8b816f183791f8975a4eb641cf11830	0	0	0	13	0	0	4	0	9	0	0	6	3	0	0	0	0	0	0	0	0	0	0	20	0	0	6	0	37	0	3	4	4	8	12	0	0	0	2	0	11	0	0	0	0	0	0	0	17
9ac8cce0411cff7f71c021fccf8c711f	0	0	0	12	0	0	0	0	0	0	0	0	0	0	0	0	0	0	0	0	0	0	0	0	0	0	0	0	0	0	0	0	0	0	0	0	0	0	0	0	0	0	0	0	0	0	0	0	0
ad5a515073b13f28dd22895c1e09e5d7	0	0	0	11	0	0	0	0	0	0	0	0	0	0	0	0	0	0	0	0	0	0	0	0	0	0	0	0	0	0	0	0	0	0	0	0	0	0	0	0	0	0	0	0	0	0	0	0	0
4c4d02bac3438d69e0815394c8db297f	0	0	0	11	0	0	2	3	0	0	0	33	0	0	0	0	0	0	14	0	0	0	0	0	44	0	0	549	4	0	0	5	0	0	0	0	0	0	0	0	0	0	0	0	0	12	0	0	0
3b064d572a158c2dc2abfb50c351db9c	0	0	0	8	0	0	0	0	0	0	7	0	0	0	0	0	0	0	0	0	0	0	0	0	0	0	0	0	0	0	0	0	0	0	0	0	0	0	0	0	0	0	0	0	0	0	0	0	0
c7f0dce0130e2cbc9578ce615ca2a3e2	0	0	0	8	0	0	0	0	0	0	0	0	0	0	0	0	0	0	0	0	0	0	0	0	0	0	0	0	0	0	0	0	0	0	0	0	0	0	0	0	0	0	0	0	0	0	0	0	0
576a4aa800dd6ed4ea26a776320d143b	0	0	0	6	0	0	0	0	0	0	0	0	0	0	0	0	0	0	0	0	0	0	0	0	0	0	0	0	0	0	0	0	0	0	0	0	0	0	0	0	0	0	0	0	0	0	0	0	0
deeb45cac4710afb1dafa80017f7e0f6	0	0	0	6	0	0	0	0	0	0	0	0	0	0	0	0	0	0	0	0	0	0	0	0	0	0	0	0	0	0	0	0	0	0	0	0	0	0	0	0	0	0	0	0	0	0	0	0	0
7c9e8d25f55684eee5db2f521f8d4002	0	0	0	6	0	0	0	0	0	0	0	0	0	0	0	0	0	0	0	0	0	0	0	0	0	0	0	0	0	0	0	0	0	0	0	0	0	0	0	0	0	0	0	0	0	0	0	0	0
95b614a2facf75f5bdfd911320fbe04d	0	0	0	5	0	0	0	0	0	0	0	9	0	0	0	0	0	0	0	8	0	0	0	0	0	0	0	0	0	0	0	0	0	0	0	0	0	0	0	0	0	0	0	0	0	0	0	0	0
d3b55056fd1616a416f6e3ca1f617311	0	0	0	4	0	0	0	0	0	0	0	0	0	0	0	0	0	0	0	0	0	0	0	0	0	0	0	0	0	0	0	0	0	0	0	0	0	0	0	0	0	0	0	0	0	0	0	0	0
9ac68311f6f104eda00a536811150f96	0	0	0	3	0	0	0	0	7	0	0	0	6	0	0	6	0	0	0	25	0	0	0	3	6	3	0	0	0	0	0	3	0	3	3	0	0	0	3	0	0	0	3	0	0	0	4	0	8
3b7ad3777424fbfedaf43e23965b653a	0	0	0	3	0	0	0	0	0	0	0	0	0	0	0	0	0	0	0	0	0	0	0	0	0	0	0	0	0	0	0	0	0	0	0	0	0	5	0	0	0	0	0	0	0	0	0	0	0
806d5b2383535d9a77119446cbf0aca9	0	0	0	2	0	0	0	0	0	0	0	0	0	0	0	0	0	0	0	0	0	0	0	0	0	0	0	0	0	0	0	0	0	0	0	0	0	0	0	0	0	0	0	0	0	0	0	0	0
28b18123c7eb8afac3053db0c3fce408	0	0	0	1	0	0	0	0	0	0	0	0	0	0	0	0	0	0	3	0	0	0	0	0	23	0	0	191	0	0	0	0	0	0	0	0	0	0	0	0	0	0	0	0	0	1	0	0	0
309e98fc9870147d0c88105f309b41fa	0	0	0	1	0	0	0	0	0	0	0	0	0	0	0	0	0	0	0	51	0	0	0	2	0	9	0	0	0	0	2	0	3	7	0	0	0	0	0	0	0	0	0	0	0	0	0	0	0
b61a263da476518497858a95e0779572	0	0	0	1	0	0	0	0	0	0	0	1	0	0	0	0	0	0	3	0	0	0	0	0	1	0	0	27	11	0	0	1	0	0	0	0	0	0	0	0	0	0	0	0	0	1	0	0	0
f841b10457536c7a97e4a9b3a6d746a6	0	0	0	0	26	0	0	0	0	8	0	0	0	2	0	0	0	2	0	0	0	0	0	0	0	0	0	0	0	0	0	0	0	0	0	0	0	0	0	5	0	0	0	0	0	0	0	0	0
ec78d51a2a39a2a3941767102c3c30d5	0	0	0	0	14	0	0	0	0	10	0	0	0	0	0	0	0	0	0	0	0	0	4	0	0	0	0	0	0	0	0	0	0	0	0	33	0	0	0	3	0	0	0	0	0	0	0	0	0
3499af7bc90c2ce0433131cad29bc487	0	0	0	0	13	0	0	0	0	6	0	0	0	1	0	0	0	8	0	0	0	0	0	0	0	0	0	0	0	0	0	0	0	0	0	0	0	0	0	8	0	0	0	0	0	0	0	0	0
bd5a9000fc2d33d68266586d14af9873	0	0	0	0	12	0	0	0	0	3	0	0	0	0	0	0	0	0	0	0	0	0	0	0	0	0	0	0	0	0	0	0	0	0	0	0	0	0	0	0	0	0	0	0	0	0	0	0	0
39e4abd4533928c9e7675b8b02c73d84	0	0	0	0	11	0	0	0	0	36	0	0	0	0	0	0	0	0	0	0	0	0	0	0	0	0	0	0	0	0	0	0	0	0	0	0	0	0	0	0	0	0	0	0	0	0	0	0	0
34b9cb26c596b3d669d13090ae2e6c03	0	0	0	0	10	0	0	0	0	43	0	0	0	0	0	0	0	9	0	0	0	0	3	0	0	0	0	0	0	0	0	0	0	0	0	0	0	0	0	3	0	0	0	0	0	0	0	0	0
71a0ac6b040d7cf29f13da7eabf35d58	0	0	0	0	5	0	0	0	0	1	0	0	0	0	0	0	0	2	0	0	0	0	2	0	0	0	0	0	0	0	0	0	0	0	0	0	0	0	0	3	0	0	0	0	0	0	0	0	0
ad37b9c500f68054a12d682b49cab741	0	0	0	0	4	0	0	0	0	5	0	0	0	0	0	0	0	0	0	0	0	0	0	0	0	0	0	0	0	0	0	0	0	0	0	0	0	0	0	0	0	0	0	0	0	0	0	0	0
91403baaa4c13a50e0fa58979aada839	0	0	0	0	4	0	0	0	0	6	0	0	0	0	0	0	0	0	0	0	0	0	0	0	0	0	0	0	0	0	0	0	0	0	0	0	0	0	0	0	0	0	0	0	0	0	0	0	0
6fbb24a0127fcaeb73bba7c58d830384	0	0	0	0	3	0	0	0	0	0	0	0	0	0	0	0	0	0	0	0	0	0	0	0	0	0	0	0	0	0	0	0	0	0	0	0	0	0	0	0	0	0	0	0	0	0	0	0	0
88b75a3303c2687a32ed9a0a8b01d620	0	0	0	0	3	0	0	0	0	0	0	0	0	0	0	0	0	0	0	0	0	0	0	0	0	0	0	0	0	0	0	0	0	0	0	0	0	0	0	0	0	0	0	0	2	0	0	0	0
e07a5311651040cda9f6f047b57ea180	0	0	0	0	3	0	0	0	0	0	0	0	0	0	0	0	0	0	0	0	0	0	0	0	0	0	0	0	0	0	0	0	0	0	0	0	0	0	0	0	0	0	0	0	0	0	0	0	0
5894c2dd3e2f603f60bb5187285f8c31	0	0	0	0	2	0	0	0	0	0	0	0	0	0	0	0	0	0	0	0	0	0	0	0	0	0	0	0	0	0	0	0	0	0	0	0	9	0	0	0	0	0	0	0	0	0	0	0	0
86c433154b5fa35b553d0a0568aa490d	0	0	0	0	2	0	0	0	0	3	0	0	0	0	0	0	0	0	0	0	0	0	0	0	0	0	0	0	0	0	0	0	0	0	0	0	0	0	0	4	0	0	0	0	0	0	0	0	0
744bbbdde2962e06c2a0d35508021e5d	0	0	0	0	1	0	0	0	0	2	0	0	0	0	0	0	0	1	0	0	0	0	0	0	0	0	0	0	0	0	0	0	0	0	0	0	0	0	0	0	0	0	0	0	0	0	0	0	0
80beb6f73f16fe9ae5d0879e6d5a79ca	0	0	0	0	1	0	0	0	0	0	2	0	0	0	0	0	0	0	0	0	0	0	0	0	0	0	0	0	0	0	0	0	0	0	0	0	0	0	0	0	0	0	0	0	0	0	0	0	3
0990b5104008a196f936eedaac516034	0	0	0	0	0	1236	0	0	35	0	0	0	21	0	0	986	39	0	0	8	15	0	0	127	3	208	0	0	0	0	3563	0	47	11	3	0	0	0	0	0	11	0	2123	10	0	2	0	0	0
733967607b869414d23f9a04e3c139ff	0	0	0	0	0	109	0	0	14	0	0	0	126	0	0	235	45	0	0	34	1	0	0	0	2	28	0	0	0	0	0	0	77	0	0	0	0	0	0	0	0	0	0	87	0	40	165	0	0
92af17085169270632119ba9f2d29c13	0	0	0	0	0	101	0	20	190	0	0	61	120	0	0	19	0	0	45	139	2	5	0	50	0	158	0	0	0	246	140	14	74	165	0	0	0	0	0	0	7	0	0	27	0	0	213	24	0
e3729bcea875141ee810fc44ec9522ef	0	0	0	0	0	46	0	0	11	0	0	0	1	0	0	0	19	0	0	236	63	0	0	19	90	13	0	0	0	0	10	0	2	11	0	0	0	0	30	0	7	0	0	0	0	147	7	0	14
3eeac2529a40b390d83dc1ffbcbba538	0	0	0	0	0	37	0	0	199	0	0	0	6	0	0	828	0	0	0	27	10	0	0	0	0	5	0	0	0	0	204	0	10	0	0	0	0	0	0	0	0	0	203	0	0	2	0	0	3
b178e475c41752be0aa996efd0b8722c	0	0	0	0	0	28	0	0	11	0	0	0	21	0	0	161	11	0	0	0	0	0	0	0	0	13	0	10	0	0	0	0	41	0	2	0	0	0	0	0	0	0	5	20	0	27	78	0	0
ac7a2ccd11d2800791bd090e26a8f18c	0	0	0	0	0	22	0	0	0	0	0	0	0	0	0	0	12	0	0	0	0	0	0	231	0	0	0	0	0	0	0	0	0	0	0	0	0	0	0	0	5	0	0	11	0	0	0	0	0
0e71691318c196db22b7a33aa9cb23a3	0	0	0	0	0	17	0	0	125	0	0	0	3	0	0	322	0	0	0	3	0	0	0	0	0	8	0	0	0	0	197	0	4	0	0	0	0	0	0	0	0	0	62	0	0	0	0	0	18
8f6f296d1db5f96352c5ea5f7fd0149e	0	0	0	0	0	16	0	0	32	0	0	0	5	0	0	0	1	0	0	7	0	0	0	28	22	11	0	0	0	0	0	0	2	28	0	0	0	0	7	0	0	0	59	0	0	0	5	0	63
923ef7197cc5253e742fa60a9a1e67a4	0	0	0	0	0	13	0	0	0	0	0	0	0	0	0	0	0	0	0	0	0	0	0	0	0	0	0	0	0	0	0	0	0	0	0	0	0	0	0	0	0	0	0	0	0	0	0	0	0
94a6aa1bf069cc651612deebf36ce603	0	0	0	0	0	10	0	0	3	0	0	0	0	0	0	0	0	0	0	0	0	0	0	21	3	9	0	0	0	0	0	0	0	3	0	0	0	0	0	0	0	0	26	0	0	0	6	0	0
b0e8865fd93d23f5c4d73e2c95ea299a	0	0	0	0	0	10	0	0	0	0	0	0	0	0	0	0	24	0	0	167	0	0	0	2	3	0	0	0	0	0	0	0	28	0	0	0	0	0	0	0	11	0	0	0	0	33	0	0	254
5b9ef4df6da525baaf3c39f15648ab8b	0	0	0	0	0	8	0	0	0	0	0	0	0	0	0	4	0	0	0	0	0	0	0	0	0	0	0	0	0	0	0	0	0	0	0	0	0	0	0	0	0	0	0	0	0	0	0	0	0
81842675bba20f37607613642d5bb39d	0	0	0	0	0	8	0	0	0	0	0	0	0	0	0	0	0	0	0	0	0	0	0	0	0	0	0	0	0	0	3	0	0	0	0	0	0	0	0	0	0	0	0	0	0	0	0	0	0
812312537f0193c189e0e9657787156e	0	0	0	0	0	5	0	0	0	0	0	0	0	0	0	7	0	0	0	0	0	0	0	0	0	0	0	0	0	0	0	0	0	0	0	0	0	0	0	0	0	0	0	0	0	0	0	0	0
033623144ecadc0ad8152bb5b4930736	0	0	0	0	0	5	0	0	10	0	0	0	29	0	0	18	1	0	0	0	0	0	0	35	0	28	0	0	0	0	11	0	25	67	9	0	0	0	0	0	10	0	0	17	0	2	0	0	278
5d4a99e055f3166d261806e3dc758f9f	0	0	0	0	0	5	0	0	0	0	0	0	0	0	0	0	0	0	0	0	0	0	0	0	2	0	0	0	37	0	0	0	0	0	0	0	0	0	0	0	0	0	0	0	0	2	0	0	0
ba89a3c6fea1a5db395eb87230c10fa8	0	0	0	0	0	4	0	0	0	0	0	0	0	0	0	0	0	0	0	0	0	0	0	0	0	0	0	0	0	4	0	0	0	0	0	0	0	0	0	0	0	0	0	0	0	0	2	0	0
353576aa31a843b6d424c1cd261f89da	0	0	0	0	0	4	0	0	0	0	0	0	0	0	0	0	0	0	0	0	0	0	0	0	0	0	0	0	0	0	0	0	0	0	0	0	0	0	0	0	0	0	0	0	0	0	0	0	0
a06c8ab153485211e35e43b1dba79813	0	0	0	0	0	4	0	0	0	0	0	0	0	0	0	0	0	0	0	0	0	0	0	0	0	0	0	0	0	0	0	0	0	0	0	0	0	0	0	0	0	0	0	0	0	0	4	0	0
dec6d5f6e43ffd05ca24398b5a6a78f6	0	0	0	0	0	4	0	0	0	0	0	0	0	0	0	0	0	0	0	0	0	0	0	2	0	0	0	0	0	0	0	0	0	0	0	0	0	0	0	0	0	0	0	0	0	0	0	0	0
bd0eaf6d844b9db312ccd5d8a7b389c8	0	0	0	0	0	3	0	0	0	0	0	0	0	0	0	3	0	0	0	0	0	0	0	0	0	0	0	0	0	0	0	0	0	0	0	0	0	0	0	0	0	0	0	0	0	0	0	0	0
cbabb18743ac08d507b63cc8c34c8b0a	0	0	0	0	0	3	0	0	0	0	0	4	5	0	0	1	0	0	0	16	0	0	0	0	0	3	0	0	0	0	0	0	0	0	4	0	0	0	0	0	0	0	3	0	0	0	2	0	0
6b915a6c520ef13171cbc6048d9ab44d	0	0	0	0	0	3	0	0	0	0	0	10	0	0	0	0	0	0	0	0	9	0	0	0	2	0	2	0	0	0	0	0	0	0	0	0	0	0	0	0	0	11	0	0	3	0	5	0	0
41ebf00565b73cf17a8c253b8dcf4987	0	0	0	0	0	3	0	0	0	0	0	0	0	0	0	0	0	0	0	0	0	0	0	0	0	0	0	0	0	0	0	0	0	0	0	0	0	0	0	0	2	0	0	0	0	0	0	0	0
6b5cc831397ae23200d65843aef02908	0	0	0	0	0	3	0	0	0	0	0	0	0	0	0	0	0	0	0	0	0	0	0	0	0	0	0	0	0	0	0	0	0	0	0	0	0	0	0	0	0	0	0	0	0	0	0	0	0
76e1861689a826e652af9d40551ffdf1	0	0	0	0	0	3	0	0	0	0	0	0	0	0	2	0	0	0	3	0	0	0	0	0	0	0	0	0	0	0	0	0	0	0	0	0	0	0	0	0	0	2	0	0	0	0	2	0	0
a6fc5503a947af6945318f80613cda23	0	0	0	0	0	3	0	0	0	0	0	0	0	0	0	0	0	0	0	0	0	0	0	0	0	0	0	0	0	0	0	0	0	0	0	0	0	0	0	0	0	0	0	0	0	0	0	0	0
0c16ce27437bf913bcc236c155e024a0	0	0	0	0	0	3	0	0	27	0	0	0	3	0	0	0	2	0	0	0	2	0	0	14	34	23	0	0	0	0	0	0	4	18	4	0	0	0	8	0	12	0	107	0	0	34	24	0	0
845ba39142d4bef751d489978dce519a	0	0	0	0	0	3	0	2	0	0	0	0	0	0	0	0	0	0	0	0	0	0	0	0	4	0	0	0	0	0	0	0	0	0	0	0	0	0	0	0	0	0	0	0	0	0	0	0	0
2a5d0f91f30217caefcd589da4481748	0	0	0	0	0	2	0	0	2	0	0	0	5	0	0	0	1	0	0	0	0	0	0	1	0	0	0	0	0	0	0	0	3	1	0	0	0	0	0	0	5	0	0	4	0	0	0	0	0
391445de1e327042d6f56355069eae9e	0	0	0	0	0	2	0	0	18	0	0	10	0	0	0	0	6	0	3	0	3	0	0	0	0	1	0	0	2	0	6	0	14	5	1	0	0	0	0	0	0	0	0	0	0	0	0	0	7
3b236c806fe5ee363439c6330dc5162c	0	0	0	0	0	2	0	0	0	0	0	0	0	0	0	2	0	0	0	0	0	0	0	0	0	0	0	0	0	0	0	0	0	0	0	0	0	0	39	0	0	0	0	0	0	0	0	0	0
38e86d49e0fb7b79ff5595bec7fb2ba2	0	0	0	0	0	2	0	0	0	0	0	0	0	0	0	6	0	0	0	0	0	0	0	0	0	0	0	0	0	0	0	0	0	0	0	0	0	0	0	0	0	0	0	0	0	5	24	0	0
ae21c3af33a4a61868ca26a27be5e87a	0	0	0	0	0	2	0	0	0	0	0	0	0	0	0	0	0	0	0	355	0	0	0	0	0	0	0	0	0	0	29	0	0	0	0	0	0	0	0	0	3	0	7	0	0	0	29	0	34
43df3699a10a5f0f66708924084f8033	0	0	0	0	0	2	0	0	0	0	0	0	0	0	0	0	0	0	0	7	0	0	0	0	0	0	0	0	0	0	0	0	0	2	0	0	0	0	0	0	0	0	0	0	0	0	0	0	0
33085a9b0b195dc61b3753c37dcf2dfd	0	0	0	0	0	2	0	0	0	0	0	0	0	0	0	25	0	0	0	0	0	0	0	0	0	0	0	0	0	0	0	0	0	0	0	0	0	0	0	0	0	0	0	0	0	0	0	0	0
2d2e5d4884329100aecac3085fd22c80	0	0	0	0	0	2	0	0	0	0	0	0	2	0	0	0	0	0	0	0	0	0	0	0	0	0	0	0	0	0	0	0	0	0	0	0	0	0	0	0	0	0	0	0	0	0	0	0	0
2431bb4f680abba8d072871e71fda1c3	0	0	0	0	0	2	5	0	2	0	0	14	2	0	31	1	0	0	6	14	453	0	0	2	1	12	0	122	0	24	0	0	0	3	16	0	0	0	92	0	2	128	0	0	16	0	20	0	8
b8e9cc24e972e701c7e30696ed31dc16	0	0	0	0	0	2	0	0	2	0	0	0	0	0	0	0	0	0	0	0	0	0	0	530	2	0	0	0	0	0	0	0	2	8	8	0	0	0	0	0	121	0	0	474	0	0	0	0	448
e89f0be9a1493f605fdc279226a13f92	0	0	0	0	0	2	0	0	0	0	0	0	0	0	0	3	0	0	0	0	0	0	0	0	0	0	0	0	0	0	0	0	0	0	0	0	0	0	0	0	0	0	0	0	0	0	0	0	0
5ede22d6d3421dc9592d2f3a34b0cf48	0	0	0	0	0	2	0	0	0	0	0	0	0	0	0	0	0	0	0	0	0	0	0	0	0	0	0	0	0	0	0	0	0	0	0	0	0	0	0	0	0	0	0	0	0	0	0	0	0
4593ae11fdf9256be5b7fc0b08cc1677	0	0	0	0	0	2	0	0	0	0	0	0	0	0	0	0	0	0	0	0	0	0	0	0	0	0	0	0	0	0	0	0	0	0	0	0	0	0	0	0	0	0	0	0	0	0	0	0	0
71c1bb2d9c1f4f91448e5cac39c9de65	0	0	0	0	0	1	0	0	0	0	0	0	0	0	0	0	0	0	0	0	0	0	0	0	0	0	0	0	0	0	4	0	0	0	0	0	0	0	0	0	0	0	3	0	0	0	0	0	0
839a711826bf124b6897bf4717cf4b52	0	0	0	0	0	1	0	0	0	0	0	0	0	0	0	0	0	0	0	0	0	0	0	0	0	0	0	0	0	0	1	0	0	0	0	0	0	0	0	0	0	0	0	0	0	0	0	0	0
6fce947e79930d0c9b4fc37f77668277	0	0	0	0	0	0	16	0	0	0	0	0	0	0	0	0	2	0	0	0	0	0	0	0	0	0	0	0	0	0	0	5	0	0	0	0	0	0	0	0	0	0	0	0	0	0	0	0	0
cde2df1b119d598cd7378c55d3187185	0	0	0	0	0	0	12	0	0	0	0	0	0	0	0	0	0	0	0	0	0	0	0	0	0	0	0	0	0	0	0	0	0	0	0	0	0	0	0	0	0	0	0	0	0	0	0	0	0
af92b0d9293d0801e429548bb2f17ac0	0	0	0	0	0	0	7	0	0	0	260	0	0	0	0	0	0	0	0	0	0	0	0	0	0	0	0	0	229	0	0	49	0	0	0	0	0	0	0	0	0	0	0	0	0	0	0	502	0
f1bf5dc823b6106dbe68de9f41c6eedf	0	0	0	0	0	0	6	0	0	0	0	0	0	0	0	0	0	0	0	0	4	0	0	0	0	0	0	0	0	0	0	0	0	0	0	0	0	0	0	0	0	0	0	0	0	0	0	0	2
c43db3c48e6b883792160c38a4243338	0	0	0	0	0	0	5	10	0	0	0	0	8	0	0	0	0	0	13	4	3	4	0	2	0	5	0	0	0	0	0	0	0	0	0	0	0	0	0	0	0	0	3	4	0	0	0	0	8
5b673c9f333f4c7fbf81518e0b3028a8	0	0	0	0	0	0	5	0	0	0	0	0	0	0	0	0	0	0	0	0	0	0	0	0	0	0	0	0	0	0	0	0	0	0	0	0	0	0	0	0	0	0	0	0	0	0	0	0	0
321534535118937605b56f32900be944	0	0	0	0	0	0	5	0	0	0	0	0	6	0	0	0	1	0	0	0	0	0	0	4	0	3	4	0	0	0	0	0	0	4	0	0	0	0	0	0	2	0	0	0	0	0	0	0	0
df94a3d1ff48209dace6e69ccd52e59c	0	0	0	0	0	0	4	6	0	0	0	3	0	0	0	0	0	0	0	0	0	0	0	0	0	0	0	0	0	0	0	0	0	0	0	0	0	0	0	0	0	0	0	0	0	0	0	0	0
47b711109abf274dcf465e73a7fc39ef	0	0	0	0	0	0	4	0	2	0	0	0	0	0	0	0	0	0	0	0	0	0	0	0	0	0	0	0	0	0	0	0	0	0	0	0	0	0	0	0	0	0	0	0	0	0	0	0	0
9dbae1282e5e5a4a05a799d9bd7f289f	0	0	0	0	0	0	4	0	0	0	0	0	0	0	0	0	0	0	0	0	0	0	0	0	0	0	0	0	0	0	0	0	0	0	0	0	0	0	0	0	0	0	0	0	0	0	0	0	0
f5483078d3121fe8015deb588dca257e	0	0	0	0	0	0	3	0	0	0	0	0	0	0	0	0	0	0	0	0	0	0	0	0	0	0	0	0	0	0	0	0	0	0	0	0	0	0	0	0	0	0	0	0	0	0	0	7	0
ac145a85c6f80b3ff50168f3e73dc88c	0	0	0	0	0	0	3	0	0	0	0	0	0	0	0	0	0	0	2	0	0	0	0	4	0	0	0	0	0	0	0	0	0	0	0	0	0	0	0	0	0	0	0	0	0	0	0	0	12
ac9204ab1bac5e5bad350acd2b0d9e98	0	0	0	0	0	0	3	0	0	0	0	6	0	0	0	0	0	0	2	0	0	2	0	0	0	0	0	0	3	0	0	3	0	0	0	0	0	0	0	0	0	0	0	0	0	0	0	4	0
9c3f788957452a1ce2614c4941e7ff4b	0	0	0	0	0	0	3	0	0	0	0	0	0	0	0	0	0	0	0	0	0	0	0	0	0	0	0	0	0	0	0	0	0	0	0	0	0	0	0	0	0	0	0	0	0	0	0	0	0
bcd596dfb9b8547e67b3f66c91c3090f	0	0	0	0	0	0	3	0	0	0	0	0	0	0	0	0	0	0	0	0	0	0	0	0	0	0	0	0	0	0	0	0	0	0	0	0	0	0	0	0	0	0	0	0	0	0	0	0	0
b8aef294e45126fd7b5e3d90434c57eb	0	0	0	0	0	0	3	0	0	0	0	0	0	0	0	0	0	0	0	0	207	0	0	0	0	3	0	0	0	8	0	0	0	0	0	2	0	0	0	0	0	0	0	0	3	0	5	0	10
801dae05d7b40ef1db3e53bb1aba5344	0	0	0	0	0	0	2	0	0	0	0	0	0	0	0	0	0	0	0	0	0	0	0	0	0	0	0	0	0	0	0	0	0	0	0	0	0	0	0	0	0	0	0	1	0	0	0	0	0
ee54f1a034a47ba0ec98ae432929d016	0	0	0	0	0	0	0	8	0	0	8	14	0	0	0	0	0	0	0	0	0	0	0	0	0	0	38	0	0	0	0	0	0	0	0	0	0	0	0	0	0	0	0	0	0	15	0	0	0
6cc634e919f3df1140733a5fbbce10bd	0	0	0	0	0	0	0	5	0	0	0	0	0	0	2	0	0	0	0	0	0	0	0	0	0	0	2	0	0	0	0	0	0	0	0	0	0	0	2	0	0	0	0	0	0	0	0	0	0
025f3d376ac40769191e4b2513e6a928	0	0	0	0	0	0	0	4	0	0	7	0	0	0	0	0	0	0	0	0	0	1	0	0	0	0	0	0	0	0	0	0	0	0	0	0	0	0	0	0	0	0	0	0	0	0	0	0	0
00484c0e467aafd32c880fe0aba865f5	0	0	0	0	0	0	0	4	0	0	0	0	0	0	0	0	0	0	0	0	0	0	0	0	0	0	0	0	0	0	0	0	0	0	0	0	0	0	0	0	0	0	0	0	0	0	0	0	0
cc7da199ed43856a0eab8f24805825ce	0	0	0	0	0	0	0	3	0	0	0	0	0	0	0	0	0	0	0	0	3	0	0	0	0	2	0	0	0	0	0	0	0	0	0	0	0	0	0	0	0	0	0	0	0	0	0	0	0
f4d57881006eaa59946974df0a64d9c0	0	0	0	0	0	0	0	3	0	0	0	0	0	0	0	0	0	0	0	0	0	0	0	0	0	0	0	0	1	0	0	0	0	0	0	0	0	0	0	0	0	0	0	0	0	0	0	0	0
bdd2726429fc29bf03cb6dc2b6fc6c16	0	0	0	0	0	0	0	2	0	0	0	0	0	0	0	0	0	0	0	0	0	0	0	0	0	0	0	0	0	0	0	0	0	0	0	0	0	0	0	0	0	0	0	0	0	0	0	0	0
4d5d319e8f0f5ebf208867966c7f06b1	0	0	0	0	0	0	0	2	0	0	0	0	0	0	0	0	0	0	0	17	0	0	0	0	0	0	0	0	0	0	0	9	0	1	0	0	0	0	0	0	0	0	0	0	0	0	0	0	0
7416ebb893bafa38fe3bb050bd359ae0	0	0	0	0	0	0	0	2	0	0	0	0	0	0	0	0	0	0	0	0	0	0	0	0	0	0	0	0	0	0	0	0	0	0	0	0	0	0	0	0	0	0	0	0	0	5	0	0	0
69326583b867b43586409a7fb1afa288	0	0	0	0	0	0	0	2	2	0	0	0	0	0	0	0	0	0	0	0	0	0	0	0	3	0	0	0	0	0	0	0	0	0	0	0	0	0	0	0	6	0	0	0	0	0	0	0	0
5455cb51f0522637cf74acc2042f20f8	0	0	0	0	0	0	0	2	27	0	0	0	30	0	0	0	67	0	0	2177	0	0	0	1	2007	1190	0	0	0	0	70	0	98	44	219	0	0	2	0	0	6	0	435	68	0	412	293	0	384
ca0a0f7fff5dfb86ed929d34e6638ad3	0	0	0	0	0	0	0	0	258	0	0	0	161	0	0	0	0	0	0	0	0	0	0	0	0	0	0	0	0	0	0	0	0	0	0	0	0	0	0	0	4	0	0	0	0	0	0	0	0
a890d6ebda1bc8c565766561299bac3e	0	0	0	0	0	0	0	0	206	0	0	0	10	0	0	0	24	0	0	2	271	0	0	393	57	0	0	0	0	0	72	0	101	386	0	0	0	0	1234	0	55	0	198	46	0	1588	1776	0	932
e724c5532327acebcca45d865c656239	0	0	0	0	0	0	0	0	191	0	0	0	0	0	0	0	0	0	0	0	0	0	0	0	0	0	0	0	0	0	0	0	0	0	0	0	0	0	0	0	0	0	0	0	0	0	0	0	0
d20b48ca4f1fc621f81748945705e7be	0	0	0	0	0	0	0	0	152	0	0	0	0	0	0	0	0	0	0	0	0	0	0	0	0	0	0	0	0	0	0	0	0	0	0	0	0	0	0	0	0	0	0	0	0	0	0	0	0
d5cfc873c4920a2ac83155b97178207b	0	0	0	0	0	0	0	0	124	0	0	0	0	0	0	0	0	0	0	0	0	0	0	0	0	0	0	0	0	0	0	0	84	10	0	0	0	0	0	0	0	0	0	54	0	1	0	9	368
5194a7fa4861c1ee66f1f7ef80285cae	0	0	0	0	0	0	0	0	94	0	0	0	0	0	0	0	0	0	0	0	0	0	0	0	0	0	0	0	0	0	0	0	0	0	0	0	0	0	0	0	0	0	0	0	0	0	0	0	0
9d03827b4d7158e3619479d62c82483c	0	0	0	0	0	0	0	0	68	0	0	0	0	0	0	0	0	0	0	0	0	0	0	0	0	0	0	0	0	0	0	0	0	0	0	0	0	0	0	0	0	0	0	0	0	0	0	0	0
d94b32e3f7ca0c4e8516cbc8fd0f12dd	0	0	0	0	0	0	0	0	67	0	0	0	0	0	0	0	0	0	0	0	0	0	0	0	0	0	0	0	0	0	0	0	0	0	0	0	0	0	0	0	0	0	0	0	0	0	0	0	0
84b64b51cab8ff02c96b40240d09774b	0	0	0	0	0	0	0	0	51	0	0	0	0	0	0	0	0	0	0	3	0	0	0	0	0	1	0	0	0	0	68	0	2	0	0	0	0	0	0	0	0	0	0	0	0	0	0	0	0
dbacfa9b2b48d3e6fa9b9857d58a78ab	0	0	0	0	0	0	0	0	44	0	0	0	0	0	0	0	0	0	0	0	0	0	0	0	0	0	0	0	0	0	0	0	0	0	0	0	0	0	0	0	0	0	0	0	0	0	0	0	0
7bf40f5cc63bed837939989200d75a0e	0	0	0	0	0	0	0	0	22	0	0	0	0	0	0	0	0	0	0	0	0	0	0	0	0	0	0	0	0	0	0	0	0	0	0	0	0	0	0	0	0	0	0	0	0	0	0	0	6
2c5dcc7578e29e9097432c6126e6fde5	0	0	0	0	0	0	0	0	20	0	0	0	0	0	0	0	0	0	0	0	0	0	0	0	0	0	0	0	0	0	0	0	0	0	0	0	0	0	0	0	0	0	0	0	0	0	0	0	0
e8081c094284ef3aacb4f3dd9e6d5d88	0	0	0	0	0	0	0	0	11	0	0	0	0	0	0	0	0	0	0	0	0	0	0	0	94	0	0	0	0	0	0	0	0	0	0	0	0	0	0	0	0	0	0	0	0	45	0	0	0
4e7cd4d43bc5477a36cbc966274dacf5	0	0	0	0	0	0	0	0	5	0	0	0	2	0	0	0	3	0	0	0	0	0	0	0	0	0	2	0	0	0	0	0	0	0	5	0	0	0	0	0	0	0	0	0	0	0	0	0	0
c186c5f98df4df52b3b4f8a56546eb60	0	0	0	0	0	0	0	0	5	0	0	0	5	0	0	54	0	0	0	0	0	0	0	3	0	0	0	0	0	0	0	0	0	10	0	0	24	0	0	3	3	0	0	0	0	0	0	0	14
cf2effcc8c2a403cc9d89327aa5da2bb	0	0	0	0	0	0	0	0	5	0	0	0	0	0	0	0	0	0	0	0	5	0	0	0	19	13	0	0	0	0	0	0	5	0	0	0	0	0	0	0	0	0	13	0	0	9	0	0	1
06759f4f528376d24a81b3d4be043402	0	0	0	0	0	0	0	0	4	0	0	0	0	0	0	0	2	0	0	0	0	0	0	599	5	0	0	0	0	0	0	0	4	6	5	0	0	0	0	0	150	0	0	500	0	0	0	0	418
b2a55706872d7cfcc558c7712c027227	0	0	0	0	0	0	0	0	4	0	0	0	0	0	0	0	0	0	0	6	5	0	0	0	0	0	0	0	0	0	0	0	0	0	0	0	0	0	0	0	0	0	0	0	0	0	0	0	0
42d2528ae9d551e0c054efe0c77acd3f	0	0	0	0	0	0	0	0	3	0	0	0	0	0	0	0	0	0	0	0	0	0	0	0	0	0	0	0	0	0	0	0	0	2	0	0	0	0	0	0	0	0	0	0	0	0	0	0	0
aa75b0db2e5d67af2c3376448f9dbbc8	0	0	0	0	0	0	0	0	3	0	0	0	0	0	0	0	0	0	0	0	5	0	0	0	0	0	0	0	0	0	0	0	0	0	0	0	0	0	0	0	0	0	0	0	0	0	0	0	0
b03613292b39970f2f6b672cdd05d43c	0	0	0	0	0	0	0	0	3	0	0	0	0	0	0	0	0	0	0	0	0	0	0	0	2	0	0	0	0	0	3	0	2	0	0	0	0	0	0	0	5	0	75	0	0	0	0	0	29
64f1a3b1697056d142e25634bf12f2b7	0	0	0	0	0	0	0	0	2	0	0	0	0	0	0	0	0	0	0	0	0	0	0	0	166	0	0	0	0	0	0	0	0	0	0	0	0	0	0	0	0	0	0	0	0	0	0	0	0
fcb0d44aa28ff583cabf9e14916ab62f	0	0	0	0	0	0	0	0	2	0	0	0	0	0	0	0	0	0	0	0	0	0	0	0	0	0	0	0	0	0	0	0	0	0	0	0	0	0	0	0	0	0	0	0	0	0	0	0	0
a2e3ab914429bd3770fcc01566a0bc22	0	0	0	0	0	0	0	0	2	0	0	0	0	0	0	0	28	0	0	0	0	0	0	0	0	0	0	0	0	0	0	0	3	0	0	0	0	0	0	0	0	0	0	0	0	146	26	0	0
7bc47a84825246de2bf5d868b03fdb78	0	0	0	0	0	0	0	0	2	0	0	0	0	0	0	0	0	0	0	0	0	0	0	0	0	0	0	0	0	0	0	0	0	0	0	0	0	0	0	0	0	0	0	0	0	0	0	0	0
9e9e63ec5722d5d35cd6494e25c42747	0	0	0	0	0	0	0	0	2	0	0	0	0	0	0	30	9	0	0	0	0	0	0	0	0	0	0	0	0	0	0	0	0	0	0	0	0	0	0	0	0	0	1	2	0	0	2	0	0
2a87b6fecb5b983cca818010075f5ed2	0	0	0	0	0	0	0	0	2	0	0	0	0	0	0	0	0	0	0	0	0	0	0	0	0	0	0	0	0	0	2	0	0	0	0	0	0	0	0	0	0	0	0	0	0	0	0	0	0
564ac730df406c821eb05addb1561dea	0	0	0	0	0	0	0	0	2	0	0	0	0	0	0	0	0	0	0	0	0	0	0	0	0	0	0	0	0	0	0	0	0	0	0	0	0	0	2	0	0	0	0	0	0	4	0	0	0
c8f2cf967a3eb97ee8fd947510c945e7	0	0	0	0	0	0	0	0	2	0	0	0	0	0	0	0	0	0	0	0	0	0	0	0	0	0	0	0	0	0	0	0	0	0	0	0	0	0	0	0	0	0	0	0	0	0	0	0	0
651883bf488e8d3ace8152f7d8ada2ec	0	0	0	0	0	0	0	0	2	0	0	0	0	0	0	0	0	0	0	0	0	0	0	0	0	0	0	0	0	0	0	0	0	0	0	0	0	0	0	0	0	0	0	0	0	0	0	0	0
568a8aa2e01fd26727a07cfebd2b9277	0	0	0	0	0	0	0	0	1	0	0	0	0	0	0	0	0	0	5	0	0	0	0	0	0	0	0	0	0	0	0	0	0	0	0	0	0	0	0	0	0	0	2	0	0	0	0	0	0
59f3503d5a835de54cb5c79f70ee9b8b	0	0	0	0	0	0	0	0	1	0	0	0	0	0	0	0	0	0	0	9	5	0	0	0	0	0	0	0	0	0	0	0	0	0	0	0	0	0	0	0	0	0	0	0	0	6	0	0	0
9ed397d02d7a965c97348cb5a5518b96	0	0	0	0	0	0	0	0	0	36	0	0	0	0	0	0	0	0	0	0	0	0	0	0	0	0	0	0	0	0	0	0	0	0	0	0	0	0	0	0	0	0	0	0	0	0	0	0	0
bf028267bda7ee95dd64c399fbbc0771	0	0	0	0	0	0	0	0	0	9	0	0	0	0	0	0	0	0	0	0	0	0	0	0	0	0	0	0	0	0	0	0	0	0	0	3	0	0	0	0	0	0	0	0	0	0	0	0	0
fe76d541f338fd110d988780b98fce63	0	0	0	0	0	0	0	0	0	4	0	0	4	0	4	0	0	0	0	0	55	0	0	0	0	3	0	25	0	2	0	0	0	0	0	0	0	0	14	0	0	9	0	6	0	0	0	0	0
3cee45e6b5dec20b02f37be53319666a	0	0	0	0	0	0	0	0	0	3	0	0	0	1	0	0	0	4	0	0	0	0	2	0	0	0	0	0	0	0	0	0	0	0	0	0	0	0	0	4	0	0	0	0	0	0	0	0	0
1eb84901ed63b54f40c80c11288f7516	0	0	0	0	0	0	0	0	0	2	0	0	0	0	0	0	0	0	0	0	0	0	0	0	0	0	0	0	6	0	0	0	0	0	0	0	0	0	0	0	0	0	0	0	0	0	0	0	0
7cdfb6c130a140cc5396b15141a0883a	0	0	0	0	0	0	0	0	0	2	0	0	0	0	0	0	0	0	0	0	0	0	0	0	0	0	0	0	0	42	0	0	0	0	0	0	0	0	0	0	0	0	0	0	0	0	0	0	0
20b17cebe4d434a05400007e4c96108c	0	0	0	0	0	0	0	0	0	2	0	0	0	0	0	0	0	0	0	0	0	0	0	0	0	0	0	0	0	0	0	0	0	0	0	0	0	0	0	0	0	0	0	0	0	0	0	0	0
5f3fd3369ac29746fa4e68bc5a1d9415	0	0	0	0	0	0	0	0	0	2	0	0	0	0	0	0	0	0	0	0	0	0	0	0	0	0	0	0	0	0	0	0	0	2	0	0	0	0	11	0	0	0	0	0	0	0	0	0	6
8be42ff3aa0a3b344d7999ba3c289aa7	0	0	0	0	0	0	0	0	0	0	343	0	0	0	0	0	0	0	0	0	0	0	0	0	0	0	0	0	0	0	0	0	0	0	0	0	0	0	0	0	0	0	0	0	0	0	0	275	0
699e90709528aedaf68fd9068f91bc8c	0	0	0	0	0	0	0	0	0	0	8	0	0	0	0	18	0	0	0	0	0	0	0	0	0	0	0	0	0	0	0	0	0	0	0	0	0	0	0	0	0	0	0	0	0	0	0	0	0
52ed3bd1171a2c0a55a148ed3fc0cbe2	0	0	0	0	0	0	0	0	0	0	6	0	0	0	0	0	0	0	5	0	0	0	0	0	0	0	0	0	0	0	0	0	0	0	0	0	0	0	0	0	0	0	0	0	0	0	0	0	0
7fbce3eece5cd100ef6fbb536ad1e700	0	0	0	0	0	0	0	0	0	0	5	0	0	0	0	0	0	0	0	0	0	0	0	0	0	0	0	0	0	0	0	0	0	0	0	0	0	0	0	0	0	0	0	0	0	0	0	0	0
1e744c527f92bac8554c18ced24cd0b8	0	0	0	0	0	0	0	0	0	0	4	0	0	0	0	0	0	0	0	0	0	0	0	0	0	0	0	0	0	0	17	0	0	0	0	0	0	0	0	0	0	0	6	0	0	0	0	0	0
769034368e3ddbfbe23c6ab171eed82a	0	0	0	0	0	0	0	0	0	0	3	0	0	0	0	0	0	0	0	0	0	0	0	0	0	0	0	0	18	0	0	0	0	0	0	0	0	0	0	0	0	0	0	3	0	0	0	0	88
c26679b9e345b62c915a39b66c406238	0	0	0	0	0	0	0	0	0	0	2	0	0	0	0	0	0	0	0	0	3	0	0	0	0	0	0	0	0	4	0	0	0	0	1	0	0	0	0	0	0	0	0	0	0	0	3	0	0
590f502b6396f014a409017213b679d5	0	0	0	0	0	0	0	0	0	0	2	0	0	0	0	0	0	0	0	0	0	0	0	0	0	0	0	0	0	0	0	0	0	0	0	0	0	0	0	0	0	0	0	0	0	0	0	0	0
5a8b28c4c17f7ad8d22e2c9bbb3267c4	0	0	0	0	0	0	0	0	0	0	1	0	0	0	0	0	0	0	0	0	0	0	0	0	0	0	0	7	0	0	0	0	0	0	0	0	0	0	0	0	0	0	0	0	0	0	0	0	0
9cf75ff33e33551549d6761280e90ce1	0	0	0	0	0	0	0	0	0	0	1	0	0	0	0	0	0	0	0	0	0	0	0	0	0	0	0	0	0	0	0	0	0	0	0	0	0	0	0	0	0	0	0	0	0	0	0	0	0
243dbb55f6daff7c7c6b39fdb84ea139	0	0	0	0	0	0	0	0	0	0	0	25	0	0	0	0	0	0	0	0	0	0	0	0	0	0	0	0	0	0	0	0	0	0	0	0	0	0	0	0	0	0	0	0	0	0	0	0	0
b54f327e75d7998ee2df23c29e5934a1	0	0	0	0	0	0	0	0	0	0	0	18	0	0	0	0	0	0	0	0	0	0	0	0	0	0	0	0	0	0	0	0	0	0	0	0	0	0	2	0	0	0	0	0	0	0	0	0	0
ac41a0563ea90f7321361c0b0ffaf9c1	0	0	0	0	0	0	0	0	0	0	0	17	0	0	0	0	0	0	0	0	0	0	0	0	0	0	0	0	0	0	0	0	0	0	0	0	0	0	0	0	0	0	0	0	0	0	0	0	0
bf2aaec48679e44e390e5666b85d984c	0	0	0	0	0	0	0	0	0	0	0	15	0	0	0	0	0	0	0	0	0	0	0	0	0	0	0	0	0	0	0	0	0	0	0	0	0	0	0	0	0	0	0	0	0	0	0	0	0
5a4bd0757a2f7f881f301f253d47eea2	0	0	0	0	0	0	0	0	0	0	0	12	0	0	0	0	0	0	0	0	0	0	0	0	0	0	0	0	0	0	0	0	0	0	0	0	0	0	0	0	0	0	0	0	0	0	2	0	0
4c0d2dc99b08f0c03740cd7555701ed1	0	0	0	0	0	0	0	0	0	0	0	10	0	0	0	0	0	0	0	0	0	0	0	0	0	0	0	0	0	0	0	0	0	0	0	0	0	0	0	0	0	0	0	0	0	0	0	0	0
de143760300f753a35d21b5b4df8e2a1	0	0	0	0	0	0	0	0	0	0	0	10	0	0	0	0	0	0	0	0	0	0	0	0	0	0	0	0	0	0	0	0	0	0	0	0	0	0	0	0	0	0	0	0	0	0	0	0	0
8fd205f2c2a939b75aa01fbfaa9877a5	0	0	0	0	0	0	0	0	0	0	0	9	0	0	0	0	0	0	0	0	4	0	0	0	0	0	0	0	0	0	0	0	0	0	0	0	0	0	0	0	0	0	0	0	0	0	0	0	0
cf4feea125e245645a6c4662d0506e56	0	0	0	0	0	0	0	0	0	0	0	8	0	0	0	0	0	0	0	0	0	0	0	0	0	0	0	0	0	5	0	0	0	0	0	0	0	0	0	0	0	0	0	0	0	0	9	0	0
fcee4ad0a848bf29de1b4a23bf45b258	0	0	0	0	0	0	0	0	0	0	0	3	0	0	0	0	0	0	0	0	0	0	0	0	0	0	0	1	0	0	0	0	0	0	0	0	0	0	0	0	0	16	0	0	0	0	5	0	0
8df3ca5482cc56a631e15e06ca59af5c	0	0	0	0	0	0	0	0	0	0	0	2	0	0	0	3	0	0	0	0	0	0	0	0	0	0	0	0	5	0	0	0	0	0	0	0	0	0	0	0	0	0	0	0	0	0	0	0	0
cb988f8146b15650fce8001f50072285	0	0	0	0	0	0	0	0	0	0	0	0	25	0	0	0	0	0	0	0	0	0	0	0	0	0	0	0	0	0	0	0	0	0	0	0	0	0	0	0	0	0	0	0	0	0	0	0	0
878248d3fb24066fa81c56c1c661d643	0	0	0	0	0	0	0	0	0	0	0	0	14	0	0	0	0	0	0	0	0	0	0	0	0	0	0	0	0	0	0	0	0	0	0	0	0	0	0	0	0	0	0	0	0	0	0	0	0
7cabd29dc7279815bafac485ce303e89	0	0	0	0	0	0	0	0	0	0	0	0	11	0	0	0	0	0	0	0	0	0	0	0	0	2	0	0	7	0	0	0	0	0	0	0	0	0	0	0	0	0	0	0	0	0	0	0	0
e7017e77fa5b7b4ba342dd9cbf43bdee	0	0	0	0	0	0	0	0	0	0	0	0	7	0	0	0	0	0	0	0	0	0	0	0	0	0	0	0	0	0	0	0	0	119	0	0	0	0	0	0	8	0	0	38	0	0	0	0	0
bb90eaf4863a0f9154bab5f7b1cac588	0	0	0	0	0	0	0	0	0	0	0	0	7	0	0	0	0	0	0	0	0	0	0	0	0	0	0	0	0	0	0	0	0	24	0	0	0	0	0	0	16	0	0	3	0	0	0	0	0
048c5828b46fbff719e4e7cf1bf019be	0	0	0	0	0	0	0	0	0	0	0	0	7	0	0	0	0	0	0	0	0	0	0	0	0	0	0	0	0	0	0	0	0	0	0	0	0	0	0	0	0	0	0	0	0	0	0	0	0
377e9528375d0c227fb212e0c29b485c	0	0	0	0	0	0	0	0	0	0	0	0	6	0	0	0	0	0	0	0	0	0	0	0	0	0	0	0	0	0	0	0	0	0	0	0	0	0	0	0	0	0	390	0	0	0	0	0	0
677eaa135cb27fbf5a600def0ea6144f	0	0	0	0	0	0	0	0	0	0	0	0	5	0	0	0	0	0	0	0	0	0	0	0	0	0	0	0	0	0	0	0	0	0	0	0	0	0	0	0	0	0	0	0	0	0	0	0	0
b2f44a826a67f6821eb5daae7f7c9b7a	0	0	0	0	0	0	0	0	0	0	0	0	5	0	0	0	0	0	0	0	4	0	0	0	0	0	0	0	0	0	0	0	0	0	0	0	0	0	0	0	0	0	0	0	0	0	0	0	0
e748d5dda52dcb680e1b3924b49d21aa	0	0	0	0	0	0	0	0	0	0	0	0	4	0	0	0	0	0	0	0	4	0	0	0	0	0	0	0	0	0	0	0	0	0	0	0	0	0	0	0	0	0	0	0	0	0	0	0	0
511544ffe313c54342954a72dac55567	0	0	0	0	0	0	0	0	0	0	0	0	4	0	0	0	0	0	0	0	0	0	0	0	0	0	0	0	0	0	0	0	0	2	0	0	0	0	0	0	0	0	0	0	0	2	0	0	2
6ca09a4e4df58d876dd4cd5455f2f1b0	0	0	0	0	0	0	0	0	0	0	0	0	3	0	0	6	2	0	0	0	0	0	0	9	0	0	0	0	0	0	0	0	3	0	13	0	0	0	0	0	0	0	0	20	0	0	0	0	0
d9e2dfcac3e80fbcbd2eba0786b5c1ac	0	0	0	0	0	0	0	0	0	0	0	0	3	0	0	0	0	0	0	0	0	0	0	0	0	0	0	0	0	0	0	0	0	0	0	0	0	0	0	0	0	0	0	0	0	0	0	0	0
6d065b880941ab45c28bb702ae7ad29b	0	0	0	0	0	0	0	0	0	0	0	0	3	0	0	0	0	0	0	0	0	0	0	2	0	0	0	0	0	0	0	0	0	0	0	0	0	0	0	0	0	0	0	0	0	0	0	0	0
a44a758a5e4ace65674c9dbc017c8487	0	0	0	0	0	0	0	0	0	0	0	0	2	0	0	0	0	0	0	0	0	0	0	0	0	0	0	0	0	0	0	0	0	0	0	0	0	0	0	0	0	0	0	0	0	0	0	0	0
a0f1bad80829871b77489b1fc5b5a6ae	0	0	0	0	0	0	0	0	0	0	0	0	2	0	0	0	0	0	0	0	0	0	0	0	0	0	0	0	0	0	0	0	0	0	0	0	0	0	0	0	0	0	0	0	0	0	0	0	0
ac8b27f305d5ec65f0be8b1d0ea608a1	0	0	0	0	0	0	0	0	0	0	0	0	2	0	0	0	0	0	0	0	0	0	0	0	0	0	0	0	0	0	0	0	0	0	0	0	0	0	0	0	0	0	0	0	0	0	0	0	0
480ea41177ce419f2991a39eba7afd78	0	0	0	0	0	0	0	0	0	0	0	0	2	0	0	0	0	0	2	174	25	2	0	0	0	50	0	0	0	0	0	0	0	7	0	0	0	0	0	0	0	0	0	0	0	0	0	10	0
92ae4a04766c4f89470fa63dc7768bb5	0	0	0	0	0	0	0	0	0	0	0	0	2	0	0	0	0	0	0	0	0	0	0	0	0	0	0	0	0	0	0	0	0	0	0	0	0	0	0	0	0	0	365	0	0	0	0	0	0
5912de3a73aba917798bb2c1bd0f2461	0	0	0	0	0	0	0	0	0	0	0	0	2	0	0	0	0	0	0	0	0	0	0	0	0	0	0	0	0	0	0	0	0	0	0	0	0	0	6	1	0	0	0	0	0	0	0	3	10
047138f0f963e89a761576ed399106a5	0	0	0	0	0	0	0	0	0	0	0	0	2	0	0	0	0	0	0	0	0	0	0	0	0	0	0	0	0	0	0	0	0	0	0	0	0	0	0	0	0	0	0	0	0	0	0	0	0
219c04ecf93c0cbac336be4ce046e7d2	0	0	0	0	0	0	0	0	0	0	0	0	2	0	0	0	0	0	0	0	6	0	0	0	0	4	0	0	0	0	0	0	0	0	0	0	0	0	0	0	0	0	0	0	0	0	0	0	0
3f17e049a43af0c55d9b1ebdca5529f2	0	0	0	0	0	0	0	0	0	0	0	0	2	0	0	0	0	0	0	0	0	0	0	0	0	0	0	0	0	0	0	0	0	0	0	0	0	0	0	0	0	0	386	0	0	0	0	0	0
82cab888291ce616d325f2385b3ddf60	0	0	0	0	0	0	0	0	0	0	0	0	2	0	0	0	0	0	0	0	0	0	0	0	0	0	0	0	0	0	0	0	0	0	0	0	0	0	0	0	0	0	0	0	0	0	0	0	0
37569c149e5dc415aa4f9548eaaac927	0	0	0	0	0	0	0	0	0	0	0	0	2	0	0	0	0	0	0	0	0	0	0	0	0	0	0	0	0	0	0	0	0	0	0	0	0	0	0	0	0	0	0	0	0	0	0	0	2
7c93e73697d0e5be2cb53b26425aa64a	0	0	0	0	0	0	0	0	0	0	0	0	2	0	0	0	0	0	0	0	0	0	0	0	0	0	0	0	0	0	0	0	0	0	0	0	0	0	0	0	0	0	0	0	0	0	0	0	0
b4485aeeb74adbe4de257441d5dd0a18	0	0	0	0	0	0	0	0	0	0	0	0	2	0	0	0	3	0	0	0	0	0	0	0	0	0	0	0	0	0	0	0	0	0	0	0	0	0	0	0	0	0	0	0	0	0	0	0	0
9622879e7070596ac09ab9d3bd14e00b	0	0	0	0	0	0	0	0	0	0	0	0	2	0	0	0	0	0	0	0	0	0	0	0	0	0	0	0	15	0	0	0	0	0	0	0	0	0	0	0	0	0	0	0	0	0	2	0	0
25269a1ea06e965c4868899cfee744d9	0	0	0	0	0	0	0	0	0	0	0	0	2	0	0	0	0	0	0	8	0	0	0	0	0	0	0	0	0	0	0	0	0	0	3	0	0	0	0	0	0	0	0	0	0	0	0	0	0
bde86281657c81103d00151efa5050ce	0	0	0	0	0	0	0	0	0	0	0	0	2	0	0	0	0	0	0	0	0	0	0	0	0	0	0	0	7	0	0	0	0	0	0	0	0	0	0	0	0	0	0	0	0	0	0	0	0
1566a9983e139bf7baeac33e1feaba07	0	0	0	0	0	0	0	0	0	0	0	0	2	0	0	0	0	0	0	0	0	0	0	0	0	0	0	0	0	0	0	0	0	0	0	0	0	0	0	0	0	0	0	0	0	0	0	0	0
943793fc21a1778a9ab0502a102e2c25	0	0	0	0	0	0	0	0	0	0	0	0	1	0	0	0	0	0	0	0	3	0	0	0	0	0	0	0	0	0	0	0	0	0	0	0	0	0	0	0	0	0	0	0	0	0	2	0	0
e8cbf6bbeefd2986f7d6be11e8071423	0	0	0	0	0	0	0	0	0	0	0	0	1	0	0	0	0	0	0	0	0	0	0	0	0	0	0	0	0	0	0	0	0	0	0	0	0	0	0	0	0	0	0	0	0	0	0	0	0
1db27a8e23f2251031b263b28deaf042	0	0	0	0	0	0	0	0	0	0	0	0	1	0	0	0	0	0	0	0	0	0	0	0	0	0	0	0	0	0	0	0	0	0	0	0	0	0	0	0	0	0	0	0	0	0	0	0	0
621b0466e26a51d523dc680223a143ed	0	0	0	0	0	0	0	0	0	0	0	0	1	0	0	0	0	0	0	0	0	0	0	0	0	2	0	0	0	0	0	0	0	0	0	0	0	0	0	0	0	0	0	0	0	0	0	0	0
a6a9edd614bd2d3b2cb997a86cd19c79	0	0	0	0	0	0	0	0	0	0	0	0	0	2	0	0	0	0	0	0	0	0	0	0	0	0	0	0	4	0	0	0	0	0	0	0	0	0	0	0	0	0	0	0	0	0	0	0	0
ff1dfda6b2be0891b9f664c3e669aeb6	0	0	0	0	0	0	0	0	0	0	0	0	0	2	0	0	0	0	0	0	0	0	0	0	0	0	0	0	0	0	0	0	0	0	0	0	0	0	0	0	0	0	0	0	0	0	0	0	0
55b78c8ba56bcf0d5f625226b7072a80	0	0	0	0	0	0	0	0	0	0	0	0	0	2	0	0	0	0	0	5	2	0	0	0	0	3	0	0	0	0	0	0	0	0	4	0	0	0	9	0	0	0	0	0	0	0	0	0	0
26c73b727ef51042b8afbcf3906bc9c8	0	0	0	0	0	0	0	0	0	0	0	0	0	2	0	0	0	0	0	0	0	0	0	0	7	0	0	0	0	0	0	0	0	0	0	0	0	0	0	0	0	0	0	0	2	0	0	0	0
cf47a1209e2c58fc85ffe8d747992ea4	0	0	0	0	0	0	0	0	0	0	0	0	0	0	275	0	0	0	0	0	0	0	0	0	0	0	0	0	0	0	0	0	0	0	0	0	0	0	0	0	0	0	0	0	0	0	0	0	0
388952c656ab3cddc25d51a5ed23176c	0	0	0	0	0	0	0	0	0	0	0	0	0	0	150	0	0	0	0	0	0	0	0	0	0	0	0	0	0	0	0	0	0	0	0	0	0	0	0	0	0	0	0	0	0	0	0	0	0
1a25d4e9eceda886ef6516aa1935727c	0	0	0	0	0	0	0	0	0	0	0	0	0	0	144	0	0	0	0	0	0	0	0	0	0	0	0	0	0	0	0	0	0	0	0	0	0	0	0	0	0	0	0	0	0	0	0	0	0
e7a07d7f070c833c6468b426798c4f0b	0	0	0	0	0	0	0	0	0	0	0	0	0	0	110	0	0	0	0	0	0	0	0	0	0	0	0	4	0	0	0	0	0	0	0	0	0	3	0	0	0	0	0	0	0	0	0	0	0
ba9be948bd8a68f1442ec4694eb8f71d	0	0	0	0	0	0	0	0	0	0	0	0	0	0	92	0	0	0	0	0	0	0	0	0	0	0	0	4	0	0	0	0	0	0	0	0	0	0	0	0	0	0	0	0	0	0	0	0	0
11d779774a27fa7694e95a8a38cfc71d	0	0	0	0	0	0	0	0	0	0	0	0	0	0	91	0	0	0	0	0	0	0	0	0	0	0	0	0	0	0	0	0	0	0	0	0	0	0	0	0	0	4	0	0	0	0	0	0	0
ebbc3ea5652fa0aebae8d0a9eba5b84f	0	0	0	0	0	0	0	0	0	0	0	0	0	0	81	0	0	0	0	0	0	0	0	0	0	0	0	0	0	0	0	0	0	0	0	0	0	0	0	0	0	0	0	0	0	0	0	0	0
b3a9ac27f4941156962ad728ce6d2f66	0	0	0	0	0	0	0	0	0	0	0	0	0	0	81	0	0	0	0	0	0	0	0	0	0	0	0	9	0	0	0	0	0	0	0	0	0	0	0	0	0	3	0	0	0	0	0	0	0
58b5e70d94ef30462021e35316af1332	0	0	0	0	0	0	0	0	0	0	0	0	0	0	76	0	0	0	0	0	0	0	0	0	0	0	0	0	0	0	0	0	0	0	0	0	0	0	0	0	0	0	0	0	0	0	0	0	0
df3f133b7c2aff6ad9c303073d625a6d	0	0	0	0	0	0	0	0	0	0	0	0	0	0	71	0	0	0	0	0	0	0	0	0	0	0	0	3	0	0	0	0	0	0	0	0	0	0	0	0	0	7	0	0	0	0	0	0	0
48d278c71d2ba80a674d9e7b44f37bbb	0	0	0	0	0	0	0	0	0	0	0	0	0	0	55	0	0	0	0	0	0	0	0	0	0	0	0	0	0	0	0	0	0	0	0	0	0	0	0	0	0	0	0	0	0	0	0	0	0
c0b61de63f03af2b3ab5715747a23750	0	0	0	0	0	0	0	0	0	0	0	0	0	0	43	0	0	0	0	0	0	0	0	0	0	0	0	0	0	0	0	0	0	0	0	0	0	0	0	0	0	0	0	0	0	0	0	0	0
b6114dedb4ad1ec0540520959ecc35eb	0	0	0	0	0	0	0	0	0	0	0	0	0	0	39	0	0	0	0	0	0	0	0	0	0	0	0	0	0	0	0	0	0	0	0	0	0	0	0	0	0	0	0	0	0	0	0	0	0
be98085acf580094d6c9e809858b6b73	0	0	0	0	0	0	0	0	0	0	0	0	0	0	37	0	0	0	0	0	0	0	0	0	0	0	0	0	0	0	0	0	0	0	0	0	0	0	0	0	0	0	0	0	0	0	0	0	0
c31635a039279b4d611e097eb35ec19c	0	0	0	0	0	0	0	0	0	0	0	0	0	0	37	0	0	0	0	0	0	0	0	0	0	0	0	0	0	0	0	0	0	0	0	0	0	0	0	0	0	0	0	0	0	0	0	0	0
067d50b2ceac1edcce3c7f65362ea3f5	0	0	0	0	0	0	0	0	0	0	0	0	0	0	36	0	0	0	0	0	0	0	0	0	0	0	0	0	0	0	0	0	0	0	0	0	0	0	0	0	0	0	0	0	0	0	0	0	0
8ca618584912d6465c9bacf006b020b2	0	0	0	0	0	0	0	0	0	0	0	0	0	0	35	0	0	0	0	0	0	0	0	0	0	0	0	0	0	0	0	0	0	0	0	0	0	0	0	0	0	0	0	0	0	0	0	0	0
989ac9a0150f7ff3c0c072766356b666	0	0	0	0	0	0	0	0	0	0	0	0	0	0	35	0	0	0	0	0	0	0	0	0	0	0	0	0	0	0	0	0	0	0	0	0	0	0	0	0	0	7	0	0	0	0	0	0	0
3e59daf20a62bc0cd8ba18da8160d2cf	0	0	0	0	0	0	0	0	0	0	0	0	0	0	32	0	0	0	0	0	0	0	0	0	0	0	0	10	0	0	0	0	0	0	0	0	0	0	0	0	0	0	0	0	0	0	0	0	0
8abc3f2cbc31eb042f15e142d62035e6	0	0	0	0	0	0	0	0	0	0	0	0	0	0	30	0	0	0	0	0	0	0	0	0	0	0	0	2	0	0	0	0	0	0	0	0	0	0	0	0	0	13	0	0	0	0	0	0	0
1a31292d12601c3c1bef47ee1e3f2a3f	0	0	0	0	0	0	0	0	0	0	0	0	0	0	27	0	0	0	0	0	0	0	0	0	0	0	0	2	0	0	0	0	0	0	0	0	0	0	0	0	0	19	0	0	0	0	0	0	0
6ace573a70506b89c1ca6f6bb28da75f	0	0	0	0	0	0	0	0	0	0	0	0	0	0	26	0	0	0	0	0	0	0	0	0	0	0	0	0	0	0	0	0	0	0	0	0	0	0	0	0	0	15	0	0	0	0	0	0	0
f689d9bf4403c00295c47fd226bd4a5b	0	0	0	0	0	0	0	0	0	0	0	0	0	0	25	0	0	0	0	0	0	0	0	0	0	0	0	0	0	0	0	0	0	0	0	0	0	0	0	0	0	5	0	0	0	0	0	0	0
f8d47afd0c782047981aac30788e3840	0	0	0	0	0	0	0	0	0	0	0	0	0	0	24	0	0	0	0	0	0	0	0	0	0	0	0	0	0	0	0	0	0	0	0	0	0	0	0	0	0	287	0	0	9	0	0	0	0
44ee8a7984fbff179ffc8e1e2bd31ad2	0	0	0	0	0	0	0	0	0	0	0	0	0	0	23	0	0	0	0	0	0	0	0	0	0	0	0	0	0	0	0	0	0	0	0	0	0	0	0	0	0	0	0	0	0	0	0	0	0
6bc34c71b15c7219ab9c2d798fa31fcd	0	0	0	0	0	0	0	0	0	0	0	0	0	0	21	0	0	0	0	0	0	0	0	0	0	0	0	10	0	0	0	0	0	0	0	0	0	0	0	0	0	15	0	0	0	0	0	0	0
510ec46b09a76d53d67e82e101414fd5	0	0	0	0	0	0	0	0	0	0	0	0	0	0	19	0	0	0	0	0	0	0	0	0	0	0	0	0	0	0	0	0	0	0	0	0	0	0	0	0	0	0	0	0	0	0	0	0	0
4e22a3f734f01c2b44018d1e8e59e574	0	0	0	0	0	0	0	0	0	0	0	0	0	0	18	0	0	0	0	0	0	0	0	0	0	0	0	0	0	0	0	0	0	0	0	0	0	0	0	0	0	7	0	0	0	0	0	0	0
831b47367bbc4976b15e458c3eed1dfc	0	0	0	0	0	0	0	0	0	0	0	0	0	0	18	0	0	0	0	0	0	0	0	0	0	0	0	0	0	0	0	0	0	0	0	0	0	0	0	0	0	0	0	0	0	0	0	0	0
bce9f9f5224d85ad450a666cd0cd41ac	0	0	0	0	0	0	0	0	0	0	0	0	0	0	18	0	0	0	0	0	0	0	0	0	0	0	0	0	0	0	0	0	0	0	0	0	0	0	0	0	0	24	0	0	0	0	0	0	0
4b3571609c5d2baa5d143398347df3d8	0	0	0	0	0	0	0	0	0	0	0	0	0	0	17	0	0	0	0	0	0	0	0	0	0	0	0	0	0	0	0	0	0	0	0	0	0	0	0	0	0	0	0	0	0	0	0	0	0
8162e39858b929d567209b7e6ef3ce1b	0	0	0	0	0	0	0	0	0	0	0	0	0	0	17	0	0	0	0	0	0	0	0	0	0	0	0	0	0	0	0	0	0	0	0	0	0	0	0	0	0	0	0	0	0	0	0	0	0
aef8610c93d7d1188eef8d9844a670f4	0	0	0	0	0	0	0	0	0	0	0	0	0	0	16	0	0	0	0	0	0	0	0	0	0	0	0	0	0	0	0	0	0	0	0	0	0	0	0	0	0	0	0	0	0	0	0	0	0
ca76ac89dd11ed20a1efe906cd43ba23	0	0	0	0	0	0	0	0	0	0	0	0	0	0	16	0	0	0	0	0	0	0	0	0	0	0	0	0	0	0	0	0	0	0	0	0	0	0	0	0	0	0	0	0	0	0	0	0	0
1ffbcaa9eb9fb2d7f8f6210acaad082c	0	0	0	0	0	0	0	0	0	0	0	0	0	0	15	0	0	0	0	0	0	0	0	0	0	0	0	0	0	0	0	0	0	0	0	0	0	0	0	0	0	0	0	0	0	0	0	0	0
ab8fed4e2a7203922915507679a270fb	0	0	0	0	0	0	0	0	0	0	0	0	0	0	15	0	0	0	0	0	0	0	0	0	0	0	0	0	0	0	0	0	0	0	0	0	0	0	0	0	0	0	0	0	0	0	0	0	0
45fe226ac59aef36f8e5de90632da4eb	0	0	0	0	0	0	0	0	0	0	0	0	0	0	14	0	0	0	0	0	0	0	0	0	0	0	0	10	0	0	0	0	0	0	0	0	0	0	0	0	0	0	0	0	0	0	0	0	0
49f3fe94178529a993628f37c319208c	0	0	0	0	0	0	0	0	0	0	0	0	0	0	14	0	0	0	0	0	0	0	0	0	0	0	0	0	0	0	0	0	0	0	0	0	0	0	0	0	0	0	0	0	0	0	0	0	0
858b36fe70e64942790688a2e31df868	0	0	0	0	0	0	0	0	0	0	0	0	0	0	14	0	0	0	0	0	0	0	0	0	0	0	0	0	0	0	0	0	0	0	0	0	0	0	0	0	0	0	0	0	0	0	0	0	0
5707d39e71f76190313b487e9ac2c9a1	0	0	0	0	0	0	0	0	0	0	0	0	0	0	14	0	0	0	0	0	0	0	0	0	0	0	0	0	0	0	0	0	0	0	0	0	0	0	0	0	0	0	0	0	0	0	0	0	0
e667a19898cd61fb086cf752a7440657	0	0	0	0	0	0	0	0	0	0	0	0	0	0	14	0	0	0	0	12	102	0	0	0	0	0	0	82	0	0	0	0	0	0	0	0	0	0	0	0	0	28	0	0	32	0	0	0	0
63f39755519f0ab5fbc3e3c6dc61e3a5	0	0	0	0	0	0	0	0	0	0	0	0	0	0	13	0	0	0	0	0	0	0	0	0	0	0	0	0	0	0	0	0	0	0	0	0	0	0	0	0	0	0	0	0	0	0	0	0	0
48a460b71f6cd959df62733097d4d08b	0	0	0	0	0	0	0	0	0	0	0	0	0	0	13	0	0	0	0	0	0	0	0	0	0	0	0	4	0	0	0	0	0	0	0	0	0	0	0	0	0	0	0	0	0	0	0	0	0
6c9aa2e8c9bfd2bc348ec8cc5c58655f	0	0	0	0	0	0	0	0	0	0	0	0	0	0	13	0	0	0	0	0	0	0	0	0	0	0	0	0	0	0	0	0	0	0	0	0	0	0	0	0	0	0	0	0	0	0	0	0	0
48a8cdd8de94c15fa3320f2e90fcae73	0	0	0	0	0	0	0	0	0	0	0	0	0	0	12	0	0	0	0	0	0	0	0	0	0	0	0	0	0	0	0	0	0	0	0	0	0	0	0	0	0	0	0	0	0	0	0	0	0
9fcc83ce896cf5c2e2f7da7b09d80622	0	0	0	0	0	0	0	0	0	0	0	0	0	0	12	0	0	0	0	0	0	0	0	0	0	0	0	0	0	0	0	0	0	0	0	0	0	0	0	0	0	0	0	0	0	0	0	0	0
55db6d5cf10a8dba18da1b4b8c2e5ad7	0	0	0	0	0	0	0	0	0	0	0	0	0	0	12	0	0	0	0	0	0	0	0	0	0	0	0	0	0	0	0	0	0	0	0	0	0	0	0	0	0	0	0	0	0	0	0	0	0
620d5e4287d1825a2674cc078a3f69b2	0	0	0	0	0	0	0	0	0	0	0	0	0	0	12	0	0	0	0	0	0	0	0	0	0	0	0	0	0	0	0	0	0	0	0	0	0	0	0	0	0	0	0	0	0	0	0	0	0
9f0368ea7b86e9df7f0cc2475ad0566b	0	0	0	0	0	0	0	0	0	0	0	0	0	0	12	0	0	0	0	0	0	0	0	0	0	0	0	0	0	0	0	0	0	0	0	0	0	0	0	0	0	0	0	0	0	0	0	0	0
3bf77f7d82799f70069127258503ec43	0	0	0	0	0	0	0	0	0	0	0	0	0	0	12	0	0	0	0	0	0	0	0	0	0	0	0	0	0	0	0	0	0	0	0	0	0	0	0	0	0	0	0	0	0	0	0	0	0
ddfd07d7eaaf3fbb97144943370b8619	0	0	0	0	0	0	0	0	0	0	0	0	0	0	11	0	0	0	0	0	0	0	0	0	0	0	0	0	0	0	0	0	0	0	0	0	0	0	0	0	0	0	0	0	0	0	0	0	0
132e6c8fdbc64c4f4c78cbb90a584fc2	0	0	0	0	0	0	0	0	0	0	0	0	0	0	11	0	0	0	0	0	0	0	0	0	0	0	0	0	0	0	0	0	0	0	0	0	0	0	0	0	0	0	0	0	0	0	0	0	0
9500273e9e064abfc14299a68df0da7d	0	0	0	0	0	0	0	0	0	0	0	0	0	0	11	0	0	0	0	0	0	0	0	0	0	0	0	0	0	0	0	0	0	0	0	0	0	0	0	0	0	0	0	0	0	0	0	0	0
b20ca6b61af9d36c53c4c9a88b817ff9	0	0	0	0	0	0	0	0	0	0	0	0	0	0	11	0	0	0	0	0	0	0	0	0	0	0	0	0	0	0	0	0	0	0	0	0	0	0	0	0	0	15	0	0	0	0	0	0	0
5af14e9a230ddfc269f9969e5228b8ac	0	0	0	0	0	0	0	0	0	0	0	0	0	0	11	0	0	0	0	0	0	0	0	0	0	0	0	0	0	0	0	0	0	0	0	0	0	0	0	0	0	0	0	0	0	0	0	0	0
e1381f679b0b52d7099c2073e3f22349	0	0	0	0	0	0	0	0	0	0	0	0	0	0	11	0	0	0	0	0	0	0	0	0	0	0	0	0	0	0	0	0	0	0	0	0	0	0	0	0	0	0	0	0	0	0	0	0	0
a69324b5c4bc3c14edaf15991fa5d47b	0	0	0	0	0	0	0	0	0	0	0	0	0	0	10	0	0	0	0	0	0	0	0	0	0	0	0	0	0	0	0	0	0	0	0	0	0	0	0	0	0	0	0	0	0	0	0	0	0
ec35b5324f00d8e7c11f5579932728d9	0	0	0	0	0	0	0	0	0	0	0	0	0	0	10	0	0	0	0	0	0	0	0	0	0	0	0	0	0	0	0	0	0	0	0	0	0	0	0	0	0	0	0	0	0	0	0	0	0
4537c6243fe18d47510b56bd5492cb4f	0	0	0	0	0	0	0	0	0	0	0	0	0	0	10	0	0	0	0	0	0	0	0	0	0	0	0	33	0	0	0	0	0	0	0	0	0	0	0	0	0	57	0	0	0	0	0	0	0
7e3ab8d22868ccda5a844a11089b296b	0	0	0	0	0	0	0	0	0	0	0	0	0	0	10	0	0	0	0	0	0	0	0	0	0	0	0	0	0	0	0	0	0	0	0	0	0	0	0	0	0	0	0	0	0	0	0	0	0
4451d9e1eaf00333cc81c5a4bed2c71a	0	0	0	0	0	0	0	0	0	0	0	0	0	0	10	0	0	0	0	0	0	0	0	0	0	0	0	3	0	0	0	0	0	0	0	0	0	0	0	0	0	8	0	0	0	0	0	0	0
be103f1949e3fe7045426d9cd71232c8	0	0	0	0	0	0	0	0	0	0	0	0	0	0	10	0	0	0	0	0	0	0	0	0	0	0	0	4	0	0	0	0	0	0	0	0	0	0	0	0	0	5	0	0	0	0	0	0	0
9da23d74d384c6c3f166bb3047a4cdd2	0	0	0	0	0	0	0	0	0	0	0	0	0	0	10	0	0	0	0	0	0	0	0	0	0	0	0	0	0	0	0	0	0	0	0	0	0	0	0	0	0	0	0	0	0	0	0	0	0
f013038c75d8d452aad05c5d072c03c7	0	0	0	0	0	0	0	0	0	0	0	0	0	0	10	0	0	0	0	0	0	0	0	0	0	0	0	0	0	0	0	0	0	0	0	0	0	0	0	0	0	0	0	0	0	0	0	0	0
53a11e3acc78f374d12576ae7ece4795	0	0	0	0	0	0	0	0	0	0	0	0	0	0	9	0	0	0	0	0	0	0	0	0	0	0	0	0	0	0	0	0	0	0	0	0	0	0	0	0	0	0	0	0	0	0	0	0	0
4950833ece306c813972535092c1d026	0	0	0	0	0	0	0	0	0	0	0	0	0	0	9	0	0	0	0	0	0	0	0	0	0	0	0	2	0	0	0	0	0	0	0	0	0	0	0	0	0	0	0	0	0	0	0	0	0
dc4f666051c0179cd45ccfa8634d0c28	0	0	0	0	0	0	0	0	0	0	0	0	0	0	9	0	0	0	0	0	0	0	0	0	0	0	0	0	0	0	0	0	0	0	0	0	0	0	0	0	0	0	0	0	0	0	0	0	0
3724a435fa53cfa3a2ec3804878e58d9	0	0	0	0	0	0	0	0	0	0	0	0	0	0	9	0	0	0	0	0	0	0	0	0	0	0	0	0	0	0	0	0	0	0	0	0	0	0	0	0	0	0	0	0	0	0	0	0	0
d45c2e3b3977fc83b2ba16483fe5081d	0	0	0	0	0	0	0	0	0	0	0	0	0	0	9	0	0	0	0	0	0	0	0	0	0	0	0	2	0	0	0	0	0	0	0	0	0	0	0	0	0	0	0	0	0	0	0	0	0
ed56c6acf1910cfbacace8613e84f394	0	0	0	0	0	0	0	0	0	0	0	0	0	0	9	0	0	0	0	0	0	0	0	0	0	0	0	0	0	0	0	0	0	0	0	0	0	0	0	0	0	0	0	0	0	0	0	0	0
dab9b727f666ba90abd347155e4fbea9	0	0	0	0	0	0	0	0	0	0	0	0	0	0	9	0	0	0	0	0	0	0	0	0	0	0	0	0	0	0	0	0	0	0	0	0	0	0	0	0	0	7	0	0	0	0	0	0	0
d9f811fbac657a441340e0a9fae0e91e	0	0	0	0	0	0	0	0	0	0	0	0	0	0	8	0	0	0	0	0	0	0	0	0	0	0	0	0	0	0	0	0	0	0	0	0	0	0	0	0	0	0	0	0	0	0	0	0	0
7704df1c63ca1ca1f254acd084a3e014	0	0	0	0	0	0	0	0	0	0	0	0	0	0	8	0	0	0	0	0	0	0	0	0	0	0	0	23	0	0	0	0	0	0	0	0	0	0	0	0	0	22	0	0	0	0	0	0	0
172a86f6394c82f2ab82a9c2d6f428d2	0	0	0	0	0	0	0	0	0	0	0	0	0	0	8	0	0	0	0	0	0	0	0	0	0	0	0	2	0	0	0	0	0	0	0	0	0	0	0	0	0	0	0	0	0	0	0	0	0
e6a8ca12f37476a0047ecfdeb6701501	0	0	0	0	0	0	0	0	0	0	0	0	0	0	8	0	0	0	0	0	0	0	0	0	0	0	0	0	0	0	0	0	0	0	0	0	0	0	0	0	0	0	0	0	0	0	0	0	0
b28812e93caf9fba592eacd5a24691b1	0	0	0	0	0	0	0	0	0	0	0	0	0	0	8	0	0	0	0	0	0	0	0	0	0	0	0	4	0	0	0	0	0	0	0	0	0	0	0	0	0	0	0	0	0	0	0	0	0
e18707c60e7616c69f9ca22c0e81473c	0	0	0	0	0	0	0	0	0	0	0	0	0	0	7	0	0	0	0	0	0	0	0	0	0	0	0	10	0	0	0	0	0	0	0	0	0	0	0	0	0	0	0	0	0	0	0	0	0
9d5db2f674a91fadc517ef805479cf22	0	0	0	0	0	0	0	0	0	0	0	0	0	0	7	0	0	0	0	0	0	0	0	0	0	0	0	2	0	0	0	0	0	0	0	0	0	0	0	0	0	5	0	0	0	0	0	0	0
e55880a1ed03053a4e115bea8e7f28b0	0	0	0	0	0	0	0	0	0	0	0	0	0	0	7	0	0	0	0	0	0	0	0	0	0	0	0	0	0	0	0	0	0	0	0	0	0	0	0	0	0	0	0	0	0	0	0	0	0
fa161ea0002895ab5a7284bbe9e5e7f3	0	0	0	0	0	0	0	0	0	0	0	0	0	0	7	0	0	0	0	0	0	0	0	0	0	0	0	0	0	0	0	0	0	0	0	0	0	0	0	0	0	0	0	0	0	0	0	0	0
eb2e5cc1cfeb77125905c472e9eb38e0	0	0	0	0	0	0	0	0	0	0	0	0	0	0	7	0	0	0	0	0	0	0	0	0	0	0	0	0	0	0	0	0	0	0	0	0	0	0	0	0	0	0	0	0	0	0	0	0	0
140029fcfa29681ed72efbe296bd8511	0	0	0	0	0	0	0	0	0	0	0	0	0	0	7	0	0	0	0	0	0	0	0	0	0	0	0	43	0	0	0	0	0	0	0	0	3	0	0	0	0	77	0	0	0	0	0	0	0
01db7ff8ce2d4a874ece7a717e3e22a6	0	0	0	0	0	0	0	0	0	0	0	0	0	0	6	0	0	0	0	0	0	0	0	0	0	0	0	0	0	0	0	0	0	0	0	0	0	0	0	0	0	0	0	0	0	0	0	0	0
2f94c1224b6dc7bd2a5d65ee5403cce2	0	0	0	0	0	0	0	0	0	0	0	0	0	0	6	0	0	0	0	0	0	0	0	0	0	0	0	2	0	0	0	0	0	0	0	0	0	0	0	0	0	0	0	0	0	0	0	0	0
840e69eeece42727fff3179d4597d50d	0	0	0	0	0	0	0	0	0	0	0	0	0	0	6	0	0	0	0	0	0	0	0	0	0	0	0	0	0	0	0	0	0	0	0	0	0	0	0	0	0	0	0	0	0	0	0	0	0
ec917130eb6f1c6aa51d6e77c03b6c0d	0	0	0	0	0	0	0	0	0	0	0	0	0	0	6	0	0	0	0	0	0	0	0	0	0	0	0	0	0	0	0	0	0	0	0	0	0	0	0	0	0	0	0	0	0	0	0	0	0
8a10d35b02d05cbf6b1b61997398d362	0	0	0	0	0	0	0	0	0	0	0	0	0	0	6	0	0	0	0	0	0	0	0	0	0	0	0	0	0	0	0	0	0	0	0	0	0	0	0	0	0	0	0	0	0	0	0	0	0
262368887d24f54c5ee1392873539e8a	0	0	0	0	0	0	0	0	0	0	0	0	0	0	6	0	0	0	0	0	0	0	0	0	0	0	0	0	0	0	0	0	0	0	0	0	0	0	0	0	0	0	0	0	0	0	0	0	0
1ce904c62a6b8bde033e62e1aa17e280	0	0	0	0	0	0	0	0	0	0	0	0	0	0	6	0	0	0	0	0	0	0	0	0	0	0	0	0	0	0	0	0	0	0	0	0	0	0	0	0	0	0	0	0	0	0	0	0	0
85321a45be8720a36f33a45041fc47b2	0	0	0	0	0	0	0	0	0	0	0	0	0	0	6	0	0	0	0	0	0	0	0	0	0	0	0	0	0	0	0	0	0	0	0	0	0	0	0	0	0	0	0	0	0	0	0	0	0
76181db237a335d84055061b26dfbd22	0	0	0	0	0	0	0	0	0	0	0	0	0	0	6	0	0	0	0	0	0	0	0	0	0	0	0	3	0	0	0	0	0	0	0	0	0	0	0	0	0	0	0	0	0	0	0	0	0
1a11553688e61ff412be5f29670dd840	0	0	0	0	0	0	0	0	0	0	0	0	0	0	6	0	0	0	0	0	0	0	0	0	0	0	0	3	0	0	0	0	0	0	0	0	0	0	0	0	0	0	0	0	0	0	0	0	0
cbfe4b7f5b1b057fd3100bb2122042a7	0	0	0	0	0	0	0	0	0	0	0	0	0	0	6	0	0	0	0	0	0	0	0	0	0	0	0	0	0	0	0	0	0	0	0	0	0	0	0	0	0	0	0	0	0	0	0	0	0
4ab0adddc1b2c83ef281caf217bb4f9d	0	0	0	0	0	0	0	0	0	0	0	0	0	0	6	0	0	0	0	0	0	0	0	0	0	0	0	0	0	0	0	0	0	0	0	0	0	0	0	0	0	0	0	0	0	0	0	0	0
6ec916da1fc0970e8494c2a84c479d7c	0	0	0	0	0	0	0	0	0	0	0	0	0	0	6	0	0	0	0	0	0	0	0	0	0	0	0	0	0	0	0	0	0	0	0	0	0	0	0	0	0	0	0	0	0	0	0	0	0
e3b9fb912a82718966896ba30badf7d4	0	0	0	0	0	0	0	0	0	0	0	0	0	0	5	0	3	0	5	25	289	0	0	0	0	11	2	117	0	0	10	0	0	0	2	0	0	0	9	0	0	136	0	0	32	0	0	6	4
77ee03249216a77fb275f4bbfdb35251	0	0	0	0	0	0	0	0	0	0	0	0	0	0	5	0	0	0	0	0	0	0	0	0	0	0	0	0	0	0	0	0	0	0	0	0	0	0	0	0	0	0	0	0	0	0	0	0	0
7965ce063ece9db8fcf2e54ce3a095f6	0	0	0	0	0	0	0	0	0	0	0	0	0	0	5	0	0	0	0	0	0	0	0	0	0	0	0	0	0	0	0	0	0	0	0	0	0	0	0	0	0	17	0	0	0	0	0	0	0
cad3f066a1214b1e5a916dc96f980391	0	0	0	0	0	0	0	0	0	0	0	0	0	0	5	0	0	0	0	0	0	0	0	0	0	0	0	0	0	0	0	0	0	0	0	0	0	0	0	0	0	2	0	0	0	0	0	0	0
ea944bf1d4043ac6155d027f8ab9a0cf	0	0	0	0	0	0	0	0	0	0	0	0	0	0	5	0	0	0	0	0	0	0	0	0	0	0	0	0	0	0	0	0	0	0	0	0	0	0	0	0	0	0	0	0	0	0	0	0	0
1633f0bf13746d6783a4589ac9b10705	0	0	0	0	0	0	0	0	0	0	0	0	0	0	5	0	0	0	0	0	0	0	0	0	0	0	0	0	0	0	0	0	0	0	0	0	0	0	0	0	0	0	0	0	0	0	0	0	0
6c33ea47977cfe2477a2a5a86cebcfed	0	0	0	0	0	0	0	0	0	0	0	0	0	0	5	0	0	0	0	0	0	0	0	0	0	0	0	0	0	0	0	0	0	0	0	0	0	0	0	0	0	0	0	0	0	0	0	0	0
e246c671fa34950b6299a63b2ba8608e	0	0	0	0	0	0	0	0	0	0	0	0	0	0	5	0	0	0	0	0	0	0	0	0	0	0	0	0	0	0	0	0	0	0	0	0	0	0	0	0	0	0	0	0	0	0	0	0	0
5420c26ca4a11450766ffb2cc5eda46c	0	0	0	0	0	0	0	0	0	0	0	0	0	0	5	0	0	0	0	0	0	0	0	0	0	0	0	0	0	0	0	0	0	0	0	0	0	0	0	0	0	0	0	0	0	0	0	0	0
621fe59781f9642cfe073c3482c2d4a1	0	0	0	0	0	0	0	0	0	0	0	0	0	0	5	0	0	0	0	0	0	0	0	0	0	0	0	0	0	0	0	0	0	0	0	0	0	0	0	0	0	0	0	0	0	0	0	0	0
618f4d91a0717b3c0f4e0263c65bbc12	0	0	0	0	0	0	0	0	0	0	0	0	0	0	4	0	0	0	0	0	0	0	0	0	0	0	0	0	0	0	0	0	0	0	0	0	0	0	0	0	0	0	0	0	0	0	0	0	0
0c2bcd7f6337d3b42ec655190ed6c413	0	0	0	0	0	0	0	0	0	0	0	0	0	0	4	0	0	0	0	0	0	0	0	0	0	0	0	0	0	0	0	0	0	0	0	0	0	0	0	0	0	0	0	0	0	0	0	0	0
2c2e9d7cf9a57f32d0e55c68a4242e19	0	0	0	0	0	0	0	0	0	0	0	0	0	0	4	0	0	0	0	0	0	0	0	0	0	0	0	13	0	0	0	0	0	0	0	0	0	0	0	0	0	0	0	0	0	0	0	0	0
bba1abfa0a01a0f3c6e8f55e04aed373	0	0	0	0	0	0	0	0	0	0	0	0	0	0	4	0	0	0	0	0	0	0	0	0	0	0	0	7	0	0	0	0	0	0	0	0	0	0	0	0	0	0	0	0	0	0	0	0	0
1bf9fd5d08ff6357ac96238b34ce9a00	0	0	0	0	0	0	0	0	0	0	0	0	0	0	4	0	0	0	0	0	0	0	0	0	0	0	0	5	0	0	0	0	0	0	0	0	0	0	0	0	0	0	0	0	0	0	0	0	0
2c674ce78d2959e38e02fde19b20a476	0	0	0	0	0	0	0	0	0	0	0	0	0	0	4	0	0	0	0	0	0	0	0	0	0	0	0	0	0	0	0	0	0	0	0	0	0	0	0	0	0	0	0	0	0	0	0	0	0
422c7f34a3b5a1cb01bf13aba19b6167	0	0	0	0	0	0	0	0	0	0	0	0	0	0	4	0	0	0	0	0	0	0	0	0	0	0	0	11	0	0	0	0	0	0	0	0	0	0	0	0	0	0	0	0	0	0	0	0	0
294214ce6f1041d47aff8b630b5088ec	0	0	0	0	0	0	0	0	0	0	0	0	0	0	4	0	0	0	0	0	0	0	0	0	0	0	0	0	0	0	0	0	0	0	0	0	0	0	0	0	0	0	0	0	0	0	0	0	0
52137a63bc40c761526baf33548f7f71	0	0	0	0	0	0	0	0	0	0	0	0	0	0	4	0	0	0	0	0	0	0	0	0	0	0	0	0	0	0	0	0	0	0	0	0	8	0	0	0	0	0	0	0	0	0	0	0	0
7691373259f209225fa45cb6fa47f038	0	0	0	0	0	0	0	0	0	0	0	0	0	0	4	0	0	0	0	0	3	0	0	0	0	0	0	0	7	0	0	0	0	0	0	0	0	0	0	0	0	0	0	0	0	0	0	0	0
95b60a2f077990e0239cf6f71a075560	0	0	0	0	0	0	0	0	0	0	0	0	0	0	4	0	0	0	0	0	0	0	0	0	0	0	0	0	0	0	0	0	0	0	0	0	0	0	0	0	0	0	0	0	0	0	0	0	0
7f620d2a470d87df0915f2ac7af6d77f	0	0	0	0	0	0	0	0	0	0	0	0	0	0	4	0	0	0	0	0	0	0	0	0	0	0	0	0	0	0	0	0	0	0	0	0	0	0	0	0	0	0	0	0	0	0	0	0	0
4ab72ad3b0b7c9c1765826b7f9e5c5c1	0	0	0	0	0	0	0	0	0	0	0	0	0	0	4	0	0	0	0	0	0	0	0	0	0	0	0	11	0	0	0	0	0	0	0	0	0	0	0	0	0	0	0	0	0	0	0	0	0
e629bbc62bd33f8ad7c9847c7520d9fb	0	0	0	0	0	0	0	0	0	0	0	0	0	0	4	0	0	0	0	0	90	0	0	0	0	0	0	0	0	0	0	0	0	0	1	0	0	0	0	0	0	0	0	0	0	0	0	0	0
1f287e1339b6ebc984793a2bde8cc259	0	0	0	0	0	0	0	0	0	0	0	0	0	0	4	0	0	0	0	0	0	0	0	0	0	0	0	0	0	0	0	0	0	0	0	0	0	0	0	0	0	0	0	0	0	0	0	0	0
73eef95f32f550970c48b0cb78b568b8	0	0	0	0	0	0	0	0	0	0	0	0	0	0	4	0	0	0	0	0	0	0	0	0	0	0	0	0	0	0	0	0	0	0	0	0	0	0	0	0	0	0	0	0	0	0	0	0	0
5659eca28fdbc9ea5895dfba7f0f79dd	0	0	0	0	0	0	0	0	0	0	0	0	0	0	4	0	0	0	0	0	0	0	0	0	0	0	0	0	0	0	0	0	0	0	0	0	0	0	0	0	0	0	0	0	0	0	0	0	0
b6b5b6a5307005cff48db6635ae6d7a5	0	0	0	0	0	0	0	0	0	0	0	0	0	0	4	0	0	0	0	0	0	0	0	0	0	0	0	0	0	0	0	0	0	0	0	0	0	0	0	0	0	0	0	0	0	0	0	0	0
668550452a4f2d716bd88962eb2246f2	0	0	0	0	0	0	0	0	0	0	0	0	0	0	4	0	0	0	0	0	0	0	0	0	0	0	0	7	0	0	0	0	0	0	0	0	0	7	0	0	0	6	0	0	0	0	0	0	0
85eff61fa362d7fb84a16205dcc9f1a3	0	0	0	0	0	0	0	0	0	0	0	0	0	0	4	0	0	0	0	0	0	0	0	0	0	0	0	0	0	0	0	0	0	0	0	0	0	0	0	0	0	0	0	0	0	0	0	0	0
56a4dd0bddf1dbb2f97e496484f1873f	0	0	0	0	0	0	0	0	0	0	0	0	0	0	4	0	0	0	0	0	0	0	0	0	0	0	0	0	0	0	0	0	0	0	0	0	0	0	0	0	0	2	0	0	3	0	0	0	0
62e1c1160481ed4a50f95b65f0b90112	0	0	0	0	0	0	0	0	0	0	0	0	0	0	4	0	0	0	0	0	0	0	0	0	0	0	0	6	0	0	0	0	0	0	0	0	0	0	0	0	0	0	0	0	0	0	0	0	0
91d734e636778b0a47f20072eb96c0ed	0	0	0	0	0	0	0	0	0	0	0	0	0	0	4	0	0	0	0	0	0	0	0	0	0	0	0	0	0	0	0	0	0	0	0	0	0	0	0	0	0	0	0	0	0	0	0	0	0
181bfbda7046b0c016c136e8c495957f	0	0	0	0	0	0	0	0	0	0	0	0	0	0	4	0	0	0	0	0	0	0	0	0	0	0	0	9	0	0	0	0	0	0	0	0	0	0	0	0	0	0	0	0	0	0	0	0	0
3d5882bfd7b0b27a4de099f0992b7cce	0	0	0	0	0	0	0	0	0	0	0	0	0	0	4	0	0	0	0	0	0	0	0	0	0	0	0	21	0	0	0	0	0	0	0	0	0	0	0	0	0	0	0	0	0	0	0	0	0
2491174db066bd10c7045edb372ca692	0	0	0	0	0	0	0	0	0	0	0	0	0	0	4	0	0	0	0	0	0	0	0	0	0	0	0	0	0	0	0	0	0	0	0	0	0	0	0	0	0	0	0	0	0	0	0	0	0
c5699cf7f2924fa0ba3f1f168d85eeae	0	0	0	0	0	0	0	0	0	0	0	0	0	0	3	0	0	0	0	0	6	0	0	0	0	0	0	0	0	0	0	0	0	0	0	0	0	2	0	0	0	5	0	0	0	0	0	0	0
6f3386aa1b024811eea0e9f8d9bd14c6	0	0	0	0	0	0	0	0	0	0	0	0	0	0	3	0	0	0	0	0	0	0	0	0	0	0	0	0	0	0	0	0	0	0	0	0	0	0	0	0	0	0	0	0	0	0	0	0	0
9ebfdd5258387fe1e992bd6645920279	0	0	0	0	0	0	0	0	0	0	0	0	0	0	3	0	0	0	0	0	0	0	0	0	0	0	0	4	0	0	0	0	0	0	0	0	0	0	0	0	0	0	0	0	0	0	0	0	0
6e6de54528c68a4b3318b7db20ba724a	0	0	0	0	0	0	0	0	0	0	0	0	0	0	3	0	0	0	0	0	0	0	0	0	0	0	0	2	0	0	0	0	0	0	0	0	0	0	0	0	0	14	0	0	0	0	0	0	0
e705b7e92e07808497a90e21c6dd8ea6	0	0	0	0	0	0	0	0	0	0	0	0	0	0	3	0	0	0	0	0	0	0	0	0	0	4	0	0	0	0	0	0	0	0	0	0	0	0	0	0	0	0	0	0	0	0	0	0	0
6db1fde435d213f4bdea276c95529d49	0	0	0	0	0	0	0	0	0	0	0	0	0	0	3	0	0	0	0	0	0	0	0	0	0	0	0	0	0	0	0	0	0	0	0	0	0	0	0	0	0	0	0	0	0	0	0	0	0
682ec57d4d960927ae27003629034def	0	0	0	0	0	0	0	0	0	0	0	0	0	0	3	0	0	0	0	0	0	0	0	0	0	0	0	0	0	0	0	0	0	0	0	0	0	0	0	0	0	0	0	0	0	0	0	0	0
54a624f6a9ca18ca71f0b3328a2aef64	0	0	0	0	0	0	0	0	0	0	0	0	0	0	3	0	0	0	0	0	0	0	0	0	0	0	0	0	0	0	0	0	0	0	0	0	0	0	0	0	0	0	0	0	0	0	0	0	0
7e0f98415a6e3db3da2bbc8c0bc0836f	0	0	0	0	0	0	0	0	0	0	0	0	0	0	3	0	0	0	0	0	0	0	0	0	0	0	0	6	0	0	0	0	0	0	0	0	0	0	0	0	0	0	0	0	2	0	0	0	0
769ad23878098464728c57b7750bc192	0	0	0	0	0	0	0	0	0	0	0	0	0	0	3	0	0	0	0	0	0	0	0	0	0	0	0	0	0	0	0	0	0	0	0	0	0	0	0	0	0	14	0	0	0	0	0	0	0
1554f22b33e10c7b0b21b5a5a1191bd3	0	0	0	0	0	0	0	0	0	0	0	0	0	0	3	0	0	0	0	0	0	0	0	0	0	0	0	0	0	0	0	0	0	0	0	0	0	0	0	0	0	10	0	0	0	0	0	0	0
8f7dcd07f41e196f9b3d1d63efbb59de	0	0	0	0	0	0	0	0	0	0	0	0	0	0	3	0	0	0	0	0	0	0	0	0	0	0	0	6	0	0	0	0	0	0	0	0	0	0	0	0	0	28	0	0	0	0	0	0	0
fbbb2d1c8de14f630f4d8681a38a33fc	0	0	0	0	0	0	0	0	0	0	0	0	0	0	3	0	0	0	0	0	0	0	0	0	0	0	0	4	0	0	0	0	0	0	0	0	0	0	0	0	0	15	0	0	0	0	0	0	0
ca1057c8938849247581c73b61243b68	0	0	0	0	0	0	0	0	0	0	0	0	0	0	3	0	0	0	0	0	0	0	0	0	0	0	0	0	0	0	0	0	0	0	0	0	0	0	0	0	0	0	0	0	0	0	0	0	0
508ab4c4306d88648e8b793288cb500a	0	0	0	0	0	0	0	0	0	0	0	0	0	0	3	0	0	0	0	0	0	0	0	0	0	0	0	0	7	0	0	0	0	0	0	0	0	0	0	0	0	0	0	0	0	0	0	0	0
43f02159d6c23b922d0b639856cb2d22	0	0	0	0	0	0	0	0	0	0	0	0	0	0	3	0	0	0	0	0	0	0	0	0	0	0	0	0	0	0	0	0	0	0	0	0	0	0	5	0	0	0	0	0	0	0	0	0	0
160e46389f62c93497b6428a0467bdd8	0	0	0	0	0	0	0	0	0	0	0	0	0	0	3	0	0	0	0	0	0	0	0	0	0	0	0	9	0	0	0	0	0	0	0	0	0	0	0	0	0	0	0	0	0	0	0	0	0
c9aceac063ee3ed6c0c11b95756fdb31	0	0	0	0	0	0	0	0	0	0	0	0	0	0	3	0	0	0	0	0	0	0	0	0	0	0	0	0	0	0	0	0	0	0	0	0	0	0	0	0	0	0	0	0	0	0	0	0	0
50cc4d5529c6226b0b0d76c458195457	0	0	0	0	0	0	0	0	0	0	0	0	0	0	3	0	0	0	0	0	0	0	0	0	0	0	0	0	0	0	0	0	0	0	0	0	0	0	0	0	0	0	0	0	0	0	0	0	0
2b1dde772623f7e565636c8ba45daefe	0	0	0	0	0	0	0	0	0	0	0	0	0	0	3	0	0	0	0	0	0	0	0	0	0	0	0	0	0	0	0	0	0	0	0	0	0	0	0	0	0	0	0	0	0	0	0	0	0
24505042d873172ee276171debaeaae4	0	0	0	0	0	0	0	0	0	0	0	0	0	0	3	0	0	0	0	0	0	0	0	0	0	0	0	0	13	0	0	0	0	0	5	2	0	0	0	0	0	0	0	0	0	0	0	0	0
c0db2fb0b9b53d0ec2a234461f267d53	0	0	0	0	0	0	0	0	0	0	0	0	0	0	3	0	0	0	0	0	0	0	0	0	0	0	0	0	0	0	0	0	0	0	0	0	0	0	0	0	0	0	0	0	0	0	0	0	0
a7d254c72f1bf3bc32eb8b120a3a3f22	0	0	0	0	0	0	0	0	0	0	0	0	0	0	3	0	0	0	0	0	0	0	0	0	0	0	0	0	0	0	0	0	0	0	0	0	0	0	0	0	0	0	0	0	7	0	0	0	0
a3d7006d4c0b58201309dd6b1371bd0a	0	0	0	0	0	0	0	0	0	0	0	0	0	0	2	0	0	0	0	0	0	0	0	0	0	0	0	0	0	0	0	0	0	0	0	0	0	0	0	0	0	12	0	0	0	0	0	0	0
6fb671f6b82d2b6ccf6b3a305f5b84f5	0	0	0	0	0	0	0	0	0	0	0	0	0	0	2	0	0	0	0	0	0	0	0	0	0	0	0	0	0	0	0	0	0	0	0	0	0	0	0	0	0	0	0	0	0	0	0	0	0
c4508cd78df0f34d9a6595601633c9d4	0	0	0	0	0	0	0	0	0	0	0	0	0	0	2	0	0	0	0	0	0	0	0	0	0	0	0	0	0	0	0	0	0	0	0	0	0	0	0	0	0	0	0	0	0	0	0	0	0
2d5214d5d490971e42b0fe2e8b070eca	0	0	0	0	0	0	0	0	0	0	0	0	0	0	2	0	0	0	0	0	0	0	0	0	0	0	0	0	0	0	0	0	0	0	0	0	0	0	0	0	0	0	0	0	0	0	0	0	0
470a9e7f9f5aa0f852b7ab17b50d36e5	0	0	0	0	0	0	0	0	0	0	0	0	0	0	2	0	0	0	0	0	0	0	0	0	0	0	0	0	0	0	0	0	0	0	0	0	0	0	0	0	0	0	0	0	0	0	0	0	0
4f3bc66656e3b7c2793acf374848860d	0	0	0	0	0	0	0	0	0	0	0	0	0	0	2	0	0	0	0	0	0	0	0	0	0	0	0	0	0	0	0	0	0	0	0	0	0	0	0	0	0	6	0	0	0	0	0	0	0
54651e2bf0108aebce0ad025bfd42092	0	0	0	0	0	0	0	0	0	0	0	0	0	0	2	0	0	0	0	0	0	0	0	0	0	0	0	0	0	0	0	0	0	0	0	0	0	0	0	0	0	0	0	0	0	0	0	0	0
8b4046e266d0a7b0cdac384940cc1d24	0	0	0	0	0	0	0	0	0	0	0	0	0	0	2	0	0	0	0	0	0	0	0	0	0	0	0	0	0	0	0	0	0	0	0	0	0	0	0	0	0	0	0	0	0	0	0	0	0
256a9804a4c9c5e3d5d5f6b42c9fdc81	0	0	0	0	0	0	0	0	0	0	0	0	0	0	2	0	0	0	0	0	0	0	0	0	0	0	0	0	0	0	0	0	0	0	0	0	0	0	0	0	0	0	0	0	0	0	0	0	0
cceea3464b481a99a913c81fcea02892	0	0	0	0	0	0	0	0	0	0	0	0	0	0	2	0	0	0	0	0	0	0	0	0	0	0	0	0	0	0	0	0	0	0	0	0	0	0	0	0	0	0	0	0	0	0	0	0	0
7bd38c718917301fc9c1880cd3ae07d6	0	0	0	0	0	0	0	0	0	0	0	0	0	0	2	0	0	0	0	0	0	0	0	0	0	0	0	3	0	0	0	0	0	0	0	0	0	0	0	0	0	0	0	0	0	0	0	0	0
b999a3fd8d6ef8e1a588fb222e1c4f75	0	0	0	0	0	0	0	0	0	0	0	0	0	0	2	0	0	0	0	0	0	0	0	0	0	0	0	0	0	0	0	0	0	0	0	0	0	0	0	0	0	0	0	0	0	0	0	0	0
d71f4fa7c9712bba5dacea6d7c823a93	0	0	0	0	0	0	0	0	0	0	0	0	0	0	2	0	0	0	0	0	0	0	0	0	0	0	0	0	0	0	0	0	0	0	0	0	0	0	0	0	0	0	0	0	0	0	0	0	0
976ffd572fda26469bbe37d4f701ca93	0	0	0	0	0	0	0	0	0	0	0	0	0	0	2	0	0	0	0	0	0	0	0	0	0	0	0	0	0	0	0	0	0	0	0	0	0	0	0	0	0	0	0	0	0	0	0	0	0
7af7cba8201a13b6d8727de5bbbd4ff3	0	0	0	0	0	0	0	0	0	0	0	0	0	0	2	0	0	0	0	0	0	0	0	0	0	0	0	0	0	0	0	0	0	0	0	0	0	0	0	0	0	10	0	0	0	0	0	0	0
069ad9efa5b3cd682f579edf94e096ce	0	0	0	0	0	0	0	0	0	0	0	0	0	0	2	0	0	0	0	0	0	0	0	0	0	0	0	0	0	0	0	0	0	0	0	0	0	0	0	0	0	4	0	0	0	0	0	0	0
4d8e9d9b78d889dbafdb826516228271	0	0	0	0	0	0	0	0	0	0	0	0	0	0	2	0	0	0	0	0	0	0	0	0	0	0	0	0	0	0	0	0	0	0	0	0	0	0	0	0	0	10	0	0	0	0	0	0	0
2f20fbb334770c24a7f548e2a0911793	0	0	0	0	0	0	0	0	0	0	0	0	0	0	2	0	0	0	0	0	0	0	0	0	0	0	0	0	0	0	0	0	0	0	0	0	0	0	0	0	0	6	0	0	0	0	0	0	0
12f08e419ab29447cc381ceeaba9dcf1	0	0	0	0	0	0	0	0	0	0	0	0	0	0	2	0	0	0	0	0	0	0	0	0	0	0	0	0	0	0	0	0	0	0	0	0	0	0	0	0	0	0	0	0	0	0	0	0	0
c3ac804fab952c63985dc22d411d4276	0	0	0	0	0	0	0	0	0	0	0	0	0	0	2	0	0	0	0	0	0	0	0	0	0	0	0	0	0	0	0	0	0	0	0	0	0	0	0	0	0	4	0	0	0	0	0	0	0
ad6fdfacad5813fad88aa6b8685c8903	0	0	0	0	0	0	0	0	0	0	0	0	0	0	1	0	0	0	0	0	0	0	0	0	0	0	0	0	0	0	0	0	0	0	0	0	0	0	0	0	0	0	0	0	0	0	0	0	0
ae1b8cc58f63adf33d44eaf28ec4ac4e	0	0	0	0	0	0	0	0	0	0	0	0	0	0	1	0	0	0	0	0	0	0	0	0	0	0	0	0	0	0	0	0	0	0	0	0	0	0	0	0	0	0	0	0	0	0	0	0	0
92dc958fdc1fd3c6a06083125e796ed4	0	0	0	0	0	0	0	0	0	0	0	0	0	0	1	0	0	0	0	0	0	0	0	0	0	0	0	0	0	0	0	0	0	0	0	0	0	0	0	0	0	14	0	0	0	0	0	0	0
cce078c2b49b7ee5b3ef83a76ccd82f6	0	0	0	0	0	0	0	0	0	0	0	0	0	0	0	37	0	0	0	0	0	0	0	2	0	0	0	0	0	0	0	0	0	0	0	0	4	0	0	0	0	0	0	0	0	0	0	0	0
16501904a717d20d02aa690a42dee94d	0	0	0	0	0	0	0	0	0	0	0	0	0	0	0	22	0	0	0	0	0	0	0	0	0	0	0	0	0	0	0	0	0	0	0	0	0	0	0	0	0	0	0	0	0	0	0	0	0
55d48d047a87b31987a10457a9e91ff3	0	0	0	0	0	0	0	0	0	0	0	0	0	0	0	15	0	0	0	0	0	0	0	12	0	0	0	0	0	0	0	0	11	56	0	0	0	0	0	0	873	0	0	0	0	62	0	0	0
8a1c0c550c6dd369225322e85cfe5a2c	0	0	0	0	0	0	0	0	0	0	0	0	0	0	0	9	0	0	0	0	0	0	0	0	0	0	0	0	0	0	0	0	0	0	0	0	3	0	0	0	0	0	0	0	0	0	0	0	0
04d6dacad4304ff8b45658245168830c	0	0	0	0	0	0	0	0	0	0	0	0	0	0	0	5	0	0	0	0	0	0	0	0	0	0	0	0	0	0	0	0	0	0	0	0	0	0	0	0	0	0	0	0	0	0	0	0	0
c14994b9c99a6f55662f2ae6ad2d98fc	0	0	0	0	0	0	0	0	0	0	0	0	0	0	0	4	0	0	0	2	0	0	0	0	0	0	0	0	0	0	31	0	0	0	0	0	0	0	0	0	0	0	3	0	0	0	0	0	0
930512fe82cda025fb6bced4fc7b8ca9	0	0	0	0	0	0	0	0	0	0	0	0	0	0	0	3	0	0	0	0	0	0	0	0	0	0	0	0	0	0	1	0	0	0	0	0	0	0	0	0	0	0	0	0	0	0	0	0	0
d72f2221acfbe454cb95a7b6079d96e4	0	0	0	0	0	0	0	0	0	0	0	0	0	0	0	3	0	0	0	0	0	0	0	0	1	0	0	0	0	0	0	0	0	0	0	0	0	0	0	0	0	0	0	0	0	0	0	0	3
61aeb70e514fb322d6e4bec7d56aea74	0	0	0	0	0	0	0	0	0	0	0	0	0	0	0	3	0	0	0	0	0	0	0	0	0	0	0	0	0	0	0	0	0	0	0	0	0	0	0	0	0	0	0	0	0	0	0	0	0
69716b21dd8f64bc9e75998acf35e903	0	0	0	0	0	0	0	0	0	0	0	0	0	0	0	2	0	0	0	0	0	0	0	0	0	0	0	0	0	0	0	0	2	15	0	0	0	0	0	0	99	0	0	0	0	9	0	0	0
d75dcf19250bd6b8875a6de565af25f0	0	0	0	0	0	0	0	0	0	0	0	0	0	0	0	2	0	0	0	0	0	0	0	0	0	0	0	0	0	0	0	0	0	0	0	0	0	0	0	0	0	0	0	0	0	0	0	0	2
51a084419821fb6ec83491445e1cba7e	0	0	0	0	0	0	0	0	0	0	0	0	0	0	0	2	0	0	0	0	0	0	0	0	0	0	0	0	0	0	0	0	0	0	0	0	0	0	0	0	0	0	0	0	0	0	5	0	0
a02868e73ff1d1a2403ab8afc625278e	0	0	0	0	0	0	0	0	0	0	0	0	0	0	0	2	0	0	0	0	0	0	0	0	0	0	0	0	0	0	0	0	0	0	0	0	0	0	0	0	0	0	0	0	0	0	4	0	0
5aa787d4b82e2cfa2fc3e9954aa0f7b5	0	0	0	0	0	0	0	0	0	0	0	0	0	0	0	2	0	0	0	0	0	0	0	0	0	0	0	0	0	0	0	0	0	0	0	0	0	0	0	0	0	0	0	0	0	0	0	0	0
bff7d112e3252c89c55a804132251cc8	0	0	0	0	0	0	0	0	0	0	0	0	0	0	0	1	0	0	0	0	0	0	0	0	0	0	0	0	0	0	0	0	0	0	0	0	0	0	0	0	0	0	0	0	0	0	0	0	1
417ddf70fd79be412e0296ce62f90da6	0	0	0	0	0	0	0	0	0	0	0	0	0	0	0	0	200	0	0	0	0	0	0	0	0	0	0	0	0	0	0	0	0	0	0	0	0	0	0	0	0	0	0	178	0	0	0	0	0
4c91b3c52384a694fe476bf8517f7d57	0	0	0	0	0	0	0	0	0	0	0	0	0	0	0	0	93	0	0	0	0	0	0	0	0	0	0	0	0	0	0	0	0	0	0	0	0	0	0	0	0	0	0	0	0	0	0	0	0
1cea3ce213bfa4a5f73830a4f3645d17	0	0	0	0	0	0	0	0	0	0	0	0	0	0	0	0	52	0	0	0	0	0	0	0	0	0	0	0	0	0	0	0	0	0	0	0	0	0	0	0	0	0	0	0	0	0	0	0	0
0a50df07ce906c0f4356d1580b5a0835	0	0	0	0	0	0	0	0	0	0	0	0	0	0	0	0	46	0	0	0	0	0	0	0	0	0	0	0	0	0	0	0	0	0	0	0	0	0	0	0	0	0	0	0	0	0	0	0	0
96d2056b0e63dbd39ad37d16143ae08f	0	0	0	0	0	0	0	0	0	0	0	0	0	0	0	0	15	0	0	0	0	0	0	0	0	0	0	0	0	0	0	0	0	0	0	0	0	0	0	0	0	0	0	0	0	0	0	0	0
217b40d6b0e86adb18dd3e3be6fd5e53	0	0	0	0	0	0	0	0	0	0	0	0	0	0	0	0	7	0	0	0	0	0	0	0	11	0	0	0	0	0	0	0	0	0	0	0	0	0	0	0	0	0	0	0	0	0	0	0	0
bcc3f7778670cff86113799a7941081e	0	0	0	0	0	0	0	0	0	0	0	0	0	0	0	0	5	0	0	0	0	0	0	0	0	0	0	0	0	0	0	0	0	0	0	0	0	0	0	0	0	0	0	0	0	0	0	0	0
549b49b5e25074958c52b226cb89518b	0	0	0	0	0	0	0	0	0	0	0	0	0	0	0	0	3	0	0	0	0	0	0	0	0	0	0	0	0	0	0	0	0	0	0	0	0	0	0	0	0	0	0	0	0	0	0	0	0
5fefa5929b4040167eb7fda5f55084e0	0	0	0	0	0	0	0	0	0	0	0	0	0	0	0	0	2	0	0	0	0	0	0	0	0	0	0	0	0	0	0	0	0	0	0	0	0	0	0	0	0	0	3	0	0	0	0	0	0
d55045a274f2fbc257d800df160a24b1	0	0	0	0	0	0	0	0	0	0	0	0	0	0	0	0	2	0	0	0	0	0	0	0	0	0	0	0	0	0	0	0	0	0	0	0	0	0	0	0	0	0	0	0	0	0	0	0	0
40291f1185fdf407bc65decc22d7eea1	0	0	0	0	0	0	0	0	0	0	0	0	0	0	0	0	2	0	0	0	0	0	0	0	8	0	0	0	0	0	0	0	0	0	0	0	0	0	0	0	0	0	0	0	0	0	0	0	0
fd9e3df563542ad0cf789f2e16d707b8	0	0	0	0	0	0	0	0	0	0	0	0	0	0	0	0	2	0	0	10	7	0	0	0	1	0	0	14	18	0	0	0	0	0	3	2	2	0	3	0	0	0	0	0	0	0	5	0	3
933c738149438756a642396b34893a94	0	0	0	0	0	0	0	0	0	0	0	0	0	0	0	0	2	0	0	0	0	0	0	0	0	0	0	0	0	0	0	0	0	0	0	0	0	0	0	0	0	0	0	0	0	0	0	0	0
6c84eb9b14125f92d165f977b42acdc5	0	0	0	0	0	0	0	0	0	0	0	0	0	0	0	0	2	0	0	0	0	0	0	0	0	0	0	0	0	0	0	0	0	0	0	0	0	6	0	0	0	0	0	3	0	0	0	0	0
121cb7fe177f5b39325a01c7882145e7	0	0	0	0	0	0	0	0	0	0	0	0	0	0	0	0	1	0	0	3	8	0	0	0	0	32	0	0	0	0	0	0	11	0	0	0	0	0	0	0	0	0	0	0	0	0	0	0	0
5b5eed1d3d9a48fbf0c131b140856a53	0	0	0	0	0	0	0	0	0	0	0	0	0	0	0	0	0	3	6	4	0	0	0	0	0	0	0	3	15	0	0	0	0	0	0	0	0	0	0	0	0	0	0	0	0	0	0	0	0
803b2cb614e27daadd845f72c5bf7997	0	0	0	0	0	0	0	0	0	0	0	0	0	0	0	0	0	3	0	7	3	0	0	0	0	6	0	0	0	0	0	0	0	0	3	0	0	0	0	0	0	0	0	0	0	0	0	0	4
95e476e82e2faef46b3f96787cfc246a	0	0	0	0	0	0	0	0	0	0	0	0	0	0	0	0	0	3	0	0	0	0	0	0	0	0	0	0	0	0	0	0	0	0	0	0	0	0	0	0	0	0	0	0	0	0	0	0	0
4452fefe3996b79febb9a2f4daa2c960	0	0	0	0	0	0	0	0	0	0	0	0	0	0	0	0	0	3	0	0	0	0	0	0	0	0	0	0	27	0	0	0	0	0	0	0	0	0	0	0	0	0	0	0	0	0	0	0	0
3573b3060df80dec569f092739e3a984	0	0	0	0	0	0	0	0	0	0	0	0	0	0	0	0	0	2	0	3	44	0	0	0	0	0	0	7	10	0	0	0	0	0	3	0	0	0	0	4	0	0	0	0	0	0	0	0	0
22021c784df4374da6cd7b7eaa0c01d1	0	0	0	0	0	0	0	0	0	0	0	0	0	0	0	0	0	1	0	0	0	0	1	0	0	0	0	0	0	0	0	0	0	0	0	0	0	0	0	0	0	0	0	0	0	0	0	0	0
ca570d9ea80678bd53722b0eaf5ab242	0	0	0	0	0	0	0	0	0	0	0	0	0	0	0	0	0	0	20	0	0	0	0	0	0	0	6	0	0	0	0	0	0	0	0	0	0	0	0	0	0	0	0	0	0	0	0	0	0
eb7b24d6f558b20913f2479615f688c3	0	0	0	0	0	0	0	0	0	0	0	0	0	0	0	0	0	0	8	0	0	0	0	0	0	0	0	0	0	4	0	0	0	0	0	0	0	0	0	0	0	0	0	0	0	0	0	0	0
8ed90de08fc9bec887c152bee7c855d1	0	0	0	0	0	0	0	0	0	0	0	0	0	0	0	0	0	0	8	0	0	0	0	0	0	0	0	0	7	0	0	0	0	0	0	0	0	0	0	0	0	0	0	0	0	0	0	0	0
f5bd9aff94c4e291c34ddccacd3977d5	0	0	0	0	0	0	0	0	0	0	0	0	0	0	0	0	0	0	6	0	0	0	0	0	0	0	0	0	0	0	0	0	0	0	0	0	0	0	0	0	0	0	0	0	0	0	0	0	0
4f9e6f7411d5406de14e6ad3be900782	0	0	0	0	0	0	0	0	0	0	0	0	0	0	0	0	0	0	5	0	32	0	0	0	0	0	0	0	0	8	0	0	0	0	2	0	0	7	0	0	0	0	0	0	0	0	12	0	0
e50d16841750561685d593501f35090f	0	0	0	0	0	0	0	0	0	0	0	0	0	0	0	0	0	0	5	0	0	0	0	0	0	0	0	0	0	0	0	0	0	0	0	0	0	0	1	0	0	0	0	0	0	0	0	1	0
4b1d79e0b415f6b3f9e5c42e04113dc7	0	0	0	0	0	0	0	0	0	0	0	0	0	0	0	0	0	0	4	0	0	0	0	0	0	0	0	0	0	0	0	0	0	0	0	0	0	0	0	0	0	0	0	0	0	0	0	0	0
7d718771055c1b890f2f0560e5dc633b	0	0	0	0	0	0	0	0	0	0	0	0	0	0	0	0	0	0	3	0	0	0	0	0	0	0	0	0	0	0	0	0	0	0	0	0	0	0	0	0	0	0	0	0	0	0	0	0	0
5e1c6205ed367bf6fb5aae5802aedb56	0	0	0	0	0	0	0	0	0	0	0	0	0	0	0	0	0	0	3	2	0	0	0	0	0	0	0	0	0	0	0	0	0	0	0	0	0	0	2	0	0	0	0	0	0	0	0	0	0
eb4f79d815d355612548c18c6accba92	0	0	0	0	0	0	0	0	0	0	0	0	0	0	0	0	0	0	2	0	12	0	0	0	10	0	0	0	2	0	0	0	0	0	0	0	0	0	0	0	0	0	0	0	0	7	0	0	0
d59ba2de3d62412a472717fff6f0ee96	0	0	0	0	0	0	0	0	0	0	0	0	0	0	0	0	0	0	2	0	0	0	0	0	0	0	0	0	0	0	0	0	0	0	0	0	0	0	0	0	0	0	0	0	0	0	0	0	0
ced0b3d47fabd53b8fcfd042edf13a5f	0	0	0	0	0	0	0	0	0	0	0	0	0	0	0	0	0	0	0	1207	510	0	0	0	0	30	0	0	0	0	0	0	0	0	22	0	0	0	0	0	0	0	0	0	0	0	0	0	0
0c29ca72f525211cb3fe41351e0c68c1	0	0	0	0	0	0	0	0	0	0	0	0	0	0	0	0	0	0	0	37	0	0	0	0	0	0	0	0	0	0	0	0	0	0	3	0	0	0	0	0	0	0	0	0	0	0	0	0	0
f4b620c441f43a36d1f02fe6ad89fa57	0	0	0	0	0	0	0	0	0	0	0	0	0	0	0	0	0	0	0	28	0	0	0	0	0	0	0	0	0	0	0	0	0	0	0	0	0	0	0	0	0	0	0	0	0	0	0	0	0
f72736186cfbeae99f6344353a771abe	0	0	0	0	0	0	0	0	0	0	0	0	0	0	0	0	0	0	0	21	1	0	0	0	0	0	0	0	0	0	0	0	0	0	0	0	0	0	0	0	0	0	0	0	0	0	0	0	0
f9f45fcc0e3b14d16d077b5d816755dd	0	0	0	0	0	0	0	0	0	0	0	0	0	0	0	0	0	0	0	21	17	0	2	0	0	26	0	3	0	22	0	0	0	0	336	0	0	0	15	0	0	0	0	0	0	0	11	0	0
524df39939c826a67d54a22ab6f9a431	0	0	0	0	0	0	0	0	0	0	0	0	0	0	0	0	0	0	0	18	0	0	0	0	0	7	0	0	0	0	0	0	0	0	0	0	0	0	0	0	0	0	0	0	0	0	0	0	0
02514a1349d918c95df0ef26c8757c5b	0	0	0	0	0	0	0	0	0	0	0	0	0	0	0	0	0	0	0	16	0	0	0	0	0	8	0	0	0	0	0	0	0	0	0	0	0	0	0	0	0	0	0	0	0	0	0	0	0
ea167c011db5b955bb09376e60c42baf	0	0	0	0	0	0	0	0	0	0	0	0	0	0	0	0	0	0	0	15	0	0	0	0	0	0	0	0	0	0	0	0	0	0	0	0	0	0	0	0	0	0	0	0	0	0	0	0	0
609f2fca59042c25dbbf32e0107490a9	0	0	0	0	0	0	0	0	0	0	0	0	0	0	0	0	0	0	0	15	0	0	0	0	0	0	0	0	0	0	0	0	0	0	0	0	0	0	0	0	0	0	0	0	0	0	0	0	0
08bd836f3dcf78de497f86d00ab0081f	0	0	0	0	0	0	0	0	0	0	0	0	0	0	0	0	0	0	0	15	0	0	0	0	0	0	0	0	0	0	0	0	0	0	0	0	0	0	0	0	0	0	0	0	0	0	0	0	0
e357f3deaad8710055ea123dc2c8421e	0	0	0	0	0	0	0	0	0	0	0	0	0	0	0	0	0	0	0	11	0	0	0	0	0	0	0	0	0	0	0	0	0	0	0	0	0	0	0	0	0	0	0	0	0	0	0	0	0
343a49c1fb7770714e029f8eaf787f74	0	0	0	0	0	0	0	0	0	0	0	0	0	0	0	0	0	0	0	11	10	0	0	0	0	0	0	0	0	0	0	0	0	0	0	0	0	0	0	0	0	0	0	0	0	0	0	0	0
9742d08fe762369c2b23e03d766ace00	0	0	0	0	0	0	0	0	0	0	0	0	0	0	0	0	0	0	0	11	0	0	0	0	0	0	0	0	0	0	0	0	0	0	0	0	0	0	0	0	0	0	0	0	0	0	0	0	0
a35f21f7c60de3f4b9614c842aa077ff	0	0	0	0	0	0	0	0	0	0	0	0	0	0	0	0	0	0	0	11	0	0	0	0	0	0	0	0	0	0	0	0	0	0	0	0	0	0	0	0	0	0	0	0	0	0	0	0	0
6f7a65352a53a4b05f5e255146608b15	0	0	0	0	0	0	0	0	0	0	0	0	0	0	0	0	0	0	0	11	6	0	0	0	0	0	0	0	0	0	0	0	0	0	61	0	0	0	4	0	0	0	0	0	0	0	0	0	0
81f1995e5261473b7a764309d2906022	0	0	0	0	0	0	0	0	0	0	0	0	0	0	0	0	0	0	0	10	0	0	0	0	0	0	0	0	0	0	0	0	0	0	0	0	0	0	0	0	0	0	0	0	0	0	0	0	0
9a4f4493bf7b451db144d0693c788193	0	0	0	0	0	0	0	0	0	0	0	0	0	0	0	0	0	0	0	10	0	0	0	0	0	0	0	0	0	0	0	0	0	0	0	0	0	0	0	0	0	0	0	0	0	0	0	0	0
94dee7a6771c8f361efed9760539afca	0	0	0	0	0	0	0	0	0	0	0	0	0	0	0	0	0	0	0	10	0	0	0	0	0	2	0	0	0	0	0	0	0	0	0	0	0	0	0	0	0	0	0	0	0	0	0	0	0
30ed92c3c21df656d03a51062f0943ac	0	0	0	0	0	0	0	0	0	0	0	0	0	0	0	0	0	0	0	10	0	0	0	0	0	0	0	0	0	0	0	0	0	0	0	0	0	0	0	0	0	0	0	0	0	0	0	0	0
77a9a9e08193745af498eeccac15c3f4	0	0	0	0	0	0	0	0	0	0	0	0	0	0	0	0	0	0	0	9	0	0	0	0	0	0	0	6	0	0	0	0	0	0	0	0	0	2	0	0	0	5	0	0	0	0	0	0	0
4ecbb1a0f2426ff6c8daa7688dfb2c2d	0	0	0	0	0	0	0	0	0	0	0	0	0	0	0	0	0	0	0	9	0	0	0	0	0	7	0	0	0	0	0	0	0	0	10	0	0	0	0	0	0	0	0	0	0	0	0	0	0
476ab735696a0f554f08588f2ef3a5ce	0	0	0	0	0	0	0	0	0	0	0	0	0	0	0	0	0	0	0	8	0	0	0	0	0	0	0	10	0	0	0	0	0	0	9	0	0	0	0	0	0	0	0	0	0	0	0	0	0
243167dfa1605b2233a092f35e4c20c2	0	0	0	0	0	0	0	0	0	0	0	0	0	0	0	0	0	0	0	8	0	0	0	0	8	2	0	0	0	0	0	2	0	2	19	0	0	0	10	0	0	0	0	2	0	0	0	0	0
57935639655e7a081e8665d235396639	0	0	0	0	0	0	0	0	0	0	0	0	0	0	0	0	0	0	0	7	0	0	0	0	0	0	0	0	0	0	0	0	0	0	0	0	0	0	0	0	0	0	0	0	0	0	0	0	0
905b51b90b22da98e745aaaf5f026739	0	0	0	0	0	0	0	0	0	0	0	0	0	0	0	0	0	0	0	7	0	0	0	0	0	0	0	0	0	0	0	0	0	0	0	0	0	0	0	0	0	0	0	0	0	0	0	0	0
fc437d02fd1112cc9be65d3a586bc62d	0	0	0	0	0	0	0	0	0	0	0	0	0	0	0	0	0	0	0	7	0	0	0	0	0	6	0	0	7	0	0	0	0	0	0	0	0	0	0	0	0	0	0	0	0	0	0	0	0
0821dbb2ce1d768426423d63a9e2e4b3	0	0	0	0	0	0	0	0	0	0	0	0	0	0	0	0	0	0	0	7	0	0	0	0	0	0	0	0	0	14	0	0	0	0	0	0	0	0	0	0	0	0	0	0	0	0	11	0	4
beeb903cfe7c0fe78560afd0067e5bef	0	0	0	0	0	0	0	0	0	0	0	0	0	0	0	0	0	0	0	6	0	0	0	0	0	0	0	0	0	0	0	0	0	0	0	0	0	0	0	0	0	0	0	0	0	0	0	0	0
de3834c09cea41e0e55f081c1c3b84c1	0	0	0	0	0	0	0	0	0	0	0	0	0	0	0	0	0	0	0	6	0	0	0	0	0	0	0	0	0	0	0	0	0	0	0	0	0	0	0	0	0	0	0	0	0	0	0	0	0
ab285e30c135ee3b87c0cdd9c5808173	0	0	0	0	0	0	0	0	0	0	0	0	0	0	0	0	0	0	0	6	0	0	0	0	0	0	0	0	0	0	0	0	0	0	2	0	0	0	0	0	0	0	0	0	0	0	0	0	0
bcd1beb949eb43827f3ef1940df831f9	0	0	0	0	0	0	0	0	0	0	0	0	0	0	0	0	0	0	0	5	0	0	0	0	0	0	0	0	0	0	0	0	0	0	0	0	0	0	0	0	0	0	0	0	0	0	0	0	0
32b8ac252b13d601f8226ebd19dd9770	0	0	0	0	0	0	0	0	0	0	0	0	0	0	0	0	0	0	0	5	0	0	0	0	2	0	0	0	0	0	0	0	0	0	0	0	0	0	6	0	0	0	3	0	0	0	0	0	0
7f82d016f622a519783d4544b69e709b	0	0	0	0	0	0	0	0	0	0	0	0	0	0	0	0	0	0	0	5	6	3	0	0	3	13	0	0	6	0	0	0	0	0	2	0	0	0	0	0	0	0	0	0	0	0	0	0	0
46a0c7ad87c6d8867358f2e85b8bc5af	0	0	0	0	0	0	0	0	0	0	0	0	0	0	0	0	0	0	0	5	0	0	0	0	0	0	0	0	0	0	0	0	0	0	0	0	0	0	0	0	0	0	0	0	0	0	0	0	0
0cbbec8af2c8389af509e1011419d0fb	0	0	0	0	0	0	0	0	0	0	0	0	0	0	0	0	0	0	0	5	0	0	0	0	0	0	0	0	0	0	0	0	0	0	0	0	0	0	11	0	0	0	0	0	0	0	0	0	0
3cfd40579cb6d657d8077a8c3fcd5f16	0	0	0	0	0	0	0	0	0	0	0	0	0	0	0	0	0	0	0	5	0	0	0	0	0	0	0	0	0	0	0	0	0	0	0	0	0	0	0	0	0	0	0	0	0	0	0	0	0
64a904a8be4e96734c2aa7d21ea3adf6	0	0	0	0	0	0	0	0	0	0	0	0	0	0	0	0	0	0	0	4	0	0	0	0	0	0	0	0	0	6	0	0	0	5	0	0	0	0	27	0	0	0	0	0	0	0	0	0	0
a8da8885e23fa4b004d3954b04235f62	0	0	0	0	0	0	0	0	0	0	0	0	0	0	0	0	0	0	0	4	0	0	0	0	0	0	0	0	0	0	0	0	14	0	0	0	0	0	0	0	0	0	2	0	0	8	0	0	0
af170d20b4bb3bbd3abea7229ea35d64	0	0	0	0	0	0	0	0	0	0	0	0	0	0	0	0	0	0	0	4	0	0	0	0	0	12	0	0	0	0	0	0	0	0	0	0	0	0	0	0	0	0	0	0	0	0	0	0	0
9f25cdb16ba8a860dbe3ece1f347c952	0	0	0	0	0	0	0	0	0	0	0	0	0	0	0	0	0	0	0	4	0	0	0	0	0	0	0	0	0	0	0	0	0	0	0	0	0	0	0	0	0	0	0	0	0	0	0	0	0
a43bf912bd11bc202382d9eefd42d96f	0	0	0	0	0	0	0	0	0	0	0	0	0	0	0	0	0	0	0	4	0	0	0	0	0	0	0	0	0	0	0	0	0	0	0	0	0	0	0	0	0	0	0	0	0	0	0	0	0
e06c047544eecbb4843a4e0a6d10952c	0	0	0	0	0	0	0	0	0	0	0	0	0	0	0	0	0	0	0	4	0	0	0	0	0	0	0	0	0	0	0	0	0	0	0	0	0	0	0	0	0	0	0	0	0	0	0	0	0
319195ff61f6d6b099a01b5b9a67c360	0	0	0	0	0	0	0	0	0	0	0	0	0	0	0	0	0	0	0	4	0	0	0	0	0	0	0	0	0	0	0	0	0	0	0	0	0	0	0	0	0	0	0	0	0	0	0	0	0
a342710e5acd69bfe4af55d6f7941b9b	0	0	0	0	0	0	0	0	0	0	0	0	0	0	0	0	0	0	0	4	0	0	0	0	0	0	0	0	0	0	0	0	0	0	138	0	0	0	0	0	0	0	0	0	0	0	0	0	0
ee61693d355a65d3c52a6661ae82414b	0	0	0	0	0	0	0	0	0	0	0	0	0	0	0	0	0	0	0	3	0	0	0	0	0	0	0	0	0	0	0	0	0	0	0	0	0	0	0	0	0	0	0	0	0	0	0	0	0
6715f6da0d2f51b90ca4de5fc1c194af	0	0	0	0	0	0	0	0	0	0	0	0	0	0	0	0	0	0	0	3	3	0	0	0	0	0	0	14	8	0	0	0	0	0	0	0	0	0	0	0	0	9	0	0	0	0	6	0	0
af44367eed23e60e8da00d50de3f4a7c	0	0	0	0	0	0	0	0	0	0	0	0	0	0	0	0	0	0	0	3	0	0	0	0	0	0	0	0	0	0	0	0	0	0	0	0	0	0	0	0	0	0	0	0	0	0	0	0	0
f6f4a992a3042383d113b439b7a3b5a0	0	0	0	0	0	0	0	0	0	0	0	0	0	0	0	0	0	0	0	3	0	0	0	0	0	0	0	0	0	0	0	0	0	0	0	0	0	0	0	0	0	0	0	0	0	0	0	0	0
f21fb1e9a89697a97f0f66fda8674dcc	0	0	0	0	0	0	0	0	0	0	0	0	0	0	0	0	0	0	0	3	1	0	0	0	0	0	0	0	0	0	0	0	0	0	0	0	0	0	0	0	0	0	0	0	0	0	0	0	0
466f91209584bd38abf5dd2925926ca6	0	0	0	0	0	0	0	0	0	0	0	0	0	0	0	0	0	0	0	3	0	0	0	0	0	0	0	0	0	0	0	0	0	0	0	0	0	0	0	0	0	0	0	0	0	0	0	0	0
9485699e6c9c5c83541de309de5dc78c	0	0	0	0	0	0	0	0	0	0	0	0	0	0	0	0	0	0	0	3	0	0	0	0	121	6	0	11	0	0	0	0	0	0	1	0	0	0	0	0	0	13	0	0	0	19	0	0	0
628335101b47dbc6c39157720108cdf0	0	0	0	0	0	0	0	0	0	0	0	0	0	0	0	0	0	0	0	3	0	0	0	0	0	0	0	0	0	0	0	0	0	0	14	0	0	0	0	0	0	0	0	0	0	0	0	0	0
b37fe44a023ff627d3782bee294b55f4	0	0	0	0	0	0	0	0	0	0	0	0	0	0	0	0	0	0	0	3	0	0	0	0	0	0	0	0	0	0	0	0	0	0	0	0	0	0	0	0	0	0	0	0	0	0	3	0	0
6632300b9d93658ad471666e1761f301	0	0	0	0	0	0	0	0	0	0	0	0	0	0	0	0	0	0	0	3	0	0	0	0	0	0	0	0	0	0	0	0	0	0	0	0	0	0	0	0	0	0	0	0	0	0	0	0	0
6aafb77156e67c97a74a611410394a88	0	0	0	0	0	0	0	0	0	0	0	0	0	0	0	0	0	0	0	3	0	0	0	0	0	0	0	0	0	0	0	0	0	0	0	0	0	0	0	0	0	0	0	0	0	0	0	0	0
7e9ca178b7296e69350dc62246e44a00	0	0	0	0	0	0	0	0	0	0	0	0	0	0	0	0	0	0	0	2	7	0	0	0	0	0	0	0	0	0	0	0	0	0	0	0	0	0	0	0	0	0	0	0	0	0	0	0	0
2bfc45ba321c2299eaeb1b360917dd50	0	0	0	0	0	0	0	0	0	0	0	0	0	0	0	0	0	0	0	2	0	0	0	0	0	0	0	0	0	0	0	0	0	0	0	0	0	0	0	0	0	0	0	0	0	0	0	0	0
acf93621baddd009bf6aa03749eda1be	0	0	0	0	0	0	0	0	0	0	0	0	0	0	0	0	0	0	0	2	0	0	0	0	0	0	0	0	0	0	0	0	0	0	0	0	0	0	0	0	0	0	0	0	0	0	0	0	3
084f792b4de9b4ba62be9cf8bcb49eae	0	0	0	0	0	0	0	0	0	0	0	0	0	0	0	0	0	0	0	2	3	0	0	0	0	12	0	0	0	0	0	0	0	0	0	0	0	0	0	0	0	0	0	0	0	0	0	0	0
1a7c826629d6e5e9a5a8cfe460c9cde0	0	0	0	0	0	0	0	0	0	0	0	0	0	0	0	0	0	0	0	2	0	0	0	0	1	0	0	0	0	0	0	0	0	0	0	0	0	0	0	0	0	0	0	0	0	0	3	0	0
26411df03d2dffda649f9da8f4ac19c0	0	0	0	0	0	0	0	0	0	0	0	0	0	0	0	0	0	0	0	2	0	0	0	0	0	0	0	0	0	0	0	0	0	0	0	0	0	0	0	0	0	0	0	0	0	0	0	0	0
c196b1c778e899c433acd9d90f77f98a	0	0	0	0	0	0	0	0	0	0	0	0	0	0	0	0	0	0	0	2	0	0	0	0	0	2	0	0	0	0	0	0	0	0	0	0	0	0	0	0	0	0	0	0	0	0	0	0	0
cb49e1e91d41d29f707b4e2d0f82bd08	0	0	0	0	0	0	0	0	0	0	0	0	0	0	0	0	0	0	0	2	0	0	0	0	0	0	0	0	0	0	0	0	0	0	0	0	0	0	0	0	0	0	0	0	0	0	0	0	0
c0322447fa36e903615689dbab6addac	0	0	0	0	0	0	0	0	0	0	0	0	0	0	0	0	0	0	0	2	0	0	0	0	0	0	0	0	0	0	0	0	0	0	0	0	0	0	0	0	0	0	0	0	0	0	0	0	0
7c31ea6b61c94a22937120b98041b6d7	0	0	0	0	0	0	0	0	0	0	0	0	0	0	0	0	0	0	0	2	0	0	0	0	0	7	0	3	0	0	0	0	0	0	4	0	0	0	0	0	0	0	0	0	0	0	0	0	0
61ecfc85c33e633813e439fa54fcfa8d	0	0	0	0	0	0	0	0	0	0	0	0	0	0	0	0	0	0	0	1	0	0	0	0	0	0	0	0	0	0	0	0	0	0	0	0	0	0	0	0	0	0	0	0	0	0	0	0	0
5776c18fb374bef767a896844a013aa4	0	0	0	0	0	0	0	0	0	0	0	0	0	0	0	0	0	0	0	0	530	0	0	0	0	0	0	0	0	0	0	0	0	0	0	0	0	0	0	0	0	0	0	0	0	0	0	0	0
f45f5a77c86aefbc497ec222ce40aa56	0	0	0	0	0	0	0	0	0	0	0	0	0	0	0	0	0	0	0	0	431	0	0	1	13	0	0	0	0	0	0	0	0	8	0	0	0	0	0	0	0	0	0	6	0	0	11	0	22
c993235c0acba4cf3c5560d96b933bcd	0	0	0	0	0	0	0	0	0	0	0	0	0	0	0	0	0	0	0	0	49	0	0	0	0	0	0	0	0	0	0	0	0	0	0	0	0	0	0	0	0	3	0	0	0	0	0	0	0
cead427297a119b460d394bb91e6fe69	0	0	0	0	0	0	0	0	0	0	0	0	0	0	0	0	0	0	0	0	35	0	0	0	0	0	0	0	0	0	0	0	0	0	0	0	0	0	0	0	0	0	0	0	0	0	0	0	0
aa49384b13b116a483f8d84f63486bda	0	0	0	0	0	0	0	0	0	0	0	0	0	0	0	0	0	0	0	0	32	0	0	0	0	0	0	0	0	0	0	0	0	0	0	0	0	0	0	0	0	0	0	0	0	0	0	0	0
2c0251b52807285a2f892384cdafcd0d	0	0	0	0	0	0	0	0	0	0	0	0	0	0	0	0	0	0	0	0	26	0	0	0	0	0	0	0	0	0	0	0	0	0	0	0	0	0	0	0	0	0	0	0	0	0	0	0	0
8e25ae718c596ec5669e192dc74f2634	0	0	0	0	0	0	0	0	0	0	0	0	0	0	0	0	0	0	0	0	23	0	0	0	0	0	0	0	0	0	0	0	0	0	0	0	0	0	0	0	0	0	0	0	0	0	0	0	0
7c66f351b926c2688eb4418869e64c3d	0	0	0	0	0	0	0	0	0	0	0	0	0	0	0	0	0	0	0	0	22	0	0	0	0	0	0	0	0	0	0	0	0	0	0	0	0	0	0	0	0	0	0	0	0	0	0	0	0
8cb77c46a7d3ad7a05c7760962c643b6	0	0	0	0	0	0	0	0	0	0	0	0	0	0	0	0	0	0	0	0	20	0	0	0	0	0	0	0	0	0	0	0	0	0	0	0	0	0	0	0	0	0	0	0	0	0	0	0	0
e1c1511e56c31df3fb837cc5af1dab57	0	0	0	0	0	0	0	0	0	0	0	0	0	0	0	0	0	0	0	0	16	0	0	0	0	0	0	0	0	0	0	0	0	0	0	0	0	0	0	0	0	0	0	0	0	0	0	0	0
e9173e197320ce1642bcc6852ad3dce1	0	0	0	0	0	0	0	0	0	0	0	0	0	0	0	0	0	0	0	0	16	0	0	0	0	0	0	0	0	0	0	0	0	0	0	0	0	0	0	0	0	0	0	0	0	0	0	0	0
7e977d33f8c99551ba10da6f7b099c14	0	0	0	0	0	0	0	0	0	0	0	0	0	0	0	0	0	0	0	0	14	0	0	0	0	0	0	0	5	3	0	0	0	0	0	0	0	0	2	0	0	0	0	0	0	0	0	0	0
582d4b5837c74efae689f75349aa87a1	0	0	0	0	0	0	0	0	0	0	0	0	0	0	0	0	0	0	0	0	14	0	0	0	0	0	0	0	0	0	0	0	0	0	0	0	0	0	0	0	0	0	0	0	0	0	0	0	0
d804d684b845050535ab6a21e2c2e1ce	0	0	0	0	0	0	0	0	0	0	0	0	0	0	0	0	0	0	0	0	14	0	0	0	0	6	0	0	0	0	0	0	0	0	0	0	0	0	0	0	0	0	0	0	0	0	0	0	0
90285e814a56649af86a9e4c4d1c1749	0	0	0	0	0	0	0	0	0	0	0	0	0	0	0	0	0	0	0	0	12	0	0	0	0	0	0	0	0	0	0	0	0	0	0	0	0	0	0	0	0	0	0	0	0	0	0	0	0
9ca23fce50ddffaa01a8dd54a93f8954	0	0	0	0	0	0	0	0	0	0	0	0	0	0	0	0	0	0	0	0	11	0	0	0	0	0	0	8	0	0	0	0	0	0	0	0	0	0	0	0	0	15	0	0	3	0	0	0	0
cf3b328b6a162623e9c924a57e03facd	0	0	0	0	0	0	0	0	0	0	0	0	0	0	0	0	0	0	0	0	10	0	0	0	0	0	0	0	0	0	0	0	0	0	0	0	0	0	0	0	0	0	0	0	0	0	0	0	0
1602ac00a447ec1d5de63d9fb353c9dc	0	0	0	0	0	0	0	0	0	0	0	0	0	0	0	0	0	0	0	0	10	0	0	0	0	0	0	0	0	0	0	0	0	0	0	0	0	0	0	0	0	0	0	0	0	0	0	0	0
e062d779ca254225d55505ee6092bbdd	0	0	0	0	0	0	0	0	0	0	0	0	0	0	0	0	0	0	0	0	10	0	0	0	0	0	0	0	0	0	0	0	0	0	0	0	0	0	0	0	0	0	0	0	0	0	0	0	0
818e5f81fa0372e345127c2c879ff8f0	0	0	0	0	0	0	0	0	0	0	0	0	0	0	0	0	0	0	0	0	10	0	0	0	0	25	0	0	0	4	0	0	0	0	2	0	0	0	7	0	2	0	0	0	0	0	0	0	0
19ec234610105781a8769f9270e38a6c	0	0	0	0	0	0	0	0	0	0	0	0	0	0	0	0	0	0	0	0	9	0	0	0	0	0	0	0	0	0	0	0	0	0	0	0	0	0	0	0	0	0	0	0	0	2	0	0	0
503344a86c3794e62142294ad4b9fcff	0	0	0	0	0	0	0	0	0	0	0	0	0	0	0	0	0	0	0	0	9	0	0	0	0	0	0	0	0	0	0	0	0	0	0	0	0	0	0	0	0	0	0	0	0	0	0	0	0
2b71dec1f073fe1629f248b83761a9a9	0	0	0	0	0	0	0	0	0	0	0	0	0	0	0	0	0	0	0	0	9	0	0	0	0	0	0	0	0	0	0	0	0	0	0	0	0	0	0	0	0	0	0	0	0	0	0	0	0
f76fdc6ddc93c7e4db4a8ebce0697aaf	0	0	0	0	0	0	0	0	0	0	0	0	0	0	0	0	0	0	0	0	8	0	0	0	0	0	0	0	0	0	0	0	0	0	0	0	0	0	0	0	0	0	0	0	0	0	0	0	0
1a0f8904496e2fad5331d7fea2268941	0	0	0	0	0	0	0	0	0	0	0	0	0	0	0	0	0	0	0	0	7	0	0	0	97	10	0	6	44	0	0	0	0	0	0	0	0	0	3	0	2	0	0	0	0	3	1	0	0
699eccc06fa8fe83519e254a186eee8c	0	0	0	0	0	0	0	0	0	0	0	0	0	0	0	0	0	0	0	0	7	0	0	0	0	0	0	2	0	0	0	0	0	0	0	0	0	4	0	0	0	0	0	0	0	0	0	0	0
80321be7e7045f641f2ba8493f256cb7	0	0	0	0	0	0	0	0	0	0	0	0	0	0	0	0	0	0	0	0	7	0	0	0	0	0	0	0	0	0	0	0	0	0	0	0	0	0	0	0	0	0	0	0	0	0	0	0	0
b7b2c19940f7b4f4c2ace5023ca082ae	0	0	0	0	0	0	0	0	0	0	0	0	0	0	0	0	0	0	0	0	6	0	0	0	0	0	0	0	0	0	0	0	0	0	12	0	0	0	0	0	0	0	0	0	0	0	0	0	0
502ff60443b5db46719c3fdec6582d24	0	0	0	0	0	0	0	0	0	0	0	0	0	0	0	0	0	0	0	0	5	0	0	0	0	0	0	0	0	0	0	0	0	0	0	0	0	0	0	0	0	0	0	0	0	0	0	0	0
17350fbd5fb646833b64f752765543dd	0	0	0	0	0	0	0	0	0	0	0	0	0	0	0	0	0	0	0	0	5	0	0	0	0	0	0	9	0	10	0	0	0	0	4	0	0	0	0	0	0	0	0	0	0	0	0	0	0
c154a7da2214f1ed017b91f76bacf59e	0	0	0	0	0	0	0	0	0	0	0	0	0	0	0	0	0	0	0	0	5	0	0	0	0	0	0	0	0	0	0	0	0	0	0	0	0	0	0	0	0	0	0	0	0	0	0	0	0
dd01b1fd32c066fd1a663c21cce7ce3b	0	0	0	0	0	0	0	0	0	0	0	0	0	0	0	0	0	0	0	0	5	0	0	0	0	0	0	0	7	0	0	0	0	0	0	0	0	0	0	0	0	0	0	0	0	0	0	0	0
ebfa13a81626741ad1207f605dc80e79	0	0	0	0	0	0	0	0	0	0	0	0	0	0	0	0	0	0	0	0	5	0	0	0	0	0	0	0	0	0	0	0	0	0	0	0	0	0	0	0	0	0	0	0	0	0	0	0	0
ed1b31fe1573dcf8b790dcac5f7aec2f	0	0	0	0	0	0	0	0	0	0	0	0	0	0	0	0	0	0	0	0	5	0	0	0	0	0	0	0	2	0	0	0	0	0	0	0	0	0	0	0	0	0	0	0	0	0	0	0	0
fcbf8a218a715ebb29ca07722e35f19b	0	0	0	0	0	0	0	0	0	0	0	0	0	0	0	0	0	0	0	0	4	0	0	0	0	0	0	0	0	0	0	0	0	0	0	0	0	0	0	0	0	0	0	0	0	0	0	0	0
6671adbacb1fa735d98ef08fad0dc7c7	0	0	0	0	0	0	0	0	0	0	0	0	0	0	0	0	0	0	0	0	4	0	0	0	0	0	0	0	0	0	0	0	0	0	0	0	0	0	0	0	0	0	0	0	0	0	0	0	0
9307367df8a21926fa15d26e1564d672	0	0	0	0	0	0	0	0	0	0	0	0	0	0	0	0	0	0	0	0	4	0	0	0	0	2	0	0	0	0	0	0	0	0	4	0	0	0	0	0	0	0	0	0	0	0	0	0	0
dfd3aada5d4dccbd9084bb99e378b554	0	0	0	0	0	0	0	0	0	0	0	0	0	0	0	0	0	0	0	0	4	0	0	0	2	6	0	0	2	0	0	0	0	0	5	0	0	0	0	0	0	0	0	0	0	0	0	0	7
a7e9200ac38da89d950c1796ae008c67	0	0	0	0	0	0	0	0	0	0	0	0	0	0	0	0	0	0	0	0	4	0	0	0	0	0	0	0	0	0	0	0	0	0	0	0	0	3	0	0	0	0	0	0	0	0	0	0	0
6027e2843aa74bc945f73155567b20a3	0	0	0	0	0	0	0	0	0	0	0	0	0	0	0	0	0	0	0	0	3	0	0	0	8	8	0	0	0	0	0	0	0	0	0	0	0	0	3	0	0	0	6	0	0	3	0	0	0
2409d4898d29d05bb54fa457dd3dafdc	0	0	0	0	0	0	0	0	0	0	0	0	0	0	0	0	0	0	0	0	3	0	0	0	0	0	0	0	0	0	0	0	0	0	0	0	0	0	0	0	0	0	0	0	0	0	0	0	0
145dc0bac645c107a94edff088870083	0	0	0	0	0	0	0	0	0	0	0	0	0	0	0	0	0	0	0	0	3	0	0	0	0	0	0	0	0	0	0	0	0	0	12	0	0	0	0	0	0	0	0	0	0	0	0	0	0
a2d6818308b4b9fdba9d0d144906efd1	0	0	0	0	0	0	0	0	0	0	0	0	0	0	0	0	0	0	0	0	3	0	0	0	0	0	0	0	0	0	0	0	0	0	2	0	0	0	0	0	0	0	0	0	0	0	0	0	0
80539117a60983f6b05b0b4e05d69a60	0	0	0	0	0	0	0	0	0	0	0	0	0	0	0	0	0	0	0	0	3	0	3	0	0	4	0	0	0	0	0	0	0	0	116	0	0	0	1	0	0	0	0	0	0	0	0	0	0
c312184e65889fd9274ce86d8ac16c9d	0	0	0	0	0	0	0	0	0	0	0	0	0	0	0	0	0	0	0	0	3	0	0	0	0	7	0	0	0	0	0	0	0	0	0	0	0	0	0	0	0	0	0	0	0	0	0	0	0
dacb85e16d80f8358813c03437f89995	0	0	0	0	0	0	0	0	0	0	0	0	0	0	0	0	0	0	0	0	3	0	0	0	0	0	0	0	0	0	0	0	0	0	0	0	0	0	0	0	0	0	0	0	0	0	0	0	0
3b7f5bc2ac156dace5534e3a5cb1809a	0	0	0	0	0	0	0	0	0	0	0	0	0	0	0	0	0	0	0	0	3	0	0	0	0	0	0	0	0	0	0	0	0	0	0	0	0	0	2	0	0	0	0	0	0	0	0	0	0
91bd1e543ce312afe86dc9b96a399b74	0	0	0	0	0	0	0	0	0	0	0	0	0	0	0	0	0	0	0	0	3	0	0	0	0	8	0	0	8	0	0	0	0	0	0	0	0	0	0	0	0	0	0	0	0	0	0	0	0
1d281c2fcb0722df3d2343831cc669bc	0	0	0	0	0	0	0	0	0	0	0	0	0	0	0	0	0	0	0	0	3	0	0	0	0	3	0	0	0	0	0	0	0	0	0	0	0	0	0	0	0	0	0	0	0	0	0	0	0
fa3ecd4a70cdea28c4205d2cbc4f442c	0	0	0	0	0	0	0	0	0	0	0	0	0	0	0	0	0	0	0	0	2	0	0	0	0	0	0	0	0	0	0	0	0	0	0	0	0	0	0	0	0	0	0	0	0	0	0	0	0
271b25c6b68332a0a72977c65a172b7f	0	0	0	0	0	0	0	0	0	0	0	0	0	0	0	0	0	0	0	0	2	0	0	0	0	0	0	0	0	0	0	0	0	0	2	0	0	0	0	0	0	0	0	0	0	0	0	0	0
bd53e46eb0b28d5e446d982286214581	0	0	0	0	0	0	0	0	0	0	0	0	0	0	0	0	0	0	0	0	2	0	0	0	0	4	0	0	0	0	0	0	0	0	9	0	0	0	5	0	0	0	0	0	0	0	0	0	0
57b4d736a1e6425ec3e1da53c4faa0b8	0	0	0	0	0	0	0	0	0	0	0	0	0	0	0	0	0	0	0	0	2	0	0	0	0	0	0	0	13	0	0	0	0	0	0	0	0	0	0	0	0	0	0	0	0	0	0	0	0
7d90fbef568c600f7b50e5f93b364bc9	0	0	0	0	0	0	0	0	0	0	0	0	0	0	0	0	0	0	0	0	2	0	0	0	0	0	0	0	0	0	0	0	0	0	0	0	0	0	0	0	0	0	0	0	0	0	0	0	0
2c5b67b3e986ea3f2ca76c5d8f74cf0d	0	0	0	0	0	0	0	0	0	0	0	0	0	0	0	0	0	0	0	0	1	0	0	0	0	0	0	0	0	0	0	0	0	0	109	0	0	0	2	0	0	0	0	0	0	0	0	0	0
fe0f5977a08cade5167ae4e1441151b7	0	0	0	0	0	0	0	0	0	0	0	0	0	0	0	0	0	0	0	0	1	0	0	0	0	0	0	0	0	0	0	0	0	0	216	0	0	0	2	0	0	0	0	0	0	0	0	0	0
2f21c088355fc4a7783e458426d177dd	0	0	0	0	0	0	0	0	0	0	0	0	0	0	0	0	0	0	0	0	0	6	0	0	0	0	0	0	0	0	0	0	0	0	0	0	0	0	0	0	0	0	0	0	0	0	0	0	0
d1dc5c8b9cb4045ed522f1421c405f49	0	0	0	0	0	0	0	0	0	0	0	0	0	0	0	0	0	0	0	0	0	2	0	0	0	0	0	0	0	0	0	0	0	0	0	0	0	0	0	0	0	0	0	0	0	0	0	0	0
e64d2666c62af34939c41a29b716cee1	0	0	0	0	0	0	0	0	0	0	0	0	0	0	0	0	0	0	0	0	0	0	5	0	0	0	0	0	0	0	0	0	0	0	0	0	0	0	0	0	0	0	0	0	0	0	0	0	0
b67995f828e904abd23a84a96d7405b7	0	0	0	0	0	0	0	0	0	0	0	0	0	0	0	0	0	0	0	0	0	0	2	0	0	0	0	0	0	0	0	0	0	0	0	0	0	0	0	0	0	0	0	0	0	0	0	0	0
62d5fc96bd8d22a0a65bb12144f0c8ed	0	0	0	0	0	0	0	0	0	0	0	0	0	0	0	0	0	0	0	0	0	0	2	0	0	0	0	0	0	0	0	0	0	0	0	0	0	0	0	0	0	0	0	0	0	0	0	0	0
76a6c5c3fba9d3bb8ff7f9eef2e5a095	0	0	0	0	0	0	0	0	0	0	0	0	0	0	0	0	0	0	0	0	0	0	2	0	0	0	0	0	0	0	0	0	0	0	0	0	0	0	0	0	0	0	0	0	0	0	0	0	0
10fbc5aa194c97d339f4e7fadba59d30	0	0	0	0	0	0	0	0	0	0	0	0	0	0	0	0	0	0	0	0	0	0	0	118	0	0	0	0	0	0	0	0	0	0	0	0	0	0	0	0	2	0	0	0	0	0	0	0	0
4ec907b53ee50f4f95688e70ca90aa37	0	0	0	0	0	0	0	0	0	0	0	0	0	0	0	0	0	0	0	0	0	0	0	52	0	0	0	0	0	0	0	0	4	0	0	0	0	0	0	0	8	0	0	72	0	0	0	0	348
29cd72f7d42cab69564165b5f622cecb	0	0	0	0	0	0	0	0	0	0	0	0	0	0	0	0	0	0	0	0	0	0	0	39	0	0	0	0	0	0	0	0	0	0	0	0	0	0	0	0	0	0	0	0	0	0	0	0	0
6bd45fef03310db32a952050282a358f	0	0	0	0	0	0	0	0	0	0	0	0	0	0	0	0	0	0	0	0	0	0	0	30	0	0	0	0	0	0	0	0	0	0	2	0	0	0	0	0	4	0	0	69	0	0	0	0	46
5df06880f83850b230dc4a990a47b798	0	0	0	0	0	0	0	0	0	0	0	0	0	0	0	0	0	0	0	0	0	0	0	23	0	0	0	0	0	0	0	0	0	0	0	0	0	0	0	0	7	0	0	41	0	0	0	0	4
22bb77e6601a5bf895a8e7dec9a6d76f	0	0	0	0	0	0	0	0	0	0	0	0	0	0	0	0	0	0	0	0	0	0	0	3	0	0	0	0	0	0	0	0	0	0	0	0	0	0	0	0	0	0	0	0	0	0	0	0	0
278a0f3986bf52a8812258d35ac730e0	0	0	0	0	0	0	0	0	0	0	0	0	0	0	0	0	0	0	0	0	0	0	0	3	0	0	0	0	0	0	0	0	0	0	0	0	0	0	0	0	0	0	0	3	0	0	0	0	0
7cba3a8b24f93a683a41e3028e40a6b1	0	0	0	0	0	0	0	0	0	0	0	0	0	0	0	0	0	0	0	0	0	0	0	2	0	0	0	0	0	4	0	0	0	0	0	0	0	0	0	0	0	0	0	0	0	0	0	0	0
86d6bb3a40cbc49a79fc976772123b64	0	0	0	0	0	0	0	0	0	0	0	0	0	0	0	0	0	0	0	0	0	0	0	2	0	0	0	0	0	0	0	0	0	0	0	0	0	0	0	0	0	0	0	0	0	0	0	0	0
bb2beba3c4b4297292be7730a54c5387	0	0	0	0	0	0	0	0	0	0	0	0	0	0	0	0	0	0	0	0	0	0	0	2	0	0	0	0	0	0	0	0	0	0	0	0	0	0	0	0	0	0	0	0	0	0	0	0	0
0947b427bf107c067ac99666ab3254ce	0	0	0	0	0	0	0	0	0	0	0	0	0	0	0	0	0	0	0	0	0	0	0	2	0	0	0	0	0	0	0	0	0	0	0	0	0	0	0	0	0	0	0	0	0	0	0	0	2
c781711e3f4ec29bbd2d32e06bd3a39f	0	0	0	0	0	0	0	0	0	0	0	0	0	0	0	0	0	0	0	0	0	0	0	0	830	0	0	0	0	0	0	0	0	0	0	0	0	0	0	0	0	0	0	0	0	0	0	0	0
5b3a972f74dabdd70de5cd4d83cb5bbd	0	0	0	0	0	0	0	0	0	0	0	0	0	0	0	0	0	0	0	0	0	0	0	0	165	0	0	0	0	0	0	0	0	0	0	0	0	0	0	0	0	0	0	0	0	0	0	0	0
ffa1f5f7e0e2c5017948cbcc60005ce1	0	0	0	0	0	0	0	0	0	0	0	0	0	0	0	0	0	0	0	0	0	0	0	0	63	0	0	0	0	0	0	0	0	0	0	0	0	0	0	0	0	0	0	0	0	3	0	0	0
070bf82e533a1a9b751ed1547e7302f8	0	0	0	0	0	0	0	0	0	0	0	0	0	0	0	0	0	0	0	0	0	0	0	0	36	0	0	0	0	0	0	0	0	0	0	0	0	0	0	0	0	0	0	0	0	108	7	0	0
9a205caec02a847f15e5a07ed16f2c32	0	0	0	0	0	0	0	0	0	0	0	0	0	0	0	0	0	0	0	0	0	0	0	0	35	0	0	0	0	0	0	0	0	0	0	0	0	0	0	0	0	0	0	0	0	0	0	0	0
f0534e86c0eef1140690b813270b6af5	0	0	0	0	0	0	0	0	0	0	0	0	0	0	0	0	0	0	0	0	0	0	0	0	20	0	0	0	0	0	0	0	0	0	0	0	0	0	0	0	0	0	0	0	0	6	0	0	0
645d03083befdf92e6b47f16433bcc67	0	0	0	0	0	0	0	0	0	0	0	0	0	0	0	0	0	0	0	0	0	0	0	0	19	0	0	0	0	0	0	0	0	0	0	0	0	0	0	0	0	0	0	0	0	4	0	0	0
fda9845e4dcdb1b2e43666f1f7f54112	0	0	0	0	0	0	0	0	0	0	0	0	0	0	0	0	0	0	0	0	0	0	0	0	18	0	0	0	0	0	0	0	0	0	0	0	0	0	0	0	0	0	0	0	0	0	0	0	0
b1147b8e736f5abde1705ca0487591ca	0	0	0	0	0	0	0	0	0	0	0	0	0	0	0	0	0	0	0	0	0	0	0	0	15	0	0	0	0	0	0	0	0	0	0	0	0	0	0	0	0	0	0	0	0	2	0	0	0
bdea2abcc387ad915f7b980ea64c9ea4	0	0	0	0	0	0	0	0	0	0	0	0	0	0	0	0	0	0	0	0	0	0	0	0	14	0	0	0	0	0	0	0	0	0	0	0	0	0	0	0	0	0	0	0	0	0	0	0	0
f8d4bbbfc929cc96eca044fd78f1425a	0	0	0	0	0	0	0	0	0	0	0	0	0	0	0	0	0	0	0	0	0	0	0	0	12	0	0	0	0	0	0	0	0	0	0	0	0	0	0	0	0	0	0	0	0	0	0	0	0
a2f995abf2b3c4a744662ee5f05a714a	0	0	0	0	0	0	0	0	0	0	0	0	0	0	0	0	0	0	0	0	0	0	0	0	12	0	0	0	0	0	0	0	0	0	0	0	0	0	0	0	0	0	0	0	0	0	0	0	0
b0f70fa9d84393a68c7c42c2c3e06808	0	0	0	0	0	0	0	0	0	0	0	0	0	0	0	0	0	0	0	0	0	0	0	0	12	0	0	0	0	0	0	0	0	0	0	0	0	0	0	0	0	0	0	0	0	0	0	0	0
4f33063595a6efbbfd16ddd63d8d0019	0	0	0	0	0	0	0	0	0	0	0	0	0	0	0	0	0	0	0	0	0	0	0	0	11	3	0	0	0	0	0	0	0	2	0	0	0	0	0	0	0	0	0	0	0	3	0	0	0
258219af7b6f30b9d2ac6b117241c240	0	0	0	0	0	0	0	0	0	0	0	0	0	0	0	0	0	0	0	0	0	0	0	0	9	0	0	0	0	0	0	0	0	0	2	0	0	0	0	0	0	0	0	0	0	0	0	0	0
23b4ba120c16622f1822583a35aa566b	0	0	0	0	0	0	0	0	0	0	0	0	0	0	0	0	0	0	0	0	0	0	0	0	9	0	0	0	0	0	0	0	0	0	0	0	0	0	0	0	0	0	0	0	0	0	0	0	0
e6764502e23c03160a501bc9e377989b	0	0	0	0	0	0	0	0	0	0	0	0	0	0	0	0	0	0	0	0	0	0	0	0	8	0	0	0	0	0	0	0	0	0	0	0	0	0	0	0	0	0	1	0	0	0	0	0	3
2fab3be29e313cad61359306ade15c8a	0	0	0	0	0	0	0	0	0	0	0	0	0	0	0	0	0	0	0	0	0	0	0	0	8	0	0	0	0	0	0	0	0	0	0	0	0	0	0	0	0	0	0	0	0	5	0	0	0
2ab60b1c6d941ba95ee816028b950788	0	0	0	0	0	0	0	0	0	0	0	0	0	0	0	0	0	0	0	0	0	0	0	0	8	0	0	0	0	0	0	0	0	0	0	0	0	0	0	0	0	0	0	0	0	0	0	0	0
27653156dc06c30a661eb9a53b16f1cd	0	0	0	0	0	0	0	0	0	0	0	0	0	0	0	0	0	0	0	0	0	0	0	0	8	0	0	0	0	0	0	0	0	0	0	0	0	0	0	0	0	0	0	0	0	0	0	0	0
bf5c1fc74ecd20c1708a204d868a6007	0	0	0	0	0	0	0	0	0	0	0	0	0	0	0	0	0	0	0	0	0	0	0	0	7	0	0	0	0	0	0	0	0	0	0	0	0	0	0	0	0	0	0	0	0	0	0	0	0
092a9d7c850ea0e959d66ce80262bd96	0	0	0	0	0	0	0	0	0	0	0	0	0	0	0	0	0	0	0	0	0	0	0	0	7	0	0	0	0	0	0	0	0	0	0	0	0	0	0	0	0	0	0	0	0	0	0	0	0
436404ced09b546cbe1bcad541ddbc59	0	0	0	0	0	0	0	0	0	0	0	0	0	0	0	0	0	0	0	0	0	0	0	0	7	0	0	0	0	0	0	0	0	0	0	0	0	0	0	0	0	0	0	0	0	8	0	0	0
e439bd26785783e41a80acf46c0bb8f5	0	0	0	0	0	0	0	0	0	0	0	0	0	0	0	0	0	0	0	0	0	0	0	0	7	0	0	0	0	0	0	0	0	0	0	0	0	0	0	0	0	0	0	0	0	0	0	0	0
bedfb482380887874ee02caa755e0baf	0	0	0	0	0	0	0	0	0	0	0	0	0	0	0	0	0	0	0	0	0	0	0	0	6	0	0	0	0	0	0	0	0	0	0	0	0	0	0	0	0	0	0	0	0	2	0	0	0
5996dc60c3e3753adde62b40c7116693	0	0	0	0	0	0	0	0	0	0	0	0	0	0	0	0	0	0	0	0	0	0	0	0	5	0	0	0	0	0	0	0	0	0	0	0	0	0	0	0	0	0	0	0	0	0	0	0	0
b98719627a9b39398650e52a2d5079ff	0	0	0	0	0	0	0	0	0	0	0	0	0	0	0	0	0	0	0	0	0	0	0	0	5	0	0	0	0	0	0	0	0	0	0	0	0	0	0	0	0	0	0	0	0	0	0	0	0
077fcb847b90003bc9675d9ad9d8e2e9	0	0	0	0	0	0	0	0	0	0	0	0	0	0	0	0	0	0	0	0	0	0	0	0	5	1	0	0	0	0	0	0	0	0	0	0	0	0	0	0	0	0	0	0	0	0	0	0	0
2f2c9db613671431e67354413345c1e2	0	0	0	0	0	0	0	0	0	0	0	0	0	0	0	0	0	0	0	0	0	0	0	0	5	0	0	0	0	0	0	0	0	0	0	0	0	0	0	0	0	0	0	0	0	0	0	0	0
9f81e7095e46e8959d7a5fdeb3c61b2e	0	0	0	0	0	0	0	0	0	0	0	0	0	0	0	0	0	0	0	0	0	0	0	0	5	0	0	0	0	0	0	0	2	0	4	0	0	0	0	0	0	0	0	0	0	0	0	0	0
55c165461c404d22417249672d0a68d5	0	0	0	0	0	0	0	0	0	0	0	0	0	0	0	0	0	0	0	0	0	0	0	0	4	0	0	0	0	0	0	0	0	0	0	0	0	0	0	0	0	0	9	0	0	0	0	0	0
d440effedea1f20813dd995b89d9d7cc	0	0	0	0	0	0	0	0	0	0	0	0	0	0	0	0	0	0	0	0	0	0	0	0	3	0	0	0	0	0	0	0	0	0	0	0	0	0	0	0	0	0	0	0	0	0	2	0	0
1a5306284e840813336ab193ca024f26	0	0	0	0	0	0	0	0	0	0	0	0	0	0	0	0	0	0	0	0	0	0	0	0	3	0	0	0	0	0	0	0	0	0	0	0	0	0	0	0	0	0	0	0	0	0	0	0	0
49059b2de0ebee87215c02c953317923	0	0	0	0	0	0	0	0	0	0	0	0	0	0	0	0	0	0	0	0	0	0	0	0	3	0	0	0	0	0	0	0	0	0	0	0	0	0	0	0	0	0	0	0	0	27	0	0	0
0ae0c29b4589ea3595eafb7a524d3699	0	0	0	0	0	0	0	0	0	0	0	0	0	0	0	0	0	0	0	0	0	0	0	0	3	0	0	0	0	0	0	0	0	0	0	0	0	0	0	0	0	0	0	0	0	0	0	0	0
ac2bc6620053f83a26c04983f9a11fc8	0	0	0	0	0	0	0	0	0	0	0	0	0	0	0	0	0	0	0	0	0	0	0	0	2	0	0	0	0	0	0	0	0	0	0	0	0	0	0	0	0	0	0	0	0	0	0	0	0
47d9758fdde9fbf0514a3077ae84169f	0	0	0	0	0	0	0	0	0	0	0	0	0	0	0	0	0	0	0	0	0	0	0	0	2	0	0	0	0	0	0	0	0	0	0	0	0	0	0	0	0	0	0	0	0	0	0	0	0
04d9ea04d05c0f64f0ef1ea4e6251199	0	0	0	0	0	0	0	0	0	0	0	0	0	0	0	0	0	0	0	0	0	0	0	0	2	0	0	0	0	0	0	0	0	0	0	0	0	0	0	0	0	0	0	0	0	0	0	0	0
756b342fd2ba49af85248404370efcca	0	0	0	0	0	0	0	0	0	0	0	0	0	0	0	0	0	0	0	0	0	0	0	0	2	0	0	0	0	0	0	0	0	0	0	0	0	0	0	0	0	0	0	0	0	0	0	0	0
d923a4971845ca1c67499bd0d7cf9726	0	0	0	0	0	0	0	0	0	0	0	0	0	0	0	0	0	0	0	0	0	0	0	0	2	0	0	0	0	6	0	0	0	0	0	0	0	0	0	0	0	0	0	0	0	12	2	0	0
6c0e6b3ba2f576191c05e40bc85b72d0	0	0	0	0	0	0	0	0	0	0	0	0	0	0	0	0	0	0	0	0	0	0	0	0	2	0	0	0	0	0	0	0	0	0	0	0	0	0	0	0	0	0	0	0	0	0	0	5	0
2ac4ddcb8c0091b78d7e997b5da98d95	0	0	0	0	0	0	0	0	0	0	0	0	0	0	0	0	0	0	0	0	0	0	0	0	2	0	0	0	0	0	0	0	0	0	0	0	0	0	0	0	0	0	0	0	0	0	0	0	0
08c1c45fa45c142ceb64196ba5e14b0f	0	0	0	0	0	0	0	0	0	0	0	0	0	0	0	0	0	0	0	0	0	0	0	0	2	0	0	0	0	0	0	0	0	0	0	0	0	0	0	0	0	0	0	0	0	0	0	0	0
6763433853d56412f599892713070c06	0	0	0	0	0	0	0	0	0	0	0	0	0	0	0	0	0	0	0	0	0	0	0	0	2	0	0	0	0	0	0	0	0	0	0	0	0	0	0	0	0	0	0	0	0	0	0	0	0
122ee0f75a12d041cbe6dcb2a574167c	0	0	0	0	0	0	0	0	0	0	0	0	0	0	0	0	0	0	0	0	0	0	0	0	2	0	0	0	0	0	0	0	0	0	0	0	0	0	0	0	0	0	0	0	0	0	0	0	0
fa2f21132a8b071dc984c163c9cadaea	0	0	0	0	0	0	0	0	0	0	0	0	0	0	0	0	0	0	0	0	0	0	0	0	2	0	0	0	0	0	0	0	0	0	0	0	0	0	0	0	0	0	0	0	0	0	0	0	0
6cfc87d27beea45d26e5735b2bccf012	0	0	0	0	0	0	0	0	0	0	0	0	0	0	0	0	0	0	0	0	0	0	0	0	2	0	0	0	0	0	0	0	0	0	7	0	0	0	0	0	0	0	0	0	0	0	0	0	0
381291f6b97791b31cd188e76f5e9172	0	0	0	0	0	0	0	0	0	0	0	0	0	0	0	0	0	0	0	0	0	0	0	0	1	0	0	0	0	0	0	0	0	0	0	0	0	0	0	0	0	0	0	0	0	0	0	0	0
62d7819b889089045f5dd9adab9e28b3	0	0	0	0	0	0	0	0	0	0	0	0	0	0	0	0	0	0	0	0	0	0	0	0	1	0	0	0	0	0	0	0	0	0	0	0	0	0	0	0	0	0	0	0	0	0	0	0	0
a264150378e923e6a6866abfa6c375ec	0	0	0	0	0	0	0	0	0	0	0	0	0	0	0	0	0	0	0	0	0	0	0	0	0	69	0	0	0	0	0	0	0	0	0	0	0	0	0	0	0	0	0	0	0	0	0	0	0
bdf37972b5291f3ec0788a27226be6c0	0	0	0	0	0	0	0	0	0	0	0	0	0	0	0	0	0	0	0	0	0	0	0	0	0	14	0	0	0	0	0	0	0	0	0	0	0	0	0	0	0	0	0	2	0	0	0	0	0
73be63af3c03ab90879f671b19ddaaf4	0	0	0	0	0	0	0	0	0	0	0	0	0	0	0	0	0	0	0	0	0	0	0	0	0	13	0	0	0	0	0	0	0	0	0	0	0	0	0	0	0	0	0	0	0	0	0	0	0
5d18a954dce0b58fc293c76bfc53d77c	0	0	0	0	0	0	0	0	0	0	0	0	0	0	0	0	0	0	0	0	0	0	0	0	0	11	0	0	0	0	0	0	0	0	0	0	0	0	0	0	0	0	0	0	0	0	0	0	0
c1a12f8fc9c63e8ccc8a53c98d7bbc90	0	0	0	0	0	0	0	0	0	0	0	0	0	0	0	0	0	0	0	0	0	0	0	0	0	9	0	0	0	0	0	0	0	0	0	0	0	0	0	0	0	0	0	0	0	0	0	0	0
dd8a79b09ecdd4d5f1925204930b3816	0	0	0	0	0	0	0	0	0	0	0	0	0	0	0	0	0	0	0	0	0	0	0	0	0	9	0	0	0	0	0	0	0	0	0	0	0	0	0	0	0	0	0	0	0	0	0	0	0
bbfa559d0f237f27d861db8e091e6a01	0	0	0	0	0	0	0	0	0	0	0	0	0	0	0	0	0	0	0	0	0	0	0	0	0	7	0	0	0	0	0	0	0	0	0	0	0	0	0	0	0	0	0	0	0	0	0	0	3
ee50f330faeff31b0c76ad3dfc9fa8d8	0	0	0	0	0	0	0	0	0	0	0	0	0	0	0	0	0	0	0	0	0	0	0	0	0	7	0	0	0	0	0	0	0	0	0	0	0	0	0	0	0	6	0	0	0	0	0	0	0
126359ce630cb106169c7e2c4f2e286d	0	0	0	0	0	0	0	0	0	0	0	0	0	0	0	0	0	0	0	0	0	0	0	0	0	7	0	0	0	0	0	0	0	0	0	0	0	0	0	0	0	0	0	0	0	0	0	0	0
eb38befafda3027f6912d061c9ecf76e	0	0	0	0	0	0	0	0	0	0	0	0	0	0	0	0	0	0	0	0	0	0	0	0	0	7	0	0	0	0	0	0	0	0	0	0	0	0	0	0	0	0	0	0	0	0	0	0	0
f84d32fffcc606825fa0aeeda46c3e5a	0	0	0	0	0	0	0	0	0	0	0	0	0	0	0	0	0	0	0	0	0	0	0	0	0	6	0	0	0	0	0	0	0	0	0	0	0	0	0	0	0	0	0	0	0	0	0	0	0
f05b54348a9ed33ce75ad0e98a0f6b79	0	0	0	0	0	0	0	0	0	0	0	0	0	0	0	0	0	0	0	0	0	0	0	0	0	6	0	0	0	0	0	0	0	0	0	0	0	0	0	0	0	0	0	0	0	0	0	0	0
36c4e1d6f2e157b6f29fbfe952931e6a	0	0	0	0	0	0	0	0	0	0	0	0	0	0	0	0	0	0	0	0	0	0	0	0	0	5	0	0	0	0	0	0	0	0	0	0	0	0	0	0	0	0	1	0	0	0	0	0	0
5496c53f5ed91dada9dcce918e50ccf3	0	0	0	0	0	0	0	0	0	0	0	0	0	0	0	0	0	0	0	0	0	0	0	0	0	5	0	0	0	0	0	0	0	0	7	0	0	0	0	0	0	0	0	0	0	0	0	0	0
340284fbd231877e68f3ddccdc30b0f6	0	0	0	0	0	0	0	0	0	0	0	0	0	0	0	0	0	0	0	0	0	0	0	0	0	4	0	0	0	0	0	0	0	0	0	0	0	0	0	0	0	0	0	0	0	0	0	0	0
dc386ec3ec55862d9a30761293d0edec	0	0	0	0	0	0	0	0	0	0	0	0	0	0	0	0	0	0	0	0	0	0	0	0	0	4	0	0	0	0	2	0	0	0	0	0	0	0	0	0	0	0	0	4	0	0	0	0	0
f787e61b5d9175c250ed0e23d3126ab8	0	0	0	0	0	0	0	0	0	0	0	0	0	0	0	0	0	0	0	0	0	0	0	0	0	4	0	0	0	0	0	0	0	0	0	0	0	0	0	0	0	0	0	0	0	0	0	0	0
9f3f7e8c43df6a5de5968d4a9155c5e9	0	0	0	0	0	0	0	0	0	0	0	0	0	0	0	0	0	0	0	0	0	0	0	0	0	4	0	0	0	0	0	0	0	0	0	0	0	0	0	0	0	0	0	0	0	0	0	5	0
414ab1aafa90c3fa8dcbf62e998cdb38	0	0	0	0	0	0	0	0	0	0	0	0	0	0	0	0	0	0	0	0	0	0	0	0	0	4	0	0	0	0	0	0	2	0	0	0	0	0	0	0	0	0	0	0	0	0	0	0	0
e3f8ad0b0947bdbe68c4c6b2b5b84429	0	0	0	0	0	0	0	0	0	0	0	0	0	0	0	0	0	0	0	0	0	0	0	0	0	3	0	0	0	0	0	0	0	0	0	0	0	0	0	0	0	0	0	0	0	0	0	0	0
4a74cfc637d8b610a7244d56ebfc194e	0	0	0	0	0	0	0	0	0	0	0	0	0	0	0	0	0	0	0	0	0	0	0	0	0	3	0	0	0	0	0	0	0	0	0	0	0	0	0	0	0	0	0	0	0	0	0	0	0
636ec3aebc2ccdf1d62c1b82a7b0490a	0	0	0	0	0	0	0	0	0	0	0	0	0	0	0	0	0	0	0	0	0	0	0	0	0	3	0	0	0	0	0	0	0	0	0	0	0	0	0	0	0	0	0	0	0	0	0	0	0
c6990dbb3d7c8aab30528877cf4e5345	0	0	0	0	0	0	0	0	0	0	0	0	0	0	0	0	0	0	0	0	0	0	0	0	0	3	0	0	0	0	0	0	0	0	0	0	0	0	0	0	0	0	0	0	0	2	0	0	0
eb324fc4eb79218c6f46c48e672869ab	0	0	0	0	0	0	0	0	0	0	0	0	0	0	0	0	0	0	0	0	0	0	0	0	0	3	0	0	0	0	0	0	0	0	0	0	0	0	0	0	0	0	0	0	0	0	0	0	0
b3ca83014916ec73b01f6c137fef9d0f	0	0	0	0	0	0	0	0	0	0	0	0	0	0	0	0	0	0	0	0	0	0	0	0	0	3	0	0	0	0	0	0	0	0	0	0	0	0	0	0	0	0	0	0	0	0	0	0	0
75b1976c7ba46155ca7431fcc9c6ae22	0	0	0	0	0	0	0	0	0	0	0	0	0	0	0	0	0	0	0	0	0	0	0	0	0	3	0	0	0	0	0	0	0	0	0	0	0	0	0	0	0	0	0	0	0	0	0	0	0
04856ce7bd5b9dcdddffac8adfe383fb	0	0	0	0	0	0	0	0	0	0	0	0	0	0	0	0	0	0	0	0	0	0	0	0	0	2	0	0	0	0	0	0	0	0	0	0	0	0	0	0	0	0	2	0	0	0	0	0	0
b95f52404b40d1cf33cf01672f99f659	0	0	0	0	0	0	0	0	0	0	0	0	0	0	0	0	0	0	0	0	0	0	0	0	0	2	0	0	0	0	0	0	0	0	0	0	0	0	0	0	0	0	0	0	0	0	0	0	0
3388ad252f958f6ce120ecc60567951e	0	0	0	0	0	0	0	0	0	0	0	0	0	0	0	0	0	0	0	0	0	0	0	0	0	2	0	0	0	0	0	0	0	0	18	0	0	0	0	0	0	0	0	0	0	0	0	0	0
4f5851090590bf23cd8cb5ca49a3ddb6	0	0	0	0	0	0	0	0	0	0	0	0	0	0	0	0	0	0	0	0	0	0	0	0	0	2	0	0	0	0	0	0	0	0	0	0	0	0	0	0	0	0	0	0	0	0	0	0	0
0cb33477d4a55ebb8efc1b6b7aa4dd7f	0	0	0	0	0	0	0	0	0	0	0	0	0	0	0	0	0	0	0	0	0	0	0	0	0	2	0	0	0	0	0	0	0	0	0	0	0	0	0	0	0	0	0	0	0	0	0	0	0
b0d04050c96eac1856198dddf1b65f8d	0	0	0	0	0	0	0	0	0	0	0	0	0	0	0	0	0	0	0	0	0	0	0	0	0	1	0	0	0	0	0	0	0	0	0	0	0	0	0	0	0	0	0	0	0	0	0	0	0
e212665e1b6a4421d2fb5bf6bbbab52d	0	0	0	0	0	0	0	0	0	0	0	0	0	0	0	0	0	0	0	0	0	0	0	0	0	1	0	0	0	0	0	0	0	0	8	0	0	0	0	0	0	0	0	0	0	0	0	0	0
0871546f2f3f0533347dbb9745b2abd0	0	0	0	0	0	0	0	0	0	0	0	0	0	0	0	0	0	0	0	0	0	0	0	0	0	1	0	0	0	0	0	0	0	0	0	0	0	0	0	0	0	0	0	0	6	0	0	0	7
280bc0f374c1fb22caa983f68b04a7b6	0	0	0	0	0	0	0	0	0	0	0	0	0	0	0	0	0	0	0	0	0	0	0	0	0	1	0	0	0	0	0	0	0	0	0	0	0	0	0	0	0	0	0	0	0	0	0	0	0
3735a4055a0c98ee258d77712b2c83e7	0	0	0	0	0	0	0	0	0	0	0	0	0	0	0	0	0	0	0	0	0	0	0	0	0	0	7	0	0	0	0	0	0	0	0	0	0	0	0	0	0	0	0	0	0	0	0	0	0
2635ef785701c3cf0783a217a9489d88	0	0	0	0	0	0	0	0	0	0	0	0	0	0	0	0	0	0	0	0	0	0	0	0	0	0	3	0	0	0	0	0	0	0	0	0	0	0	0	0	0	0	0	0	0	0	0	0	0
5e881de69ed24822e92be25b8a754b80	0	0	0	0	0	0	0	0	0	0	0	0	0	0	0	0	0	0	0	0	0	0	0	0	0	0	3	0	7	26	0	0	0	0	0	0	0	0	0	0	0	0	0	0	0	0	0	0	0
d6959204d2c8f75f6b3c55338205958e	0	0	0	0	0	0	0	0	0	0	0	0	0	0	0	0	0	0	0	0	0	0	0	0	0	0	2	0	0	0	0	0	0	0	0	0	0	0	0	0	0	0	0	0	0	0	0	0	0
dfd9b160376c456c7b1d2092137fd580	0	0	0	0	0	0	0	0	0	0	0	0	0	0	0	0	0	0	0	0	0	0	0	0	0	0	2	0	0	8	0	0	0	0	0	0	0	0	0	0	0	0	0	0	0	0	0	0	0
1aea33620805ea9e0df84c2bda35f297	0	0	0	0	0	0	0	0	0	0	0	0	0	0	0	0	0	0	0	0	0	0	0	0	0	0	0	89	0	0	0	0	0	0	0	0	0	0	0	0	0	32	0	0	0	0	0	0	0
103dccd66fd2511306152119b54187e7	0	0	0	0	0	0	0	0	0	0	0	0	0	0	0	0	0	0	0	0	0	0	0	0	0	0	0	34	0	0	0	0	0	0	0	0	0	0	0	0	0	57	0	0	0	0	0	0	0
d56a4855e744f133f8204283945f5108	0	0	0	0	0	0	0	0	0	0	0	0	0	0	0	0	0	0	0	0	0	0	0	0	0	0	0	24	0	0	0	0	0	0	0	0	0	0	0	0	0	12	0	0	0	0	0	0	0
55a38b7f050f1b897df656762899e5a0	0	0	0	0	0	0	0	0	0	0	0	0	0	0	0	0	0	0	0	0	0	0	0	0	0	0	0	20	0	0	0	0	0	0	0	0	14	0	0	0	0	30	0	0	0	0	0	0	0
6b6a42555bf0e2abd47f66f75903ae8e	0	0	0	0	0	0	0	0	0	0	0	0	0	0	0	0	0	0	0	0	0	0	0	0	0	0	0	18	0	0	0	0	0	0	0	0	0	0	0	0	0	3	0	0	0	0	0	0	0
bdd278c88436c15328de0a96dba7a381	0	0	0	0	0	0	0	0	0	0	0	0	0	0	0	0	0	0	0	0	0	0	0	0	0	0	0	17	0	0	0	0	0	0	0	0	0	0	0	0	0	0	0	0	0	0	0	0	0
0222a670f4f7cdce97eb7825650368c1	0	0	0	0	0	0	0	0	0	0	0	0	0	0	0	0	0	0	0	0	0	0	0	0	0	0	0	17	0	0	0	0	0	0	0	0	0	0	0	0	0	0	0	0	0	0	0	0	0
aa50a67d0aa0c0f5bd0e48033ecb1b60	0	0	0	0	0	0	0	0	0	0	0	0	0	0	0	0	0	0	0	0	0	0	0	0	0	0	0	16	0	0	0	0	0	0	0	0	0	2	0	0	0	0	0	0	0	0	0	0	0
e4cf1517b68287ef1c34b5f33bba0c92	0	0	0	0	0	0	0	0	0	0	0	0	0	0	0	0	0	0	0	0	0	0	0	0	0	0	0	15	0	0	0	0	0	0	0	0	0	0	0	0	0	0	0	0	0	0	0	0	0
9b073fc04d651b9ddcc792d41bbd32f5	0	0	0	0	0	0	0	0	0	0	0	0	0	0	0	0	0	0	0	0	0	0	0	0	0	0	0	15	0	0	0	0	0	0	0	0	0	0	0	0	0	0	0	0	0	0	0	0	0
3b9b713b3b6900a562de61f42caaae8c	0	0	0	0	0	0	0	0	0	0	0	0	0	0	0	0	0	0	0	0	0	0	0	0	0	0	0	14	0	0	0	0	0	0	0	0	0	0	0	0	0	0	0	0	0	0	0	0	0
17fc0f3adfe1a269b122bcee7e16700d	0	0	0	0	0	0	0	0	0	0	0	0	0	0	0	0	0	0	0	0	0	0	0	0	0	0	0	13	0	0	0	0	0	0	0	0	0	0	0	0	0	0	0	0	0	0	0	0	0
a06b74aadaa70430e2682c593a39c365	0	0	0	0	0	0	0	0	0	0	0	0	0	0	0	0	0	0	0	0	0	0	0	0	0	0	0	13	0	0	0	0	0	0	0	0	0	0	0	0	0	0	0	0	0	0	0	0	0
c3961c3dc616832de072fadd60a2634d	0	0	0	0	0	0	0	0	0	0	0	0	0	0	0	0	0	0	0	0	0	0	0	0	0	0	0	13	0	0	0	0	0	0	0	0	0	0	0	0	0	0	0	0	0	0	0	0	0
7b595b9eb88d63e936f5316a040ddf5b	0	0	0	0	0	0	0	0	0	0	0	0	0	0	0	0	0	0	0	0	0	0	0	0	0	0	0	13	0	0	0	0	0	0	0	0	0	0	0	0	0	0	0	0	0	0	0	0	0
3635b14aee1ebc4c16b1f9599d6e5892	0	0	0	0	0	0	0	0	0	0	0	0	0	0	0	0	0	0	0	0	0	0	0	0	0	0	0	12	0	0	0	0	0	0	0	0	0	0	0	0	0	0	0	0	0	0	0	0	0
c3ba1007eba48a2b954c3080371a2685	0	0	0	0	0	0	0	0	0	0	0	0	0	0	0	0	0	0	0	0	0	0	0	0	0	0	0	12	0	0	0	0	0	0	0	0	0	0	0	0	0	6	0	0	0	0	0	0	0
727e7f1355648be0abfda8071454b489	0	0	0	0	0	0	0	0	0	0	0	0	0	0	0	0	0	0	0	0	0	0	0	0	0	0	0	12	0	0	0	0	0	0	0	0	0	0	0	0	0	0	0	0	0	0	0	0	0
b2ac3441d4e893ea87f5ee700704711d	0	0	0	0	0	0	0	0	0	0	0	0	0	0	0	0	0	0	0	0	0	0	0	0	0	0	0	11	0	0	0	0	0	0	0	0	0	0	0	0	0	0	0	0	0	0	0	0	0
a64719a7ac6aac0870ceaca6836a0aae	0	0	0	0	0	0	0	0	0	0	0	0	0	0	0	0	0	0	0	0	0	0	0	0	0	0	0	11	0	0	0	0	0	0	0	0	0	0	0	0	0	2	0	0	0	0	0	0	0
1a5fbea1b58d65db61c295fd981e50fc	0	0	0	0	0	0	0	0	0	0	0	0	0	0	0	0	0	0	0	0	0	0	0	0	0	0	0	11	0	0	0	0	0	0	0	0	0	0	0	0	0	0	0	0	0	0	0	0	0
370ad513515d962e34f90dcd82eafafe	0	0	0	0	0	0	0	0	0	0	0	0	0	0	0	0	0	0	0	0	0	0	0	0	0	0	0	11	0	0	0	0	0	0	0	0	0	0	0	0	0	0	0	0	0	0	0	0	0
386686123c2301e03f7f55e4286f93ea	0	0	0	0	0	0	0	0	0	0	0	0	0	0	0	0	0	0	0	0	0	0	0	0	0	0	0	10	0	0	0	0	0	0	0	0	0	0	0	0	0	0	0	0	0	0	0	0	0
675449c4242aeea34091151682e97b4b	0	0	0	0	0	0	0	0	0	0	0	0	0	0	0	0	0	0	0	0	0	0	0	0	0	0	0	10	0	0	0	0	0	0	0	0	0	0	0	0	0	10	0	0	0	0	0	0	0
a921acd670599719031c867bf67a1498	0	0	0	0	0	0	0	0	0	0	0	0	0	0	0	0	0	0	0	0	0	0	0	0	0	0	0	10	0	0	0	0	0	0	0	0	0	0	0	0	0	0	0	0	0	0	0	0	0
fda24f4bb3a00390c681a3fa2e98780c	0	0	0	0	0	0	0	0	0	0	0	0	0	0	0	0	0	0	0	0	0	0	0	0	0	0	0	10	0	0	0	0	0	0	0	0	0	0	0	0	0	0	0	0	0	0	0	0	0
5bad5f351382b7f406456a961da493e9	0	0	0	0	0	0	0	0	0	0	0	0	0	0	0	0	0	0	0	0	0	0	0	0	0	0	0	10	0	0	0	0	0	0	0	0	0	0	0	0	0	0	0	0	0	0	0	0	0
c6f1e3973163e47f140b96a21c139a2e	0	0	0	0	0	0	0	0	0	0	0	0	0	0	0	0	0	0	0	0	0	0	0	0	0	0	0	10	0	0	0	0	0	0	0	0	0	0	0	0	0	0	0	0	0	0	0	0	0
428e3caf5b95a14dc76c43e28fd71c2b	0	0	0	0	0	0	0	0	0	0	0	0	0	0	0	0	0	0	0	0	0	0	0	0	0	0	0	9	0	0	0	0	0	0	0	0	0	0	0	0	0	0	0	0	0	0	0	0	0
76a841a3e2a3d52d1bde070ce5737186	0	0	0	0	0	0	0	0	0	0	0	0	0	0	0	0	0	0	0	0	0	0	0	0	0	0	0	9	0	0	0	0	0	0	0	0	0	0	0	0	0	0	0	0	0	0	0	0	0
294de8eb35f96717b323758c642bc662	0	0	0	0	0	0	0	0	0	0	0	0	0	0	0	0	0	0	0	0	0	0	0	0	0	0	0	8	0	0	0	0	0	0	0	0	0	0	0	0	0	0	0	0	0	0	0	0	0
b7e53b3b5f23fecb76240d1b5cf50f8b	0	0	0	0	0	0	0	0	0	0	0	0	0	0	0	0	0	0	0	0	0	0	0	0	0	0	0	8	0	0	0	0	0	0	0	0	0	0	0	0	0	0	0	0	0	0	0	0	0
fb3564f8c927fda6c6ccc9b95c8ed6e2	0	0	0	0	0	0	0	0	0	0	0	0	0	0	0	0	0	0	0	0	0	0	0	0	0	0	0	8	0	0	0	0	0	0	0	0	0	0	0	0	0	0	0	0	0	0	0	0	0
4074200787ba940adb9982fe01b9693b	0	0	0	0	0	0	0	0	0	0	0	0	0	0	0	0	0	0	0	0	0	0	0	0	0	0	0	8	0	0	0	0	0	0	0	0	0	0	0	0	0	0	0	0	0	0	0	0	0
59dde3126c1554e6230974f52d427477	0	0	0	0	0	0	0	0	0	0	0	0	0	0	0	0	0	0	0	0	0	0	0	0	0	0	0	8	0	0	0	0	0	0	0	0	0	0	0	0	0	29	0	0	0	0	0	0	0
dee2cfb074e50930217b497d04b90eda	0	0	0	0	0	0	0	0	0	0	0	0	0	0	0	0	0	0	0	0	0	0	0	0	0	0	0	8	0	0	0	0	0	0	0	0	0	0	0	0	0	0	0	0	0	0	0	0	0
0ddc8cd6d90c37c9d7df81e1a629141a	0	0	0	0	0	0	0	0	0	0	0	0	0	0	0	0	0	0	0	0	0	0	0	0	0	0	0	8	0	0	0	0	0	0	0	0	0	0	0	0	0	0	0	0	0	0	0	0	0
c4ab0f3e2a980ab7e3bf9424642097c3	0	0	0	0	0	0	0	0	0	0	0	0	0	0	0	0	0	0	0	0	0	0	0	0	0	0	0	8	0	0	0	0	0	0	0	0	0	0	0	0	0	0	0	0	0	0	0	0	0
6bb960215b06d19ea41aabdea40b6eee	0	0	0	0	0	0	0	0	0	0	0	0	0	0	0	0	0	0	0	0	0	0	0	0	0	0	0	8	0	0	0	0	0	0	0	0	0	0	0	0	0	0	0	0	0	0	0	0	0
b43d143dcf4d46f83a375fb86c1a1f08	0	0	0	0	0	0	0	0	0	0	0	0	0	0	0	0	0	0	0	0	0	0	0	0	0	0	0	7	0	0	0	0	0	0	0	0	0	0	0	0	0	0	0	0	0	0	0	0	0
5a6e056cbffe3e283698dae00a9c5f31	0	0	0	0	0	0	0	0	0	0	0	0	0	0	0	0	0	0	0	0	0	0	0	0	0	0	0	7	0	0	0	0	0	0	0	0	0	0	0	0	0	0	0	0	0	0	0	0	0
47dce7b72d1225baeab467ef8814324f	0	0	0	0	0	0	0	0	0	0	0	0	0	0	0	0	0	0	0	0	0	0	0	0	0	0	0	7	0	0	0	0	0	0	0	0	0	0	0	0	0	0	0	0	0	0	0	0	0
3c53b97c76fd06f123908d9ef818e4a8	0	0	0	0	0	0	0	0	0	0	0	0	0	0	0	0	0	0	0	0	0	0	0	0	0	0	0	7	0	0	0	0	0	0	0	0	0	0	0	0	0	0	0	0	0	0	0	0	0
647816a88a19ea14076267734871593a	0	0	0	0	0	0	0	0	0	0	0	0	0	0	0	0	0	0	0	0	0	0	0	0	0	0	0	7	0	0	0	0	0	0	0	0	0	0	0	0	0	0	0	0	0	0	0	0	0
e42aea0c0098a47469de6748343334b5	0	0	0	0	0	0	0	0	0	0	0	0	0	0	0	0	0	0	0	0	0	0	0	0	0	0	0	7	0	0	0	0	0	0	0	0	0	426	0	0	0	0	0	0	0	0	0	0	0
5f0ac2dc900ef3d6d6cc01e85fc05712	0	0	0	0	0	0	0	0	0	0	0	0	0	0	0	0	0	0	0	0	0	0	0	0	0	0	0	7	0	0	0	0	0	0	0	0	0	0	0	0	0	3	0	0	0	0	0	0	0
a201ec2acde8b1815e6e13bb5b87ca3b	0	0	0	0	0	0	0	0	0	0	0	0	0	0	0	0	0	0	0	0	0	0	0	0	0	0	0	7	0	0	0	0	0	0	0	0	2	0	0	0	0	0	0	0	0	0	0	0	0
447089633fdd498d9ce4baab8cd648ea	0	0	0	0	0	0	0	0	0	0	0	0	0	0	0	0	0	0	0	0	0	0	0	0	0	0	0	7	0	0	0	0	0	0	0	0	0	0	0	0	0	0	0	0	0	0	0	0	0
17429c2edefdf5b3ac16312e987e0848	0	0	0	0	0	0	0	0	0	0	0	0	0	0	0	0	0	0	0	0	0	0	0	0	0	0	0	7	0	0	0	0	0	0	0	0	0	0	0	0	0	0	0	0	0	0	0	0	0
907aa365d1625dfb6d02935d60332cbf	0	0	0	0	0	0	0	0	0	0	0	0	0	0	0	0	0	0	0	0	0	0	0	0	0	0	0	6	0	0	0	0	0	0	0	0	0	0	0	0	0	0	0	0	0	0	0	0	0
37d198ee22c65641d07d5274a2ff3823	0	0	0	0	0	0	0	0	0	0	0	0	0	0	0	0	0	0	0	0	0	0	0	0	0	0	0	6	0	0	0	0	0	0	0	0	0	0	0	0	0	7	0	0	0	0	0	0	0
ebd61b6133c1458764a11517cfab310f	0	0	0	0	0	0	0	0	0	0	0	0	0	0	0	0	0	0	0	0	0	0	0	0	0	0	0	6	0	0	0	0	0	0	0	0	0	0	0	0	0	0	0	0	0	0	0	0	0
1664368ee24fde3b73dac20a31f3d010	0	0	0	0	0	0	0	0	0	0	0	0	0	0	0	0	0	0	0	0	0	0	0	0	0	0	0	6	0	0	0	0	0	0	0	0	0	3	0	0	0	0	0	0	0	0	0	0	0
ca002eb5d4f4ab9a011d5a808da8bc3d	0	0	0	0	0	0	0	0	0	0	0	0	0	0	0	0	0	0	0	0	0	0	0	0	0	0	0	6	0	0	0	0	0	0	0	0	0	0	0	0	0	0	0	0	0	0	0	0	0
321163ff411edab39112dfc596bb60d9	0	0	0	0	0	0	0	0	0	0	0	0	0	0	0	0	0	0	0	0	0	0	0	0	0	0	0	6	0	0	0	0	0	0	0	0	0	0	0	0	0	3	0	0	0	0	0	0	0
09922dbdb86bcace8fdf45de0dd6a42b	0	0	0	0	0	0	0	0	0	0	0	0	0	0	0	0	0	0	0	0	0	0	0	0	0	0	0	6	0	0	0	0	0	0	0	0	0	0	0	0	0	0	0	0	0	0	0	0	0
d5f6ace2557ae9352abf05b6bdb84060	0	0	0	0	0	0	0	0	0	0	0	0	0	0	0	0	0	0	0	0	0	0	0	0	0	0	0	6	0	0	0	0	0	0	0	0	0	0	0	0	0	0	0	0	0	0	0	0	0
9d0f10358b85ec808c911453b2d4b265	0	0	0	0	0	0	0	0	0	0	0	0	0	0	0	0	0	0	0	0	0	0	0	0	0	0	0	6	0	0	0	0	0	0	0	0	0	0	0	0	0	0	0	0	0	0	0	0	0
569cb5e5065328c86dc356a606ca2fec	0	0	0	0	0	0	0	0	0	0	0	0	0	0	0	0	0	0	0	0	0	0	0	0	0	0	0	6	0	0	0	0	0	0	0	0	0	0	0	0	0	0	0	0	0	0	0	0	0
7668dac853e67fc5e7a68e529575b52a	0	0	0	0	0	0	0	0	0	0	0	0	0	0	0	0	0	0	0	0	0	0	0	0	0	0	0	6	0	0	0	0	0	0	0	0	0	0	0	0	0	0	0	0	0	0	0	0	0
679af71e8851ab14f09923fa51064330	0	0	0	0	0	0	0	0	0	0	0	0	0	0	0	0	0	0	0	0	0	0	0	0	0	0	0	6	0	0	0	0	0	0	0	0	0	0	0	0	0	2	0	0	0	0	0	0	0
e8453d97445ff992a9cb1330ebad9b21	0	0	0	0	0	0	0	0	0	0	0	0	0	0	0	0	0	0	0	0	0	0	0	0	0	0	0	6	0	0	0	0	0	0	0	0	0	0	0	0	0	5	0	0	0	0	0	0	0
b11bae7e0ce7055f013ad5bbd4100497	0	0	0	0	0	0	0	0	0	0	0	0	0	0	0	0	0	0	0	0	0	0	0	0	0	0	0	6	0	0	0	0	0	0	0	0	0	0	0	0	0	0	0	0	0	0	0	0	0
7f9bb1745a2f01941fd0953d804a70ae	0	0	0	0	0	0	0	0	0	0	0	0	0	0	0	0	0	0	0	0	0	0	0	0	0	0	0	6	0	0	0	0	0	0	0	0	0	0	0	0	0	0	0	0	0	0	0	0	0
e28dbbaaa80f3a1b93df454cde53b172	0	0	0	0	0	0	0	0	0	0	0	0	0	0	0	0	0	0	0	0	0	0	0	0	0	0	0	6	0	0	0	0	0	0	0	0	0	0	0	0	0	0	0	0	0	0	0	0	0
d28df2abd15d5e63d65dcc998016f2a5	0	0	0	0	0	0	0	0	0	0	0	0	0	0	0	0	0	0	0	0	0	0	0	0	0	0	0	5	0	0	0	0	0	0	0	0	0	0	0	0	0	0	0	0	0	0	0	0	0
38ed173bb29d2bca6a09bc16af065675	0	0	0	0	0	0	0	0	0	0	0	0	0	0	0	0	0	0	0	0	0	0	0	0	0	0	0	5	0	0	0	0	0	0	0	0	0	0	0	0	0	0	0	0	0	0	0	0	0
b9697264254e57dbaeeca8ec4132fef0	0	0	0	0	0	0	0	0	0	0	0	0	0	0	0	0	0	0	0	0	0	0	0	0	0	0	0	5	0	0	0	0	0	0	0	0	0	0	0	0	0	0	0	0	0	0	0	0	5
aefedd75635d001f14960a9ef2b1f953	0	0	0	0	0	0	0	0	0	0	0	0	0	0	0	0	0	0	0	0	0	0	0	0	0	0	0	5	0	0	0	0	0	0	0	0	0	0	0	0	0	0	0	0	0	0	0	0	0
cadbbf3026ecf2834704c3497ea3127c	0	0	0	0	0	0	0	0	0	0	0	0	0	0	0	0	0	0	0	0	0	0	0	0	0	0	0	5	0	0	0	0	0	0	0	0	0	0	0	0	0	10	0	0	0	0	0	0	0
6594789f5fe1399652ea126fd15f9a65	0	0	0	0	0	0	0	0	0	0	0	0	0	0	0	0	0	0	0	0	0	0	0	0	0	0	0	5	0	0	0	0	0	0	0	0	0	0	0	0	0	0	0	0	0	0	0	0	0
e8620bf5ab89df82a355cb57770b2543	0	0	0	0	0	0	0	0	0	0	0	0	0	0	0	0	0	0	0	0	0	0	0	0	0	0	0	5	0	0	0	0	0	0	0	0	0	0	0	0	0	0	0	0	0	0	0	0	0
fe4658b8a7667f81ea671baeae5fa651	0	0	0	0	0	0	0	0	0	0	0	0	0	0	0	0	0	0	0	0	0	0	0	0	0	0	0	5	0	0	0	0	0	0	0	0	0	0	0	0	0	0	0	0	0	0	0	0	0
82dda11fdaabbc8e8380e0acdd580676	0	0	0	0	0	0	0	0	0	0	0	0	0	0	0	0	0	0	0	0	0	0	0	0	0	0	0	5	0	0	0	0	0	0	0	0	0	0	0	0	0	0	0	0	0	0	0	0	0
7b58130ef779f0726da6dcee007b51e7	0	0	0	0	0	0	0	0	0	0	0	0	0	0	0	0	0	0	0	0	0	0	0	0	0	0	0	5	0	0	0	0	0	0	0	0	0	0	0	0	0	0	0	0	0	0	0	0	0
74044f8a893b0a9cc4c71861565d0bed	0	0	0	0	0	0	0	0	0	0	0	0	0	0	0	0	0	0	0	0	0	0	0	0	0	0	0	5	0	0	0	0	0	0	0	0	0	0	0	0	0	0	0	0	0	0	0	0	0
e6109ecf64f2fb073f333a1932ab6bee	0	0	0	0	0	0	0	0	0	0	0	0	0	0	0	0	0	0	0	0	0	0	0	0	0	0	0	5	0	0	0	0	0	0	0	0	0	0	0	0	0	0	0	0	0	0	0	0	0
a3297adb1db6e78fc4ea8c749c6a42fd	0	0	0	0	0	0	0	0	0	0	0	0	0	0	0	0	0	0	0	0	0	0	0	0	0	0	0	5	0	0	0	0	0	0	0	0	0	0	0	0	0	0	0	0	0	0	0	0	0
03e5d76649b5ba3cfeebc9f02752159c	0	0	0	0	0	0	0	0	0	0	0	0	0	0	0	0	0	0	0	0	0	0	0	0	0	0	0	5	0	0	0	0	0	0	0	0	0	0	0	0	0	23	0	0	0	0	0	0	0
99eab294bea7015876b83706b11a0180	0	0	0	0	0	0	0	0	0	0	0	0	0	0	0	0	0	0	0	0	0	0	0	0	0	0	0	5	0	0	0	0	0	0	0	0	0	0	0	0	0	5	0	0	0	0	0	0	0
dd3442a62b8823aa4f5cfb1bcad279ae	0	0	0	0	0	0	0	0	0	0	0	0	0	0	0	0	0	0	0	0	0	0	0	0	0	0	0	5	0	0	0	0	0	0	0	0	0	0	0	0	0	12	0	0	0	0	0	0	0
057be5a3b3be1b63f8f6515ff323c98d	0	0	0	0	0	0	0	0	0	0	0	0	0	0	0	0	0	0	0	0	0	0	0	0	0	0	0	5	0	0	0	0	0	0	0	0	0	0	0	0	0	49	0	0	0	0	0	0	0
90d607114cf881f8ccdd13cf964d2788	0	0	0	0	0	0	0	0	0	0	0	0	0	0	0	0	0	0	0	0	0	0	0	0	0	0	0	5	0	0	0	0	0	0	0	0	0	0	0	0	0	0	0	0	0	0	0	0	0
6c79f242a057732c68cb7975d1eee1db	0	0	0	0	0	0	0	0	0	0	0	0	0	0	0	0	0	0	0	0	0	0	0	0	0	0	0	5	0	0	0	0	0	0	0	0	0	0	0	0	0	5	0	0	0	0	0	0	0
daa29d756ec89ab966ae463fb08ebba8	0	0	0	0	0	0	0	0	0	0	0	0	0	0	0	0	0	0	0	0	0	0	0	0	0	0	0	5	0	0	0	0	0	0	0	0	0	0	0	0	0	0	0	0	0	0	0	0	0
632ed5025c50ede008a13f3d3208e5eb	0	0	0	0	0	0	0	0	0	0	0	0	0	0	0	0	0	0	0	0	0	0	0	0	0	0	0	4	0	0	0	0	0	0	0	0	0	0	0	0	0	12	0	0	0	0	0	0	0
40d7994f746d351716d7693d480728b2	0	0	0	0	0	0	0	0	0	0	0	0	0	0	0	0	0	0	0	0	0	0	0	0	0	0	0	4	0	0	0	0	0	0	0	0	0	0	0	0	0	6	0	0	0	0	0	0	0
0338af9ce3c16cca33e7d5f61012f3df	0	0	0	0	0	0	0	0	0	0	0	0	0	0	0	0	0	0	0	0	0	0	0	0	0	0	0	4	0	0	0	0	0	0	0	0	0	0	0	0	0	0	0	0	0	0	0	0	0
da212ad2b99dc0ed5f1a5f95e1bb5da7	0	0	0	0	0	0	0	0	0	0	0	0	0	0	0	0	0	0	0	0	0	0	0	0	0	0	0	4	0	0	0	0	0	0	0	0	0	0	0	0	0	0	0	0	0	0	0	0	0
bf3f4438d3d53af56d3c0dc865a0bf53	0	0	0	0	0	0	0	0	0	0	0	0	0	0	0	0	0	0	0	0	0	0	0	0	0	0	0	4	0	0	0	0	0	0	0	0	0	0	0	0	0	0	0	0	0	0	0	0	0
7273ed99556597547cd42a9f3180ec3f	0	0	0	0	0	0	0	0	0	0	0	0	0	0	0	0	0	0	0	0	0	0	0	0	0	0	0	4	0	0	0	0	0	0	0	0	0	0	0	0	0	0	0	0	0	0	0	0	0
265d3c39d02c94806d04d75ecca376f6	0	0	0	0	0	0	0	0	0	0	0	0	0	0	0	0	0	0	0	0	0	0	0	0	0	0	0	4	0	0	0	0	0	0	0	0	0	0	0	0	0	0	0	0	0	0	0	0	0
be3b2679925f26695771ea5910079c61	0	0	0	0	0	0	0	0	0	0	0	0	0	0	0	0	0	0	0	0	0	0	0	0	0	0	0	4	0	0	0	0	0	0	0	0	0	0	0	0	0	0	0	0	0	0	0	0	0
5b45c4072fc459674cdd4503a2becd7d	0	0	0	0	0	0	0	0	0	0	0	0	0	0	0	0	0	0	0	0	0	0	0	0	0	0	0	4	0	0	0	0	0	0	0	0	0	0	0	0	0	0	0	0	0	0	0	0	0
d566de19a9d465afa6ab6fc50147424b	0	0	0	0	0	0	0	0	0	0	0	0	0	0	0	0	0	0	0	0	0	0	0	0	0	0	0	4	0	0	0	0	0	0	0	0	0	0	0	0	0	0	0	0	0	0	0	0	0
119b099b25aa2bdb4529a5e36f399465	0	0	0	0	0	0	0	0	0	0	0	0	0	0	0	0	0	0	0	0	0	0	0	0	0	0	0	4	0	0	0	0	0	0	0	0	0	7	0	0	0	0	0	0	0	0	0	0	0
15f34837a2173a8e15967b6f7a2a893f	0	0	0	0	0	0	0	0	0	0	0	0	0	0	0	0	0	0	0	0	0	0	0	0	0	0	0	4	0	0	0	0	0	0	0	0	0	0	0	0	0	0	0	0	0	0	0	0	0
a51efc5d08542ac329934aa78f27050a	0	0	0	0	0	0	0	0	0	0	0	0	0	0	0	0	0	0	0	0	0	0	0	0	0	0	0	4	0	0	0	0	0	0	0	0	0	0	0	0	0	0	0	0	0	0	0	0	0
13c5ad5825b33854d512dd25aed40b11	0	0	0	0	0	0	0	0	0	0	0	0	0	0	0	0	0	0	0	0	0	0	0	0	0	0	0	4	0	0	0	0	0	0	0	0	0	0	0	0	0	0	0	0	0	0	0	0	0
6656a82ed2da1b399b8b641a88da5b8b	0	0	0	0	0	0	0	0	0	0	0	0	0	0	0	0	0	0	0	0	0	0	0	0	0	0	0	4	0	0	0	0	0	0	0	0	0	0	0	0	0	0	0	0	0	0	0	0	0
f9916caef701c88a8988fb4e97707a89	0	0	0	0	0	0	0	0	0	0	0	0	0	0	0	0	0	0	0	0	0	0	0	0	0	0	0	4	0	0	0	0	0	0	0	0	0	0	0	0	0	0	0	0	0	0	0	0	0
472b4bad59b3ea753fea7769d15a5bcd	0	0	0	0	0	0	0	0	0	0	0	0	0	0	0	0	0	0	0	0	0	0	0	0	0	0	0	4	0	0	0	0	0	0	0	0	0	0	0	0	0	0	0	0	0	0	0	0	0
979469b238d5bd2d03bc53fd9210cf0e	0	0	0	0	0	0	0	0	0	0	0	0	0	0	0	0	0	0	0	0	0	0	0	0	0	0	0	3	0	0	0	0	0	0	0	0	0	0	0	0	0	0	0	0	0	0	0	0	0
00951f7c57e38cf3df24c1f7a158c3b8	0	0	0	0	0	0	0	0	0	0	0	0	0	0	0	0	0	0	0	0	0	0	0	0	0	0	0	3	0	0	0	0	0	0	0	0	4	0	0	0	0	15	0	0	0	0	0	0	0
d9c2b6183c05be71ac4d7e5856aa5b9e	0	0	0	0	0	0	0	0	0	0	0	0	0	0	0	0	0	0	0	0	0	0	0	0	0	0	0	3	0	0	0	0	0	0	0	0	0	0	0	0	0	0	0	0	0	0	0	0	0
6f26bd7ceeafd27581feeea3d40ca709	0	0	0	0	0	0	0	0	0	0	0	0	0	0	0	0	0	0	0	0	0	0	0	0	0	0	0	3	0	0	0	0	0	0	0	0	0	6	0	0	0	0	0	0	0	0	0	0	0
28fbf03699905767e3580621ee8daa6c	0	0	0	0	0	0	0	0	0	0	0	0	0	0	0	0	0	0	0	0	0	0	0	0	0	0	0	3	0	0	0	0	0	0	0	0	0	0	0	0	0	10	0	0	0	0	0	0	0
bafebf27b51bdb4ead5b3d96f8a8bd3c	0	0	0	0	0	0	0	0	0	0	0	0	0	0	0	0	0	0	0	0	0	0	0	0	0	0	0	3	0	0	0	0	0	0	0	0	0	0	0	0	0	0	0	0	0	0	0	0	0
cf6db3ed8be114d8a368a6767cfbf994	0	0	0	0	0	0	0	0	0	0	0	0	0	0	0	0	0	0	0	0	0	0	0	0	0	0	0	3	0	0	0	0	0	0	0	0	0	0	0	0	0	0	0	0	0	0	0	0	0
29c240cbd5d8e44f193b8bc7c315d5d5	0	0	0	0	0	0	0	0	0	0	0	0	0	0	0	0	0	0	0	0	0	0	0	0	0	0	0	3	0	0	0	0	0	0	0	0	0	0	0	0	0	0	0	0	0	0	0	0	0
13f65c0f194954936cd3bd9ca2de5fa9	0	0	0	0	0	0	0	0	0	0	0	0	0	0	0	0	0	0	0	0	0	0	0	0	0	0	0	3	0	0	0	0	0	0	0	0	0	0	0	0	0	0	0	0	0	0	0	0	0
0f32018818a3f8d32a20ee84abb5237b	0	0	0	0	0	0	0	0	0	0	0	0	0	0	0	0	0	0	0	0	0	0	0	0	0	0	0	3	0	0	0	0	0	0	0	0	0	0	0	0	0	0	0	0	0	0	0	0	0
e641c56db7dc70167668d07527b4dc9d	0	0	0	0	0	0	0	0	0	0	0	0	0	0	0	0	0	0	0	0	0	0	0	0	0	0	0	3	0	0	0	0	0	0	0	0	0	0	0	0	0	0	0	0	0	0	0	0	0
63f085cad140f23865b06272d141e06c	0	0	0	0	0	0	0	0	0	0	0	0	0	0	0	0	0	0	0	0	0	0	0	0	0	0	0	3	0	0	0	0	0	0	0	0	0	0	0	0	0	0	0	0	0	0	0	0	0
723bb7256b812688f3d5c0bdd1788cbf	0	0	0	0	0	0	0	0	0	0	0	0	0	0	0	0	0	0	0	0	0	0	0	0	0	0	0	3	0	0	0	0	0	0	0	0	0	0	0	0	0	0	0	0	0	0	0	0	0
29806f397540fe02a7e1ad92020293ec	0	0	0	0	0	0	0	0	0	0	0	0	0	0	0	0	0	0	0	0	0	0	0	0	0	0	0	3	0	0	0	0	0	0	0	0	0	0	0	0	0	0	0	0	0	0	0	0	0
d191c84ecfa3bbfaa9ed629aa5cdeca6	0	0	0	0	0	0	0	0	0	0	0	0	0	0	0	0	0	0	0	0	0	0	0	0	0	0	0	3	0	0	0	0	0	0	0	0	0	0	0	0	0	0	0	0	0	0	0	0	0
82ad561686ba15d0cac506d6d808a604	0	0	0	0	0	0	0	0	0	0	0	0	0	0	0	0	0	0	0	0	0	0	0	0	0	0	0	3	0	0	0	0	0	0	0	0	0	0	0	0	0	0	0	0	0	0	0	0	0
8df990e3faf72a310e2a3c8529b32525	0	0	0	0	0	0	0	0	0	0	0	0	0	0	0	0	0	0	0	0	0	0	0	0	0	0	0	3	0	0	0	0	0	0	0	0	0	0	0	0	0	0	0	0	0	0	0	0	0
133ba639375cee40638a7b1e136d4e73	0	0	0	0	0	0	0	0	0	0	0	0	0	0	0	0	0	0	0	0	0	0	0	0	0	0	0	3	0	0	0	0	0	0	0	0	0	0	0	0	0	0	0	0	0	0	0	0	0
cf6a7349594c7e7ad4365b06ec81a0b0	0	0	0	0	0	0	0	0	0	0	0	0	0	0	0	0	0	0	0	0	0	0	0	0	0	0	0	3	0	0	0	0	0	0	0	0	0	0	0	0	0	0	0	0	0	0	0	0	0
ff1dba64a691d9ff77610904f6caba80	0	0	0	0	0	0	0	0	0	0	0	0	0	0	0	0	0	0	0	0	0	0	0	0	0	0	0	3	0	0	0	0	0	0	0	0	0	0	0	0	0	0	0	0	0	0	0	0	0
4daaf85052c26cff84797b7ef2d5ee27	0	0	0	0	0	0	0	0	0	0	0	0	0	0	0	0	0	0	0	0	0	0	0	0	0	0	0	3	0	0	0	0	0	0	0	0	0	0	0	0	0	0	0	0	0	0	0	0	0
796ce507abfe9579bac476fbbdec02f8	0	0	0	0	0	0	0	0	0	0	0	0	0	0	0	0	0	0	0	0	0	0	0	0	0	0	0	3	0	0	0	0	0	0	0	0	0	0	0	0	0	0	0	0	0	0	0	0	0
9b95ff799a196fb5725f194244e1c346	0	0	0	0	0	0	0	0	0	0	0	0	0	0	0	0	0	0	0	0	0	0	0	0	0	0	0	3	0	0	0	0	0	0	0	0	0	0	0	0	0	8	0	0	0	0	0	0	0
76938191c0c930b3b4f4ac598adb771f	0	0	0	0	0	0	0	0	0	0	0	0	0	0	0	0	0	0	0	0	0	0	0	0	0	0	0	3	0	0	0	0	0	0	0	0	0	0	0	0	0	0	0	0	0	0	0	0	0
2d2ce51c08e7bc49766b9f265fc32bd1	0	0	0	0	0	0	0	0	0	0	0	0	0	0	0	0	0	0	0	0	0	0	0	0	0	0	0	3	0	0	0	0	0	0	0	0	0	0	0	0	0	0	0	0	0	0	0	0	0
d4d6b73cdd120622d357c86bed865e1d	0	0	0	0	0	0	0	0	0	0	0	0	0	0	0	0	0	0	0	0	0	0	0	0	0	0	0	3	0	0	0	0	0	0	0	0	0	0	0	0	0	0	0	0	0	0	0	0	0
81a6f3f14d2142b3905b0a4cd9773b78	0	0	0	0	0	0	0	0	0	0	0	0	0	0	0	0	0	0	0	0	0	0	0	0	0	0	0	2	0	0	0	0	0	0	0	0	0	0	0	0	0	0	0	0	0	0	0	0	0
3857e08f2e4fffbfecbe55e2b4114826	0	0	0	0	0	0	0	0	0	0	0	0	0	0	0	0	0	0	0	0	0	0	0	0	0	0	0	2	0	0	0	0	0	0	0	0	0	0	0	0	0	0	0	0	0	0	0	0	0
68499ff465877741bb05186e8a0ad045	0	0	0	0	0	0	0	0	0	0	0	0	0	0	0	0	0	0	0	0	0	0	0	0	0	0	0	2	0	0	0	0	0	0	0	0	0	0	0	0	0	0	0	0	0	0	0	0	0
94c16a054098467e4572e30329a6dd09	0	0	0	0	0	0	0	0	0	0	0	0	0	0	0	0	0	0	0	0	0	0	0	0	0	0	0	2	0	0	0	0	0	0	0	0	0	0	0	0	0	0	0	0	0	0	0	0	0
7e13ebe794e8ad66ac74c3001847700d	0	0	0	0	0	0	0	0	0	0	0	0	0	0	0	0	0	0	0	0	0	0	0	0	0	0	0	2	0	0	0	0	0	0	0	0	0	0	0	0	0	0	0	0	0	0	0	0	0
4a318e6607dec1f5332688aff99bc508	0	0	0	0	0	0	0	0	0	0	0	0	0	0	0	0	0	0	0	0	0	0	0	0	0	0	0	2	0	0	0	0	0	0	0	0	0	0	0	0	0	0	0	0	0	0	0	0	0
d07feac517d83d6d0b941eebb9ce3f81	0	0	0	0	0	0	0	0	0	0	0	0	0	0	0	0	0	0	0	0	0	0	0	0	0	0	0	2	0	0	0	0	0	0	0	0	0	0	0	0	0	0	0	0	0	0	0	0	0
4dcfbff5a3f0e2a5ac7af8b4753715f9	0	0	0	0	0	0	0	0	0	0	0	0	0	0	0	0	0	0	0	0	0	0	0	0	0	0	0	2	0	9	0	0	0	0	0	0	0	0	0	0	0	0	0	0	0	0	0	0	0
17582268b30f11b990cc4f93f66c8a46	0	0	0	0	0	0	0	0	0	0	0	0	0	0	0	0	0	0	0	0	0	0	0	0	0	0	0	2	0	0	0	0	0	0	0	0	0	0	0	0	0	0	0	0	0	0	0	0	0
42c2a700d26f9389f69ed75d76900d4d	0	0	0	0	0	0	0	0	0	0	0	0	0	0	0	0	0	0	0	0	0	0	0	0	0	0	0	2	0	0	0	0	0	0	0	0	0	0	0	0	0	0	0	0	0	0	0	0	0
36f4348bafd46653fe3674a1cbb52a67	0	0	0	0	0	0	0	0	0	0	0	0	0	0	0	0	0	0	0	0	0	0	0	0	0	0	0	2	0	0	0	0	0	0	0	0	0	0	0	0	0	0	0	0	0	0	0	0	0
167c14f171f1777e656fca9880232917	0	0	0	0	0	0	0	0	0	0	0	0	0	0	0	0	0	0	0	0	0	0	0	0	0	0	0	2	0	0	0	0	0	0	0	0	0	0	0	0	0	0	0	0	0	0	0	0	0
ffe8f3b162b18a3c0ef6f0c4e5aa97fe	0	0	0	0	0	0	0	0	0	0	0	0	0	0	0	0	0	0	0	0	0	0	0	0	0	0	0	2	0	0	0	0	0	0	0	0	0	0	0	0	0	0	0	0	0	0	0	0	0
7b5997b446697002f0c56955179de8d6	0	0	0	0	0	0	0	0	0	0	0	0	0	0	0	0	0	0	0	0	0	0	0	0	0	0	0	2	0	0	0	0	0	0	0	0	0	0	0	0	0	0	0	0	0	0	0	0	0
e58a1adaacae347db5a79eda289decad	0	0	0	0	0	0	0	0	0	0	0	0	0	0	0	0	0	0	0	0	0	0	0	0	0	0	0	2	0	0	0	0	0	0	0	0	0	0	0	0	0	0	0	0	0	0	0	0	0
768d79549046b6f7f4b0d990b3c97227	0	0	0	0	0	0	0	0	0	0	0	0	0	0	0	0	0	0	0	0	0	0	0	0	0	0	0	2	0	0	0	0	0	0	7	0	0	0	0	0	0	0	0	0	0	0	0	0	0
3049cab3a83478c179db1bb6dfc80b2e	0	0	0	0	0	0	0	0	0	0	0	0	0	0	0	0	0	0	0	0	0	0	0	0	0	0	0	2	0	0	0	0	0	0	0	0	0	0	0	0	0	0	0	0	0	0	0	0	0
bce0f91a81b4123f2fd52d0408c6b4f6	0	0	0	0	0	0	0	0	0	0	0	0	0	0	0	0	0	0	0	0	0	0	0	0	0	0	0	2	0	0	0	0	0	0	0	0	0	0	0	0	0	0	0	0	0	0	0	0	0
419da2d14120f21988d3497c89b5b24b	0	0	0	0	0	0	0	0	0	0	0	0	0	0	0	0	0	0	0	0	0	0	0	0	0	0	0	2	0	0	0	0	0	0	0	0	0	0	0	0	0	4	0	0	0	0	0	0	0
2bf847ae3ea70feb8c615941e6988e36	0	0	0	0	0	0	0	0	0	0	0	0	0	0	0	0	0	0	0	0	0	0	0	0	0	0	0	2	0	0	0	0	0	0	0	0	0	0	0	0	0	0	0	0	0	0	0	0	0
0b1b27004589421d997b4604bae351df	0	0	0	0	0	0	0	0	0	0	0	0	0	0	0	0	0	0	0	0	0	0	0	0	0	0	0	2	0	0	0	0	0	0	0	0	0	0	0	0	0	0	0	0	0	0	0	0	0
09e7a3851f0a41d39d506d767c3e30c2	0	0	0	0	0	0	0	0	0	0	0	0	0	0	0	0	0	0	0	0	0	0	0	0	0	0	0	2	0	0	0	0	0	0	5	0	0	0	0	0	0	0	0	0	0	0	0	0	0
c3af2131ce3302a24bd3081094a936a1	0	0	0	0	0	0	0	0	0	0	0	0	0	0	0	0	0	0	0	0	0	0	0	0	0	0	0	2	0	0	0	0	0	0	0	0	0	0	0	0	0	0	0	0	0	0	0	0	0
b571e93283e7cd41d78128b24303593a	0	0	0	0	0	0	0	0	0	0	0	0	0	0	0	0	0	0	0	0	0	0	0	0	0	0	0	2	0	0	0	0	0	0	0	0	0	0	0	0	0	0	0	0	0	0	0	0	0
8a4ea88cd915bb83bb18c3bd283aa5f7	0	0	0	0	0	0	0	0	0	0	0	0	0	0	0	0	0	0	0	0	0	0	0	0	0	0	0	2	0	0	0	0	0	0	0	0	0	0	0	0	0	12	0	0	0	0	0	0	0
0abb36be2065e80e8846d01d8692f0a9	0	0	0	0	0	0	0	0	0	0	0	0	0	0	0	0	0	0	0	0	0	0	0	0	0	0	0	2	0	0	0	0	0	0	0	0	0	0	0	0	0	0	0	0	0	0	0	0	0
41fbb665cfeddbd26d5a6ca75e56932f	0	0	0	0	0	0	0	0	0	0	0	0	0	0	0	0	0	0	0	0	0	0	0	0	0	0	0	2	0	0	0	0	0	0	0	0	0	0	0	0	0	0	0	0	0	0	0	0	0
116649797256e0db82ba852926af7828	0	0	0	0	0	0	0	0	0	0	0	0	0	0	0	0	0	0	0	0	0	0	0	0	0	0	0	2	0	0	0	0	0	0	0	0	0	0	0	0	0	0	0	0	0	0	0	0	0
1fff39123e51ee5ffed8e5f591c3ed8a	0	0	0	0	0	0	0	0	0	0	0	0	0	0	0	0	0	0	0	0	0	0	0	0	0	0	0	2	0	0	0	0	0	0	0	0	0	0	0	0	0	0	0	0	0	0	0	0	0
ab31403cf3a0d313e7c9fb54e44d72a2	0	0	0	0	0	0	0	0	0	0	0	0	0	0	0	0	0	0	0	0	0	0	0	0	0	0	0	2	0	0	0	0	0	0	0	0	0	0	0	0	0	0	0	0	0	0	0	0	0
103ce02339f3f07cf67e4d895f244a7e	0	0	0	0	0	0	0	0	0	0	0	0	0	0	0	0	0	0	0	0	0	0	0	0	0	0	0	2	0	0	0	0	0	0	0	0	0	0	0	0	0	0	0	0	0	0	0	0	0
a7905bdd92c4d1c849cd109fa053552d	0	0	0	0	0	0	0	0	0	0	0	0	0	0	0	0	0	0	0	0	0	0	0	0	0	0	0	2	0	0	0	0	0	0	0	0	0	0	0	0	0	88	0	0	0	0	0	0	0
6d9a0cd86592951c3f910687bdbc68c5	0	0	0	0	0	0	0	0	0	0	0	0	0	0	0	0	0	0	0	0	0	0	0	0	0	0	0	2	0	0	0	0	0	0	0	0	0	0	0	0	0	0	0	0	0	0	0	0	0
8949ae4cdf86f6017d355cc735bf4cd9	0	0	0	0	0	0	0	0	0	0	0	0	0	0	0	0	0	0	0	0	0	0	0	0	0	0	0	1	0	0	0	0	0	0	0	0	0	0	0	0	0	0	0	0	0	0	0	0	0
8794f8ec0304f8220b68c9b28d28e313	0	0	0	0	0	0	0	0	0	0	0	0	0	0	0	0	0	0	0	0	0	0	0	0	0	0	0	1	0	0	0	0	0	0	0	0	0	0	0	0	0	0	0	0	0	0	0	0	0
e4c4a551d6da179c21b05eb71e2cb2e0	0	0	0	0	0	0	0	0	0	0	0	0	0	0	0	0	0	0	0	0	0	0	0	0	0	0	0	1	0	0	0	0	0	0	0	0	0	0	0	0	0	0	0	0	0	0	0	0	0
084f929d676b53af7e182bc3ad35ac6c	0	0	0	0	0	0	0	0	0	0	0	0	0	0	0	0	0	0	0	0	0	0	0	0	0	0	0	1	0	0	0	0	0	0	0	0	0	0	0	0	0	0	0	0	0	0	0	0	0
3201849e3fe64bd7bcf42cd0037feb2b	0	0	0	0	0	0	0	0	0	0	0	0	0	0	0	0	0	0	0	0	0	0	0	0	0	0	0	1	0	0	0	0	0	0	0	0	0	0	2	0	0	0	0	0	0	0	0	0	0
4ee4d76b405f71294178aab48f1ab477	0	0	0	0	0	0	0	0	0	0	0	0	0	0	0	0	0	0	0	0	0	0	0	0	0	0	0	0	37	0	0	0	0	0	0	0	0	0	0	0	0	0	0	0	0	0	0	0	0
cb9aadd8f608a4501c39567a0dbc7026	0	0	0	0	0	0	0	0	0	0	0	0	0	0	0	0	0	0	0	0	0	0	0	0	0	0	0	0	22	0	0	0	0	0	0	0	0	0	0	0	0	0	0	0	0	0	0	0	0
20006090148d3e0e20377eaaa2d7df32	0	0	0	0	0	0	0	0	0	0	0	0	0	0	0	0	0	0	0	0	0	0	0	0	0	0	0	0	22	0	0	0	0	0	0	0	0	0	0	0	0	0	0	0	0	0	0	0	0
0b52569fa4f2c9819f5db4fbdef4b6b4	0	0	0	0	0	0	0	0	0	0	0	0	0	0	0	0	0	0	0	0	0	0	0	0	0	0	0	0	21	0	0	0	0	0	0	0	0	0	0	0	0	0	0	0	0	0	0	0	0
51f0097a0c0b1b50219967fac09f02d9	0	0	0	0	0	0	0	0	0	0	0	0	0	0	0	0	0	0	0	0	0	0	0	0	0	0	0	0	21	0	0	0	0	0	0	0	0	0	0	0	0	0	0	0	0	0	0	0	0
e0a7d1ab2f73f825bb1afb683e703ade	0	0	0	0	0	0	0	0	0	0	0	0	0	0	0	0	0	0	0	0	0	0	0	0	0	0	0	0	19	0	0	0	0	0	0	0	0	0	0	0	0	0	0	0	0	0	0	0	0
0653dff0d558dc150fa791cc36180c1e	0	0	0	0	0	0	0	0	0	0	0	0	0	0	0	0	0	0	0	0	0	0	0	0	0	0	0	0	17	0	0	0	0	0	3	0	0	0	0	0	0	0	0	0	0	0	0	0	0
59221f33ac987f29b62903f0ed2bc2d7	0	0	0	0	0	0	0	0	0	0	0	0	0	0	0	0	0	0	0	0	0	0	0	0	0	0	0	0	16	0	0	0	0	0	0	0	0	0	0	0	0	0	0	0	0	0	0	0	0
3d37e0ba6938d8b4de152d2fbde503d9	0	0	0	0	0	0	0	0	0	0	0	0	0	0	0	0	0	0	0	0	0	0	0	0	0	0	0	0	16	0	0	0	0	0	0	0	0	0	0	0	0	0	0	0	0	0	0	0	0
4eb5ab3ff0708592c9f122e292728e9c	0	0	0	0	0	0	0	0	0	0	0	0	0	0	0	0	0	0	0	0	0	0	0	0	0	0	0	0	16	0	0	0	0	0	0	0	0	0	0	0	0	0	0	0	0	0	0	0	0
90e04efef15bd3705d8232fce6d197d1	0	0	0	0	0	0	0	0	0	0	0	0	0	0	0	0	0	0	0	0	0	0	0	0	0	0	0	0	15	0	0	0	0	0	0	0	0	0	0	0	0	0	0	0	0	0	0	0	0
86a3d1adc85aba8351488124fc0d8f38	0	0	0	0	0	0	0	0	0	0	0	0	0	0	0	0	0	0	0	0	0	0	0	0	0	0	0	0	14	0	0	0	0	0	0	0	0	0	0	0	0	0	0	0	0	0	0	0	0
44bc3ee28671792bcc5f19e354bb343e	0	0	0	0	0	0	0	0	0	0	0	0	0	0	0	0	0	0	0	0	0	0	0	0	0	0	0	0	13	0	0	0	0	0	0	0	0	0	0	0	0	0	0	0	0	0	0	0	0
00c8c632eccb3e98ae76bd60c7ab1392	0	0	0	0	0	0	0	0	0	0	0	0	0	0	0	0	0	0	0	0	0	0	0	0	0	0	0	0	13	0	0	0	0	0	0	0	0	0	0	0	0	0	0	0	0	0	0	0	0
2f5f3f7bd1b08823a80db322c6243423	0	0	0	0	0	0	0	0	0	0	0	0	0	0	0	0	0	0	0	0	0	0	0	0	0	0	0	0	13	0	0	0	0	0	0	0	0	0	0	0	0	0	0	0	0	0	0	0	0
fcb717af35184a4438c8d0cc7f689b40	0	0	0	0	0	0	0	0	0	0	0	0	0	0	0	0	0	0	0	0	0	0	0	0	0	0	0	0	12	0	0	0	0	0	0	0	0	0	0	0	0	0	0	0	0	0	0	0	0
9481e73757d9a38502f948ac8d4ae34c	0	0	0	0	0	0	0	0	0	0	0	0	0	0	0	0	0	0	0	0	0	0	0	0	0	0	0	0	12	0	0	0	0	0	0	0	0	0	0	0	0	0	0	0	0	0	0	0	0
b94f8af554f8fd5878dd2efafd5149a0	0	0	0	0	0	0	0	0	0	0	0	0	0	0	0	0	0	0	0	0	0	0	0	0	0	0	0	0	11	0	0	0	0	0	0	0	0	0	0	0	0	0	0	0	0	0	0	0	0
3ea43e03e8975a5413bdb4f55f7558f9	0	0	0	0	0	0	0	0	0	0	0	0	0	0	0	0	0	0	0	0	0	0	0	0	0	0	0	0	11	0	0	0	0	0	0	0	0	0	0	0	0	0	0	0	0	0	0	0	0
57f17853b0ed941b22b6579cad87daaa	0	0	0	0	0	0	0	0	0	0	0	0	0	0	0	0	0	0	0	0	0	0	0	0	0	0	0	0	11	0	0	0	0	0	0	0	0	0	0	0	0	0	0	0	0	0	0	0	0
db96561a5198c98cad5689fee8ca6453	0	0	0	0	0	0	0	0	0	0	0	0	0	0	0	0	0	0	0	0	0	0	0	0	0	0	0	0	11	0	0	0	0	0	0	0	0	0	0	0	0	0	0	0	0	0	0	0	0
fc9f44960b92800dec2a2a78ef6f1a99	0	0	0	0	0	0	0	0	0	0	0	0	0	0	0	0	0	0	0	0	0	0	0	0	0	0	0	0	10	0	0	0	0	0	0	0	0	0	0	0	0	0	0	0	0	0	0	0	0
d4de9eb2f7c282fe706bebcba5d36617	0	0	0	0	0	0	0	0	0	0	0	0	0	0	0	0	0	0	0	0	0	0	0	0	0	0	0	0	10	0	0	0	0	0	0	0	0	0	0	0	0	0	0	0	0	0	0	0	1
4e2122ecbd3ceae4e0591958a62eb2c2	0	0	0	0	0	0	0	0	0	0	0	0	0	0	0	0	0	0	0	0	0	0	0	0	0	0	0	0	10	0	0	0	0	0	0	0	0	0	0	0	0	0	0	0	0	0	0	0	0
7f4fc7295ae16a6b202544cd747d3798	0	0	0	0	0	0	0	0	0	0	0	0	0	0	0	0	0	0	0	0	0	0	0	0	0	0	0	0	10	0	0	0	0	0	0	0	0	0	0	0	0	0	0	0	0	0	0	0	0
916ea0ba6bd26157cd53e17dc202b5aa	0	0	0	0	0	0	0	0	0	0	0	0	0	0	0	0	0	0	0	0	0	0	0	0	0	0	0	0	10	0	0	0	0	0	0	0	0	0	0	0	0	0	0	0	0	0	0	0	0
2d73dbd224418083f10f6a353ac40c33	0	0	0	0	0	0	0	0	0	0	0	0	0	0	0	0	0	0	0	0	0	0	0	0	0	0	0	0	10	0	0	0	0	0	0	0	0	0	0	0	0	0	0	0	0	0	0	0	0
b1a12c48fa40f9e7a4d39eaff1d72771	0	0	0	0	0	0	0	0	0	0	0	0	0	0	0	0	0	0	0	0	0	0	0	0	0	0	0	0	10	0	0	0	0	0	0	0	0	0	0	0	0	0	0	0	0	0	0	0	0
3b30719eb0dfd7b172719be6a7352fe5	0	0	0	0	0	0	0	0	0	0	0	0	0	0	0	0	0	0	0	0	0	0	0	0	0	0	0	0	10	0	0	0	0	0	0	0	0	0	0	0	0	0	0	0	0	0	0	0	0
0b6005e141a5be5e3a53b899aabeced1	0	0	0	0	0	0	0	0	0	0	0	0	0	0	0	0	0	0	0	0	0	0	0	0	0	0	0	0	9	0	0	0	0	0	0	0	0	0	0	0	0	0	0	0	0	0	0	0	0
9ee0bed1f588f52580b73e0e012e2331	0	0	0	0	0	0	0	0	0	0	0	0	0	0	0	0	0	0	0	0	0	0	0	0	0	0	0	0	8	0	0	0	0	0	0	0	0	0	0	0	0	0	0	0	0	0	0	0	0
e3c7c07f9df6b981640a67db95b4c54c	0	0	0	0	0	0	0	0	0	0	0	0	0	0	0	0	0	0	0	0	0	0	0	0	0	0	0	0	8	0	0	0	0	0	0	0	0	0	0	0	0	0	0	0	0	0	0	0	0
324aa7144e4290fdff2d621ace288caf	0	0	0	0	0	0	0	0	0	0	0	0	0	0	0	0	0	0	0	0	0	0	0	0	0	0	0	0	7	0	0	0	0	0	0	0	0	0	0	0	0	0	0	0	0	0	0	0	5
209219165f35ee39f8e21243f9eca50e	0	0	0	0	0	0	0	0	0	0	0	0	0	0	0	0	0	0	0	0	0	0	0	0	0	0	0	0	7	0	0	0	0	0	0	0	0	0	0	0	0	0	0	0	0	0	0	0	0
c4326685c4a2b652d8b61fae06b0f873	0	0	0	0	0	0	0	0	0	0	0	0	0	0	0	0	0	0	0	0	0	0	0	0	0	0	0	0	7	0	0	0	0	0	0	0	0	0	0	0	0	0	0	0	0	2	0	0	0
a4209baffe64a4c7b834bb91ef23b435	0	0	0	0	0	0	0	0	0	0	0	0	0	0	0	0	0	0	0	0	0	0	0	0	0	0	0	0	7	0	0	0	0	0	0	0	0	0	0	0	0	0	0	0	0	0	0	0	0
130083f8ae9b76d3509075f094f59063	0	0	0	0	0	0	0	0	0	0	0	0	0	0	0	0	0	0	0	0	0	0	0	0	0	0	0	0	6	0	0	0	0	0	3	0	0	0	0	0	0	0	0	0	0	0	0	0	0
dcc0e6eb8bfbeaf356f7e29284387b4f	0	0	0	0	0	0	0	0	0	0	0	0	0	0	0	0	0	0	0	0	0	0	0	0	0	0	0	0	6	0	0	0	0	0	0	0	0	0	0	0	0	0	0	0	0	0	0	0	0
057d6daef6fc0f29d803fda87e9d4f00	0	0	0	0	0	0	0	0	0	0	0	0	0	0	0	0	0	0	0	0	0	0	0	0	0	0	0	0	6	0	0	0	0	0	39	0	0	0	0	0	0	0	0	0	0	0	0	0	0
8250add92e41354af9b65e69d644a634	0	0	0	0	0	0	0	0	0	0	0	0	0	0	0	0	0	0	0	0	0	0	0	0	0	0	0	0	6	0	0	0	0	0	0	0	0	0	0	0	0	0	0	0	0	0	0	0	0
cd4f2af60f33e062ce9cd627271b9c48	0	0	0	0	0	0	0	0	0	0	0	0	0	0	0	0	0	0	0	0	0	0	0	0	0	0	0	0	6	0	0	0	0	0	0	0	0	0	0	0	0	0	0	0	0	0	0	0	0
98b0c2658981c68c63b1bcbc63cbd46b	0	0	0	0	0	0	0	0	0	0	0	0	0	0	0	0	0	0	0	0	0	0	0	0	0	0	0	0	6	10	0	0	0	0	0	0	0	0	0	0	0	0	0	0	0	0	0	0	0
e057ae84feed7e4abb95b6efababce25	0	0	0	0	0	0	0	0	0	0	0	0	0	0	0	0	0	0	0	0	0	0	0	0	0	0	0	0	6	0	0	0	0	0	0	0	0	0	0	0	0	0	0	0	0	0	0	0	0
b40b194bd9ab9ef52576e49bbde70cec	0	0	0	0	0	0	0	0	0	0	0	0	0	0	0	0	0	0	0	0	0	0	0	0	0	0	0	0	5	0	0	0	0	0	0	0	0	0	0	0	0	0	0	0	0	0	0	0	0
e6992c52b047b0c6c5ac2252d0a98e2e	0	0	0	0	0	0	0	0	0	0	0	0	0	0	0	0	0	0	0	0	0	0	0	0	0	0	0	0	5	0	0	2	0	0	0	0	0	0	0	0	0	0	0	0	0	0	0	0	0
3c6a1840e69af20aac66e58ad9af3388	0	0	0	0	0	0	0	0	0	0	0	0	0	0	0	0	0	0	0	0	0	0	0	0	0	0	0	0	4	0	0	0	0	0	0	0	0	0	0	0	0	0	0	0	0	0	0	0	0
cb792020060a1d808fe732fc8cf64e18	0	0	0	0	0	0	0	0	0	0	0	0	0	0	0	0	0	0	0	0	0	0	0	0	0	0	0	0	4	0	0	0	0	0	0	0	0	0	0	0	0	0	0	0	0	0	0	0	0
2df337c6daf7c04bf2de6891eecad351	0	0	0	0	0	0	0	0	0	0	0	0	0	0	0	0	0	0	0	0	0	0	0	0	0	0	0	0	4	0	0	0	0	0	0	0	0	0	0	0	0	0	0	0	0	0	0	0	0
7526514cf0e910802752996d9527d99f	0	0	0	0	0	0	0	0	0	0	0	0	0	0	0	0	0	0	0	0	0	0	0	0	0	0	0	0	4	0	0	0	0	0	0	0	0	0	0	0	0	0	0	0	0	0	0	0	0
1a346abf45406c3ae63be8b2eb8e0bf6	0	0	0	0	0	0	0	0	0	0	0	0	0	0	0	0	0	0	0	0	0	0	0	0	0	0	0	0	4	0	0	0	0	0	35	0	0	0	0	0	0	0	0	0	0	0	0	0	0
286c4e7c559dc0c993ce6b43279465bc	0	0	0	0	0	0	0	0	0	0	0	0	0	0	0	0	0	0	0	0	0	0	0	0	0	0	0	0	3	0	0	0	0	0	0	0	0	0	0	0	0	0	0	0	0	0	0	0	0
59b2d3082207be2d37b6c27be5b11da9	0	0	0	0	0	0	0	0	0	0	0	0	0	0	0	0	0	0	0	0	0	0	0	0	0	0	0	0	3	0	0	0	0	0	0	0	0	0	0	0	0	0	0	0	0	0	0	0	0
00da11425dde2ec71c8498788981ce87	0	0	0	0	0	0	0	0	0	0	0	0	0	0	0	0	0	0	0	0	0	0	0	0	0	0	0	0	3	0	0	0	0	0	0	0	0	0	0	0	0	0	0	0	0	0	0	0	0
4eb041c52425a972e28b69196c144015	0	0	0	0	0	0	0	0	0	0	0	0	0	0	0	0	0	0	0	0	0	0	0	0	0	0	0	0	3	0	0	0	0	0	0	0	0	0	3	0	0	0	0	0	0	0	0	0	0
6b24bfecb751bf3bf64e6feb250a8e37	0	0	0	0	0	0	0	0	0	0	0	0	0	0	0	0	0	0	0	0	0	0	0	0	0	0	0	0	3	0	0	0	0	0	0	0	0	0	0	0	0	0	0	0	0	0	0	0	0
0d34a873ce175ebdde43b6a935cc2d47	0	0	0	0	0	0	0	0	0	0	0	0	0	0	0	0	0	0	0	0	0	0	0	0	0	0	0	0	1	0	0	0	0	0	0	0	0	0	0	0	0	0	0	0	0	1	0	0	0
5ffa565d9705fc9b15e4dc58499ef5c6	0	0	0	0	0	0	0	0	0	0	0	0	0	0	0	0	0	0	0	0	0	0	0	0	0	0	0	0	0	40	0	0	0	0	0	0	0	0	0	0	0	0	0	0	0	0	7	0	8
859ef8a8754ce01d9f7e9a59fb01ad34	0	0	0	0	0	0	0	0	0	0	0	0	0	0	0	0	0	0	0	0	0	0	0	0	0	0	0	0	0	24	0	0	0	0	0	0	0	0	0	0	0	0	0	0	0	0	4	0	0
f4f31f3418db6e1a9ca58794aefc24f0	0	0	0	0	0	0	0	0	0	0	0	0	0	0	0	0	0	0	0	0	0	0	0	0	0	0	0	0	0	17	0	0	0	0	0	0	0	0	0	0	0	0	0	0	0	0	0	0	0
c9094c5a82f4b68e7c08e8753ce72c89	0	0	0	0	0	0	0	0	0	0	0	0	0	0	0	0	0	0	0	0	0	0	0	0	0	0	0	0	0	15	0	0	0	0	0	0	0	0	0	0	0	0	0	0	0	0	0	0	0
38308a589d668a523b5ad76929735fb7	0	0	0	0	0	0	0	0	0	0	0	0	0	0	0	0	0	0	0	0	0	0	0	0	0	0	0	0	0	13	0	0	0	0	0	0	0	0	0	0	0	0	0	0	0	0	2	0	0
abb6ce86ecf5f86d2323dfdd082e59e1	0	0	0	0	0	0	0	0	0	0	0	0	0	0	0	0	0	0	0	0	0	0	0	0	0	0	0	0	0	13	0	0	0	0	0	0	0	0	0	0	0	0	0	0	0	0	0	0	0
f819acee7cc71f12f4ba0933a4845a39	0	0	0	0	0	0	0	0	0	0	0	0	0	0	0	0	0	0	0	0	0	0	0	0	0	0	0	0	0	12	0	0	0	0	0	0	0	0	0	0	0	0	0	0	0	0	2	0	0
25072c55aab7a1ca7b233d0304ea914b	0	0	0	0	0	0	0	0	0	0	0	0	0	0	0	0	0	0	0	0	0	0	0	0	0	0	0	0	0	11	0	0	0	0	0	0	0	0	0	0	0	0	0	0	0	0	0	0	0
49b2182fe26f72a3422367bddf4d0f71	0	0	0	0	0	0	0	0	0	0	0	0	0	0	0	0	0	0	0	0	0	0	0	0	0	0	0	0	0	11	0	0	0	0	0	0	0	0	0	0	0	0	0	0	0	0	2	0	6
e74d44ad16790333e75b51359f5c6c56	0	0	0	0	0	0	0	0	0	0	0	0	0	0	0	0	0	0	0	0	0	0	0	0	0	0	0	0	0	11	0	0	0	0	0	0	0	0	0	0	0	0	0	0	0	0	0	3	0
9ad735efdc0fa6b161ffc2b84aff7c5e	0	0	0	0	0	0	0	0	0	0	0	0	0	0	0	0	0	0	0	0	0	0	0	0	0	0	0	0	0	11	0	0	0	0	0	0	0	0	0	0	0	0	0	0	0	0	0	0	0
ef2b3e090d278dd112012987bf15d71c	0	0	0	0	0	0	0	0	0	0	0	0	0	0	0	0	0	0	0	0	0	0	0	0	0	0	0	0	0	11	0	0	0	0	0	0	0	0	0	0	0	0	0	0	0	0	0	0	2
48c3eed9840a59836498559541e203ad	0	0	0	0	0	0	0	0	0	0	0	0	0	0	0	0	0	0	0	0	0	0	0	0	0	0	0	0	0	11	0	0	0	0	0	0	0	0	0	0	0	0	0	0	0	0	0	0	0
a264ead8fa9e4ffa6e5db8a5902b0dab	0	0	0	0	0	0	0	0	0	0	0	0	0	0	0	0	0	0	0	0	0	0	0	0	0	0	0	0	0	10	0	0	0	0	0	0	0	0	0	0	0	0	0	0	0	0	0	0	0
44ada38675705b470f918971015f3ff5	0	0	0	0	0	0	0	0	0	0	0	0	0	0	0	0	0	0	0	0	0	0	0	0	0	0	0	0	0	10	0	0	0	0	0	0	0	0	0	0	0	0	0	0	0	0	0	0	0
d65518922229ae5f5e7d4d7c318e3be6	0	0	0	0	0	0	0	0	0	0	0	0	0	0	0	0	0	0	0	0	0	0	0	0	0	0	0	0	0	8	0	0	0	0	89	0	0	0	2	0	0	0	0	0	0	0	2	0	4
0ceed5fde3f247e165d272c4a198a577	0	0	0	0	0	0	0	0	0	0	0	0	0	0	0	0	0	0	0	0	0	0	0	0	0	0	0	0	0	7	0	0	0	0	0	0	0	0	0	0	0	0	0	0	0	0	0	0	0
8ad3fecd4bb1c23c8367ae518c6e4212	0	0	0	0	0	0	0	0	0	0	0	0	0	0	0	0	0	0	0	0	0	0	0	0	0	0	0	0	0	7	0	0	0	0	0	0	0	0	0	0	0	0	0	0	0	0	0	0	0
118a005048ff9bb2ea043cc51e2af597	0	0	0	0	0	0	0	0	0	0	0	0	0	0	0	0	0	0	0	0	0	0	0	0	0	0	0	0	0	6	0	0	0	0	0	0	0	0	0	0	0	0	0	0	0	0	0	0	0
2c9b6588bf6ad4b75139cc2ef5e0c3b1	0	0	0	0	0	0	0	0	0	0	0	0	0	0	0	0	0	0	0	0	0	0	0	0	0	0	0	0	0	5	0	0	0	0	0	0	0	0	0	0	0	0	0	0	0	0	1	0	0
9d1b898f6623fda54cbb1f8bdc60c4a0	0	0	0	0	0	0	0	0	0	0	0	0	0	0	0	0	0	0	0	0	0	0	0	0	0	0	0	0	0	5	0	0	0	0	0	0	0	0	0	0	0	0	0	0	0	0	0	0	0
4cec6f04262dcd19fcdc1844a30a4e7f	0	0	0	0	0	0	0	0	0	0	0	0	0	0	0	0	0	0	0	0	0	0	0	0	0	0	0	0	0	4	0	0	0	0	0	0	0	0	0	0	0	0	0	0	0	0	2	0	0
47bbce15f0ee4a8a406502c5149ae167	0	0	0	0	0	0	0	0	0	0	0	0	0	0	0	0	0	0	0	0	0	0	0	0	0	0	0	0	0	3	0	0	0	0	0	0	0	0	3	0	0	0	0	0	0	0	1	0	0
8cd896b9d5eadf2675503e3f14eb45c3	0	0	0	0	0	0	0	0	0	0	0	0	0	0	0	0	0	0	0	0	0	0	0	0	0	0	0	0	0	3	0	0	0	0	0	0	0	0	0	0	0	0	0	0	0	0	0	0	0
705f3b5e12ca71cd99f8dd8e5bea8229	0	0	0	0	0	0	0	0	0	0	0	0	0	0	0	0	0	0	0	0	0	0	0	0	0	0	0	0	0	3	0	0	0	0	0	0	0	0	0	0	0	0	0	0	0	0	0	0	0
abea95f29e3f728552142917a4122ada	0	0	0	0	0	0	0	0	0	0	0	0	0	0	0	0	0	0	0	0	0	0	0	0	0	0	0	0	0	2	0	0	0	0	0	0	0	0	0	0	0	0	0	0	0	0	0	0	0
35c57548130df893785de6058f6ca6ed	0	0	0	0	0	0	0	0	0	0	0	0	0	0	0	0	0	0	0	0	0	0	0	0	0	0	0	0	0	1	0	0	0	0	0	0	0	3	0	0	0	0	0	0	0	0	0	0	0
cac35e897dd8f3bcc87adcdf5276341b	0	0	0	0	0	0	0	0	0	0	0	0	0	0	0	0	0	0	0	0	0	0	0	0	0	0	0	0	0	0	3	0	0	0	0	0	0	0	0	0	0	0	0	0	0	0	0	0	0
7fc5e1a3495a8c7d969614841d2472fb	0	0	0	0	0	0	0	0	0	0	0	0	0	0	0	0	0	0	0	0	0	0	0	0	0	0	0	0	0	0	2	0	7	0	0	0	0	0	0	0	5	0	8	2	0	2	21	0	56
5eacf5478f64b4569a21c025ce2f2d77	0	0	0	0	0	0	0	0	0	0	0	0	0	0	0	0	0	0	0	0	0	0	0	0	0	0	0	0	0	0	2	0	0	0	0	0	0	0	0	0	0	0	0	0	0	0	0	0	0
aff843cc4354075c9ed57702d2850fb1	0	0	0	0	0	0	0	0	0	0	0	0	0	0	0	0	0	0	0	0	0	0	0	0	0	0	0	0	0	0	2	0	0	0	0	0	0	0	0	0	0	0	0	0	0	0	0	0	0
cf0a2341b2c514afe0c82e7b84c203c9	0	0	0	0	0	0	0	0	0	0	0	0	0	0	0	0	0	0	0	0	0	0	0	0	0	0	0	0	0	0	2	0	0	0	0	0	0	0	0	0	0	0	0	0	0	0	0	0	0
c83debac0104bf2e11eaccf47a0068c3	0	0	0	0	0	0	0	0	0	0	0	0	0	0	0	0	0	0	0	0	0	0	0	0	0	0	0	0	0	0	2	0	0	0	0	0	0	0	0	0	0	0	0	2	0	0	0	0	0
5d0d42b90a7be2370d4fc32402f187d4	0	0	0	0	0	0	0	0	0	0	0	0	0	0	0	0	0	0	0	0	0	0	0	0	0	0	0	0	0	0	1	0	0	0	0	0	0	0	0	0	0	0	0	0	0	0	0	0	0
8dcbe2d2d2b1183a79af6c6abe33dd57	0	0	0	0	0	0	0	0	0	0	0	0	0	0	0	0	0	0	0	0	0	0	0	0	0	0	0	0	0	0	0	64	0	0	0	0	0	0	0	0	0	0	0	0	0	0	0	0	0
328ffb3bd8faf3226465c05927c2e0ab	0	0	0	0	0	0	0	0	0	0	0	0	0	0	0	0	0	0	0	0	0	0	0	0	0	0	0	0	0	0	0	30	0	0	0	0	0	0	0	0	0	0	0	0	0	0	0	0	0
72d9d522d4ee403157c36b6a191be322	0	0	0	0	0	0	0	0	0	0	0	0	0	0	0	0	0	0	0	0	0	0	0	0	0	0	0	0	0	0	0	7	0	0	0	0	0	0	0	0	0	0	0	0	0	0	0	0	0
92c1f07d88c65342dd4e4d1f51c8626e	0	0	0	0	0	0	0	0	0	0	0	0	0	0	0	0	0	0	0	0	0	0	0	0	0	0	0	0	0	0	0	7	0	0	0	0	0	0	0	0	0	0	0	0	0	0	0	0	0
92041d071f1ff8d63df1c803c66e29f9	0	0	0	0	0	0	0	0	0	0	0	0	0	0	0	0	0	0	0	0	0	0	0	0	0	0	0	0	0	0	0	4	0	0	0	0	0	0	0	0	0	0	5	0	0	0	0	0	0
0221515acf923168c882fe6ceba1ff8c	0	0	0	0	0	0	0	0	0	0	0	0	0	0	0	0	0	0	0	0	0	0	0	0	0	0	0	0	0	0	0	4	0	0	0	0	0	0	0	0	0	0	0	0	0	0	0	0	0
33db4a2350666a8a084410b7b1875b56	0	0	0	0	0	0	0	0	0	0	0	0	0	0	0	0	0	0	0	0	0	0	0	0	0	0	0	0	0	0	0	2	0	0	0	0	0	0	0	0	0	0	0	0	2	0	0	0	0
8d0e26668f2d0f61aa944018e42b3853	0	0	0	0	0	0	0	0	0	0	0	0	0	0	0	0	0	0	0	0	0	0	0	0	0	0	0	0	0	0	0	2	0	0	0	0	0	0	0	0	0	0	0	0	0	0	0	0	0
fd72531a48bac8013d74c159b1d5e43e	0	0	0	0	0	0	0	0	0	0	0	0	0	0	0	0	0	0	0	0	0	0	0	0	0	0	0	0	0	0	0	2	0	0	0	0	0	0	0	0	0	0	0	0	0	0	0	0	0
60a2fda401bd75f2b5658cf8502d9ca2	0	0	0	0	0	0	0	0	0	0	0	0	0	0	0	0	0	0	0	0	0	0	0	0	0	0	0	0	0	0	0	0	27	0	0	0	0	0	0	0	0	0	0	0	0	0	74	0	0
5a1044be4fb4130a22b2b8c1fae4f14b	0	0	0	0	0	0	0	0	0	0	0	0	0	0	0	0	0	0	0	0	0	0	0	0	0	0	0	0	0	0	0	0	2	0	0	0	0	0	0	0	0	0	0	0	0	0	0	0	7
8c9adee247cd5f1e28e18006dccf0de5	0	0	0	0	0	0	0	0	0	0	0	0	0	0	0	0	0	0	0	0	0	0	0	0	0	0	0	0	0	0	0	0	2	0	0	0	0	0	0	0	0	0	0	0	0	0	0	0	0
9a8f62bf6fd3734023ef950d65b96478	0	0	0	0	0	0	0	0	0	0	0	0	0	0	0	0	0	0	0	0	0	0	0	0	0	0	0	0	0	0	0	0	2	0	0	0	0	0	0	0	0	0	0	0	0	0	0	0	0
9081663d7f660c615767b1e0edd83601	0	0	0	0	0	0	0	0	0	0	0	0	0	0	0	0	0	0	0	0	0	0	0	0	0	0	0	0	0	0	0	0	0	47	0	0	0	0	0	0	0	0	0	9	0	0	0	0	0
097e9d7ed011b1b46fe444538d9be66d	0	0	0	0	0	0	0	0	0	0	0	0	0	0	0	0	0	0	0	0	0	0	0	0	0	0	0	0	0	0	0	0	0	18	0	0	0	0	0	0	0	0	0	0	0	0	0	0	0
d352139eb2533bb7584fea73b230565e	0	0	0	0	0	0	0	0	0	0	0	0	0	0	0	0	0	0	0	0	0	0	0	0	0	0	0	0	0	0	0	0	0	12	0	0	0	0	0	0	0	0	0	0	0	0	0	0	0
81fdba274bb2efef2fa2e393bff696c2	0	0	0	0	0	0	0	0	0	0	0	0	0	0	0	0	0	0	0	0	0	0	0	0	0	0	0	0	0	0	0	0	0	2	0	0	0	0	0	0	0	0	0	0	0	0	0	0	0
25967cfc82540383a5e61cc3cd464017	0	0	0	0	0	0	0	0	0	0	0	0	0	0	0	0	0	0	0	0	0	0	0	0	0	0	0	0	0	0	0	0	0	2	0	0	0	0	2	0	0	0	0	0	0	0	0	0	0
5d0dba7d5faa18a1b594831cc18da116	0	0	0	0	0	0	0	0	0	0	0	0	0	0	0	0	0	0	0	0	0	0	0	0	0	0	0	0	0	0	0	0	0	0	337	0	0	0	0	0	0	0	0	0	0	0	0	0	0
6c3cb7d0e7a7f5793afbbf6bc8b66ce0	0	0	0	0	0	0	0	0	0	0	0	0	0	0	0	0	0	0	0	0	0	0	0	0	0	0	0	0	0	0	0	0	0	0	295	0	0	0	0	0	0	0	0	0	0	0	0	0	0
a44a94d1c2a7e2b3915e30d589aea7e7	0	0	0	0	0	0	0	0	0	0	0	0	0	0	0	0	0	0	0	0	0	0	0	0	0	0	0	0	0	0	0	0	0	0	162	0	0	0	0	0	0	0	0	0	0	0	0	0	0
4f0e228cb8858c8505e332bf5604ee2b	0	0	0	0	0	0	0	0	0	0	0	0	0	0	0	0	0	0	0	0	0	0	0	0	0	0	0	0	0	0	0	0	0	0	135	0	0	0	0	0	0	0	0	0	0	0	0	0	0
9ae1b888430898939eaedf645efcba57	0	0	0	0	0	0	0	0	0	0	0	0	0	0	0	0	0	0	0	0	0	0	0	0	0	0	0	0	0	0	0	0	0	0	105	0	0	0	0	0	0	0	0	0	0	0	0	0	0
fe5c139ea7ad2fad4d754e798ea1256f	0	0	0	0	0	0	0	0	0	0	0	0	0	0	0	0	0	0	0	0	0	0	0	0	0	0	0	0	0	0	0	0	0	0	104	0	0	0	0	0	0	0	0	0	0	0	0	0	0
3bcca2ad4381ce6a03c128323aaf4d71	0	0	0	0	0	0	0	0	0	0	0	0	0	0	0	0	0	0	0	0	0	0	0	0	0	0	0	0	0	0	0	0	0	0	58	0	0	0	0	0	0	0	0	0	0	0	0	0	0
9c8d945c24ca2464e13f8fb16c8d0bac	0	0	0	0	0	0	0	0	0	0	0	0	0	0	0	0	0	0	0	0	0	0	0	0	0	0	0	0	0	0	0	0	0	0	57	0	0	0	0	0	0	0	0	0	0	0	0	0	0
fb9ff6689b4ffd44e48def42c14d9bcf	0	0	0	0	0	0	0	0	0	0	0	0	0	0	0	0	0	0	0	0	0	0	0	0	0	0	0	0	0	0	0	0	0	0	44	0	0	0	0	0	0	0	0	0	0	0	0	0	0
64838c72f5adc062062caca3e9922e69	0	0	0	0	0	0	0	0	0	0	0	0	0	0	0	0	0	0	0	0	0	0	0	0	0	0	0	0	0	0	0	0	0	0	36	0	0	0	0	0	0	0	0	0	0	0	0	0	0
35ebda62ba0571ab4d8fe8eb529ef1b4	0	0	0	0	0	0	0	0	0	0	0	0	0	0	0	0	0	0	0	0	0	0	0	0	0	0	0	0	0	0	0	0	0	0	25	0	0	0	0	0	0	0	0	0	0	0	0	0	0
ef0a50d67908862aeecb4fbb39d48e20	0	0	0	0	0	0	0	0	0	0	0	0	0	0	0	0	0	0	0	0	0	0	0	0	0	0	0	0	0	0	0	0	0	0	23	0	0	0	0	0	0	0	0	0	0	0	0	0	0
1170ce864ce1371abc4db0a7cf1be485	0	0	0	0	0	0	0	0	0	0	0	0	0	0	0	0	0	0	0	0	0	0	0	0	0	0	0	0	0	0	0	0	0	0	19	0	0	0	0	0	0	0	0	0	0	0	0	0	0
a9282de7eb2ce7104592c513d09a4054	0	0	0	0	0	0	0	0	0	0	0	0	0	0	0	0	0	0	0	0	0	0	0	0	0	0	0	0	0	0	0	0	0	0	12	0	0	0	0	0	0	0	0	0	0	0	0	0	0
b2a7b7dc610a9a9502ea136ec940e532	0	0	0	0	0	0	0	0	0	0	0	0	0	0	0	0	0	0	0	0	0	0	0	0	0	0	0	0	0	0	0	0	0	0	9	0	0	0	3	0	0	0	0	0	0	0	0	0	0
1aa9dc3c8da9c309846f2f5ace4ac104	0	0	0	0	0	0	0	0	0	0	0	0	0	0	0	0	0	0	0	0	0	0	0	0	0	0	0	0	0	0	0	0	0	0	9	0	0	0	0	0	0	0	0	0	0	0	0	0	0
d237a248b941863477c4b8f94d74879e	0	0	0	0	0	0	0	0	0	0	0	0	0	0	0	0	0	0	0	0	0	0	0	0	0	0	0	0	0	0	0	0	0	0	9	0	0	0	0	0	0	0	0	0	0	0	0	0	0
7383a3ef0ff597160aa80f8f7687f232	0	0	0	0	0	0	0	0	0	0	0	0	0	0	0	0	0	0	0	0	0	0	0	0	0	0	0	0	0	0	0	0	0	0	9	0	0	0	0	0	0	0	0	0	0	0	0	0	0
baa91a5dfb0281cafb9cce22dce30abc	0	0	0	0	0	0	0	0	0	0	0	0	0	0	0	0	0	0	0	0	0	0	0	0	0	0	0	0	0	0	0	0	0	0	8	0	0	0	0	0	0	0	0	0	0	0	0	0	0
90479cc6d0c166253747be4ddda1f9a4	0	0	0	0	0	0	0	0	0	0	0	0	0	0	0	0	0	0	0	0	0	0	0	0	0	0	0	0	0	0	0	0	0	0	8	0	0	0	0	0	0	0	0	0	0	0	0	0	0
3613b04db8dc113fb03780638635d90e	0	0	0	0	0	0	0	0	0	0	0	0	0	0	0	0	0	0	0	0	0	0	0	0	0	0	0	0	0	0	0	0	0	0	8	0	0	0	0	0	0	0	0	0	0	0	0	0	0
23d954c4b74e615e45a300fa30f7390b	0	0	0	0	0	0	0	0	0	0	0	0	0	0	0	0	0	0	0	0	0	0	0	0	0	0	0	0	0	0	0	0	0	0	7	0	0	0	0	0	0	0	0	0	0	0	0	0	0
a98ef4e8ca47821a0ef941c81cdcd97f	0	0	0	0	0	0	0	0	0	0	0	0	0	0	0	0	0	0	0	0	0	0	0	0	0	0	0	0	0	0	0	0	0	0	7	0	0	0	0	0	0	0	2	0	0	0	0	0	0
7074bf87e811f169cfcf45de4de3dc57	0	0	0	0	0	0	0	0	0	0	0	0	0	0	0	0	0	0	0	0	0	0	0	0	0	0	0	0	0	0	0	0	0	0	7	0	0	0	0	0	0	0	0	0	0	0	0	0	0
56107ca326f77856d8029b86ad3159c7	0	0	0	0	0	0	0	0	0	0	0	0	0	0	0	0	0	0	0	0	0	0	0	0	0	0	0	0	0	0	0	0	0	0	5	0	0	0	0	0	0	0	0	0	0	0	0	0	0
23002f17336fda2df394a7c59203b2f9	0	0	0	0	0	0	0	0	0	0	0	0	0	0	0	0	0	0	0	0	0	0	0	0	0	0	0	0	0	0	0	0	0	0	5	0	0	0	0	0	0	0	0	0	0	0	0	0	0
24b2af6ac0934074383b22cd60d26a57	0	0	0	0	0	0	0	0	0	0	0	0	0	0	0	0	0	0	0	0	0	0	0	0	0	0	0	0	0	0	0	0	0	0	5	0	0	0	0	0	0	0	0	0	0	0	0	0	0
e5f7976aac15a9f9d5b424e6dca6e609	0	0	0	0	0	0	0	0	0	0	0	0	0	0	0	0	0	0	0	0	0	0	0	0	0	0	0	0	0	0	0	0	0	0	5	0	0	0	0	0	0	0	0	0	0	0	0	0	0
01ded5aa83f450719a1398eb88e79caa	0	0	0	0	0	0	0	0	0	0	0	0	0	0	0	0	0	0	0	0	0	0	0	0	0	0	0	0	0	0	0	0	0	0	4	0	0	0	0	0	0	0	0	0	0	0	0	0	0
b23cbf411fc4da15c093bdc7d170b9fa	0	0	0	0	0	0	0	0	0	0	0	0	0	0	0	0	0	0	0	0	0	0	0	0	0	0	0	0	0	0	0	0	0	0	4	0	0	0	0	0	0	0	0	0	0	0	0	0	2
b8ae280f92372407cad3fe36702ac064	0	0	0	0	0	0	0	0	0	0	0	0	0	0	0	0	0	0	0	0	0	0	0	0	0	0	0	0	0	0	0	0	0	0	4	0	0	0	0	0	0	0	0	0	0	0	0	0	0
3c5bf018d1d772711fe49b377e7d3fb9	0	0	0	0	0	0	0	0	0	0	0	0	0	0	0	0	0	0	0	0	0	0	0	0	0	0	0	0	0	0	0	0	0	0	4	0	0	0	0	0	0	0	0	0	0	0	0	0	0
b66533afed03beb536ea63089e7e72a7	0	0	0	0	0	0	0	0	0	0	0	0	0	0	0	0	0	0	0	0	0	0	0	0	0	0	0	0	0	0	0	0	0	0	4	0	0	0	0	0	0	0	0	0	0	0	0	0	0
10097e35d991feea53cb094addcc3310	0	0	0	0	0	0	0	0	0	0	0	0	0	0	0	0	0	0	0	0	0	0	0	0	0	0	0	0	0	0	0	0	0	0	4	0	0	0	0	0	0	0	0	0	0	0	0	0	0
e6a66b92e31d00ecfdb547e31de34209	0	0	0	0	0	0	0	0	0	0	0	0	0	0	0	0	0	0	0	0	0	0	0	0	0	0	0	0	0	0	0	0	0	0	4	0	0	0	0	0	0	0	0	0	0	0	2	0	0
e0f093850b449be6b18adbdd21e2172c	0	0	0	0	0	0	0	0	0	0	0	0	0	0	0	0	0	0	0	0	0	0	0	0	0	0	0	0	0	0	0	0	0	0	4	0	0	0	0	0	0	0	0	0	0	0	0	0	2
360b7bc4022c42c31bb565a4867c2ec6	0	0	0	0	0	0	0	0	0	0	0	0	0	0	0	0	0	0	0	0	0	0	0	0	0	0	0	0	0	0	0	0	0	0	3	0	0	0	0	0	0	0	0	0	0	0	0	0	0
1815ee8821c70adf11f96f9943186b34	0	0	0	0	0	0	0	0	0	0	0	0	0	0	0	0	0	0	0	0	0	0	0	0	0	0	0	0	0	0	0	0	0	0	3	0	0	0	0	0	0	0	0	0	0	0	0	0	0
38d7f9728ca7be549cc60e530cee8606	0	0	0	0	0	0	0	0	0	0	0	0	0	0	0	0	0	0	0	0	0	0	0	0	0	0	0	0	0	0	0	0	0	0	3	0	0	0	0	0	0	0	0	0	0	0	0	0	0
b804fa3ab7583856fd46372589089e8b	0	0	0	0	0	0	0	0	0	0	0	0	0	0	0	0	0	0	0	0	0	0	0	0	0	0	0	0	0	0	0	0	0	0	3	0	0	0	0	0	0	0	0	0	0	0	0	0	0
d227571462ac0717c57d09a9b8610d9f	0	0	0	0	0	0	0	0	0	0	0	0	0	0	0	0	0	0	0	0	0	0	0	0	0	0	0	0	0	0	0	0	0	0	3	0	0	0	0	0	0	0	0	0	0	0	0	0	0
666e6bd3f021a436b75f6bf546aa379a	0	0	0	0	0	0	0	0	0	0	0	0	0	0	0	0	0	0	0	0	0	0	0	0	0	0	0	0	0	0	0	0	0	0	2	0	0	0	0	0	0	0	0	0	0	0	0	0	0
54eef7415242a4376335c0a536354b48	0	0	0	0	0	0	0	0	0	0	0	0	0	0	0	0	0	0	0	0	0	0	0	0	0	0	0	0	0	0	0	0	0	0	2	0	0	6	0	0	0	0	0	0	0	0	0	0	0
3989c89ada9b5fefb104498b2ae000a2	0	0	0	0	0	0	0	0	0	0	0	0	0	0	0	0	0	0	0	0	0	0	0	0	0	0	0	0	0	0	0	0	0	0	2	0	0	0	0	0	0	0	0	0	0	0	0	0	0
e4890a8175f4f36acb7bcc14d057de71	0	0	0	0	0	0	0	0	0	0	0	0	0	0	0	0	0	0	0	0	0	0	0	0	0	0	0	0	0	0	0	0	0	0	2	0	0	0	0	0	0	0	0	0	0	0	0	0	0
ea60226879287d6c24b195020bff7969	0	0	0	0	0	0	0	0	0	0	0	0	0	0	0	0	0	0	0	0	0	0	0	0	0	0	0	0	0	0	0	0	0	0	2	0	0	0	0	0	0	0	0	0	0	0	0	0	0
480e62f150bfe934d1c69feec97ea422	0	0	0	0	0	0	0	0	0	0	0	0	0	0	0	0	0	0	0	0	0	0	0	0	0	0	0	0	0	0	0	0	0	0	2	0	0	0	0	0	0	0	0	0	0	0	0	0	0
7902a83e063685a96f0919edcf68497d	0	0	0	0	0	0	0	0	0	0	0	0	0	0	0	0	0	0	0	0	0	0	0	0	0	0	0	0	0	0	0	0	0	0	2	0	0	0	0	0	0	0	0	0	0	0	0	0	0
5e8201dd75081bdd82b2dc08f89a2762	0	0	0	0	0	0	0	0	0	0	0	0	0	0	0	0	0	0	0	0	0	0	0	0	0	0	0	0	0	0	0	0	0	0	1	0	0	0	0	0	0	0	0	0	2	0	0	0	0
d5261edf9a9fa3b64f24e79c04659d86	0	0	0	0	0	0	0	0	0	0	0	0	0	0	0	0	0	0	0	0	0	0	0	0	0	0	0	0	0	0	0	0	0	0	1	0	0	0	0	0	0	0	0	0	0	0	0	0	0
86473ae561960074923476191ab224df	0	0	0	0	0	0	0	0	0	0	0	0	0	0	0	0	0	0	0	0	0	0	0	0	0	0	0	0	0	0	0	0	0	0	1	0	0	0	0	0	0	3	0	0	0	0	0	0	0
653927a0b92e9fd123be8154f5e381d1	0	0	0	0	0	0	0	0	0	0	0	0	0	0	0	0	0	0	0	0	0	0	0	0	0	0	0	0	0	0	0	0	0	0	1	0	0	0	0	0	0	0	0	0	0	0	0	0	0
90034fdc5e52ad104927544349651116	0	0	0	0	0	0	0	0	0	0	0	0	0	0	0	0	0	0	0	0	0	0	0	0	0	0	0	0	0	0	0	0	0	0	0	5	0	0	0	0	0	0	0	0	0	0	0	0	0
24d8c1a90e72a30f06e2d2d074c5280e	0	0	0	0	0	0	0	0	0	0	0	0	0	0	0	0	0	0	0	0	0	0	0	0	0	0	0	0	0	0	0	0	0	0	0	3	0	0	0	0	0	0	0	0	0	0	1	0	0
8655306e2204e04866cfb4aa63840b67	0	0	0	0	0	0	0	0	0	0	0	0	0	0	0	0	0	0	0	0	0	0	0	0	0	0	0	0	0	0	0	0	0	0	0	3	0	0	0	0	0	0	0	0	0	0	0	0	0
2bea01a993810ae8adfdf08c11eb077e	0	0	0	0	0	0	0	0	0	0	0	0	0	0	0	0	0	0	0	0	0	0	0	0	0	0	0	0	0	0	0	0	0	0	0	2	0	0	0	0	0	0	0	0	0	0	0	0	0
6a12ad43b8f5a42d519cacf718ed6b34	0	0	0	0	0	0	0	0	0	0	0	0	0	0	0	0	0	0	0	0	0	0	0	0	0	0	0	0	0	0	0	0	0	0	0	0	7908	0	0	0	0	0	0	0	0	0	0	0	0
f8c60012bcea556e8b2a32dc3c6b5397	0	0	0	0	0	0	0	0	0	0	0	0	0	0	0	0	0	0	0	0	0	0	0	0	0	0	0	0	0	0	0	0	0	0	0	0	12	0	0	0	0	0	0	0	0	0	0	0	0
32e3e65cfe3b6b0ce7c296883fbbcc19	0	0	0	0	0	0	0	0	0	0	0	0	0	0	0	0	0	0	0	0	0	0	0	0	0	0	0	0	0	0	0	0	0	0	0	0	7	0	0	0	0	0	0	0	0	0	0	0	0
8bad8093e9f7ce16df1ccc572831566c	0	0	0	0	0	0	0	0	0	0	0	0	0	0	0	0	0	0	0	0	0	0	0	0	0	0	0	0	0	0	0	0	0	0	0	0	5	0	0	0	0	0	0	0	0	0	0	0	0
1800adc48dc8be4bab05048aa57e3969	0	0	0	0	0	0	0	0	0	0	0	0	0	0	0	0	0	0	0	0	0	0	0	0	0	0	0	0	0	0	0	0	0	0	0	0	4	0	0	0	0	0	0	0	0	0	0	0	0
04c67311250790008159d4f2fbd1bf7e	0	0	0	0	0	0	0	0	0	0	0	0	0	0	0	0	0	0	0	0	0	0	0	0	0	0	0	0	0	0	0	0	0	0	0	0	3	0	0	0	0	0	0	0	0	0	0	0	0
0a954f92277fbc5b46a5dcd7c5087b30	0	0	0	0	0	0	0	0	0	0	0	0	0	0	0	0	0	0	0	0	0	0	0	0	0	0	0	0	0	0	0	0	0	0	0	0	2	0	0	0	0	0	0	0	0	0	0	0	0
004910aaae7280eb50245add8eae7332	0	0	0	0	0	0	0	0	0	0	0	0	0	0	0	0	0	0	0	0	0	0	0	0	0	0	0	0	0	0	0	0	0	0	0	0	2	0	0	0	0	0	0	0	0	0	0	0	0
7562f4d2b6021ffc6586db91e42cd569	0	0	0	0	0	0	0	0	0	0	0	0	0	0	0	0	0	0	0	0	0	0	0	0	0	0	0	0	0	0	0	0	0	0	0	0	2	0	0	1	0	0	0	0	0	0	0	0	0
00dd93f310df711665213a1e4b7266b7	0	0	0	0	0	0	0	0	0	0	0	0	0	0	0	0	0	0	0	0	0	0	0	0	0	0	0	0	0	0	0	0	0	0	0	0	2	0	0	0	0	0	0	0	0	0	0	0	0
793315375565eb81b4500af234943feb	0	0	0	0	0	0	0	0	0	0	0	0	0	0	0	0	0	0	0	0	0	0	0	0	0	0	0	0	0	0	0	0	0	0	0	0	2	0	0	0	0	0	0	0	0	0	0	0	0
ae90ab510a4fa73d90bf3d586e46136c	0	0	0	0	0	0	0	0	0	0	0	0	0	0	0	0	0	0	0	0	0	0	0	0	0	0	0	0	0	0	0	0	0	0	0	0	2	0	0	0	0	0	0	0	0	0	0	0	0
35ab0c9608f7af628d1109790f8b1429	0	0	0	0	0	0	0	0	0	0	0	0	0	0	0	0	0	0	0	0	0	0	0	0	0	0	0	0	0	0	0	0	0	0	0	0	1	0	0	0	0	0	0	0	0	0	0	0	0
4b37d8576614d9511afd874a26c839ab	0	0	0	0	0	0	0	0	0	0	0	0	0	0	0	0	0	0	0	0	0	0	0	0	0	0	0	0	0	0	0	0	0	0	0	0	1	0	0	0	0	0	0	0	0	0	0	0	0
58bc2ea4e1910b3e1762ca83adb5fb52	0	0	0	0	0	0	0	0	0	0	0	0	0	0	0	0	0	0	0	0	0	0	0	0	0	0	0	0	0	0	0	0	0	0	0	0	0	246	0	0	0	0	0	0	0	0	0	0	0
86f866f3e68ad8d7fb191f1af35c171a	0	0	0	0	0	0	0	0	0	0	0	0	0	0	0	0	0	0	0	0	0	0	0	0	0	0	0	0	0	0	0	0	0	0	0	0	0	172	0	0	0	0	0	0	0	0	0	0	0
9f3b21e3a34bf680532b56fb54bb68d9	0	0	0	0	0	0	0	0	0	0	0	0	0	0	0	0	0	0	0	0	0	0	0	0	0	0	0	0	0	0	0	0	0	0	0	0	0	4	0	0	0	0	0	0	0	0	2	0	0
57a0290d6b34114197c8e2f7d46121e2	0	0	0	0	0	0	0	0	0	0	0	0	0	0	0	0	0	0	0	0	0	0	0	0	0	0	0	0	0	0	0	0	0	0	0	0	0	3	0	0	0	0	0	0	0	0	0	0	0
0c996d578748e883e20d3d54e5f0250b	0	0	0	0	0	0	0	0	0	0	0	0	0	0	0	0	0	0	0	0	0	0	0	0	0	0	0	0	0	0	0	0	0	0	0	0	0	2	0	0	0	0	0	0	0	0	0	0	0
1feb3bba5bdbbc96a75d0034e7def359	0	0	0	0	0	0	0	0	0	0	0	0	0	0	0	0	0	0	0	0	0	0	0	0	0	0	0	0	0	0	0	0	0	0	0	0	0	2	0	0	0	0	0	0	0	0	0	0	0
a30f37f04159dd5213461144e7ca532b	0	0	0	0	0	0	0	0	0	0	0	0	0	0	0	0	0	0	0	0	0	0	0	0	0	0	0	0	0	0	0	0	0	0	0	0	0	1	0	0	0	0	0	3	0	0	0	0	0
a7da4601e16474ed539d94e81ab2c694	0	0	0	0	0	0	0	0	0	0	0	0	0	0	0	0	0	0	0	0	0	0	0	0	0	0	0	0	0	0	0	0	0	0	0	0	0	0	509	0	0	0	0	0	0	0	0	0	0
14e65921d4a064d1df50ac9b44c30e26	0	0	0	0	0	0	0	0	0	0	0	0	0	0	0	0	0	0	0	0	0	0	0	0	0	0	0	0	0	0	0	0	0	0	0	0	0	0	169	0	0	0	0	0	0	0	0	0	0
7803beb1c3dd8bf26639994e8104f93d	0	0	0	0	0	0	0	0	0	0	0	0	0	0	0	0	0	0	0	0	0	0	0	0	0	0	0	0	0	0	0	0	0	0	0	0	0	0	169	0	0	0	0	0	0	0	0	0	0
c0c061d5aedb4c16a23cad019265dc89	0	0	0	0	0	0	0	0	0	0	0	0	0	0	0	0	0	0	0	0	0	0	0	0	0	0	0	0	0	0	0	0	0	0	0	0	0	0	101	0	0	0	0	0	0	0	0	0	0
fd9d14388f27d83d590c73fbab52f27f	0	0	0	0	0	0	0	0	0	0	0	0	0	0	0	0	0	0	0	0	0	0	0	0	0	0	0	0	0	0	0	0	0	0	0	0	0	0	100	0	0	0	0	0	0	0	0	0	0
99e6deffe703280969b912a85a96239f	0	0	0	0	0	0	0	0	0	0	0	0	0	0	0	0	0	0	0	0	0	0	0	0	0	0	0	0	0	0	0	0	0	0	0	0	0	0	70	0	0	0	0	0	0	0	0	0	0
4f4d8977e17220ed272df54088ca0724	0	0	0	0	0	0	0	0	0	0	0	0	0	0	0	0	0	0	0	0	0	0	0	0	0	0	0	0	0	0	0	0	0	0	0	0	0	0	69	0	0	0	0	0	0	0	0	0	0
c1fbcdab5bdc65273830fbfb6741ff09	0	0	0	0	0	0	0	0	0	0	0	0	0	0	0	0	0	0	0	0	0	0	0	0	0	0	0	0	0	0	0	0	0	0	0	0	0	0	60	0	0	0	0	0	0	0	0	0	0
59b7eb0eef1dffcb8297010a0dcceef2	0	0	0	0	0	0	0	0	0	0	0	0	0	0	0	0	0	0	0	0	0	0	0	0	0	0	0	0	0	0	0	0	0	0	0	0	0	0	53	0	0	0	0	0	0	0	0	0	0
8450a8347a7ec8a581bbe9aaafa9e318	0	0	0	0	0	0	0	0	0	0	0	0	0	0	0	0	0	0	0	0	0	0	0	0	0	0	0	0	0	0	0	0	0	0	0	0	0	0	44	0	0	0	0	0	0	0	0	0	0
6c1d4b1d2bc19fef2fa9aed17b5174ef	0	0	0	0	0	0	0	0	0	0	0	0	0	0	0	0	0	0	0	0	0	0	0	0	0	0	0	0	0	0	0	0	0	0	0	0	0	0	40	0	0	0	0	0	0	0	0	0	0
c86ae625e2d87583c6fb01e322e572b0	0	0	0	0	0	0	0	0	0	0	0	0	0	0	0	0	0	0	0	0	0	0	0	0	0	0	0	0	0	0	0	0	0	0	0	0	0	0	39	0	0	0	0	0	0	0	0	0	0
9bae8189efdf938cac29b1bf4917fc0f	0	0	0	0	0	0	0	0	0	0	0	0	0	0	0	0	0	0	0	0	0	0	0	0	0	0	0	0	0	0	0	0	0	0	0	0	0	0	39	0	0	0	0	0	0	0	0	0	0
3680bf39627d86589aea17a4b5da6b61	0	0	0	0	0	0	0	0	0	0	0	0	0	0	0	0	0	0	0	0	0	0	0	0	0	0	0	0	0	0	0	0	0	0	0	0	0	0	36	0	0	0	0	0	0	0	2	0	0
7a411561c3cdbbf55aad7dec80e7d4a0	0	0	0	0	0	0	0	0	0	0	0	0	0	0	0	0	0	0	0	0	0	0	0	0	0	0	0	0	0	0	0	0	0	0	0	0	0	0	35	0	0	0	0	0	0	0	0	0	0
0032d42aec1bfccae5be2c9fc2af52c3	0	0	0	0	0	0	0	0	0	0	0	0	0	0	0	0	0	0	0	0	0	0	0	0	0	0	0	0	0	0	0	0	0	0	0	0	0	0	35	0	0	0	0	0	0	0	0	0	0
88a29b2847aa685d652e5930d2cffacf	0	0	0	0	0	0	0	0	0	0	0	0	0	0	0	0	0	0	0	0	0	0	0	0	0	0	0	0	0	0	0	0	0	0	0	0	0	0	33	0	0	0	0	0	0	0	0	0	0
b00dfab3e5674989c46313b74efbeb46	0	0	0	0	0	0	0	0	0	0	0	0	0	0	0	0	0	0	0	0	0	0	0	0	0	0	0	0	0	0	0	0	0	0	0	0	0	0	33	0	0	0	0	0	0	0	0	0	0
8f57f6b5711da8aad4a44be8a4129cb1	0	0	0	0	0	0	0	0	0	0	0	0	0	0	0	0	0	0	0	0	0	0	0	0	0	0	0	0	0	0	0	0	0	0	0	0	0	0	32	0	0	0	0	0	0	0	0	0	0
14035028c82326a75c1efe58fa45ae6f	0	0	0	0	0	0	0	0	0	0	0	0	0	0	0	0	0	0	0	0	0	0	0	0	0	0	0	0	0	0	0	0	0	0	0	0	0	0	31	0	0	0	0	0	0	0	0	0	0
0a9984663cffaaee46048ff2447c05b4	0	0	0	0	0	0	0	0	0	0	0	0	0	0	0	0	0	0	0	0	0	0	0	0	0	0	0	0	0	0	0	0	0	0	0	0	0	0	31	0	0	0	0	0	0	0	0	0	0
e58dcf75941c8be9770bede3f97ebe61	0	0	0	0	0	0	0	0	0	0	0	0	0	0	0	0	0	0	0	0	0	0	0	0	0	0	0	0	0	0	0	0	0	0	0	0	0	0	29	0	0	0	0	0	0	0	0	0	0
d91a95323eb66fad8c3f0028cd7be848	0	0	0	0	0	0	0	0	0	0	0	0	0	0	0	0	0	0	0	0	0	0	0	0	0	0	0	0	0	0	0	0	0	0	0	0	0	0	28	0	0	0	0	0	0	0	0	0	0
1b861ba8e4c92e785201d8689414b45d	0	0	0	0	0	0	0	0	0	0	0	0	0	0	0	0	0	0	0	0	0	0	0	0	0	0	0	0	0	0	0	0	0	0	0	0	0	0	27	0	0	0	0	0	0	0	0	0	0
258f7db238d937b6103bc6a0425cda4b	0	0	0	0	0	0	0	0	0	0	0	0	0	0	0	0	0	0	0	0	0	0	0	0	0	0	0	0	0	0	0	0	0	0	0	0	0	0	26	0	0	0	0	0	0	0	0	0	0
086e9bc5b45716c731fbe02f3815d647	0	0	0	0	0	0	0	0	0	0	0	0	0	0	0	0	0	0	0	0	0	0	0	0	0	0	0	0	0	0	0	0	0	0	0	0	0	0	25	0	0	0	0	0	0	0	0	0	0
0e8357e18e29840b21fcdcca958a1d46	0	0	0	0	0	0	0	0	0	0	0	0	0	0	0	0	0	0	0	0	0	0	0	0	0	0	0	0	0	0	0	0	0	0	0	0	0	0	24	0	0	0	0	0	0	0	0	0	0
e04933ded3c2681c707bc0d834788344	0	0	0	0	0	0	0	0	0	0	0	0	0	0	0	0	0	0	0	0	0	0	0	0	0	0	0	0	0	0	0	0	0	0	0	0	0	0	24	0	0	0	0	0	0	0	0	0	0
5c5280ecbdea03ec388020b541e27831	0	0	0	0	0	0	0	0	0	0	0	0	0	0	0	0	0	0	0	0	0	0	0	0	0	0	0	0	0	0	0	0	0	0	0	0	0	0	23	0	0	0	0	0	0	0	0	0	0
43713deb565a61a31d8358c9e26f6cd9	0	0	0	0	0	0	0	0	0	0	0	0	0	0	0	0	0	0	0	0	0	0	0	0	0	0	0	0	0	0	0	0	0	0	0	0	0	0	23	0	0	0	0	0	0	0	0	0	0
4709078c846146bcbc4ab0adb550510b	0	0	0	0	0	0	0	0	0	0	0	0	0	0	0	0	0	0	0	0	0	0	0	0	0	0	0	0	0	0	0	0	0	0	0	0	0	0	22	0	0	0	0	0	0	0	0	0	0
8dc2b0e1c43816d9d9d02cffe370cbf6	0	0	0	0	0	0	0	0	0	0	0	0	0	0	0	0	0	0	0	0	0	0	0	0	0	0	0	0	0	0	0	0	0	0	0	0	0	0	20	0	0	0	0	0	0	0	0	0	0
cf4c69cb0a2c406fcd1cca7ad581d685	0	0	0	0	0	0	0	0	0	0	0	0	0	0	0	0	0	0	0	0	0	0	0	0	0	0	0	0	0	0	0	0	0	0	0	0	0	0	19	0	0	0	0	0	0	0	0	0	0
e23183f565d432735fba5669349cb30f	0	0	0	0	0	0	0	0	0	0	0	0	0	0	0	0	0	0	0	0	0	0	0	0	0	0	0	0	0	0	0	0	0	0	0	0	0	0	19	0	0	0	0	0	0	0	0	0	0
c2b644cd94a5ce1e1ee04800d1c041ff	0	0	0	0	0	0	0	0	0	0	0	0	0	0	0	0	0	0	0	0	0	0	0	0	0	0	0	0	0	0	0	0	0	0	0	0	0	0	18	0	0	0	0	0	0	0	0	0	0
1eabbaf4b1c184e97f570d2ca448dc32	0	0	0	0	0	0	0	0	0	0	0	0	0	0	0	0	0	0	0	0	0	0	0	0	0	0	0	0	0	0	0	0	0	0	0	0	0	0	17	0	0	0	0	0	0	0	0	0	0
040e1e77dfe9e409fa48f13765456621	0	0	0	0	0	0	0	0	0	0	0	0	0	0	0	0	0	0	0	0	0	0	0	0	0	0	0	0	0	0	0	0	0	0	0	0	0	0	17	0	0	0	0	0	0	0	0	0	0
7c410427804b24ea38097cc3cbd81fa8	0	0	0	0	0	0	0	0	0	0	0	0	0	0	0	0	0	0	0	0	0	0	0	0	0	0	0	0	0	0	0	0	0	0	0	0	0	0	15	0	0	0	0	0	0	0	0	0	0
782d7dfbaabff7d075a60f1992389d0c	0	0	0	0	0	0	0	0	0	0	0	0	0	0	0	0	0	0	0	0	0	0	0	0	0	0	0	0	0	0	0	0	0	0	0	0	0	0	15	0	0	0	0	0	0	0	0	0	0
36a101506d4280fab6f25a4e5e5e4a3b	0	0	0	0	0	0	0	0	0	0	0	0	0	0	0	0	0	0	0	0	0	0	0	0	0	0	0	0	0	0	0	0	0	0	0	0	0	0	15	0	0	0	0	0	0	0	0	0	0
ff7453bbbfa7c3c505ab0d3f4d3faddb	0	0	0	0	0	0	0	0	0	0	0	0	0	0	0	0	0	0	0	0	0	0	0	0	0	0	0	0	0	0	0	0	0	0	0	0	0	0	15	0	0	0	0	0	0	0	0	0	0
da6a125bbba9f6ea310e10e0dfc284e9	0	0	0	0	0	0	0	0	0	0	0	0	0	0	0	0	0	0	0	0	0	0	0	0	0	0	0	0	0	0	0	0	0	0	0	0	0	0	15	0	0	0	0	0	0	0	0	0	0
e4bb5a53b2f8d6f06f516d4457c65ac5	0	0	0	0	0	0	0	0	0	0	0	0	0	0	0	0	0	0	0	0	0	0	0	0	0	0	0	0	0	0	0	0	0	0	0	0	0	0	14	0	0	0	0	0	0	0	0	0	0
9b20a8965628fe9fa8502ff84e7157c0	0	0	0	0	0	0	0	0	0	0	0	0	0	0	0	0	0	0	0	0	0	0	0	0	0	0	0	0	0	0	0	0	0	0	0	0	0	0	14	0	0	0	0	0	0	0	0	0	0
9c1a256b548e8b86df413ba40f7fad0e	0	0	0	0	0	0	0	0	0	0	0	0	0	0	0	0	0	0	0	0	0	0	0	0	0	0	0	0	0	0	0	0	0	0	0	0	0	0	14	0	0	0	0	0	0	0	0	0	0
0a94450ed6e986abc62463dc083aaca0	0	0	0	0	0	0	0	0	0	0	0	0	0	0	0	0	0	0	0	0	0	0	0	0	0	0	0	0	0	0	0	0	0	0	0	0	0	0	13	0	0	0	0	0	0	0	0	0	0
28621c7ab862770508208b96e46a0a84	0	0	0	0	0	0	0	0	0	0	0	0	0	0	0	0	0	0	0	0	0	0	0	0	0	0	0	0	0	0	0	0	0	0	0	0	0	0	13	0	0	0	0	0	0	0	0	0	0
6b22808e708ca8878f2759e5905b5b62	0	0	0	0	0	0	0	0	0	0	0	0	0	0	0	0	0	0	0	0	0	0	0	0	0	0	0	0	0	0	0	0	0	0	0	0	0	0	12	0	0	0	0	0	0	0	0	0	0
ebfd058d77b103820f2c76ee63eda7df	0	0	0	0	0	0	0	0	0	0	0	0	0	0	0	0	0	0	0	0	0	0	0	0	0	0	0	0	0	0	0	0	0	0	0	0	0	0	12	0	0	0	0	0	0	0	0	0	0
dfa602ca949a4980c1339342ed16dfd8	0	0	0	0	0	0	0	0	0	0	0	0	0	0	0	0	0	0	0	0	0	0	0	0	0	0	0	0	0	0	0	0	0	0	0	0	0	0	12	0	0	0	0	0	0	0	0	0	0
e0989b9ef8842cd32ed006450a216945	0	0	0	0	0	0	0	0	0	0	0	0	0	0	0	0	0	0	0	0	0	0	0	0	0	0	0	0	0	0	0	0	0	0	0	0	0	0	12	0	0	0	0	0	0	0	0	0	0
d35dab7ab63ebb7c8eac8e7ea859c5ee	0	0	0	0	0	0	0	0	0	0	0	0	0	0	0	0	0	0	0	0	0	0	0	0	0	0	0	0	0	0	0	0	0	0	0	0	0	0	12	0	0	0	0	0	0	0	3	0	0
4aaf05c3c71e9e5e206e67e5a44849c3	0	0	0	0	0	0	0	0	0	0	0	0	0	0	0	0	0	0	0	0	0	0	0	0	0	0	0	0	0	0	0	0	0	0	0	0	0	0	10	0	0	0	0	0	0	0	0	0	0
243542a620f3fe1dd9f915727bf3640b	0	0	0	0	0	0	0	0	0	0	0	0	0	0	0	0	0	0	0	0	0	0	0	0	0	0	0	0	0	0	0	0	0	0	0	0	0	0	10	0	0	0	0	0	0	0	0	0	0
3b25f5bad3c9c6af236c8ed7dcf11c71	0	0	0	0	0	0	0	0	0	0	0	0	0	0	0	0	0	0	0	0	0	0	0	0	0	0	0	0	0	0	0	0	0	0	0	0	0	0	10	0	0	0	0	0	0	0	0	0	0
da23b87e2d3b66c3c0a895e0fd14bcbc	0	0	0	0	0	0	0	0	0	0	0	0	0	0	0	0	0	0	0	0	0	0	0	0	0	0	0	0	0	0	0	0	0	0	0	0	0	0	9	0	0	0	0	0	0	0	0	0	0
a6118daf1837fa9b63022f18d75b44e0	0	0	0	0	0	0	0	0	0	0	0	0	0	0	0	0	0	0	0	0	0	0	0	0	0	0	0	0	0	0	0	0	0	0	0	0	0	0	9	0	0	0	0	0	0	0	0	0	0
80360602ed1162ceb758d063b4df099b	0	0	0	0	0	0	0	0	0	0	0	0	0	0	0	0	0	0	0	0	0	0	0	0	0	0	0	0	0	0	0	0	0	0	0	0	0	0	9	0	0	0	0	0	0	0	0	0	0
a025802cf93deb47a74097ca1833ac86	0	0	0	0	0	0	0	0	0	0	0	0	0	0	0	0	0	0	0	0	0	0	0	0	0	0	0	0	0	0	0	0	0	0	0	0	0	0	8	0	0	0	0	0	0	0	0	0	0
113a3db88d2cca04de6b9cc0a9163501	0	0	0	0	0	0	0	0	0	0	0	0	0	0	0	0	0	0	0	0	0	0	0	0	0	0	0	0	0	0	0	0	0	0	0	0	0	0	8	0	0	0	0	0	0	0	0	0	0
c141aa15a84be6c7b3c9f3b5996076cd	0	0	0	0	0	0	0	0	0	0	0	0	0	0	0	0	0	0	0	0	0	0	0	0	0	0	0	0	0	0	0	0	0	0	0	0	0	0	8	0	0	0	0	0	0	0	0	0	0
b2b097ad8341efdf3532f9e47cb86538	0	0	0	0	0	0	0	0	0	0	0	0	0	0	0	0	0	0	0	0	0	0	0	0	0	0	0	0	0	0	0	0	0	0	0	0	0	0	7	0	0	0	0	0	0	0	0	0	0
f595e840f55a64b6b496468adee371e0	0	0	0	0	0	0	0	0	0	0	0	0	0	0	0	0	0	0	0	0	0	0	0	0	0	0	0	0	0	0	0	0	0	0	0	0	0	0	6	0	0	0	0	0	0	0	0	0	0
98b0067c416542425552ba7a6a10bad0	0	0	0	0	0	0	0	0	0	0	0	0	0	0	0	0	0	0	0	0	0	0	0	0	0	0	0	0	0	0	0	0	0	0	0	0	0	0	6	0	0	0	0	0	0	0	0	0	0
c1f2119df2547521e54dc744916fe851	0	0	0	0	0	0	0	0	0	0	0	0	0	0	0	0	0	0	0	0	0	0	0	0	0	0	0	0	0	0	0	0	0	0	0	0	0	0	6	0	0	0	0	0	0	0	0	0	0
2935c7d9c4fe28054df7025bdff72fb1	0	0	0	0	0	0	0	0	0	0	0	0	0	0	0	0	0	0	0	0	0	0	0	0	0	0	0	0	0	0	0	0	0	0	0	0	0	0	6	0	0	0	0	0	0	0	0	0	13
c470fea37c8f21f13c26bb1fb825b26a	0	0	0	0	0	0	0	0	0	0	0	0	0	0	0	0	0	0	0	0	0	0	0	0	0	0	0	0	0	0	0	0	0	0	0	0	0	0	5	0	0	0	0	0	0	0	0	0	0
fc4ecc49e92649c93491cddfbd656df4	0	0	0	0	0	0	0	0	0	0	0	0	0	0	0	0	0	0	0	0	0	0	0	0	0	0	0	0	0	0	0	0	0	0	0	0	0	0	5	0	0	0	0	0	0	0	0	0	0
c27b72ec3407133945e379fc9af61de5	0	0	0	0	0	0	0	0	0	0	0	0	0	0	0	0	0	0	0	0	0	0	0	0	0	0	0	0	0	0	0	0	0	0	0	0	0	0	5	0	0	0	0	0	0	0	0	0	0
35504021fea0dcb2e2d4ed70afd259e3	0	0	0	0	0	0	0	0	0	0	0	0	0	0	0	0	0	0	0	0	0	0	0	0	0	0	0	0	0	0	0	0	0	0	0	0	0	0	5	0	0	0	0	0	0	0	0	0	0
9345997d76a322b685c96b41b3367f35	0	0	0	0	0	0	0	0	0	0	0	0	0	0	0	0	0	0	0	0	0	0	0	0	0	0	0	0	0	0	0	0	0	0	0	0	0	0	5	0	0	0	0	0	0	0	0	0	0
dc3a1369ba5bf7044c53171d5a5beb72	0	0	0	0	0	0	0	0	0	0	0	0	0	0	0	0	0	0	0	0	0	0	0	0	0	0	0	0	0	0	0	0	0	0	0	0	0	0	5	0	0	0	0	0	0	0	0	0	0
6c79395bf72468cac99373f87a81c8f8	0	0	0	0	0	0	0	0	0	0	0	0	0	0	0	0	0	0	0	0	0	0	0	0	0	0	0	0	0	0	0	0	0	0	0	0	0	0	4	0	0	0	0	0	0	0	0	0	0
d2fed4c0ed0efb4e75fbf9647b3074d4	0	0	0	0	0	0	0	0	0	0	0	0	0	0	0	0	0	0	0	0	0	0	0	0	0	0	0	0	0	0	0	0	0	0	0	0	0	0	4	0	0	0	0	0	0	0	0	0	0
a35c7b341cc8a8e2e50a3796e234d3a8	0	0	0	0	0	0	0	0	0	0	0	0	0	0	0	0	0	0	0	0	0	0	0	0	0	0	0	0	0	0	0	0	0	0	0	0	0	0	3	0	0	0	0	0	0	0	0	0	0
eb656880809f5afc5245c9f4c69040d9	0	0	0	0	0	0	0	0	0	0	0	0	0	0	0	0	0	0	0	0	0	0	0	0	0	0	0	0	0	0	0	0	0	0	0	0	0	0	3	0	0	0	0	0	0	0	0	0	0
ba15c830eff6e139df1c9b1cd18783cf	0	0	0	0	0	0	0	0	0	0	0	0	0	0	0	0	0	0	0	0	0	0	0	0	0	0	0	0	0	0	0	0	0	0	0	0	0	0	3	0	0	0	0	0	0	0	0	0	0
9ecca4423b34e4747024e79613c5d880	0	0	0	0	0	0	0	0	0	0	0	0	0	0	0	0	0	0	0	0	0	0	0	0	0	0	0	0	0	0	0	0	0	0	0	0	0	0	3	0	0	0	0	0	0	0	0	0	0
a98d7cdb9d25522aa99986ae94684b0c	0	0	0	0	0	0	0	0	0	0	0	0	0	0	0	0	0	0	0	0	0	0	0	0	0	0	0	0	0	0	0	0	0	0	0	0	0	0	3	0	0	0	0	0	0	0	0	0	0
049403b4927d4ead546e5ed0b1304b1e	0	0	0	0	0	0	0	0	0	0	0	0	0	0	0	0	0	0	0	0	0	0	0	0	0	0	0	0	0	0	0	0	0	0	0	0	0	0	3	0	0	0	0	0	0	0	0	0	0
d4ee91a2dfedb173e7f0aad3d6c59567	0	0	0	0	0	0	0	0	0	0	0	0	0	0	0	0	0	0	0	0	0	0	0	0	0	0	0	0	0	0	0	0	0	0	0	0	0	0	2	0	0	0	0	0	0	0	0	0	0
542d0047b2e08c33501b92ead08e9d44	0	0	0	0	0	0	0	0	0	0	0	0	0	0	0	0	0	0	0	0	0	0	0	0	0	0	0	0	0	0	0	0	0	0	0	0	0	0	2	0	0	0	0	0	0	0	0	0	0
dc81f49f8a757ef4e0fc2b24fbd78bfb	0	0	0	0	0	0	0	0	0	0	0	0	0	0	0	0	0	0	0	0	0	0	0	0	0	0	0	0	0	0	0	0	0	0	0	0	0	0	2	0	0	0	0	0	0	0	0	0	0
ffab9afa66dae6507b181d4e9a362ccc	0	0	0	0	0	0	0	0	0	0	0	0	0	0	0	0	0	0	0	0	0	0	0	0	0	0	0	0	0	0	0	0	0	0	0	0	0	0	2	0	0	0	0	0	0	0	0	0	0
6fc80f2b0c5b5e92dad460368b8fc875	0	0	0	0	0	0	0	0	0	0	0	0	0	0	0	0	0	0	0	0	0	0	0	0	0	0	0	0	0	0	0	0	0	0	0	0	0	0	2	0	0	0	0	0	0	0	0	0	0
e3f37d1a587d9b42c914e76aea724382	0	0	0	0	0	0	0	0	0	0	0	0	0	0	0	0	0	0	0	0	0	0	0	0	0	0	0	0	0	0	0	0	0	0	0	0	0	0	1	0	0	0	0	0	0	0	0	0	0
8cfa43a16b3e95a2f64bd66eef7dab52	0	0	0	0	0	0	0	0	0	0	0	0	0	0	0	0	0	0	0	0	0	0	0	0	0	0	0	0	0	0	0	0	0	0	0	0	0	0	0	80	0	0	0	0	0	0	0	0	0
891bbc8a02f1ee14a4cff0d60dbf6ec1	0	0	0	0	0	0	0	0	0	0	0	0	0	0	0	0	0	0	0	0	0	0	0	0	0	0	0	0	0	0	0	0	0	0	0	0	0	0	0	72	0	0	0	0	0	0	0	0	0
3404fe2b1cc68b8a060998e53184d039	0	0	0	0	0	0	0	0	0	0	0	0	0	0	0	0	0	0	0	0	0	0	0	0	0	0	0	0	0	0	0	0	0	0	0	0	0	0	0	50	0	0	0	0	0	0	0	0	0
2a7c2ce39d6de17581375c872cae1934	0	0	0	0	0	0	0	0	0	0	0	0	0	0	0	0	0	0	0	0	0	0	0	0	0	0	0	0	0	0	0	0	0	0	0	0	0	0	0	43	0	0	0	0	0	0	0	0	0
8cbb1435e7da2a871270534315f054ab	0	0	0	0	0	0	0	0	0	0	0	0	0	0	0	0	0	0	0	0	0	0	0	0	0	0	0	0	0	0	0	0	0	0	0	0	0	0	0	41	0	0	0	0	0	0	0	0	0
62835517a22bf60ae2761f10520d770a	0	0	0	0	0	0	0	0	0	0	0	0	0	0	0	0	0	0	0	0	0	0	0	0	0	0	0	0	0	0	0	0	0	0	0	0	0	0	0	34	0	0	0	0	0	0	0	0	0
9849f3fb47953de3f19e04bad20678fc	0	0	0	0	0	0	0	0	0	0	0	0	0	0	0	0	0	0	0	0	0	0	0	0	0	0	0	0	0	0	0	0	0	0	0	0	0	0	0	3	0	0	0	0	0	0	0	0	2
be6bcca5b33796360620f0580a66a57d	0	0	0	0	0	0	0	0	0	0	0	0	0	0	0	0	0	0	0	0	0	0	0	0	0	0	0	0	0	0	0	0	0	0	0	0	0	0	0	2	0	0	0	0	0	0	0	0	0
f3b5b56de4722a9d758c5c5507c848ee	0	0	0	0	0	0	0	0	0	0	0	0	0	0	0	0	0	0	0	0	0	0	0	0	0	0	0	0	0	0	0	0	0	0	0	0	0	0	0	2	0	0	0	0	0	0	0	0	0
245387f45ed554c2fe4d599d345c0d35	0	0	0	0	0	0	0	0	0	0	0	0	0	0	0	0	0	0	0	0	0	0	0	0	0	0	0	0	0	0	0	0	0	0	0	0	0	0	0	0	42	0	0	0	0	0	0	0	0
757f4dc6794def1eea0b4ea064e432b0	0	0	0	0	0	0	0	0	0	0	0	0	0	0	0	0	0	0	0	0	0	0	0	0	0	0	0	0	0	0	0	0	0	0	0	0	0	0	0	0	18	0	0	0	0	0	0	0	0
1cd38683c9a7a9453f5780915f22fb60	0	0	0	0	0	0	0	0	0	0	0	0	0	0	0	0	0	0	0	0	0	0	0	0	0	0	0	0	0	0	0	0	0	0	0	0	0	0	0	0	4	0	0	0	0	0	0	0	2
42745ed4cc75dacef908b87f17670f37	0	0	0	0	0	0	0	0	0	0	0	0	0	0	0	0	0	0	0	0	0	0	0	0	0	0	0	0	0	0	0	0	0	0	0	0	0	0	0	0	3	0	0	0	0	0	0	0	0
e5da5992da9fa53c45b960ae93d9d083	0	0	0	0	0	0	0	0	0	0	0	0	0	0	0	0	0	0	0	0	0	0	0	0	0	0	0	0	0	0	0	0	0	0	0	0	0	0	0	0	3	0	0	0	0	0	0	0	0
4e71d9a0be70e535060da157d3e7debe	0	0	0	0	0	0	0	0	0	0	0	0	0	0	0	0	0	0	0	0	0	0	0	0	0	0	0	0	0	0	0	0	0	0	0	0	0	0	0	0	2	0	0	0	0	0	0	0	3
f76bd65cd4798096ff305bcabd637ae4	0	0	0	0	0	0	0	0	0	0	0	0	0	0	0	0	0	0	0	0	0	0	0	0	0	0	0	0	0	0	0	0	0	0	0	0	0	0	0	0	2	0	0	0	0	5	0	0	0
fa5772fa4117840f9fa59eea16b63c6f	0	0	0	0	0	0	0	0	0	0	0	0	0	0	0	0	0	0	0	0	0	0	0	0	0	0	0	0	0	0	0	0	0	0	0	0	0	0	0	0	2	0	0	0	0	0	0	0	0
ad0cf57956088a84d6d419f5b98e1289	0	0	0	0	0	0	0	0	0	0	0	0	0	0	0	0	0	0	0	0	0	0	0	0	0	0	0	0	0	0	0	0	0	0	0	0	0	0	0	0	0	34	0	0	0	0	0	0	0
a2cee8b3ca265917be34ff37690857f7	0	0	0	0	0	0	0	0	0	0	0	0	0	0	0	0	0	0	0	0	0	0	0	0	0	0	0	0	0	0	0	0	0	0	0	0	0	0	0	0	0	31	0	0	0	0	0	0	0
bc5367b100cc9216f3a90836c838770c	0	0	0	0	0	0	0	0	0	0	0	0	0	0	0	0	0	0	0	0	0	0	0	0	0	0	0	0	0	0	0	0	0	0	0	0	0	0	0	0	0	25	0	0	0	0	0	0	0
bcef7c885c5863e98e4f6e5897e1e39d	0	0	0	0	0	0	0	0	0	0	0	0	0	0	0	0	0	0	0	0	0	0	0	0	0	0	0	0	0	0	0	0	0	0	0	0	0	0	0	0	0	25	0	0	0	0	0	0	0
987a1b048f66b99a36dac8e0da5eb78c	0	0	0	0	0	0	0	0	0	0	0	0	0	0	0	0	0	0	0	0	0	0	0	0	0	0	0	0	0	0	0	0	0	0	0	0	0	0	0	0	0	24	0	0	0	0	0	0	0
5d55c1a50621ee65343a07f794e55c16	0	0	0	0	0	0	0	0	0	0	0	0	0	0	0	0	0	0	0	0	0	0	0	0	0	0	0	0	0	0	0	0	0	0	0	0	0	0	0	0	0	24	0	0	0	0	0	0	0
b7befeed93d0e8d4b7dc53f4faa996c2	0	0	0	0	0	0	0	0	0	0	0	0	0	0	0	0	0	0	0	0	0	0	0	0	0	0	0	0	0	0	0	0	0	0	0	0	0	0	0	0	0	23	0	0	0	0	0	0	0
da479e1d4a022f09956369d3633769a2	0	0	0	0	0	0	0	0	0	0	0	0	0	0	0	0	0	0	0	0	0	0	0	0	0	0	0	0	0	0	0	0	0	0	0	0	0	0	0	0	0	22	0	0	0	0	0	0	0
b2050ef86796d33a32d49ad1dcd8a2b8	0	0	0	0	0	0	0	0	0	0	0	0	0	0	0	0	0	0	0	0	0	0	0	0	0	0	0	0	0	0	0	0	0	0	0	0	0	0	0	0	0	22	0	0	0	0	0	0	0
3a4339c8c87068e07d48efa7d08792aa	0	0	0	0	0	0	0	0	0	0	0	0	0	0	0	0	0	0	0	0	0	0	0	0	0	0	0	0	0	0	0	0	0	0	0	0	0	0	0	0	0	21	0	0	0	0	0	0	0
9dd7db781bf8a6dea96bdb789f4f57f9	0	0	0	0	0	0	0	0	0	0	0	0	0	0	0	0	0	0	0	0	0	0	0	0	0	0	0	0	0	0	0	0	0	0	0	0	0	0	0	0	0	21	0	0	0	0	0	0	0
076f21c220ea3862acc7d2320d55f975	0	0	0	0	0	0	0	0	0	0	0	0	0	0	0	0	0	0	0	0	0	0	0	0	0	0	0	0	0	0	0	0	0	0	0	0	0	0	0	0	0	21	0	0	0	0	0	0	0
e69918089a93da8fb36ef8303630f987	0	0	0	0	0	0	0	0	0	0	0	0	0	0	0	0	0	0	0	0	0	0	0	0	0	0	0	0	0	0	0	0	0	0	0	0	0	0	0	0	0	20	0	0	0	0	0	0	0
67c9d8b69e5f00addf06f4fdcaa1e5a3	0	0	0	0	0	0	0	0	0	0	0	0	0	0	0	0	0	0	0	0	0	0	0	0	0	0	0	0	0	0	0	0	0	0	0	0	0	0	0	0	0	20	0	0	0	0	0	0	0
007c08ebf6bdf8eefd30d3c4d9f7ef94	0	0	0	0	0	0	0	0	0	0	0	0	0	0	0	0	0	0	0	0	0	0	0	0	0	0	0	0	0	0	0	0	0	0	0	0	0	0	0	0	0	19	0	0	0	0	0	0	0
4634e301816811bb18a8b086b5b0d3da	0	0	0	0	0	0	0	0	0	0	0	0	0	0	0	0	0	0	0	0	0	0	0	0	0	0	0	0	0	0	0	0	0	0	0	0	0	0	0	0	0	18	0	0	0	0	0	0	0
8375b7694bf9fe80c0a0030c5b22fad6	0	0	0	0	0	0	0	0	0	0	0	0	0	0	0	0	0	0	0	0	0	0	0	0	0	0	0	0	0	0	0	0	0	0	0	0	0	0	0	0	0	18	0	0	0	0	0	0	0
8a991e73546ead7c956d9ec6748a50ea	0	0	0	0	0	0	0	0	0	0	0	0	0	0	0	0	0	0	0	0	0	0	0	0	0	0	0	0	0	0	0	0	0	0	0	0	0	0	0	0	0	18	0	0	0	0	0	0	0
29e1846f9eaf95dc5b2ba056747de6a2	0	0	0	0	0	0	0	0	0	0	0	0	0	0	0	0	0	0	0	0	0	0	0	0	0	0	0	0	0	0	0	0	0	0	0	0	0	0	0	0	0	18	0	0	0	0	0	0	0
d7c6fa84f9bf019db15c8f7265cd5734	0	0	0	0	0	0	0	0	0	0	0	0	0	0	0	0	0	0	0	0	0	0	0	0	0	0	0	0	0	0	0	0	0	0	0	0	0	0	0	0	0	17	0	0	0	0	0	0	0
10134458ea0cb2195b4f81a78379829c	0	0	0	0	0	0	0	0	0	0	0	0	0	0	0	0	0	0	0	0	0	0	0	0	0	0	0	0	0	0	0	0	0	0	0	0	0	0	0	0	0	17	0	0	0	0	0	0	0
364bbb6cd1ea3dbcc747d27e3437dc1d	0	0	0	0	0	0	0	0	0	0	0	0	0	0	0	0	0	0	0	0	0	0	0	0	0	0	0	0	0	0	0	0	0	0	0	0	0	0	0	0	0	17	0	0	0	0	0	0	0
c98bea138775bdfc1b108a1bf0bdad90	0	0	0	0	0	0	0	0	0	0	0	0	0	0	0	0	0	0	0	0	0	0	0	0	0	0	0	0	0	0	0	0	0	0	0	0	0	0	0	0	0	17	0	0	0	0	0	0	0
862ca696d1dda481edc09c7d97d7a603	0	0	0	0	0	0	0	0	0	0	0	0	0	0	0	0	0	0	0	0	0	0	0	0	0	0	0	0	0	0	0	0	0	0	0	0	0	0	0	0	0	17	0	0	0	0	0	0	0
70209d6b201a6c2aed14abc2c2fc9fef	0	0	0	0	0	0	0	0	0	0	0	0	0	0	0	0	0	0	0	0	0	0	0	0	0	0	0	0	0	0	0	0	0	0	0	0	0	0	0	0	0	15	0	0	0	0	0	0	0
4fbfa661fb3e223e17cac2c8f413a677	0	0	0	0	0	0	0	0	0	0	0	0	0	0	0	0	0	0	0	0	0	0	0	0	0	0	0	0	0	0	0	0	0	0	0	0	0	0	0	0	0	15	0	0	0	0	0	0	0
4144e196e9b57bf6d05a95971ca2c7b6	0	0	0	0	0	0	0	0	0	0	0	0	0	0	0	0	0	0	0	0	0	0	0	0	0	0	0	0	0	0	0	0	0	0	0	0	0	0	0	0	0	15	0	0	0	0	0	0	0
5fe6b0c0108483641e8d77de11200f53	0	0	0	0	0	0	0	0	0	0	0	0	0	0	0	0	0	0	0	0	0	0	0	0	0	0	0	0	0	0	0	0	0	0	0	0	0	0	0	0	0	15	0	0	0	0	0	0	0
f52889ea87c625d4f5dff7e5d91d0aa4	0	0	0	0	0	0	0	0	0	0	0	0	0	0	0	0	0	0	0	0	0	0	0	0	0	0	0	0	0	0	0	0	0	0	0	0	0	0	0	0	0	15	0	0	0	0	0	0	0
e6c526d9780ae16607ea1f4b219e945e	0	0	0	0	0	0	0	0	0	0	0	0	0	0	0	0	0	0	0	0	0	0	0	0	0	0	0	0	0	0	0	0	0	0	0	0	0	0	0	0	0	14	0	0	0	0	0	0	0
e5255d1019985e2da6ea919de26076c7	0	0	0	0	0	0	0	0	0	0	0	0	0	0	0	0	0	0	0	0	0	0	0	0	0	0	0	0	0	0	0	0	0	0	0	0	0	0	0	0	0	14	0	0	0	0	0	0	0
f59bbd08439f3a679419d5330de0a53a	0	0	0	0	0	0	0	0	0	0	0	0	0	0	0	0	0	0	0	0	0	0	0	0	0	0	0	0	0	0	0	0	0	0	0	0	0	0	0	0	0	14	0	0	0	0	0	0	0
ff2651048779eabffc04391fb14f0f5b	0	0	0	0	0	0	0	0	0	0	0	0	0	0	0	0	0	0	0	0	0	0	0	0	0	0	0	0	0	0	0	0	0	0	0	0	0	0	0	0	0	14	0	0	0	0	0	0	0
b1c921d85be4c331f5ff089104acf5c7	0	0	0	0	0	0	0	0	0	0	0	0	0	0	0	0	0	0	0	0	0	0	0	0	0	0	0	0	0	0	0	0	0	0	0	0	0	0	0	0	0	14	0	0	0	0	0	0	0
92c9b892e4e09fe72cb8071b7ae68471	0	0	0	0	0	0	0	0	0	0	0	0	0	0	0	0	0	0	0	0	0	0	0	0	0	0	0	0	0	0	0	0	0	0	0	0	0	0	0	0	0	14	0	0	0	0	0	0	0
417780a3acc58ba0b4844382c6133126	0	0	0	0	0	0	0	0	0	0	0	0	0	0	0	0	0	0	0	0	0	0	0	0	0	0	0	0	0	0	0	0	0	0	0	0	0	0	0	0	0	13	0	0	0	0	0	0	0
e7d9e01b9af9d29a43b2cdacbb175fce	0	0	0	0	0	0	0	0	0	0	0	0	0	0	0	0	0	0	0	0	0	0	0	0	0	0	0	0	0	0	0	0	0	0	0	0	0	0	0	0	0	13	0	0	0	0	0	0	0
f60885cfe2d605e6c595cde3af212d67	0	0	0	0	0	0	0	0	0	0	0	0	0	0	0	0	0	0	0	0	0	0	0	0	0	0	0	0	0	0	0	0	0	0	0	0	0	0	0	0	0	13	0	0	0	0	0	0	0
cc3ce1abe812e56a83ddb247e1fc8abd	0	0	0	0	0	0	0	0	0	0	0	0	0	0	0	0	0	0	0	0	0	0	0	0	0	0	0	0	0	0	0	0	0	0	0	0	0	0	0	0	0	13	0	0	0	0	0	0	0
dad2e5e6659b3c055ce26ef00c751b5e	0	0	0	0	0	0	0	0	0	0	0	0	0	0	0	0	0	0	0	0	0	0	0	0	0	0	0	0	0	0	0	0	0	0	0	0	0	0	0	0	0	13	0	0	0	0	0	0	0
13c4d81f061d53f3f0b6c8aaae7511a6	0	0	0	0	0	0	0	0	0	0	0	0	0	0	0	0	0	0	0	0	0	0	0	0	0	0	0	0	0	0	0	0	0	0	0	0	0	0	0	0	0	13	0	0	0	0	0	0	0
a160bad1e10a1c246f045e1ecd377856	0	0	0	0	0	0	0	0	0	0	0	0	0	0	0	0	0	0	0	0	0	0	0	0	0	0	0	0	0	0	0	0	0	0	0	0	0	0	0	0	0	13	0	0	0	0	0	0	0
69246be3c4f9f86843243e7db3bb86c4	0	0	0	0	0	0	0	0	0	0	0	0	0	0	0	0	0	0	0	0	0	0	0	0	0	0	0	0	0	0	0	0	0	0	0	0	0	0	0	0	0	13	0	0	0	0	0	0	0
b01f05db81d245a8a3be05467f3eb20b	0	0	0	0	0	0	0	0	0	0	0	0	0	0	0	0	0	0	0	0	0	0	0	0	0	0	0	0	0	0	0	0	0	0	0	0	0	0	0	0	0	12	0	0	0	0	0	0	0
e1f124300919d5b6601726691e6596bd	0	0	0	0	0	0	0	0	0	0	0	0	0	0	0	0	0	0	0	0	0	0	0	0	0	0	0	0	0	0	0	0	0	0	0	0	0	0	0	0	0	12	0	0	0	0	0	0	0
c74cf24d7b5629e13901f78b9c53ebe6	0	0	0	0	0	0	0	0	0	0	0	0	0	0	0	0	0	0	0	0	0	0	0	0	0	0	0	0	0	0	0	0	0	0	0	0	0	0	0	0	0	12	0	0	0	0	0	0	0
aa7a99b8a35950443cb6d0ca427af133	0	0	0	0	0	0	0	0	0	0	0	0	0	0	0	0	0	0	0	0	0	0	0	0	0	0	0	0	0	0	0	0	0	0	0	0	0	0	0	0	0	12	0	0	0	0	0	0	0
163db978bae4864858a169dfa7d0a3c6	0	0	0	0	0	0	0	0	0	0	0	0	0	0	0	0	0	0	0	0	0	0	0	0	0	0	0	0	0	0	0	0	0	0	0	0	0	0	0	0	0	12	0	0	0	0	0	0	0
bc02c2ccd9fbf773285d7f88737f96cd	0	0	0	0	0	0	0	0	0	0	0	0	0	0	0	0	0	0	0	0	0	0	0	0	0	0	0	0	0	0	0	0	0	0	0	0	0	0	0	0	0	12	0	0	0	0	0	0	0
7e5178d6aebb78647088f37b4a5a65d8	0	0	0	0	0	0	0	0	0	0	0	0	0	0	0	0	0	0	0	0	0	0	0	0	0	0	0	0	0	0	0	0	0	0	0	0	0	0	0	0	0	12	0	0	0	0	0	0	0
e2ac81df57e0bf116b327d424e970c6a	0	0	0	0	0	0	0	0	0	0	0	0	0	0	0	0	0	0	0	0	0	0	0	0	0	0	0	0	0	0	0	0	0	0	0	0	0	0	0	0	0	12	0	0	0	0	0	0	0
a38fff2ae1bfca2102b565c7a91742ed	0	0	0	0	0	0	0	0	0	0	0	0	0	0	0	0	0	0	0	0	0	0	0	0	0	0	0	0	0	0	0	0	0	0	0	0	0	0	0	0	0	12	0	0	0	0	0	0	0
fda8226ef0b4adbbb7efbb7983f14909	0	0	0	0	0	0	0	0	0	0	0	0	0	0	0	0	0	0	0	0	0	0	0	0	0	0	0	0	0	0	0	0	0	0	0	0	0	0	0	0	0	12	0	0	0	0	0	0	0
ecbde591e6bf0ec12e2ccee903a98d47	0	0	0	0	0	0	0	0	0	0	0	0	0	0	0	0	0	0	0	0	0	0	0	0	0	0	0	0	0	0	0	0	0	0	0	0	0	0	0	0	0	12	0	0	0	0	0	0	0
caa214a6ef4c9056faa6303c0d2efebd	0	0	0	0	0	0	0	0	0	0	0	0	0	0	0	0	0	0	0	0	0	0	0	0	0	0	0	0	0	0	0	0	0	0	0	0	0	0	0	0	0	11	0	0	0	0	0	0	0
da251c3b74c06e3908975774f965ff37	0	0	0	0	0	0	0	0	0	0	0	0	0	0	0	0	0	0	0	0	0	0	0	0	0	0	0	0	0	0	0	0	0	0	0	0	0	0	0	0	0	11	0	0	0	0	0	0	0
4e1ead313ce19fa0920eb309118a0b11	0	0	0	0	0	0	0	0	0	0	0	0	0	0	0	0	0	0	0	0	0	0	0	0	0	0	0	0	0	0	0	0	0	0	0	0	0	0	0	0	0	11	0	0	0	0	0	0	0
05e63c2332982e97a17d27a8febeaa8e	0	0	0	0	0	0	0	0	0	0	0	0	0	0	0	0	0	0	0	0	0	0	0	0	0	0	0	0	0	0	0	0	0	0	0	0	0	0	0	0	0	11	0	0	0	0	0	0	0
3436d96c0d779368abe82e82dc98a772	0	0	0	0	0	0	0	0	0	0	0	0	0	0	0	0	0	0	0	0	0	0	0	0	0	0	0	0	0	0	0	0	0	0	0	0	0	0	0	0	0	11	0	0	0	0	0	0	0
2255a247ceee63458a4c77d78dfc3a10	0	0	0	0	0	0	0	0	0	0	0	0	0	0	0	0	0	0	0	0	0	0	0	0	0	0	0	0	0	0	0	0	0	0	0	0	0	0	0	0	0	11	0	0	0	0	0	0	0
9bc90f9448587abe39f7bb994d671260	0	0	0	0	0	0	0	0	0	0	0	0	0	0	0	0	0	0	0	0	0	0	0	0	0	0	0	0	0	0	0	0	0	0	0	0	0	0	0	0	0	11	0	0	0	0	0	0	0
2dc1cf63e9d11cdcf7f99fdf04f7be50	0	0	0	0	0	0	0	0	0	0	0	0	0	0	0	0	0	0	0	0	0	0	0	0	0	0	0	0	0	0	0	0	0	0	0	0	0	0	0	0	0	10	0	0	0	0	0	0	0
3e1e4bddbf36c4d7edc6550f0abfb853	0	0	0	0	0	0	0	0	0	0	0	0	0	0	0	0	0	0	0	0	0	0	0	0	0	0	0	0	0	0	0	0	0	0	0	0	0	0	0	0	0	10	0	0	0	0	0	0	0
7c3d4e8a331112715a24bb8f50700c83	0	0	0	0	0	0	0	0	0	0	0	0	0	0	0	0	0	0	0	0	0	0	0	0	0	0	0	0	0	0	0	0	0	0	0	0	0	0	0	0	0	10	0	0	0	0	0	0	0
fc899f87b06dae102ee18cfed5b3b0e5	0	0	0	0	0	0	0	0	0	0	0	0	0	0	0	0	0	0	0	0	0	0	0	0	0	0	0	0	0	0	0	0	0	0	0	0	0	0	0	0	0	10	0	0	0	0	0	0	0
d0fdfeb3138c01a6d3bdfc9575c24a75	0	0	0	0	0	0	0	0	0	0	0	0	0	0	0	0	0	0	0	0	0	0	0	0	0	0	0	0	0	0	0	0	0	0	0	0	0	0	0	0	0	10	0	0	0	0	0	0	0
866e407e9cdef542dfca8dda15ccab63	0	0	0	0	0	0	0	0	0	0	0	0	0	0	0	0	0	0	0	0	0	0	0	0	0	0	0	0	0	0	0	0	0	0	0	0	0	0	0	0	0	10	0	0	0	0	0	0	0
4cfed5d45571ac396c93a561e46068f5	0	0	0	0	0	0	0	0	0	0	0	0	0	0	0	0	0	0	0	0	0	0	0	0	0	0	0	0	0	0	0	0	0	0	0	0	0	0	0	0	0	10	0	0	0	0	0	0	0
03d5f4137c182895d3538c12dedf568e	0	0	0	0	0	0	0	0	0	0	0	0	0	0	0	0	0	0	0	0	0	0	0	0	0	0	0	0	0	0	0	0	0	0	0	0	0	0	0	0	0	10	0	0	0	0	0	0	0
9aafd22b49b004a351a435265f8f8bad	0	0	0	0	0	0	0	0	0	0	0	0	0	0	0	0	0	0	0	0	0	0	0	0	0	0	0	0	0	0	0	0	0	0	0	0	0	0	0	0	0	10	0	0	0	0	0	0	0
cd9b518dd1bf3f631ecabdfe98839fa4	0	0	0	0	0	0	0	0	0	0	0	0	0	0	0	0	0	0	0	0	0	0	0	0	0	0	0	0	0	0	0	0	0	0	0	0	0	0	0	0	0	10	0	0	0	0	0	0	0
104944e83cf9fff23e39a47d205bbf64	0	0	0	0	0	0	0	0	0	0	0	0	0	0	0	0	0	0	0	0	0	0	0	0	0	0	0	0	0	0	0	0	0	0	0	0	0	0	0	0	0	10	0	0	0	0	0	0	0
12108b50ede6b719eb525d147a9c0da9	0	0	0	0	0	0	0	0	0	0	0	0	0	0	0	0	0	0	0	0	0	0	0	0	0	0	0	0	0	0	0	0	0	0	0	0	0	0	0	0	0	9	0	0	0	0	0	0	0
bb72c345199c3fcea5e5f6ef5bc39509	0	0	0	0	0	0	0	0	0	0	0	0	0	0	0	0	0	0	0	0	0	0	0	0	0	0	0	0	0	0	0	0	0	0	0	0	0	0	0	0	0	9	0	0	0	0	0	0	0
629af4a518bbf0e55a1f59b026cf2b84	0	0	0	0	0	0	0	0	0	0	0	0	0	0	0	0	0	0	0	0	0	0	0	0	0	0	0	0	0	0	0	0	0	0	0	0	0	0	0	0	0	9	0	0	0	0	0	0	0
448c5033608fd0f571bfea249cd34e3b	0	0	0	0	0	0	0	0	0	0	0	0	0	0	0	0	0	0	0	0	0	0	0	0	0	0	0	0	0	0	0	0	0	0	0	0	0	0	0	0	0	9	0	0	0	0	0	0	0
c41609b0c381589c64606cf42f052d16	0	0	0	0	0	0	0	0	0	0	0	0	0	0	0	0	0	0	0	0	0	0	0	0	0	0	0	0	0	0	0	0	0	0	0	0	0	0	0	0	0	9	0	0	0	0	0	0	0
98b4d836951c5b69f50916e7dfb4a463	0	0	0	0	0	0	0	0	0	0	0	0	0	0	0	0	0	0	0	0	0	0	0	0	0	0	0	0	0	0	0	0	0	0	0	0	0	0	0	0	0	8	0	0	0	0	0	0	0
55ae9a59246a2ce691c760170a24a5c7	0	0	0	0	0	0	0	0	0	0	0	0	0	0	0	0	0	0	0	0	0	0	0	0	0	0	0	0	0	0	0	0	0	0	0	0	0	0	0	0	0	8	0	0	0	0	0	0	0
c04d6b0cbfc16ce48aa77c2bd4d0e8da	0	0	0	0	0	0	0	0	0	0	0	0	0	0	0	0	0	0	0	0	0	0	0	0	0	0	0	0	0	0	0	0	0	0	0	0	0	0	0	0	0	7	0	0	0	0	0	0	0
75b16252d4a62175a50e7a2865de7d2e	0	0	0	0	0	0	0	0	0	0	0	0	0	0	0	0	0	0	0	0	0	0	0	0	0	0	0	0	0	0	0	0	0	0	0	0	0	0	0	0	0	7	0	0	0	0	0	0	0
bd7cc6e47b3582fb6d02546ff2f772fe	0	0	0	0	0	0	0	0	0	0	0	0	0	0	0	0	0	0	0	0	0	0	0	0	0	0	0	0	0	0	0	0	0	0	0	0	0	0	0	0	0	7	0	0	0	0	0	0	0
8c3c1711e9d124978cf6fbe8a55bf3a4	0	0	0	0	0	0	0	0	0	0	0	0	0	0	0	0	0	0	0	0	0	0	0	0	0	0	0	0	0	0	0	0	0	0	0	0	0	0	0	0	0	7	0	0	0	0	0	0	0
29920cf6fd63e896802c7dc351537345	0	0	0	0	0	0	0	0	0	0	0	0	0	0	0	0	0	0	0	0	0	0	0	0	0	0	0	0	0	0	0	0	0	0	0	0	0	0	0	0	0	7	0	0	0	0	0	0	0
e2ae0ee80c44d9b00436a3064c0d0dee	0	0	0	0	0	0	0	0	0	0	0	0	0	0	0	0	0	0	0	0	0	0	0	0	0	0	0	0	0	0	0	0	0	0	0	0	0	0	0	0	0	7	0	0	0	0	0	0	0
cd7fcb2e2886f43f850547fcd316a8fb	0	0	0	0	0	0	0	0	0	0	0	0	0	0	0	0	0	0	0	0	0	0	0	0	0	0	0	0	0	0	0	0	0	0	0	0	0	0	0	0	0	7	0	0	0	0	0	0	0
429385d3865753787f692f5c0db96193	0	0	0	0	0	0	0	0	0	0	0	0	0	0	0	0	0	0	0	0	0	0	0	0	0	0	0	0	0	0	0	0	0	0	0	0	0	0	0	0	0	7	0	0	0	0	0	0	0
8ec045a9959226cd6ad11f277e992889	0	0	0	0	0	0	0	0	0	0	0	0	0	0	0	0	0	0	0	0	0	0	0	0	0	0	0	0	0	0	0	0	0	0	0	0	0	0	0	0	0	6	0	0	0	0	0	0	0
3e003ef1d1f0054987f4c823ca7e43e9	0	0	0	0	0	0	0	0	0	0	0	0	0	0	0	0	0	0	0	0	0	0	0	0	0	0	0	0	0	0	0	0	0	0	0	0	0	0	0	0	0	6	0	0	0	0	0	0	0
d5d085f6522ef1270ec9515b2d760873	0	0	0	0	0	0	0	0	0	0	0	0	0	0	0	0	0	0	0	0	0	0	0	0	0	0	0	0	0	0	0	0	0	0	0	0	0	0	0	0	0	6	0	0	0	0	0	0	0
62cab5b62ca3c2888f618745110c5e55	0	0	0	0	0	0	0	0	0	0	0	0	0	0	0	0	0	0	0	0	0	0	0	0	0	0	0	0	0	0	0	0	0	0	0	0	0	0	0	0	0	5	0	0	0	0	0	0	0
7cbafb979b74d8a5647a7cebe7fd2992	0	0	0	0	0	0	0	0	0	0	0	0	0	0	0	0	0	0	0	0	0	0	0	0	0	0	0	0	0	0	0	0	0	0	0	0	0	0	0	0	0	5	0	0	0	0	0	0	0
b02aaa3ba7ba82b0abf69e342909d8f1	0	0	0	0	0	0	0	0	0	0	0	0	0	0	0	0	0	0	0	0	0	0	0	0	0	0	0	0	0	0	0	0	0	0	0	0	0	0	0	0	0	5	0	0	0	0	0	0	0
38ddf4da677e348888fa2faab47a18f1	0	0	0	0	0	0	0	0	0	0	0	0	0	0	0	0	0	0	0	0	0	0	0	0	0	0	0	0	0	0	0	0	0	0	0	0	0	0	0	0	0	5	0	0	0	0	0	0	0
10ba0b914a90413616d211b5de94b1dc	0	0	0	0	0	0	0	0	0	0	0	0	0	0	0	0	0	0	0	0	0	0	0	0	0	0	0	0	0	0	0	0	0	0	0	0	0	0	0	0	0	4	0	0	0	0	0	0	0
5c17306ae006f4d6b4f1978a9cc8d29d	0	0	0	0	0	0	0	0	0	0	0	0	0	0	0	0	0	0	0	0	0	0	0	0	0	0	0	0	0	0	0	0	0	0	0	0	0	0	0	0	0	4	0	0	0	0	0	0	0
97f40d2a4634879dcdbf268bf82be954	0	0	0	0	0	0	0	0	0	0	0	0	0	0	0	0	0	0	0	0	0	0	0	0	0	0	0	0	0	0	0	0	0	0	0	0	0	0	0	0	0	4	0	0	0	0	0	0	0
53c566f8700a6aa513934e2fc7519edf	0	0	0	0	0	0	0	0	0	0	0	0	0	0	0	0	0	0	0	0	0	0	0	0	0	0	0	0	0	0	0	0	0	0	0	0	0	0	0	0	0	3	0	0	0	0	0	0	0
398376d3cee8073fbd0dedd911b51609	0	0	0	0	0	0	0	0	0	0	0	0	0	0	0	0	0	0	0	0	0	0	0	0	0	0	0	0	0	0	0	0	0	0	0	0	0	0	0	0	0	3	0	0	0	0	0	0	0
2d7bd7af58389ea10ad7f9e44df9d51a	0	0	0	0	0	0	0	0	0	0	0	0	0	0	0	0	0	0	0	0	0	0	0	0	0	0	0	0	0	0	0	0	0	0	0	0	0	0	0	0	0	3	0	0	0	0	0	0	0
b8d9470696c6d54cd5921df6e51f6c35	0	0	0	0	0	0	0	0	0	0	0	0	0	0	0	0	0	0	0	0	0	0	0	0	0	0	0	0	0	0	0	0	0	0	0	0	0	0	0	0	0	3	0	0	0	0	0	0	0
3e4db5894a01c47611cebc0eef24f61f	0	0	0	0	0	0	0	0	0	0	0	0	0	0	0	0	0	0	0	0	0	0	0	0	0	0	0	0	0	0	0	0	0	0	0	0	0	0	0	0	0	3	0	0	0	0	0	0	0
6764ae9c35494cbe1f6c35bd36ee8f4e	0	0	0	0	0	0	0	0	0	0	0	0	0	0	0	0	0	0	0	0	0	0	0	0	0	0	0	0	0	0	0	0	0	0	0	0	0	0	0	0	0	2	0	0	0	0	0	0	0
fb809213a6f8b4056a0331aecbb1b809	0	0	0	0	0	0	0	0	0	0	0	0	0	0	0	0	0	0	0	0	0	0	0	0	0	0	0	0	0	0	0	0	0	0	0	0	0	0	0	0	0	2	0	0	0	0	0	0	0
7a813cd58af44c1bbca87d80e61a94cb	0	0	0	0	0	0	0	0	0	0	0	0	0	0	0	0	0	0	0	0	0	0	0	0	0	0	0	0	0	0	0	0	0	0	0	0	0	0	0	0	0	2	0	0	0	0	0	0	0
8c342a691e762f137ca202a8f85bd10b	0	0	0	0	0	0	0	0	0	0	0	0	0	0	0	0	0	0	0	0	0	0	0	0	0	0	0	0	0	0	0	0	0	0	0	0	0	0	0	0	0	2	0	0	0	0	0	0	0
3059b652778c5d5bd59de400a733b3eb	0	0	0	0	0	0	0	0	0	0	0	0	0	0	0	0	0	0	0	0	0	0	0	0	0	0	0	0	0	0	0	0	0	0	0	0	0	0	0	0	0	2	0	0	0	0	0	0	0
49242df274fc9920ad1f4b91caac3cf5	0	0	0	0	0	0	0	0	0	0	0	0	0	0	0	0	0	0	0	0	0	0	0	0	0	0	0	0	0	0	0	0	0	0	0	0	0	0	0	0	0	0	18	0	0	0	0	0	0
50b208f92cae19f6f4e9806e1b3c37df	0	0	0	0	0	0	0	0	0	0	0	0	0	0	0	0	0	0	0	0	0	0	0	0	0	0	0	0	0	0	0	0	0	0	0	0	0	0	0	0	0	0	5	0	0	0	0	0	0
57d998edb3409f5a7423ef1af6388b0b	0	0	0	0	0	0	0	0	0	0	0	0	0	0	0	0	0	0	0	0	0	0	0	0	0	0	0	0	0	0	0	0	0	0	0	0	0	0	0	0	0	0	2	0	0	0	0	0	0
f40d64721a4d807893e58e653c667422	0	0	0	0	0	0	0	0	0	0	0	0	0	0	0	0	0	0	0	0	0	0	0	0	0	0	0	0	0	0	0	0	0	0	0	0	0	0	0	0	0	0	2	0	0	0	0	0	0
b4975ad9c698c530ffc414150098d2a6	0	0	0	0	0	0	0	0	0	0	0	0	0	0	0	0	0	0	0	0	0	0	0	0	0	0	0	0	0	0	0	0	0	0	0	0	0	0	0	0	0	0	2	0	0	0	0	0	0
cec9092e9cbed0856878faac0c1fed13	0	0	0	0	0	0	0	0	0	0	0	0	0	0	0	0	0	0	0	0	0	0	0	0	0	0	0	0	0	0	0	0	0	0	0	0	0	0	0	0	0	0	2	0	0	0	0	5	0
646b859e34cee1b172208b5651755997	0	0	0	0	0	0	0	0	0	0	0	0	0	0	0	0	0	0	0	0	0	0	0	0	0	0	0	0	0	0	0	0	0	0	0	0	0	0	0	0	0	0	2	0	0	0	0	0	0
1859eb6cc8c058c3bf52bbe906bf64c8	0	0	0	0	0	0	0	0	0	0	0	0	0	0	0	0	0	0	0	0	0	0	0	0	0	0	0	0	0	0	0	0	0	0	0	0	0	0	0	0	0	0	1	0	0	0	0	0	0
bd7a3a68b01dbb0711dab274734b172a	0	0	0	0	0	0	0	0	0	0	0	0	0	0	0	0	0	0	0	0	0	0	0	0	0	0	0	0	0	0	0	0	0	0	0	0	0	0	0	0	0	0	0	5	0	0	0	0	0
ab5a1229b9cf5d323575ea5d02499921	0	0	0	0	0	0	0	0	0	0	0	0	0	0	0	0	0	0	0	0	0	0	0	0	0	0	0	0	0	0	0	0	0	0	0	0	0	0	0	0	0	0	0	4	0	0	0	0	0
b3338e17e577d1d0d67a0bbff3fec8b7	0	0	0	0	0	0	0	0	0	0	0	0	0	0	0	0	0	0	0	0	0	0	0	0	0	0	0	0	0	0	0	0	0	0	0	0	0	0	0	0	0	0	0	4	0	0	0	0	0
61e0cb06ff4e890a4eaa6ad51acfa987	0	0	0	0	0	0	0	0	0	0	0	0	0	0	0	0	0	0	0	0	0	0	0	0	0	0	0	0	0	0	0	0	0	0	0	0	0	0	0	0	0	0	0	3	0	0	0	0	0
5bf739aa18b7eeeca11533b8896c9722	0	0	0	0	0	0	0	0	0	0	0	0	0	0	0	0	0	0	0	0	0	0	0	0	0	0	0	0	0	0	0	0	0	0	0	0	0	0	0	0	0	0	0	2	0	0	0	0	0
34edb833a304ecb9cdda830a1378b862	0	0	0	0	0	0	0	0	0	0	0	0	0	0	0	0	0	0	0	0	0	0	0	0	0	0	0	0	0	0	0	0	0	0	0	0	0	0	0	0	0	0	0	2	0	0	0	0	0
bd0f8419c036fc6ae511355c8ffe3dd0	0	0	0	0	0	0	0	0	0	0	0	0	0	0	0	0	0	0	0	0	0	0	0	0	0	0	0	0	0	0	0	0	0	0	0	0	0	0	0	0	0	0	0	2	0	0	0	0	0
057a511fcb5447ef85fe0dcd141e636b	0	0	0	0	0	0	0	0	0	0	0	0	0	0	0	0	0	0	0	0	0	0	0	0	0	0	0	0	0	0	0	0	0	0	0	0	0	0	0	0	0	0	0	2	0	0	0	0	0
3d1ac306b1903deea6c11864bdadd632	0	0	0	0	0	0	0	0	0	0	0	0	0	0	0	0	0	0	0	0	0	0	0	0	0	0	0	0	0	0	0	0	0	0	0	0	0	0	0	0	0	0	0	2	0	0	0	0	0
082c29816da40afce37874733aa3d7b7	0	0	0	0	0	0	0	0	0	0	0	0	0	0	0	0	0	0	0	0	0	0	0	0	0	0	0	0	0	0	0	0	0	0	0	0	0	0	0	0	0	0	0	1	1	0	0	0	7
62a9306c832899011e7d71f42fcdd55f	0	0	0	0	0	0	0	0	0	0	0	0	0	0	0	0	0	0	0	0	0	0	0	0	0	0	0	0	0	0	0	0	0	0	0	0	0	0	0	0	0	0	0	1	0	0	5	0	0
7726faca37a59c6c17409d2f941fe0f7	0	0	0	0	0	0	0	0	0	0	0	0	0	0	0	0	0	0	0	0	0	0	0	0	0	0	0	0	0	0	0	0	0	0	0	0	0	0	0	0	0	0	0	0	9	0	0	0	0
c40541079f0aabf97b2590c768bf74a7	0	0	0	0	0	0	0	0	0	0	0	0	0	0	0	0	0	0	0	0	0	0	0	0	0	0	0	0	0	0	0	0	0	0	0	0	0	0	0	0	0	0	0	0	5	0	0	0	0
434d91c6f0e0c5bfbab311f9296ff345	0	0	0	0	0	0	0	0	0	0	0	0	0	0	0	0	0	0	0	0	0	0	0	0	0	0	0	0	0	0	0	0	0	0	0	0	0	0	0	0	0	0	0	0	5	0	0	0	0
4a853ca4f4b5b8611a93a39a8f10717b	0	0	0	0	0	0	0	0	0	0	0	0	0	0	0	0	0	0	0	0	0	0	0	0	0	0	0	0	0	0	0	0	0	0	0	0	0	0	0	0	0	0	0	0	4	0	0	0	0
b3d36020f58e015dfb8a668fc6e8c195	0	0	0	0	0	0	0	0	0	0	0	0	0	0	0	0	0	0	0	0	0	0	0	0	0	0	0	0	0	0	0	0	0	0	0	0	0	0	0	0	0	0	0	0	4	0	0	0	0
7cee358d8cfceacdb2068848ab966f28	0	0	0	0	0	0	0	0	0	0	0	0	0	0	0	0	0	0	0	0	0	0	0	0	0	0	0	0	0	0	0	0	0	0	0	0	0	0	0	0	0	0	0	0	4	0	0	0	0
a9bea5d55b0015b7f73607aad1e892af	0	0	0	0	0	0	0	0	0	0	0	0	0	0	0	0	0	0	0	0	0	0	0	0	0	0	0	0	0	0	0	0	0	0	0	0	0	0	0	0	0	0	0	0	4	0	0	0	0
054addbe825063b7596b94511e3cc83b	0	0	0	0	0	0	0	0	0	0	0	0	0	0	0	0	0	0	0	0	0	0	0	0	0	0	0	0	0	0	0	0	0	0	0	0	0	0	0	0	0	0	0	0	3	0	0	0	0
43195b7285c5c348df23f10a90d9e9b8	0	0	0	0	0	0	0	0	0	0	0	0	0	0	0	0	0	0	0	0	0	0	0	0	0	0	0	0	0	0	0	0	0	0	0	0	0	0	0	0	0	0	0	0	3	0	0	0	0
3e9fd85ad844a453ae63c35314226cfa	0	0	0	0	0	0	0	0	0	0	0	0	0	0	0	0	0	0	0	0	0	0	0	0	0	0	0	0	0	0	0	0	0	0	0	0	0	0	0	0	0	0	0	0	3	0	0	0	0
41cb0be907d895bbbccc3982c22749b1	0	0	0	0	0	0	0	0	0	0	0	0	0	0	0	0	0	0	0	0	0	0	0	0	0	0	0	0	0	0	0	0	0	0	0	0	0	0	0	0	0	0	0	0	2	0	0	0	0
a14e8aaa99090f2cb3f0c95da8e595f8	0	0	0	0	0	0	0	0	0	0	0	0	0	0	0	0	0	0	0	0	0	0	0	0	0	0	0	0	0	0	0	0	0	0	0	0	0	0	0	0	0	0	0	0	2	0	0	0	0
40c43e6be45c1c7ff7a7374b2669457e	0	0	0	0	0	0	0	0	0	0	0	0	0	0	0	0	0	0	0	0	0	0	0	0	0	0	0	0	0	0	0	0	0	0	0	0	0	0	0	0	0	0	0	0	2	0	0	0	0
34120846ba7e5ebaf86eb35934708877	0	0	0	0	0	0	0	0	0	0	0	0	0	0	0	0	0	0	0	0	0	0	0	0	0	0	0	0	0	0	0	0	0	0	0	0	0	0	0	0	0	0	0	0	2	0	0	0	0
6f75f7452d25ca8109bae2d86bc93458	0	0	0	0	0	0	0	0	0	0	0	0	0	0	0	0	0	0	0	0	0	0	0	0	0	0	0	0	0	0	0	0	0	0	0	0	0	0	0	0	0	0	0	0	2	0	0	0	3
6df8b5dda7fb29a168d4db7546e1d152	0	0	0	0	0	0	0	0	0	0	0	0	0	0	0	0	0	0	0	0	0	0	0	0	0	0	0	0	0	0	0	0	0	0	0	0	0	0	0	0	0	0	0	0	2	0	0	0	0
bffc1d9f8bc56e96a50ab6f72bf21c33	0	0	0	0	0	0	0	0	0	0	0	0	0	0	0	0	0	0	0	0	0	0	0	0	0	0	0	0	0	0	0	0	0	0	0	0	0	0	0	0	0	0	0	0	1	0	0	0	0
b40e9bcc80b0de523e7946e7b2c30855	0	0	0	0	0	0	0	0	0	0	0	0	0	0	0	0	0	0	0	0	0	0	0	0	0	0	0	0	0	0	0	0	0	0	0	0	0	0	0	0	0	0	0	0	0	135	0	0	0
f41e44e2ad1f06b7df54a3d6f9a3233d	0	0	0	0	0	0	0	0	0	0	0	0	0	0	0	0	0	0	0	0	0	0	0	0	0	0	0	0	0	0	0	0	0	0	0	0	0	0	0	0	0	0	0	0	0	13	0	0	0
ed855933283546d1bdbfb6ab2d6ea0b1	0	0	0	0	0	0	0	0	0	0	0	0	0	0	0	0	0	0	0	0	0	0	0	0	0	0	0	0	0	0	0	0	0	0	0	0	0	0	0	0	0	0	0	0	0	12	0	0	0
ba4939e3137587a946c7aea5ad982621	0	0	0	0	0	0	0	0	0	0	0	0	0	0	0	0	0	0	0	0	0	0	0	0	0	0	0	0	0	0	0	0	0	0	0	0	0	0	0	0	0	0	0	0	0	11	0	0	0
d117438b831d1831b0bf16af91881121	0	0	0	0	0	0	0	0	0	0	0	0	0	0	0	0	0	0	0	0	0	0	0	0	0	0	0	0	0	0	0	0	0	0	0	0	0	0	0	0	0	0	0	0	0	7	0	0	0
813de12f75702b874be325b6c8dcef09	0	0	0	0	0	0	0	0	0	0	0	0	0	0	0	0	0	0	0	0	0	0	0	0	0	0	0	0	0	0	0	0	0	0	0	0	0	0	0	0	0	0	0	0	0	3	1	0	0
ab4ce69df97d0fec621b8e74415f8fa9	0	0	0	0	0	0	0	0	0	0	0	0	0	0	0	0	0	0	0	0	0	0	0	0	0	0	0	0	0	0	0	0	0	0	0	0	0	0	0	0	0	0	0	0	0	3	0	0	0
d7d1116aec897cce3cad2e61691901e7	0	0	0	0	0	0	0	0	0	0	0	0	0	0	0	0	0	0	0	0	0	0	0	0	0	0	0	0	0	0	0	0	0	0	0	0	0	0	0	0	0	0	0	0	0	3	0	0	0
e090cbacbdd25e277fb86a6af0471524	0	0	0	0	0	0	0	0	0	0	0	0	0	0	0	0	0	0	0	0	0	0	0	0	0	0	0	0	0	0	0	0	0	0	0	0	0	0	0	0	0	0	0	0	0	3	0	0	0
83565aaf4ddec89e194e340a7dbd45a6	0	0	0	0	0	0	0	0	0	0	0	0	0	0	0	0	0	0	0	0	0	0	0	0	0	0	0	0	0	0	0	0	0	0	0	0	0	0	0	0	0	0	0	0	0	3	0	0	0
43694bc6f9731a424e8e383555e862c7	0	0	0	0	0	0	0	0	0	0	0	0	0	0	0	0	0	0	0	0	0	0	0	0	0	0	0	0	0	0	0	0	0	0	0	0	0	0	0	0	0	0	0	0	0	2	0	0	0
0f270d2448894a5e2ec99e82cebbff5a	0	0	0	0	0	0	0	0	0	0	0	0	0	0	0	0	0	0	0	0	0	0	0	0	0	0	0	0	0	0	0	0	0	0	0	0	0	0	0	0	0	0	0	0	0	2	0	0	0
dad0d902f9660730575ab467cf5a61f6	0	0	0	0	0	0	0	0	0	0	0	0	0	0	0	0	0	0	0	0	0	0	0	0	0	0	0	0	0	0	0	0	0	0	0	0	0	0	0	0	0	0	0	0	0	0	402	0	0
76766c8d35defc6c9d7031f0a6ad5a48	0	0	0	0	0	0	0	0	0	0	0	0	0	0	0	0	0	0	0	0	0	0	0	0	0	0	0	0	0	0	0	0	0	0	0	0	0	0	0	0	0	0	0	0	0	0	294	0	0
e7506cd86389fa63f89e89c857d1286f	0	0	0	0	0	0	0	0	0	0	0	0	0	0	0	0	0	0	0	0	0	0	0	0	0	0	0	0	0	0	0	0	0	0	0	0	0	0	0	0	0	0	0	0	0	0	12	0	0
8202824fc2d6ae8fc77db807ecdb742d	0	0	0	0	0	0	0	0	0	0	0	0	0	0	0	0	0	0	0	0	0	0	0	0	0	0	0	0	0	0	0	0	0	0	0	0	0	0	0	0	0	0	0	0	0	0	7	0	0
81991addde967633b74f367f42965051	0	0	0	0	0	0	0	0	0	0	0	0	0	0	0	0	0	0	0	0	0	0	0	0	0	0	0	0	0	0	0	0	0	0	0	0	0	0	0	0	0	0	0	0	0	0	7	0	0
0124a995d4e2d1cab324c8c453dffd5b	0	0	0	0	0	0	0	0	0	0	0	0	0	0	0	0	0	0	0	0	0	0	0	0	0	0	0	0	0	0	0	0	0	0	0	0	0	0	0	0	0	0	0	0	0	0	7	0	0
bfeb9226277a90c4257fa0cbf6554896	0	0	0	0	0	0	0	0	0	0	0	0	0	0	0	0	0	0	0	0	0	0	0	0	0	0	0	0	0	0	0	0	0	0	0	0	0	0	0	0	0	0	0	0	0	0	6	0	0
44558ada8cabadbeafc27f56e0d77842	0	0	0	0	0	0	0	0	0	0	0	0	0	0	0	0	0	0	0	0	0	0	0	0	0	0	0	0	0	0	0	0	0	0	0	0	0	0	0	0	0	0	0	0	0	0	5	0	0
9ca951e48c9a68e8c1ff8d6f65aa8ea5	0	0	0	0	0	0	0	0	0	0	0	0	0	0	0	0	0	0	0	0	0	0	0	0	0	0	0	0	0	0	0	0	0	0	0	0	0	0	0	0	0	0	0	0	0	0	4	0	0
6d7a7b4e97b3561cc1e0933634813cf7	0	0	0	0	0	0	0	0	0	0	0	0	0	0	0	0	0	0	0	0	0	0	0	0	0	0	0	0	0	0	0	0	0	0	0	0	0	0	0	0	0	0	0	0	0	0	4	0	0
c865c3abec417a3037c9c563b6af18b6	0	0	0	0	0	0	0	0	0	0	0	0	0	0	0	0	0	0	0	0	0	0	0	0	0	0	0	0	0	0	0	0	0	0	0	0	0	0	0	0	0	0	0	0	0	0	4	0	0
6ece71fe066fd8a9a0ad55585e2a091a	0	0	0	0	0	0	0	0	0	0	0	0	0	0	0	0	0	0	0	0	0	0	0	0	0	0	0	0	0	0	0	0	0	0	0	0	0	0	0	0	0	0	0	0	0	0	4	0	0
260678e8df3a49295acc663d8fff3cbf	0	0	0	0	0	0	0	0	0	0	0	0	0	0	0	0	0	0	0	0	0	0	0	0	0	0	0	0	0	0	0	0	0	0	0	0	0	0	0	0	0	0	0	0	0	0	3	0	0
635bf4272f1bcab969442754a0b0500e	0	0	0	0	0	0	0	0	0	0	0	0	0	0	0	0	0	0	0	0	0	0	0	0	0	0	0	0	0	0	0	0	0	0	0	0	0	0	0	0	0	0	0	0	0	0	3	0	0
8a37db7331dc71b644194be8033d5f24	0	0	0	0	0	0	0	0	0	0	0	0	0	0	0	0	0	0	0	0	0	0	0	0	0	0	0	0	0	0	0	0	0	0	0	0	0	0	0	0	0	0	0	0	0	0	3	0	0
5a72c2e35112d4811346595002dcdfc0	0	0	0	0	0	0	0	0	0	0	0	0	0	0	0	0	0	0	0	0	0	0	0	0	0	0	0	0	0	0	0	0	0	0	0	0	0	0	0	0	0	0	0	0	0	0	3	0	0
f5348a843a28b30f045e9474a6e31286	0	0	0	0	0	0	0	0	0	0	0	0	0	0	0	0	0	0	0	0	0	0	0	0	0	0	0	0	0	0	0	0	0	0	0	0	0	0	0	0	0	0	0	0	0	0	3	0	0
f0d936f9e22d5d0eff09efc043e85d7d	0	0	0	0	0	0	0	0	0	0	0	0	0	0	0	0	0	0	0	0	0	0	0	0	0	0	0	0	0	0	0	0	0	0	0	0	0	0	0	0	0	0	0	0	0	0	3	0	0
1cde98adce9d3847d096930750585766	0	0	0	0	0	0	0	0	0	0	0	0	0	0	0	0	0	0	0	0	0	0	0	0	0	0	0	0	0	0	0	0	0	0	0	0	0	0	0	0	0	0	0	0	0	0	2	0	0
305ebcb0ae866a9ab1dab90aa3ca0f0a	0	0	0	0	0	0	0	0	0	0	0	0	0	0	0	0	0	0	0	0	0	0	0	0	0	0	0	0	0	0	0	0	0	0	0	0	0	0	0	0	0	0	0	0	0	0	2	0	0
e9382384f471ba1210f874f45b261a0d	0	0	0	0	0	0	0	0	0	0	0	0	0	0	0	0	0	0	0	0	0	0	0	0	0	0	0	0	0	0	0	0	0	0	0	0	0	0	0	0	0	0	0	0	0	0	2	0	0
46de2c7d887d11c8307eed7ec5aa74ec	0	0	0	0	0	0	0	0	0	0	0	0	0	0	0	0	0	0	0	0	0	0	0	0	0	0	0	0	0	0	0	0	0	0	0	0	0	0	0	0	0	0	0	0	0	0	2	0	0
5f577b8a4b5aef5fd5551f050672e3df	0	0	0	0	0	0	0	0	0	0	0	0	0	0	0	0	0	0	0	0	0	0	0	0	0	0	0	0	0	0	0	0	0	0	0	0	0	0	0	0	0	0	0	0	0	0	2	0	0
6280d954d39d36c8c0bf79800e89fa33	0	0	0	0	0	0	0	0	0	0	0	0	0	0	0	0	0	0	0	0	0	0	0	0	0	0	0	0	0	0	0	0	0	0	0	0	0	0	0	0	0	0	0	0	0	0	2	0	0
a2399e81e00acefa1d7731519e7b0092	0	0	0	0	0	0	0	0	0	0	0	0	0	0	0	0	0	0	0	0	0	0	0	0	0	0	0	0	0	0	0	0	0	0	0	0	0	0	0	0	0	0	0	0	0	0	2	0	0
41e85e5904aeddd25d762c9fc469ae12	0	0	0	0	0	0	0	0	0	0	0	0	0	0	0	0	0	0	0	0	0	0	0	0	0	0	0	0	0	0	0	0	0	0	0	0	0	0	0	0	0	0	0	0	0	0	2	0	0
c13208d6bd4729129464bcdfc232655f	0	0	0	0	0	0	0	0	0	0	0	0	0	0	0	0	0	0	0	0	0	0	0	0	0	0	0	0	0	0	0	0	0	0	0	0	0	0	0	0	0	0	0	0	0	0	2	0	0
4cd673f7b6672e3bf1ab66241d11e4b1	0	0	0	0	0	0	0	0	0	0	0	0	0	0	0	0	0	0	0	0	0	0	0	0	0	0	0	0	0	0	0	0	0	0	0	0	0	0	0	0	0	0	0	0	0	0	2	0	0
9ea4f4a4cf48b84a09695a1984c8d3ce	0	0	0	0	0	0	0	0	0	0	0	0	0	0	0	0	0	0	0	0	0	0	0	0	0	0	0	0	0	0	0	0	0	0	0	0	0	0	0	0	0	0	0	0	0	0	2	0	0
b9a33a53f85f5c6c56f3fc560e28dbe0	0	0	0	0	0	0	0	0	0	0	0	0	0	0	0	0	0	0	0	0	0	0	0	0	0	0	0	0	0	0	0	0	0	0	0	0	0	0	0	0	0	0	0	0	0	0	2	0	0
fa73482e4d6f6e9c883c740e7a34711f	0	0	0	0	0	0	0	0	0	0	0	0	0	0	0	0	0	0	0	0	0	0	0	0	0	0	0	0	0	0	0	0	0	0	0	0	0	0	0	0	0	0	0	0	0	0	1	0	0
94a66f8181fe57293b89460f0abfe5ea	0	0	0	0	0	0	0	0	0	0	0	0	0	0	0	0	0	0	0	0	0	0	0	0	0	0	0	0	0	0	0	0	0	0	0	0	0	0	0	0	0	0	0	0	0	0	1	0	0
719b0f0debfcc742d2697785b3e28e79	0	0	0	0	0	0	0	0	0	0	0	0	0	0	0	0	0	0	0	0	0	0	0	0	0	0	0	0	0	0	0	0	0	0	0	0	0	0	0	0	0	0	0	0	0	0	1	0	0
0556708141b8ed86b88dd3f8cd6d8f77	0	0	0	0	0	0	0	0	0	0	0	0	0	0	0	0	0	0	0	0	0	0	0	0	0	0	0	0	0	0	0	0	0	0	0	0	0	0	0	0	0	0	0	0	0	0	1	0	0
8c2176c113cfb0f9c503bef17ac99df7	0	0	0	0	0	0	0	0	0	0	0	0	0	0	0	0	0	0	0	0	0	0	0	0	0	0	0	0	0	0	0	0	0	0	0	0	0	0	0	0	0	0	0	0	0	0	0	9	0
639838b4124eb60197cee3bfbf6ed320	0	0	0	0	0	0	0	0	0	0	0	0	0	0	0	0	0	0	0	0	0	0	0	0	0	0	0	0	0	0	0	0	0	0	0	0	0	0	0	0	0	0	0	0	0	0	0	5	0
8bc2c880d58da9af3eeefe7d79af1a53	0	0	0	0	0	0	0	0	0	0	0	0	0	0	0	0	0	0	0	0	0	0	0	0	0	0	0	0	0	0	0	0	0	0	0	0	0	0	0	0	0	0	0	0	0	0	0	0	15
3fdcf9bc71fa75cf082a0163ac047685	0	0	0	0	0	0	0	0	0	0	0	0	0	0	0	0	0	0	0	0	0	0	0	0	0	0	0	0	0	0	0	0	0	0	0	0	0	0	0	0	0	0	0	0	0	0	0	0	13
4cc66fabeedbc576f9bbde9e61741aa6	0	0	0	0	0	0	0	0	0	0	0	0	0	0	0	0	0	0	0	0	0	0	0	0	0	0	0	0	0	0	0	0	0	0	0	0	0	0	0	0	0	0	0	0	0	0	0	0	12
9e8bb4337f6c83aae78ee5b780a1eba1	0	0	0	0	0	0	0	0	0	0	0	0	0	0	0	0	0	0	0	0	0	0	0	0	0	0	0	0	0	0	0	0	0	0	0	0	0	0	0	0	0	0	0	0	0	0	0	0	12
d353f7fc388857fae7a4391ff3fbf9a9	0	0	0	0	0	0	0	0	0	0	0	0	0	0	0	0	0	0	0	0	0	0	0	0	0	0	0	0	0	0	0	0	0	0	0	0	0	0	0	0	0	0	0	0	0	0	0	0	12
02b740a8f8a308d1515a6d9025dd31af	0	0	0	0	0	0	0	0	0	0	0	0	0	0	0	0	0	0	0	0	0	0	0	0	0	0	0	0	0	0	0	0	0	0	0	0	0	0	0	0	0	0	0	0	0	0	0	0	12
13d23e21172c34925ffc445c791dec7c	0	0	0	0	0	0	0	0	0	0	0	0	0	0	0	0	0	0	0	0	0	0	0	0	0	0	0	0	0	0	0	0	0	0	0	0	0	0	0	0	0	0	0	0	0	0	0	0	9
87392c6f6ef4b2935e0ab6018251f913	0	0	0	0	0	0	0	0	0	0	0	0	0	0	0	0	0	0	0	0	0	0	0	0	0	0	0	0	0	0	0	0	0	0	0	0	0	0	0	0	0	0	0	0	0	0	0	0	9
c51fb07e086b801c8f53f3b4b23711f3	0	0	0	0	0	0	0	0	0	0	0	0	0	0	0	0	0	0	0	0	0	0	0	0	0	0	0	0	0	0	0	0	0	0	0	0	0	0	0	0	0	0	0	0	0	0	0	0	8
0f7b5474ec16e580059edb7839166eb4	0	0	0	0	0	0	0	0	0	0	0	0	0	0	0	0	0	0	0	0	0	0	0	0	0	0	0	0	0	0	0	0	0	0	0	0	0	0	0	0	0	0	0	0	0	0	0	0	7
e33cfc0168672a939c06884735681289	0	0	0	0	0	0	0	0	0	0	0	0	0	0	0	0	0	0	0	0	0	0	0	0	0	0	0	0	0	0	0	0	0	0	0	0	0	0	0	0	0	0	0	0	0	0	0	0	7
e9441d36fe4c6f4a2279d40e03d863ce	0	0	0	0	0	0	0	0	0	0	0	0	0	0	0	0	0	0	0	0	0	0	0	0	0	0	0	0	0	0	0	0	0	0	0	0	0	0	0	0	0	0	0	0	0	0	0	0	7
f9ac470e09794132f2fc4c3a887d9efd	0	0	0	0	0	0	0	0	0	0	0	0	0	0	0	0	0	0	0	0	0	0	0	0	0	0	0	0	0	0	0	0	0	0	0	0	0	0	0	0	0	0	0	0	0	0	0	0	7
6bacb8409a6c1b371f80a1aa9406c496	0	0	0	0	0	0	0	0	0	0	0	0	0	0	0	0	0	0	0	0	0	0	0	0	0	0	0	0	0	0	0	0	0	0	0	0	0	0	0	0	0	0	0	0	0	0	0	0	7
08083553f81301c157d90fcb18f3344a	0	0	0	0	0	0	0	0	0	0	0	0	0	0	0	0	0	0	0	0	0	0	0	0	0	0	0	0	0	0	0	0	0	0	0	0	0	0	0	0	0	0	0	0	0	0	0	0	6
e677ca9de1ebd275171ab2708d51b967	0	0	0	0	0	0	0	0	0	0	0	0	0	0	0	0	0	0	0	0	0	0	0	0	0	0	0	0	0	0	0	0	0	0	0	0	0	0	0	0	0	0	0	0	0	0	0	0	4
c86526e65a66d14aeff5b99912d45f41	0	0	0	0	0	0	0	0	0	0	0	0	0	0	0	0	0	0	0	0	0	0	0	0	0	0	0	0	0	0	0	0	0	0	0	0	0	0	0	0	0	0	0	0	0	0	0	0	4
3b35bab3af414af1f7df9ea21250926f	0	0	0	0	0	0	0	0	0	0	0	0	0	0	0	0	0	0	0	0	0	0	0	0	0	0	0	0	0	0	0	0	0	0	0	0	0	0	0	0	0	0	0	0	0	0	0	0	4
a7fa409755c99f0650fab792dae8ec1b	0	0	0	0	0	0	0	0	0	0	0	0	0	0	0	0	0	0	0	0	0	0	0	0	0	0	0	0	0	0	0	0	0	0	0	0	0	0	0	0	0	0	0	0	0	0	0	0	4
de43bb171da7bfd24389400e2b41cba6	0	0	0	0	0	0	0	0	0	0	0	0	0	0	0	0	0	0	0	0	0	0	0	0	0	0	0	0	0	0	0	0	0	0	0	0	0	0	0	0	0	0	0	0	0	0	0	0	4
ac21141bb8d4c96718642a2f9b5028de	0	0	0	0	0	0	0	0	0	0	0	0	0	0	0	0	0	0	0	0	0	0	0	0	0	0	0	0	0	0	0	0	0	0	0	0	0	0	0	0	0	0	0	0	0	0	0	0	3
cb15c580ae473b58107c6d678cf6f1ff	0	0	0	0	0	0	0	0	0	0	0	0	0	0	0	0	0	0	0	0	0	0	0	0	0	0	0	0	0	0	0	0	0	0	0	0	0	0	0	0	0	0	0	0	0	0	0	0	3
305270d9808615839ce04a95d73abd59	0	0	0	0	0	0	0	0	0	0	0	0	0	0	0	0	0	0	0	0	0	0	0	0	0	0	0	0	0	0	0	0	0	0	0	0	0	0	0	0	0	0	0	0	0	0	0	0	3
d8f56df7acde9e6e7783eaf450e87d90	0	0	0	0	0	0	0	0	0	0	0	0	0	0	0	0	0	0	0	0	0	0	0	0	0	0	0	0	0	0	0	0	0	0	0	0	0	0	0	0	0	0	0	0	0	0	0	0	3
af65e2d85dc2b36dfc9a4b3d01206e93	0	0	0	0	0	0	0	0	0	0	0	0	0	0	0	0	0	0	0	0	0	0	0	0	0	0	0	0	0	0	0	0	0	0	0	0	0	0	0	0	0	0	0	0	0	0	0	0	3
8c013a7990c37474bf524ed30169951f	0	0	0	0	0	0	0	0	0	0	0	0	0	0	0	0	0	0	0	0	0	0	0	0	0	0	0	0	0	0	0	0	0	0	0	0	0	0	0	0	0	0	0	0	0	0	0	0	2
dda79d49ede19878bdb6eb8ee34bc99e	0	0	0	0	0	0	0	0	0	0	0	0	0	0	0	0	0	0	0	0	0	0	0	0	0	0	0	0	0	0	0	0	0	0	0	0	0	0	0	0	0	0	0	0	0	0	0	0	2
0b262271fef9da7acd137a30f4037519	0	0	0	0	0	0	0	0	0	0	0	0	0	0	0	0	0	0	0	0	0	0	0	0	0	0	0	0	0	0	0	0	0	0	0	0	0	0	0	0	0	0	0	0	0	0	0	0	2
951a5b3c96fee7b860279b09c6e31e02	0	0	0	0	0	0	0	0	0	0	0	0	0	0	0	0	0	0	0	0	0	0	0	0	0	0	0	0	0	0	0	0	0	0	0	0	0	0	0	0	0	0	0	0	0	0	0	0	2
f00b144b43fa90da1b05851419e05b70	0	0	0	0	0	0	0	0	0	0	0	0	0	0	0	0	0	0	0	0	0	0	0	0	0	0	0	0	0	0	0	0	0	0	0	0	0	0	0	0	0	0	0	0	0	0	0	0	1
597ddd59c4630075ab7282d53fce1dbc	0	0	0	0	0	0	0	0	0	0	0	0	0	0	0	0	0	0	0	0	0	0	0	0	0	0	0	0	0	0	0	0	0	0	0	0	0	0	0	0	0	0	0	0	0	0	0	0	1
1b75696c5a719eb664ae59515a115f48	0	0	0	0	0	0	0	0	0	0	0	0	0	0	0	0	0	0	0	0	0	0	0	0	0	0	0	0	0	0	0	0	0	0	0	0	0	0	0	0	0	0	0	0	0	0	0	0	1
cd6a5e53b5302a1ddaab78a247b4cd4f	0	0	0	0	0	0	0	0	0	0	0	0	0	0	0	0	0	0	0	0	0	0	0	0	0	0	0	0	0	0	0	0	0	0	0	0	0	0	0	0	0	0	0	0	0	0	0	0	0
d8917cb54146464c1f43c1769438e64f	0	0	0	0	0	0	0	0	0	0	0	0	0	0	0	0	0	0	0	0	0	0	0	0	0	0	0	0	0	0	0	0	0	0	0	0	0	0	0	0	0	0	0	0	0	0	0	0	0
59003444ad1fc119cc1ef354b57d2031	0	0	0	0	0	0	0	0	0	0	0	0	0	0	0	0	0	0	0	0	0	0	0	0	0	0	0	0	0	0	0	0	0	0	0	0	0	0	0	0	0	0	0	0	0	0	0	0	0
c43270d964a2a433b9fcc6d53c4d8a06	0	0	0	0	0	0	0	0	0	0	0	0	0	0	0	0	0	0	0	0	0	0	0	0	0	0	0	0	0	0	0	0	0	0	0	0	0	0	0	0	0	0	0	0	0	0	0	0	0
f72dda6337d9813764642516e8c27bc6	0	0	0	0	0	0	0	0	0	0	0	0	0	0	0	0	0	0	0	0	0	0	0	0	0	0	0	0	0	0	0	0	0	0	0	0	0	0	0	0	0	0	0	0	0	0	0	0	0
2599e18d45b8ba634de4ea978a6c0bd8	0	0	0	0	0	0	0	0	0	0	0	0	0	0	0	0	0	0	0	0	0	0	0	0	0	0	0	0	0	0	0	0	0	0	0	0	0	0	0	0	0	0	0	0	0	0	0	0	0
d747f590af12b2e6bac7215e9d7a58ea	0	0	0	0	0	0	0	0	0	0	0	0	0	0	0	0	0	0	0	0	0	0	0	0	0	0	0	0	0	0	0	0	0	0	0	0	0	0	0	0	0	0	0	0	0	0	0	0	0
42650ed79032fe6aa96e1949e8086c1f	0	0	0	0	0	0	0	0	0	0	0	0	0	0	0	0	0	0	0	0	0	0	0	0	0	0	0	0	0	0	0	0	0	0	0	0	0	0	0	0	0	0	0	0	0	0	0	0	0
dadcb002d60571eb9cadae59679652c8	0	0	0	0	0	0	0	0	0	0	0	0	0	0	0	0	0	0	0	0	0	0	0	0	0	0	0	0	0	0	0	0	0	0	0	0	0	0	0	0	0	0	0	0	0	0	0	0	0
5bc32da21a089ee26d0097f5856c3bb8	0	0	0	0	0	0	0	0	0	0	0	0	0	0	0	0	0	0	0	0	0	0	0	0	0	0	0	0	0	0	0	0	0	0	0	0	0	0	0	0	0	0	0	0	0	0	0	0	0
f057a5846834fbe995a0fdab60e4825e	0	0	0	0	0	0	0	0	0	0	0	0	0	0	0	0	0	0	0	0	0	0	0	0	0	0	0	0	0	0	0	0	0	0	0	0	0	0	0	0	0	0	0	0	0	0	0	0	0
3efc716edea7f638ebce0aa52346394f	0	0	0	0	0	0	0	0	0	0	0	0	0	0	0	0	0	0	0	0	0	0	0	0	0	0	0	0	0	0	0	0	0	0	0	0	0	0	0	0	0	0	0	0	0	0	0	0	0
fd3692f629ec487413eaaf329137a9e4	0	0	0	0	0	0	0	0	0	0	0	0	0	0	0	0	0	0	0	0	0	0	0	0	0	0	0	0	0	0	0	0	0	0	0	0	0	0	0	0	0	0	0	0	0	0	0	0	0
24017909f6612e21ebf0bfc572953286	0	0	0	0	0	0	0	0	0	0	0	0	0	0	0	0	0	0	0	0	0	0	0	0	0	0	0	0	0	0	0	0	0	0	0	0	0	0	0	0	0	0	0	0	0	0	0	0	0
c6a3f07a9494157108acbf9fe91c6666	0	0	0	0	0	0	0	0	0	0	0	0	0	0	0	0	0	0	0	0	0	0	0	0	0	0	0	0	0	0	0	0	0	0	0	0	0	0	0	0	0	0	0	0	0	0	0	0	0
739b41a0870b54d37c786e32313a751f	0	0	0	0	0	0	0	0	0	0	0	0	0	0	0	0	0	0	0	0	0	0	0	0	0	0	0	0	0	0	0	0	0	0	0	0	0	0	0	0	0	0	0	0	0	0	0	0	0
79be37ba9c4d1be1f4f6658427bb4b40	0	0	0	0	0	0	0	0	0	0	0	0	0	0	0	0	0	0	0	0	0	0	0	0	0	0	0	0	0	0	0	0	0	0	0	0	0	0	0	0	0	0	0	0	0	0	0	0	0
7d66b7c91c65526dd3dc9ca0ce6d519a	0	0	0	0	0	0	0	0	0	0	0	0	0	0	0	0	0	0	0	0	0	0	0	0	0	0	0	0	0	0	0	0	0	0	0	0	0	0	0	0	0	0	0	0	0	0	0	0	0
fee6d1a60823d56eaa001eee1cb1875d	0	0	0	0	0	0	0	0	0	0	0	0	0	0	0	0	0	0	0	0	0	0	0	0	0	0	0	0	0	0	0	0	0	0	0	0	0	0	0	0	0	0	0	0	0	0	0	0	0
3c68a03001aca9d93afaef6835b4cc6c	0	0	0	0	0	0	0	0	0	0	0	0	0	0	0	0	0	0	0	0	0	0	0	0	0	0	0	0	0	0	0	0	0	0	0	0	0	0	0	0	0	0	0	0	0	0	0	0	0
5d01395dbc3936d938a662168e54f618	0	0	0	0	0	0	0	0	0	0	0	0	0	0	0	0	0	0	0	0	0	0	0	0	0	0	0	0	0	0	0	0	0	0	0	0	0	0	0	0	0	0	0	0	0	0	0	0	0
860ee9d25412d84bb03edffb8e26b70d	0	0	0	0	0	0	0	0	0	0	0	0	0	0	0	0	0	0	0	0	0	0	0	0	0	0	0	0	0	0	0	0	0	0	0	0	0	0	0	0	0	0	0	0	0	0	0	0	0
ffff23485f59fb8297058cf56f756beb	0	0	0	0	0	0	0	0	0	0	0	0	0	0	0	0	0	0	0	0	0	0	0	0	0	0	0	0	0	0	0	0	0	0	0	0	0	0	0	0	0	0	0	0	0	0	0	0	0
3eb15c99eee0f041bc251edd90e35afd	0	0	0	0	0	0	0	0	0	0	0	0	0	0	0	0	0	0	0	0	0	0	0	0	0	0	0	0	0	0	0	0	0	0	0	0	0	0	0	0	0	0	0	0	0	0	0	0	0
5298eb0a2a578282c1cc0802bd7ca090	0	0	0	0	0	0	0	0	0	0	0	0	0	0	0	0	0	0	0	0	0	0	0	0	0	0	0	0	0	0	0	0	0	0	0	0	0	0	0	0	0	0	0	0	0	0	0	0	0
865a6a38064640d650e898f72d85c10d	0	0	0	0	0	0	0	0	0	0	0	0	0	0	0	0	0	0	0	0	0	0	0	0	0	0	0	0	0	0	0	0	0	0	0	0	0	0	0	0	0	0	0	0	0	0	0	0	0
9433738094026a5afb0e665198460218	0	0	0	0	0	0	0	0	0	0	0	0	0	0	0	0	0	0	0	0	0	0	0	0	0	0	0	0	0	0	0	0	0	0	0	0	0	0	0	0	0	0	0	0	0	0	0	0	0
486bc7bc982ec2db0e1c20e6e3f3d0a4	0	0	0	0	0	0	0	0	0	0	0	0	0	0	0	0	0	0	0	0	0	0	0	0	0	0	0	0	0	0	0	0	0	0	0	0	0	0	0	0	0	0	0	0	0	0	0	0	0
4d6c7d6bf58b619b7e20d4e084ed7f9e	0	0	0	0	0	0	0	0	0	0	0	0	0	0	0	0	0	0	0	0	0	0	0	0	0	0	0	0	0	0	0	0	0	0	0	0	0	0	0	0	0	0	0	0	0	0	0	0	0
7dea9ce4f46fddc4741b3be4c488d39e	0	0	0	0	0	0	0	0	0	0	0	0	0	0	0	0	0	0	0	0	0	0	0	0	0	0	0	0	0	0	0	0	0	0	0	0	0	0	0	0	0	0	0	0	0	0	0	0	0
60a0ab01bbdf77633804d3f771bf812d	0	0	0	0	0	0	0	0	0	0	0	0	0	0	0	0	0	0	0	0	0	0	0	0	0	0	0	0	0	0	0	0	0	0	0	0	0	0	0	0	0	0	0	0	0	0	0	0	0
bcd29c14eae7e6e597cf17931e8140f9	0	0	0	0	0	0	0	0	0	0	0	0	0	0	0	0	0	0	0	0	0	0	0	0	0	0	0	0	0	0	0	0	0	0	0	0	0	0	0	0	0	0	0	0	0	0	0	0	0
2117b62d73295ff2063dc3119b2c472b	0	0	0	0	0	0	0	0	0	0	0	0	0	0	0	0	0	0	0	0	0	0	0	0	0	0	0	0	0	0	0	0	0	0	0	0	0	0	0	0	0	0	0	0	0	0	0	0	0
fdc21b93dc08ccdb2e61d0c57153a1fb	0	0	0	0	0	0	0	0	0	0	0	0	0	0	0	0	0	0	0	0	0	0	0	0	0	0	0	0	0	0	0	0	0	0	0	0	0	0	0	0	0	0	0	0	0	0	0	0	0
a52898dcb93b78282d9bcf2d85fe5f95	0	0	0	0	0	0	0	0	0	0	0	0	0	0	0	0	0	0	0	0	0	0	0	0	0	0	0	0	0	0	0	0	0	0	0	0	0	0	0	0	0	0	0	0	0	0	0	0	0
1629851f4602c0034e082a286238edfc	0	0	0	0	0	0	0	0	0	0	0	0	0	0	0	0	0	0	0	0	0	0	0	0	0	0	0	0	0	0	0	0	0	0	0	0	0	0	0	0	0	0	0	0	0	0	0	0	0
aa13654b980b29fad0fd4ab26f6ae586	0	0	0	0	0	0	0	0	0	0	0	0	0	0	0	0	0	0	0	0	0	0	0	0	0	0	0	0	0	0	0	0	0	0	0	0	0	0	0	0	0	0	0	0	0	0	0	0	0
80909b085c90fc0b5734a3fcabb95f9c	0	0	0	0	0	0	0	0	0	0	0	0	0	0	0	0	0	0	0	0	0	0	0	0	0	0	0	0	0	0	0	0	0	0	0	0	0	0	0	0	0	0	0	0	0	0	0	0	0
5cb292721cf7d0d509c59e62f1721307	0	0	0	0	0	0	0	0	0	0	0	0	0	0	0	0	0	0	0	0	0	0	0	0	0	0	0	0	0	0	0	0	0	0	0	0	0	0	0	0	0	0	0	0	0	0	0	0	0
814de1f81870ce020e879d7ed190367b	0	0	0	0	0	0	0	0	0	0	0	0	0	0	0	0	0	0	0	0	0	0	0	0	0	0	0	0	0	0	0	0	0	0	0	0	0	0	0	0	0	0	0	0	0	0	0	0	0
39468d46d959506c63e73bba9973c503	0	0	0	0	0	0	0	0	0	0	0	0	0	0	0	0	0	0	0	0	0	0	0	0	0	0	0	0	0	0	0	0	0	0	0	0	0	0	0	0	0	0	0	0	0	0	0	0	0
4c6c1d2e9b610ceec035fe14e7aee59d	0	0	0	0	0	0	0	0	0	0	0	0	0	0	0	0	0	0	0	0	0	0	0	0	0	0	0	0	0	0	0	0	0	0	0	0	0	0	0	0	0	0	0	0	0	0	0	0	0
ba417255642cfebb890b589c306cb1b2	0	0	0	0	0	0	0	0	0	0	0	0	0	0	0	0	0	0	0	0	0	0	0	0	0	0	0	0	0	0	0	0	0	0	0	0	0	0	0	0	0	0	0	0	0	0	0	0	0
80a7a5285b3c37ac7f7ce9eb2278a438	0	0	0	0	0	0	0	0	0	0	0	0	0	0	0	0	0	0	0	0	0	0	0	0	0	0	0	0	0	0	0	0	0	0	0	0	0	0	0	0	0	0	0	0	0	0	0	0	0
9d264118ee4817b346609e64c5be3fd0	0	0	0	0	0	0	0	0	0	0	0	0	0	0	0	0	0	0	0	0	0	0	0	0	0	0	0	0	0	0	0	0	0	0	0	0	0	0	0	0	0	0	0	0	0	0	0	0	0
89c426f5d081bb535ce090c11adce920	0	0	0	0	0	0	0	0	0	0	0	0	0	0	0	0	0	0	0	0	0	0	0	0	0	0	0	0	0	0	0	0	0	0	0	0	0	0	0	0	0	0	0	0	0	0	0	0	0
892e960df9f4ebb5efd86e67e05e72d1	0	0	0	0	0	0	0	0	0	0	0	0	0	0	0	0	0	0	0	0	0	0	0	0	0	0	0	0	0	0	0	0	0	0	0	0	0	0	0	0	0	0	0	0	0	0	0	0	0
09711a6e8aa4e45306edac9d37b7337a	0	0	0	0	0	0	0	0	0	0	0	0	0	0	0	0	0	0	0	0	0	0	0	0	0	0	0	0	0	0	0	0	0	0	0	0	0	0	0	0	0	0	0	0	0	0	0	0	0
b5ca59e4fa5e1dc03b7f96910b448950	0	0	0	0	0	0	0	0	0	0	0	0	0	0	0	0	0	0	0	0	0	0	0	0	0	0	0	0	0	0	0	0	0	0	0	0	0	0	0	0	0	0	0	0	0	0	0	0	0
5c42cd661271142d85ac047324981d36	0	0	0	0	0	0	0	0	0	0	0	0	0	0	0	0	0	0	0	0	0	0	0	0	0	0	0	0	0	0	0	0	0	0	0	0	0	0	0	0	0	0	0	0	0	0	0	0	0
af904f0f13e2fb2bc479b4797e9369c8	0	0	0	0	0	0	0	0	0	0	0	0	0	0	0	0	0	0	0	0	0	0	0	0	0	0	0	0	0	0	0	0	0	0	0	0	0	0	0	0	0	0	0	0	0	0	0	0	0
63bb1ec24d9eb0b37dc10a9ad1dd95e3	0	0	0	0	0	0	0	0	0	0	0	0	0	0	0	0	0	0	0	0	0	0	0	0	0	0	0	0	0	0	0	0	0	0	0	0	0	0	0	0	0	0	0	0	0	0	0	0	0
5b812d01f22eaf4d0641795717a6f8ed	0	0	0	0	0	0	0	0	0	0	0	0	0	0	0	0	0	0	0	0	0	0	0	0	0	0	0	0	0	0	0	0	0	0	0	0	0	0	0	0	0	0	0	0	0	0	0	0	0
76b4618cfbb785d3cec5c46293f423da	0	0	0	0	0	0	0	0	0	0	0	0	0	0	0	0	0	0	0	0	0	0	0	0	0	0	0	0	0	0	0	0	0	0	0	0	0	0	0	0	0	0	0	0	0	0	0	0	0
8e9fdd04d8cd07ea344648303c6399d7	0	0	0	0	0	0	0	0	0	0	0	0	0	0	0	0	0	0	0	0	0	0	0	0	0	0	0	0	0	0	0	0	0	0	0	0	0	0	0	0	0	0	0	0	0	0	0	0	0
8c44354dfea96f22ae933bbd361bcc2f	0	0	0	0	0	0	0	0	0	0	0	0	0	0	0	0	0	0	0	0	0	0	0	0	0	0	0	0	0	0	0	0	0	0	0	0	0	0	0	0	0	0	0	0	0	0	0	0	0
c7e8b0f414d4f15067618b4f258e9c6e	0	0	0	0	0	0	0	0	0	0	0	0	0	0	0	0	0	0	0	0	0	0	0	0	0	0	0	0	0	0	0	0	0	0	0	0	0	0	0	0	0	0	0	0	0	0	0	0	0
85a2bbd1f49688e40e6f855e675fcc47	0	0	0	0	0	0	0	0	0	0	0	0	0	0	0	0	0	0	0	0	0	0	0	0	0	0	0	0	0	0	0	0	0	0	0	0	0	0	0	0	0	0	0	0	0	0	0	0	0
db38a339161f81b126f40fdad4a3999f	0	0	0	0	0	0	0	0	0	0	0	0	0	0	0	0	0	0	0	0	0	0	0	0	0	0	0	0	0	0	0	0	0	0	0	0	0	0	0	0	0	0	0	0	0	0	0	0	0
410b02a30434fa62dbdfa65819c7a5bb	0	0	0	0	0	0	0	0	0	0	0	0	0	0	0	0	0	0	0	0	0	0	0	0	0	0	0	0	0	0	0	0	0	0	0	0	0	0	0	0	0	0	0	0	0	0	0	0	0
7d7bdb5e3f131b2a7b4d7a7b52a861f6	0	0	0	0	0	0	0	0	0	0	0	0	0	0	0	0	0	0	0	0	0	0	0	0	0	0	0	0	0	0	0	0	0	0	0	0	0	0	0	0	0	0	0	0	0	0	0	0	0
026f24ca95d21d32b922998220783685	0	0	0	0	0	0	0	0	0	0	0	0	0	0	0	0	0	0	0	0	0	0	0	0	0	0	0	0	0	0	0	0	0	0	0	0	0	0	0	0	0	0	0	0	0	0	0	0	0
3dfa70a9ab29c607104fa6f7d03223fe	0	0	0	0	0	0	0	0	0	0	0	0	0	0	0	0	0	0	0	0	0	0	0	0	0	0	0	0	0	0	0	0	0	0	0	0	0	0	0	0	0	0	0	0	0	0	0	0	0
7ff7010b2899022ccb15fe279769f105	0	0	0	0	0	0	0	0	0	0	0	0	0	0	0	0	0	0	0	0	0	0	0	0	0	0	0	0	0	0	0	0	0	0	0	0	0	0	0	0	0	0	0	0	0	0	0	0	0
a9a9b6eafc82418fca37081fca9b99d4	0	0	0	0	0	0	0	0	0	0	0	0	0	0	0	0	0	0	0	0	0	0	0	0	0	0	0	0	0	0	0	0	0	0	0	0	0	0	0	0	0	0	0	0	0	0	0	0	0
006b73d1456c429fc927701c7d85ce1a	0	0	0	0	0	0	0	0	0	0	0	0	0	0	0	0	0	0	0	0	0	0	0	0	0	0	0	0	0	0	0	0	0	0	0	0	0	0	0	0	0	0	0	0	0	0	0	0	0
6aee0209cb8169d90147c3646e0be7ff	0	0	0	0	0	0	0	0	0	0	0	0	0	0	0	0	0	0	0	0	0	0	0	0	0	0	0	0	0	0	0	0	0	0	0	0	0	0	0	0	0	0	0	0	0	0	0	0	0
1968d12625c776f8d5f5b8d225ea4e7b	0	0	0	0	0	0	0	0	0	0	0	0	0	0	0	0	0	0	0	0	0	0	0	0	0	0	0	0	0	0	0	0	0	0	0	0	0	0	0	0	0	0	0	0	0	0	0	0	0
6b72db5d641df3e0213741f9c17eb5fe	0	0	0	0	0	0	0	0	0	0	0	0	0	0	0	0	0	0	0	0	0	0	0	0	0	0	0	0	0	0	0	0	0	0	0	0	0	0	0	0	0	0	0	0	0	0	0	0	0
675224c769df53546a12d74f4644c8aa	0	0	0	0	0	0	0	0	0	0	0	0	0	0	0	0	0	0	0	0	0	0	0	0	0	0	0	0	0	0	0	0	0	0	0	0	0	0	0	0	0	0	0	0	0	0	0	0	0
165228efaf649ce5e912c2acd68b5d73	0	0	0	0	0	0	0	0	0	0	0	0	0	0	0	0	0	0	0	0	0	0	0	0	0	0	0	0	0	0	0	0	0	0	0	0	0	0	0	0	0	0	0	0	0	0	0	0	0
8b638a18c732e3adfe236c14f12192cb	0	0	0	0	0	0	0	0	0	0	0	0	0	0	0	0	0	0	0	0	0	0	0	0	0	0	0	0	0	0	0	0	0	0	0	0	0	0	0	0	0	0	0	0	0	0	0	0	0
ef72fb2f7f3bc299211317dbd80120ae	0	0	0	0	0	0	0	0	0	0	0	0	0	0	0	0	0	0	0	0	0	0	0	0	0	0	0	0	0	0	0	0	0	0	0	0	0	0	0	0	0	0	0	0	0	0	0	0	0
f12317fcc3deec88048a87263bd10e7c	0	0	0	0	0	0	0	0	0	0	0	0	0	0	0	0	0	0	0	0	0	0	0	0	0	0	0	0	0	0	0	0	0	0	0	0	0	0	0	0	0	0	0	0	0	0	0	0	0
32caa73f76a6106ae64c3b691f2270cc	0	0	0	0	0	0	0	0	0	0	0	0	0	0	0	0	0	0	0	0	0	0	0	0	0	0	0	0	0	0	0	0	0	0	0	0	0	0	0	0	0	0	0	0	0	0	0	0	0
58800576b6b12d03abda5a4a0437410e	0	0	0	0	0	0	0	0	0	0	0	0	0	0	0	0	0	0	0	0	0	0	0	0	0	0	0	0	0	0	0	0	0	0	0	0	0	0	0	0	0	0	0	0	0	0	0	0	0
065de8dfed1cf64e3f18ba905f368371	0	0	0	0	0	0	0	0	0	0	0	0	0	0	0	0	0	0	0	0	0	0	0	0	0	0	0	0	0	0	0	0	0	0	0	0	0	0	0	0	0	0	0	0	0	0	0	0	0
e0b10061b4bbd97a40830184d0a11b24	0	0	0	0	0	0	0	0	0	0	0	0	0	0	0	0	0	0	0	0	0	0	0	0	0	0	0	0	0	0	0	0	0	0	0	0	0	0	0	0	0	0	0	0	0	0	0	0	0
8a524dcb2ff90b610e16ac83bf1915c9	0	0	0	0	0	0	0	0	0	0	0	0	0	0	0	0	0	0	0	0	0	0	0	0	0	0	0	0	0	0	0	0	0	0	0	0	0	0	0	0	0	0	0	0	0	0	0	0	0
bca643c1297c5930ab51e7d469425c2a	0	0	0	0	0	0	0	0	0	0	0	0	0	0	0	0	0	0	0	0	0	0	0	0	0	0	0	0	0	0	0	0	0	0	0	0	0	0	0	0	0	0	0	0	0	0	0	0	0
f04af2625aaf52cb9342c27a93b23224	0	0	0	0	0	0	0	0	0	0	0	0	0	0	0	0	0	0	0	0	0	0	0	0	0	0	0	0	0	0	0	0	0	0	0	0	0	0	0	0	0	0	0	0	0	0	0	0	0
33695891eabd551c9e1da6b30d32133e	0	0	0	0	0	0	0	0	0	0	0	0	0	0	0	0	0	0	0	0	0	0	0	0	0	0	0	0	0	0	0	0	0	0	0	0	0	0	0	0	0	0	0	0	0	0	0	0	0
7d27a2eb845d2bdf6e18fbb0d8be1c34	0	0	0	0	0	0	0	0	0	0	0	0	0	0	0	0	0	0	0	0	0	0	0	0	0	0	0	0	0	0	0	0	0	0	0	0	0	0	0	0	0	0	0	0	0	0	0	0	0
54bda13f63f74cd1027799ce6be1b731	0	0	0	0	0	0	0	0	0	0	0	0	0	0	0	0	0	0	0	0	0	0	0	0	0	0	0	0	0	0	0	0	0	0	0	0	0	0	0	0	0	0	0	0	0	0	0	0	0
2318c46f8b9b8827128767a9f8fbfe0a	0	0	0	0	0	0	0	0	0	0	0	0	0	0	0	0	0	0	0	0	0	0	0	0	0	0	0	0	0	0	0	0	0	0	0	0	0	0	0	0	0	0	0	0	0	0	0	0	0
803b38b13b4094731408c78cef907bab	0	0	0	0	0	0	0	0	0	0	0	0	0	0	0	0	0	0	0	0	0	0	0	0	0	0	0	0	0	0	0	0	0	0	0	0	0	0	0	0	0	0	0	0	0	0	0	0	0
0a9c70819f814ddbe18182864f185b93	0	0	0	0	0	0	0	0	0	0	0	0	0	0	0	0	0	0	0	0	0	0	0	0	0	0	0	0	0	0	0	0	0	0	0	0	0	0	0	0	0	0	0	0	0	0	0	0	0
219c7ffbc0bf87c95b4144199669e449	0	0	0	0	0	0	0	0	0	0	0	0	0	0	0	0	0	0	0	0	0	0	0	0	0	0	0	0	0	0	0	0	0	0	0	0	0	0	0	0	0	0	0	0	0	0	0	0	0
11e48729e16b9dd4e88c073cd8025584	0	0	0	0	0	0	0	0	0	0	0	0	0	0	0	0	0	0	0	0	0	0	0	0	0	0	0	0	0	0	0	0	0	0	0	0	0	0	0	0	0	0	0	0	0	0	0	0	0
991d75a90525a55bd073aa1e890f2668	0	0	0	0	0	0	0	0	0	0	0	0	0	0	0	0	0	0	0	0	0	0	0	0	0	0	0	0	0	0	0	0	0	0	0	0	0	0	0	0	0	0	0	0	0	0	0	0	0
f09352d02182a23bafc6691eb5b49d33	0	0	0	0	0	0	0	0	0	0	0	0	0	0	0	0	0	0	0	0	0	0	0	0	0	0	0	0	0	0	0	0	0	0	0	0	0	0	0	0	0	0	0	0	0	0	0	0	0
f59f30fa823ffdafb6847b2e20518b23	0	0	0	0	0	0	0	0	0	0	0	0	0	0	0	0	0	0	0	0	0	0	0	0	0	0	0	0	0	0	0	0	0	0	0	0	0	0	0	0	0	0	0	0	0	0	0	0	0
9e753513747508abe088d8303cc7536d	0	0	0	0	0	0	0	0	0	0	0	0	0	0	0	0	0	0	0	0	0	0	0	0	0	0	0	0	0	0	0	0	0	0	0	0	0	0	0	0	0	0	0	0	0	0	0	0	0
11b2235867ac471500c0a806fbf35925	0	0	0	0	0	0	0	0	0	0	0	0	0	0	0	0	0	0	0	0	0	0	0	0	0	0	0	0	0	0	0	0	0	0	0	0	0	0	0	0	0	0	0	0	0	0	0	0	0
bf776665c957801b23b2214ceb70cbc3	0	0	0	0	0	0	0	0	0	0	0	0	0	0	0	0	0	0	0	0	0	0	0	0	0	0	0	0	0	0	0	0	0	0	0	0	0	0	0	0	0	0	0	0	0	0	0	0	0
b74d0813723ba576faf82184e2dc15a8	0	0	0	0	0	0	0	0	0	0	0	0	0	0	0	0	0	0	0	0	0	0	0	0	0	0	0	0	0	0	0	0	0	0	0	0	0	0	0	0	0	0	0	0	0	0	0	0	0
8bf49a1074cd208014bc19ebbe1e96c8	0	0	0	0	0	0	0	0	0	0	0	0	0	0	0	0	0	0	0	0	0	0	0	0	0	0	0	0	0	0	0	0	0	0	0	0	0	0	0	0	0	0	0	0	0	0	0	0	0
0530cb9f91dda9cbfa1a1df1e4ce0993	0	0	0	0	0	0	0	0	0	0	0	0	0	0	0	0	0	0	0	0	0	0	0	0	0	0	0	0	0	0	0	0	0	0	0	0	0	0	0	0	0	0	0	0	0	0	0	0	0
d658825151496bf8f35cca02a95b7f8a	0	0	0	0	0	0	0	0	0	0	0	0	0	0	0	0	0	0	0	0	0	0	0	0	0	0	0	0	0	0	0	0	0	0	0	0	0	0	0	0	0	0	0	0	0	0	0	0	0
85a1615e6dd3740ab72cbc15169f078b	0	0	0	0	0	0	0	0	0	0	0	0	0	0	0	0	0	0	0	0	0	0	0	0	0	0	0	0	0	0	0	0	0	0	0	0	0	0	0	0	0	0	0	0	0	0	0	0	0
3336d66b0f255da272065cc76e574d19	0	0	0	0	0	0	0	0	0	0	0	0	0	0	0	0	0	0	0	0	0	0	0	0	0	0	0	0	0	0	0	0	0	0	0	0	0	0	0	0	0	0	0	0	0	0	0	0	0
7246ab9eee5be290573ddacb7d551adf	0	0	0	0	0	0	0	0	0	0	0	0	0	0	0	0	0	0	0	0	0	0	0	0	0	0	0	0	0	0	0	0	0	0	0	0	0	0	0	0	0	0	0	0	0	0	0	0	0
9d4a16790500f0d77db121ca609a26eb	0	0	0	0	0	0	0	0	0	0	0	0	0	0	0	0	0	0	0	0	0	0	0	0	0	0	0	0	0	0	0	0	0	0	0	0	0	0	0	0	0	0	0	0	0	0	0	0	0
985336b2b8cf4e40b1c071b02b15e786	0	0	0	0	0	0	0	0	0	0	0	0	0	0	0	0	0	0	0	0	0	0	0	0	0	0	0	0	0	0	0	0	0	0	0	0	0	0	0	0	0	0	0	0	0	0	0	0	0
668f95a555f523c2adc3c96f2e650ab0	0	0	0	0	0	0	0	0	0	0	0	0	0	0	0	0	0	0	0	0	0	0	0	0	0	0	0	0	0	0	0	0	0	0	0	0	0	0	0	0	0	0	0	0	0	0	0	0	0
ad1235bdd54f669d3a60ff6a1da14d9a	0	0	0	0	0	0	0	0	0	0	0	0	0	0	0	0	0	0	0	0	0	0	0	0	0	0	0	0	0	0	0	0	0	0	0	0	0	0	0	0	0	0	0	0	0	0	0	0	0
24488d1dc3e9f6e56020020562dc544b	0	0	0	0	0	0	0	0	0	0	0	0	0	0	0	0	0	0	0	0	0	0	0	0	0	0	0	0	0	0	0	0	0	0	0	0	0	0	0	0	0	0	0	0	0	0	0	0	0
57f9e264e0d8bfcb2ea18e3bbfd0f509	0	0	0	0	0	0	0	0	0	0	0	0	0	0	0	0	0	0	0	0	0	0	0	0	0	0	0	0	0	0	0	0	0	0	0	0	0	0	0	0	0	0	0	0	0	0	0	0	0
5096fe23320b4fc119b9eb6b4dd94f80	0	0	0	0	0	0	0	0	0	0	0	0	0	0	0	0	0	0	0	0	0	0	0	0	0	0	0	0	0	0	0	0	0	0	0	0	0	0	0	0	0	0	0	0	0	0	0	0	0
f16b08998755fcc91c75ef8a41a1ae69	0	0	0	0	0	0	0	0	0	0	0	0	0	0	0	0	0	0	0	0	0	0	0	0	0	0	0	0	0	0	0	0	0	0	0	0	0	0	0	0	0	0	0	0	0	0	0	0	0
4f8d2fe4d54af7d757a55e7291c0e4b6	0	0	0	0	0	0	0	0	0	0	0	0	0	0	0	0	0	0	0	0	0	0	0	0	0	0	0	0	0	0	0	0	0	0	0	0	0	0	0	0	0	0	0	0	0	0	0	0	0
1e311e6b7aa5907fce4f54f056c1c6b6	0	0	0	0	0	0	0	0	0	0	0	0	0	0	0	0	0	0	0	0	0	0	0	0	0	0	0	0	0	0	0	0	0	0	0	0	0	0	0	0	0	0	0	0	0	0	0	0	0
cb0928351618f0b010f856a90f704c22	0	0	0	0	0	0	0	0	0	0	0	0	0	0	0	0	0	0	0	0	0	0	0	0	0	0	0	0	0	0	0	0	0	0	0	0	0	0	0	0	0	0	0	0	0	0	0	0	0
a6a2f9f761b0427830b11729b3358486	0	0	0	0	0	0	0	0	0	0	0	0	0	0	0	0	0	0	0	0	0	0	0	0	0	0	0	0	0	0	0	0	0	0	0	0	0	0	0	0	0	0	0	0	0	0	0	0	0
3b2ab95075019665cd0db8589e5b80e5	0	0	0	0	0	0	0	0	0	0	0	0	0	0	0	0	0	0	0	0	0	0	0	0	0	0	0	0	0	0	0	0	0	0	0	0	0	0	0	0	0	0	0	0	0	0	0	0	0
bc6c8a6dc73a97bf97053e7a2ff7f6fa	0	0	0	0	0	0	0	0	0	0	0	0	0	0	0	0	0	0	0	0	0	0	0	0	0	0	0	0	0	0	0	0	0	0	0	0	0	0	0	0	0	0	0	0	0	0	0	0	0
108bc9364408b92dc2b71f9b4b1fa597	0	0	0	0	0	0	0	0	0	0	0	0	0	0	0	0	0	0	0	0	0	0	0	0	0	0	0	0	0	0	0	0	0	0	0	0	0	0	0	0	0	0	0	0	0	0	0	0	0
36d3f917d707bf97332b5da2bfa445b4	0	0	0	0	0	0	0	0	0	0	0	0	0	0	0	0	0	0	0	0	0	0	0	0	0	0	0	0	0	0	0	0	0	0	0	0	0	0	0	0	0	0	0	0	0	0	0	0	0
cdd8f6d99983c514801090474940a035	0	0	0	0	0	0	0	0	0	0	0	0	0	0	0	0	0	0	0	0	0	0	0	0	0	0	0	0	0	0	0	0	0	0	0	0	0	0	0	0	0	0	0	0	0	0	0	0	0
e98858d0739c1c6e927b4f7248dd7765	0	0	0	0	0	0	0	0	0	0	0	0	0	0	0	0	0	0	0	0	0	0	0	0	0	0	0	0	0	0	0	0	0	0	0	0	0	0	0	0	0	0	0	0	0	0	0	0	0
2bba9bb2e2cc542f754b36e057e9e46d	0	0	0	0	0	0	0	0	0	0	0	0	0	0	0	0	0	0	0	0	0	0	0	0	0	0	0	0	0	0	0	0	0	0	0	0	0	0	0	0	0	0	0	0	0	0	0	0	0
fc3d102be9b229fd6f464b1b6ef7050d	0	0	0	0	0	0	0	0	0	0	0	0	0	0	0	0	0	0	0	0	0	0	0	0	0	0	0	0	0	0	0	0	0	0	0	0	0	0	0	0	0	0	0	0	0	0	0	0	0
6c5a1c5df1bb0c32a4c01847ab504cbf	0	0	0	0	0	0	0	0	0	0	0	0	0	0	0	0	0	0	0	0	0	0	0	0	0	0	0	0	0	0	0	0	0	0	0	0	0	0	0	0	0	0	0	0	0	0	0	0	0
a92a5fdd663159c592048c615e317e92	0	0	0	0	0	0	0	0	0	0	0	0	0	0	0	0	0	0	0	0	0	0	0	0	0	0	0	0	0	0	0	0	0	0	0	0	0	0	0	0	0	0	0	0	0	0	0	0	0
21f2a332281443638979104326d7197a	0	0	0	0	0	0	0	0	0	0	0	0	0	0	0	0	0	0	0	0	0	0	0	0	0	0	0	0	0	0	0	0	0	0	0	0	0	0	0	0	0	0	0	0	0	0	0	0	0
f51bb95fa15014d54fcee4f30a7bbf16	0	0	0	0	0	0	0	0	0	0	0	0	0	0	0	0	0	0	0	0	0	0	0	0	0	0	0	0	0	0	0	0	0	0	0	0	0	0	0	0	0	0	0	0	0	0	0	0	0
c0f649c453e91d229e50cf0b2de6099d	0	0	0	0	0	0	0	0	0	0	0	0	0	0	0	0	0	0	0	0	0	0	0	0	0	0	0	0	0	0	0	0	0	0	0	0	0	0	0	0	0	0	0	0	0	0	0	0	0
6bb8f82740962b0d4d38316eafc017fb	0	0	0	0	0	0	0	0	0	0	0	0	0	0	0	0	0	0	0	0	0	0	0	0	0	0	0	0	0	0	0	0	0	0	0	0	0	0	0	0	0	0	0	0	0	0	0	0	0
fece7fc98c34934a3478fd228bba149c	0	0	0	0	0	0	0	0	0	0	0	0	0	0	0	0	0	0	0	0	0	0	0	0	0	0	0	0	0	0	0	0	0	0	0	0	0	0	0	0	0	0	0	0	0	0	0	0	0
dce8781ba0a0cf43c32e0268f296060b	0	0	0	0	0	0	0	0	0	0	0	0	0	0	0	0	0	0	0	0	0	0	0	0	0	0	0	0	0	0	0	0	0	0	0	0	0	0	0	0	0	0	0	0	0	0	0	0	0
bbd6d06ee5403ad6981b85782c28b898	0	0	0	0	0	0	0	0	0	0	0	0	0	0	0	0	0	0	0	0	0	0	0	0	0	0	0	0	0	0	0	0	0	0	0	0	0	0	0	0	0	0	0	0	0	0	0	0	0
83c89049943168d45b7475f3025102dc	0	0	0	0	0	0	0	0	0	0	0	0	0	0	0	0	0	0	0	0	0	0	0	0	0	0	0	0	0	0	0	0	0	0	0	0	0	0	0	0	0	0	0	0	0	0	0	0	0
ac8c86ba17710166e117e7da1b803364	0	0	0	0	0	0	0	0	0	0	0	0	0	0	0	0	0	0	0	0	0	0	0	0	0	0	0	0	0	0	0	0	0	0	0	0	0	0	0	0	0	0	0	0	0	0	0	0	0
4315bc6011bccffc42b725e10a82442e	0	0	0	0	0	0	0	0	0	0	0	0	0	0	0	0	0	0	0	0	0	0	0	0	0	0	0	0	0	0	0	0	0	0	0	0	0	0	0	0	0	0	0	0	0	0	0	0	0
0a9ed296b7b01fa77fe5208b6456ccdc	0	0	0	0	0	0	0	0	0	0	0	0	0	0	0	0	0	0	0	0	0	0	0	0	0	0	0	0	0	0	0	0	0	0	0	0	0	0	0	0	0	0	0	0	0	0	0	0	0
6b12a430fe6ab35353b37b7d17c7701c	0	0	0	0	0	0	0	0	0	0	0	0	0	0	0	0	0	0	0	0	0	0	0	0	0	0	0	0	0	0	0	0	0	0	0	0	0	0	0	0	0	0	0	0	0	0	0	0	0
94fa797025b36ff23c68cbe08eb988b9	0	0	0	0	0	0	0	0	0	0	0	0	0	0	0	0	0	0	0	0	0	0	0	0	0	0	0	0	0	0	0	0	0	0	0	0	0	0	0	0	0	0	0	0	0	0	0	0	0
2509a269a54297a56bc8ebff4386509a	0	0	0	0	0	0	0	0	0	0	0	0	0	0	0	0	0	0	0	0	0	0	0	0	0	0	0	0	0	0	0	0	0	0	0	0	0	0	0	0	0	0	0	0	0	0	0	0	0
1bfdecad64c75df7dca786a25b227bde	0	0	0	0	0	0	0	0	0	0	0	0	0	0	0	0	0	0	0	0	0	0	0	0	0	0	0	0	0	0	0	0	0	0	0	0	0	0	0	0	0	0	0	0	0	0	0	0	0
f32006b3c56b2184d69da1303388dc5c	0	0	0	0	0	0	0	0	0	0	0	0	0	0	0	0	0	0	0	0	0	0	0	0	0	0	0	0	0	0	0	0	0	0	0	0	0	0	0	0	0	0	0	0	0	0	0	0	0
7c6f0b9ac34f1babf7113efe7e4d7094	0	0	0	0	0	0	0	0	0	0	0	0	0	0	0	0	0	0	0	0	0	0	0	0	0	0	0	0	0	0	0	0	0	0	0	0	0	0	0	0	0	0	0	0	0	0	0	0	0
73b5af4e65123edebf1d79ac065ddd74	0	0	0	0	0	0	0	0	0	0	0	0	0	0	0	0	0	0	0	0	0	0	0	0	0	0	0	0	0	0	0	0	0	0	0	0	0	0	0	0	0	0	0	0	0	0	0	0	0
256adb5e283348a8832f297e6f7b4a93	0	0	0	0	0	0	0	0	0	0	0	0	0	0	0	0	0	0	0	0	0	0	0	0	0	0	0	0	0	0	0	0	0	0	0	0	0	0	0	0	0	0	0	0	0	0	0	0	0
99dd584bb50ec43b2a3be0be6e52cadc	0	0	0	0	0	0	0	0	0	0	0	0	0	0	0	0	0	0	0	0	0	0	0	0	0	0	0	0	0	0	0	0	0	0	0	0	0	0	0	0	0	0	0	0	0	0	0	0	0
0f697128a857cf45de48936148c78148	0	0	0	0	0	0	0	0	0	0	0	0	0	0	0	0	0	0	0	0	0	0	0	0	0	0	0	0	0	0	0	0	0	0	0	0	0	0	0	0	0	0	0	0	0	0	0	0	0
d9da7731bdecf031d332f54205c5ecdb	0	0	0	0	0	0	0	0	0	0	0	0	0	0	0	0	0	0	0	0	0	0	0	0	0	0	0	0	0	0	0	0	0	0	0	0	0	0	0	0	0	0	0	0	0	0	0	0	0
5b91ec37d158db5b1e7ef1701f390ea7	0	0	0	0	0	0	0	0	0	0	0	0	0	0	0	0	0	0	0	0	0	0	0	0	0	0	0	0	0	0	0	0	0	0	0	0	0	0	0	0	0	0	0	0	0	0	0	0	0
360e883dd899715ea470559ed2f4c979	0	0	0	0	0	0	0	0	0	0	0	0	0	0	0	0	0	0	0	0	0	0	0	0	0	0	0	0	0	0	0	0	0	0	0	0	0	0	0	0	0	0	0	0	0	0	0	0	0
329a2ba5ea2d00e88df6e3f08f6dd6c0	0	0	0	0	0	0	0	0	0	0	0	0	0	0	0	0	0	0	0	0	0	0	0	0	0	0	0	0	0	0	0	0	0	0	0	0	0	0	0	0	0	0	0	0	0	0	0	0	0
472dcdb8c5c29d5dd46541e4ba176857	0	0	0	0	0	0	0	0	0	0	0	0	0	0	0	0	0	0	0	0	0	0	0	0	0	0	0	0	0	0	0	0	0	0	0	0	0	0	0	0	0	0	0	0	0	0	0	0	0
4829ce9523e97d2a65740d39b640d32d	0	0	0	0	0	0	0	0	0	0	0	0	0	0	0	0	0	0	0	0	0	0	0	0	0	0	0	0	0	0	0	0	0	0	0	0	0	0	0	0	0	0	0	0	0	0	0	0	0
16c2282e0b472771906e67fc02d74f15	0	0	0	0	0	0	0	0	0	0	0	0	0	0	0	0	0	0	0	0	0	0	0	0	0	0	0	0	0	0	0	0	0	0	0	0	0	0	0	0	0	0	0	0	0	0	0	0	0
3577d8399702db2128f6435e18463db4	0	0	0	0	0	0	0	0	0	0	0	0	0	0	0	0	0	0	0	0	0	0	0	0	0	0	0	0	0	0	0	0	0	0	0	0	0	0	0	0	0	0	0	0	0	0	0	0	0
01fbfa72e500ab717a1560ca24e7fd65	0	0	0	0	0	0	0	0	0	0	0	0	0	0	0	0	0	0	0	0	0	0	0	0	0	0	0	0	0	0	0	0	0	0	0	0	0	0	0	0	0	0	0	0	0	0	0	0	0
f3a095b8ea8b366aa165503db21d6de5	0	0	0	0	0	0	0	0	0	0	0	0	0	0	0	0	0	0	0	0	0	0	0	0	0	0	0	0	0	0	0	0	0	0	0	0	0	0	0	0	0	0	0	0	0	0	0	0	0
a3491b9280ddcae623a7e1aeef400b4d	0	0	0	0	0	0	0	0	0	0	0	0	0	0	0	0	0	0	0	0	0	0	0	0	0	0	0	0	0	0	0	0	0	0	0	0	0	0	0	0	0	0	0	0	0	0	0	0	0
f765349f64c932fc0cac7737d70d4a70	0	0	0	0	0	0	0	0	0	0	0	0	0	0	0	0	0	0	0	0	0	0	0	0	0	0	0	0	0	0	0	0	0	0	0	0	0	0	0	0	0	0	0	0	0	0	0	0	0
241a40648fbdbc20d46e97d9c6b78248	0	0	0	0	0	0	0	0	0	0	0	0	0	0	0	0	0	0	0	0	0	0	0	0	0	0	0	0	0	0	0	0	0	0	0	0	0	0	0	0	0	0	0	0	0	0	0	0	0
9a1b962a0918ad0f0d7f3e4bf1fdf26b	0	0	0	0	0	0	0	0	0	0	0	0	0	0	0	0	0	0	0	0	0	0	0	0	0	0	0	0	0	0	0	0	0	0	0	0	0	0	0	0	0	0	0	0	0	0	0	0	0
7a41600f4262bef031f76b6fa29007a5	0	0	0	0	0	0	0	0	0	0	0	0	0	0	0	0	0	0	0	0	0	0	0	0	0	0	0	0	0	0	0	0	0	0	0	0	0	0	0	0	0	0	0	0	0	0	0	0	0
ec7079ad41c90e51bedf0c600442c0f1	0	0	0	0	0	0	0	0	0	0	0	0	0	0	0	0	0	0	0	0	0	0	0	0	0	0	0	0	0	0	0	0	0	0	0	0	0	0	0	0	0	0	0	0	0	0	0	0	0
20a5794f8423fbf79491e610be86ff33	0	0	0	0	0	0	0	0	0	0	0	0	0	0	0	0	0	0	0	0	0	0	0	0	0	0	0	0	0	0	0	0	0	0	0	0	0	0	0	0	0	0	0	0	0	0	0	0	0
1b7ba554509cf44be0276495ef3c00bf	0	0	0	0	0	0	0	0	0	0	0	0	0	0	0	0	0	0	0	0	0	0	0	0	0	0	0	0	0	0	0	0	0	0	0	0	0	0	0	0	0	0	0	0	0	0	0	0	0
e1c8260bb13e52492c8ff467bcbdf4d3	0	0	0	0	0	0	0	0	0	0	0	0	0	0	0	0	0	0	0	0	0	0	0	0	0	0	0	0	0	0	0	0	0	0	0	0	0	0	0	0	0	0	0	0	0	0	0	0	0
315fa7bef24a0739f07ba0404b7af465	0	0	0	0	0	0	0	0	0	0	0	0	0	0	0	0	0	0	0	0	0	0	0	0	0	0	0	0	0	0	0	0	0	0	0	0	0	0	0	0	0	0	0	0	0	0	0	0	0
99f0f02009064d2a4e70058947293d8e	0	0	0	0	0	0	0	0	0	0	0	0	0	0	0	0	0	0	0	0	0	0	0	0	0	0	0	0	0	0	0	0	0	0	0	0	0	0	0	0	0	0	0	0	0	0	0	0	0
2c84e2e4a2488728c21f899d45735d7f	0	0	0	0	0	0	0	0	0	0	0	0	0	0	0	0	0	0	0	0	0	0	0	0	0	0	0	0	0	0	0	0	0	0	0	0	0	0	0	0	0	0	0	0	0	0	0	0	0
00efaa7d3ad53e7e41a795e528ebad49	0	0	0	0	0	0	0	0	0	0	0	0	0	0	0	0	0	0	0	0	0	0	0	0	0	0	0	0	0	0	0	0	0	0	0	0	0	0	0	0	0	0	0	0	0	0	0	0	0
b1ebb25522e6612aac7171442a126cbc	0	0	0	0	0	0	0	0	0	0	0	0	0	0	0	0	0	0	0	0	0	0	0	0	0	0	0	0	0	0	0	0	0	0	0	0	0	0	0	0	0	0	0	0	0	0	0	0	0
bd03fffb2df0653ba700d43fb7d9214f	0	0	0	0	0	0	0	0	0	0	0	0	0	0	0	0	0	0	0	0	0	0	0	0	0	0	0	0	0	0	0	0	0	0	0	0	0	0	0	0	0	0	0	0	0	0	0	0	0
10ecb06f3be7569cf1b1f48aa7b23b62	0	0	0	0	0	0	0	0	0	0	0	0	0	0	0	0	0	0	0	0	0	0	0	0	0	0	0	0	0	0	0	0	0	0	0	0	0	0	0	0	0	0	0	0	0	0	0	0	0
9be29f2705c2a5d231ae3dce3f455cbc	0	0	0	0	0	0	0	0	0	0	0	0	0	0	0	0	0	0	0	0	0	0	0	0	0	0	0	0	0	0	0	0	0	0	0	0	0	0	0	0	0	0	0	0	0	0	0	0	0
e94715060a9641d0334a09c969fd6150	0	0	0	0	0	0	0	0	0	0	0	0	0	0	0	0	0	0	0	0	0	0	0	0	0	0	0	0	0	0	0	0	0	0	0	0	0	0	0	0	0	0	0	0	0	0	0	0	0
9220caf9da3b4f0732c9e48a8ba725c3	0	0	0	0	0	0	0	0	0	0	0	0	0	0	0	0	0	0	0	0	0	0	0	0	0	0	0	0	0	0	0	0	0	0	0	0	0	0	0	0	0	0	0	0	0	0	0	0	0
a239047ba04c52af9d90b645312f302c	0	0	0	0	0	0	0	0	0	0	0	0	0	0	0	0	0	0	0	0	0	0	0	0	0	0	0	0	0	0	0	0	0	0	0	0	0	0	0	0	0	0	0	0	0	0	0	0	0
4fde3f4b7658afcc81140e47e6f8d610	0	0	0	0	0	0	0	0	0	0	0	0	0	0	0	0	0	0	0	0	0	0	0	0	0	0	0	0	0	0	0	0	0	0	0	0	0	0	0	0	0	0	0	0	0	0	0	0	0
36cb6b1e1a04f73638e98c2df3c2fc19	0	0	0	0	0	0	0	0	0	0	0	0	0	0	0	0	0	0	0	0	0	0	0	0	0	0	0	0	0	0	0	0	0	0	0	0	0	0	0	0	0	0	0	0	0	0	0	0	0
bf6e2c4ec8d108d7c5a9c89592ef08a7	0	0	0	0	0	0	0	0	0	0	0	0	0	0	0	0	0	0	0	0	0	0	0	0	0	0	0	0	0	0	0	0	0	0	0	0	0	0	0	0	0	0	0	0	0	0	0	0	0
d6a3d586e270910a561bf0948da52606	0	0	0	0	0	0	0	0	0	0	0	0	0	0	0	0	0	0	0	0	0	0	0	0	0	0	0	0	0	0	0	0	0	0	0	0	0	0	0	0	0	0	0	0	0	0	0	0	0
15fd3d9ba679103b7ede1805e2b65069	0	0	0	0	0	0	0	0	0	0	0	0	0	0	0	0	0	0	0	0	0	0	0	0	0	0	0	0	0	0	0	0	0	0	0	0	0	0	0	0	0	0	0	0	0	0	0	0	0
dffaa908aa931bb271d52fb949a8cd1c	0	0	0	0	0	0	0	0	0	0	0	0	0	0	0	0	0	0	0	0	0	0	0	0	0	0	0	0	0	0	0	0	0	0	0	0	0	0	0	0	0	0	0	0	0	0	0	0	0
907b960303e94ef73da1a9c3a9a63b1e	0	0	0	0	0	0	0	0	0	0	0	0	0	0	0	0	0	0	0	0	0	0	0	0	0	0	0	0	0	0	0	0	0	0	0	0	0	0	0	0	0	0	0	0	0	0	0	0	0
8b2463d62b70ad44de3e20f2959f7da5	0	0	0	0	0	0	0	0	0	0	0	0	0	0	0	0	0	0	0	0	0	0	0	0	0	0	0	0	0	0	0	0	0	0	0	0	0	0	0	0	0	0	0	0	0	0	0	0	0
8449b6013850eaa16b2f8ba8878e1ef8	0	0	0	0	0	0	0	0	0	0	0	0	0	0	0	0	0	0	0	0	0	0	0	0	0	0	0	0	0	0	0	0	0	0	0	0	0	0	0	0	0	0	0	0	0	0	0	0	0
abe0cf4db84ba514ea7e3cb8ff0c7985	0	0	0	0	0	0	0	0	0	0	0	0	0	0	0	0	0	0	0	0	0	0	0	0	0	0	0	0	0	0	0	0	0	0	0	0	0	0	0	0	0	0	0	0	0	0	0	0	0
1b845b6de6081c7aac809c85f6905b77	0	0	0	0	0	0	0	0	0	0	0	0	0	0	0	0	0	0	0	0	0	0	0	0	0	0	0	0	0	0	0	0	0	0	0	0	0	0	0	0	0	0	0	0	0	0	0	0	0
a3ac2167ebb7f69192f0fc453d96b8df	0	0	0	0	0	0	0	0	0	0	0	0	0	0	0	0	0	0	0	0	0	0	0	0	0	0	0	0	0	0	0	0	0	0	0	0	0	0	0	0	0	0	0	0	0	0	0	0	0
c848463cfa90156baeae6da96c8f9054	0	0	0	0	0	0	0	0	0	0	0	0	0	0	0	0	0	0	0	0	0	0	0	0	0	0	0	0	0	0	0	0	0	0	0	0	0	0	0	0	0	0	0	0	0	0	0	0	0
4f6ad82328c65b477fb3a1e63e58e5c6	0	0	0	0	0	0	0	0	0	0	0	0	0	0	0	0	0	0	0	0	0	0	0	0	0	0	0	0	0	0	0	0	0	0	0	0	0	0	0	0	0	0	0	0	0	0	0	0	0
2ed66242a852e5251352baf638ef8b53	0	0	0	0	0	0	0	0	0	0	0	0	0	0	0	0	0	0	0	0	0	0	0	0	0	0	0	0	0	0	0	0	0	0	0	0	0	0	0	0	0	0	0	0	0	0	0	0	0
8982c465030308c674ab56ffbe3ca0da	0	0	0	0	0	0	0	0	0	0	0	0	0	0	0	0	0	0	0	0	0	0	0	0	0	0	0	0	0	0	0	0	0	0	0	0	0	0	0	0	0	0	0	0	0	0	0	0	0
a4bbd481573219fc3dbc137905c9c139	0	0	0	0	0	0	0	0	0	0	0	0	0	0	0	0	0	0	0	0	0	0	0	0	0	0	0	0	0	0	0	0	0	0	0	0	0	0	0	0	0	0	0	0	0	0	0	0	0
06a424a5191b65e554f6cf4162e524d0	0	0	0	0	0	0	0	0	0	0	0	0	0	0	0	0	0	0	0	0	0	0	0	0	0	0	0	0	0	0	0	0	0	0	0	0	0	0	0	0	0	0	0	0	0	0	0	0	0
e3bc2d6fa42cecffe35a711f3c71865f	0	0	0	0	0	0	0	0	0	0	0	0	0	0	0	0	0	0	0	0	0	0	0	0	0	0	0	0	0	0	0	0	0	0	0	0	0	0	0	0	0	0	0	0	0	0	0	0	0
73db2d39bc0e720f1512567bb7d2c995	0	0	0	0	0	0	0	0	0	0	0	0	0	0	0	0	0	0	0	0	0	0	0	0	0	0	0	0	0	0	0	0	0	0	0	0	0	0	0	0	0	0	0	0	0	0	0	0	0
74b4e743ef324dba75a85cafbc2a0daa	0	0	0	0	0	0	0	0	0	0	0	0	0	0	0	0	0	0	0	0	0	0	0	0	0	0	0	0	0	0	0	0	0	0	0	0	0	0	0	0	0	0	0	0	0	0	0	0	0
03774f229d2a9634432f398e86a2a88c	0	0	0	0	0	0	0	0	0	0	0	0	0	0	0	0	0	0	0	0	0	0	0	0	0	0	0	0	0	0	0	0	0	0	0	0	0	0	0	0	0	0	0	0	0	0	0	0	0
da54d6c2f71ea6317ec4042e105f2a8c	0	0	0	0	0	0	0	0	0	0	0	0	0	0	0	0	0	0	0	0	0	0	0	0	0	0	0	0	0	0	0	0	0	0	0	0	0	0	0	0	0	0	0	0	0	0	0	0	0
59875c5addb611fe904291bbbf1bb168	0	0	0	0	0	0	0	0	0	0	0	0	0	0	0	0	0	0	0	0	0	0	0	0	0	0	0	0	0	0	0	0	0	0	0	0	0	0	0	0	0	0	0	0	0	0	0	0	0
5d2a39f2e23acc99973e0ddbf9c0121a	0	0	0	0	0	0	0	0	0	0	0	0	0	0	0	0	0	0	0	0	0	0	0	0	0	0	0	0	0	0	0	0	0	0	0	0	0	0	0	0	0	0	0	0	0	0	0	0	0
755628853c1abb24b08484ae63efffa8	0	0	0	0	0	0	0	0	0	0	0	0	0	0	0	0	0	0	0	0	0	0	0	0	0	0	0	0	0	0	0	0	0	0	0	0	0	0	0	0	0	0	0	0	0	0	0	0	0
aa85a2ebc0223245b01ee6120bb4a401	0	0	0	0	0	0	0	0	0	0	0	0	0	0	0	0	0	0	0	0	0	0	0	0	0	0	0	0	0	0	0	0	0	0	0	0	0	0	0	0	0	0	0	0	0	0	0	0	0
03487f8c9b518f89aacb91a723470085	0	0	0	0	0	0	0	0	0	0	0	0	0	0	0	0	0	0	0	0	0	0	0	0	0	0	0	0	0	0	0	0	0	0	0	0	0	0	0	0	0	0	0	0	0	0	0	0	0
0b20519b2c3e6cf74555a21b2ad75f8f	0	0	0	0	0	0	0	0	0	0	0	0	0	0	0	0	0	0	0	0	0	0	0	0	0	0	0	0	0	0	0	0	0	0	0	0	0	0	0	0	0	0	0	0	0	0	0	0	0
37ae7eff2690f5a2b29bd69f2ab7a62c	0	0	0	0	0	0	0	0	0	0	0	0	0	0	0	0	0	0	0	0	0	0	0	0	0	0	0	0	0	0	0	0	0	0	0	0	0	0	0	0	0	0	0	0	0	0	0	0	0
53a0aceabaf96758b6cb7dbc04d83baa	0	0	0	0	0	0	0	0	0	0	0	0	0	0	0	0	0	0	0	0	0	0	0	0	0	0	0	0	0	0	0	0	0	0	0	0	0	0	0	0	0	0	0	0	0	0	0	0	0
4add727fe34414f7746cdbd0969cafb4	0	0	0	0	0	0	0	0	0	0	0	0	0	0	0	0	0	0	0	0	0	0	0	0	0	0	0	0	0	0	0	0	0	0	0	0	0	0	0	0	0	0	0	0	0	0	0	0	0
8e7af7265b4a2c8cfe25bc00b1e4e017	0	0	0	0	0	0	0	0	0	0	0	0	0	0	0	0	0	0	0	0	0	0	0	0	0	0	0	0	0	0	0	0	0	0	0	0	0	0	0	0	0	0	0	0	0	0	0	0	0
e4f93e9412d232c229365f33be8cc516	0	0	0	0	0	0	0	0	0	0	0	0	0	0	0	0	0	0	0	0	0	0	0	0	0	0	0	0	0	0	0	0	0	0	0	0	0	0	0	0	0	0	0	0	0	0	0	0	0
36c03bb4e9329d3da08a00ea70ef5a67	0	0	0	0	0	0	0	0	0	0	0	0	0	0	0	0	0	0	0	0	0	0	0	0	0	0	0	0	0	0	0	0	0	0	0	0	0	0	0	0	0	0	0	0	0	0	0	0	0
8d236d91465170e7d75649eab8e295b6	0	0	0	0	0	0	0	0	0	0	0	0	0	0	0	0	0	0	0	0	0	0	0	0	0	0	0	0	0	0	0	0	0	0	0	0	0	0	0	0	0	0	0	0	0	0	0	0	0
dbed42f7344c1484cc2bafefc49a3ba8	0	0	0	0	0	0	0	0	0	0	0	0	0	0	0	0	0	0	0	0	0	0	0	0	0	0	0	0	0	0	0	0	0	0	0	0	0	0	0	0	0	0	0	0	0	0	0	0	0
94c00b474cda5d7d9de8a5f63d9861aa	0	0	0	0	0	0	0	0	0	0	0	0	0	0	0	0	0	0	0	0	0	0	0	0	0	0	0	0	0	0	0	0	0	0	0	0	0	0	0	0	0	0	0	0	0	0	0	0	0
22c8d5a554ba12479bd5c576fe11597e	0	0	0	0	0	0	0	0	0	0	0	0	0	0	0	0	0	0	0	0	0	0	0	0	0	0	0	0	0	0	0	0	0	0	0	0	0	0	0	0	0	0	0	0	0	0	0	0	0
c5538cfea85d72e26b0ecb6ae7e7da6f	0	0	0	0	0	0	0	0	0	0	0	0	0	0	0	0	0	0	0	0	0	0	0	0	0	0	0	0	0	0	0	0	0	0	0	0	0	0	0	0	0	0	0	0	0	0	0	0	0
ddb331466686861781d6abdf4733a6ad	0	0	0	0	0	0	0	0	0	0	0	0	0	0	0	0	0	0	0	0	0	0	0	0	0	0	0	0	0	0	0	0	0	0	0	0	0	0	0	0	0	0	0	0	0	0	0	0	0
dd5f66b7d48938a501cc537bfd52106f	0	0	0	0	0	0	0	0	0	0	0	0	0	0	0	0	0	0	0	0	0	0	0	0	0	0	0	0	0	0	0	0	0	0	0	0	0	0	0	0	0	0	0	0	0	0	0	0	0
6b4864e177d9f71dd52be2a50d4016d3	0	0	0	0	0	0	0	0	0	0	0	0	0	0	0	0	0	0	0	0	0	0	0	0	0	0	0	0	0	0	0	0	0	0	0	0	0	0	0	0	0	0	0	0	0	0	0	0	0
f5bc682c63c5a91576f28d4cf6675593	0	0	0	0	0	0	0	0	0	0	0	0	0	0	0	0	0	0	0	0	0	0	0	0	0	0	0	0	0	0	0	0	0	0	0	0	0	0	0	0	0	0	0	0	0	0	0	0	0
53abe1738b670801a7439f71409daa18	0	0	0	0	0	0	0	0	0	0	0	0	0	0	0	0	0	0	0	0	0	0	0	0	0	0	0	0	0	0	0	0	0	0	0	0	0	0	0	0	0	0	0	0	0	0	0	0	0
6abbfa5163ff91973c0081b551b9ae62	0	0	0	0	0	0	0	0	0	0	0	0	0	0	0	0	0	0	0	0	0	0	0	0	0	0	0	0	0	0	0	0	0	0	0	0	0	0	0	0	0	0	0	0	0	0	0	0	0
079f0fdef9fc2d4ffe10c92335f5ba0a	0	0	0	0	0	0	0	0	0	0	0	0	0	0	0	0	0	0	0	0	0	0	0	0	0	0	0	0	0	0	0	0	0	0	0	0	0	0	0	0	0	0	0	0	0	0	0	0	0
eddf56ba4472fce7fbe460d3caebe628	0	0	0	0	0	0	0	0	0	0	0	0	0	0	0	0	0	0	0	0	0	0	0	0	0	0	0	0	0	0	0	0	0	0	0	0	0	0	0	0	0	0	0	0	0	0	0	0	0
97a64d34ab7b876b498a5640a81e6869	0	0	0	0	0	0	0	0	0	0	0	0	0	0	0	0	0	0	0	0	0	0	0	0	0	0	0	0	0	0	0	0	0	0	0	0	0	0	0	0	0	0	0	0	0	0	0	0	0
52ca6f0e4b0962bd52631e1c9c14da91	0	0	0	0	0	0	0	0	0	0	0	0	0	0	0	0	0	0	0	0	0	0	0	0	0	0	0	0	0	0	0	0	0	0	0	0	0	0	0	0	0	0	0	0	0	0	0	0	0
54287ea76469635e0cb737924affd96c	0	0	0	0	0	0	0	0	0	0	0	0	0	0	0	0	0	0	0	0	0	0	0	0	0	0	0	0	0	0	0	0	0	0	0	0	0	0	0	0	0	0	0	0	0	0	0	0	0
7187ee84f9cf21a09f1b5d8e813de2bf	0	0	0	0	0	0	0	0	0	0	0	0	0	0	0	0	0	0	0	0	0	0	0	0	0	0	0	0	0	0	0	0	0	0	0	0	0	0	0	0	0	0	0	0	0	0	0	0	0
f67c9000ba68f9c69b59537e67185978	0	0	0	0	0	0	0	0	0	0	0	0	0	0	0	0	0	0	0	0	0	0	0	0	0	0	0	0	0	0	0	0	0	0	0	0	0	0	0	0	0	0	0	0	0	0	0	0	0
5884f39cda426e34e0c64ad4e3a7fc7d	0	0	0	0	0	0	0	0	0	0	0	0	0	0	0	0	0	0	0	0	0	0	0	0	0	0	0	0	0	0	0	0	0	0	0	0	0	0	0	0	0	0	0	0	0	0	0	0	0
b6a76418975f15aa5c327bd50ff860dc	0	0	0	0	0	0	0	0	0	0	0	0	0	0	0	0	0	0	0	0	0	0	0	0	0	0	0	0	0	0	0	0	0	0	0	0	0	0	0	0	0	0	0	0	0	0	0	0	0
4b11ff32945bbfb4c0822e6ffce98af5	0	0	0	0	0	0	0	0	0	0	0	0	0	0	0	0	0	0	0	0	0	0	0	0	0	0	0	0	0	0	0	0	0	0	0	0	0	0	0	0	0	0	0	0	0	0	0	0	0
f9ff8c7b22fcf18bbffd2910ca35c6ce	0	0	0	0	0	0	0	0	0	0	0	0	0	0	0	0	0	0	0	0	0	0	0	0	0	0	0	0	0	0	0	0	0	0	0	0	0	0	0	0	0	0	0	0	0	0	0	0	0
af93f935d69645c84730fafa5eb53356	0	0	0	0	0	0	0	0	0	0	0	0	0	0	0	0	0	0	0	0	0	0	0	0	0	0	0	0	0	0	0	0	0	0	0	0	0	0	0	0	0	0	0	0	0	0	0	0	0
883a61c4d7c0a0b67fffbaa59a94ce29	0	0	0	0	0	0	0	0	0	0	0	0	0	0	0	0	0	0	0	0	0	0	0	0	0	0	0	0	0	0	0	0	0	0	0	0	0	0	0	0	0	0	0	0	0	0	0	0	0
9ffbd5d17ada6b09d03b1c383f686b50	0	0	0	0	0	0	0	0	0	0	0	0	0	0	0	0	0	0	0	0	0	0	0	0	0	0	0	0	0	0	0	0	0	0	0	0	0	0	0	0	0	0	0	0	0	0	0	0	0
80990fcde69d7422b225a33ce67c47ea	0	0	0	0	0	0	0	0	0	0	0	0	0	0	0	0	0	0	0	0	0	0	0	0	0	0	0	0	0	0	0	0	0	0	0	0	0	0	0	0	0	0	0	0	0	0	0	0	0
b64ba0cbdc9529060b85b68d2a7d914e	0	0	0	0	0	0	0	0	0	0	0	0	0	0	0	0	0	0	0	0	0	0	0	0	0	0	0	0	0	0	0	0	0	0	0	0	0	0	0	0	0	0	0	0	0	0	0	0	0
21393b0b8d0880bf5cbcede0843f563f	0	0	0	0	0	0	0	0	0	0	0	0	0	0	0	0	0	0	0	0	0	0	0	0	0	0	0	0	0	0	0	0	0	0	0	0	0	0	0	0	0	0	0	0	0	0	0	0	0
49bdd8096c609dd77a8f2301c1a3b2c4	0	0	0	0	0	0	0	0	0	0	0	0	0	0	0	0	0	0	0	0	0	0	0	0	0	0	0	0	0	0	0	0	0	0	0	0	0	0	0	0	0	0	0	0	0	0	0	0	0
394dc16c7f98fec57c5072cf14b39c0a	0	0	0	0	0	0	0	0	0	0	0	0	0	0	0	0	0	0	0	0	0	0	0	0	0	0	0	0	0	0	0	0	0	0	0	0	0	0	0	0	0	0	0	0	0	0	0	0	0
79c379a967a904680a7a6b2ca5b421cd	0	0	0	0	0	0	0	0	0	0	0	0	0	0	0	0	0	0	0	0	0	0	0	0	0	0	0	0	0	0	0	0	0	0	0	0	0	0	0	0	0	0	0	0	0	0	0	0	0
04a1426ce84fad3ab57a158bf3063e59	0	0	0	0	0	0	0	0	0	0	0	0	0	0	0	0	0	0	0	0	0	0	0	0	0	0	0	0	0	0	0	0	0	0	0	0	0	0	0	0	0	0	0	0	0	0	0	0	0
b7202f6cbe6322b468c5c22d925def89	0	0	0	0	0	0	0	0	0	0	0	0	0	0	0	0	0	0	0	0	0	0	0	0	0	0	0	0	0	0	0	0	0	0	0	0	0	0	0	0	0	0	0	0	0	0	0	0	0
e09006d8ae9c7775614215563b9441d8	0	0	0	0	0	0	0	0	0	0	0	0	0	0	0	0	0	0	0	0	0	0	0	0	0	0	0	0	0	0	0	0	0	0	0	0	0	0	0	0	0	0	0	0	0	0	0	0	0
8d6ea062404885e6d4ac38fadfd840a3	0	0	0	0	0	0	0	0	0	0	0	0	0	0	0	0	0	0	0	0	0	0	0	0	0	0	0	0	0	0	0	0	0	0	0	0	0	0	0	0	0	0	0	0	0	0	0	0	0
41190d63ca7ca967468f3bfb7b532b3a	0	0	0	0	0	0	0	0	0	0	0	0	0	0	0	0	0	0	0	0	0	0	0	0	0	0	0	0	0	0	0	0	0	0	0	0	0	0	0	0	0	0	0	0	0	0	0	0	0
9ae5ff4dbf08ac76e86d7c420ade7009	0	0	0	0	0	0	0	0	0	0	0	0	0	0	0	0	0	0	0	0	0	0	0	0	0	0	0	0	0	0	0	0	0	0	0	0	0	0	0	0	0	0	0	0	0	0	0	0	0
e9be24cbbf715e1672076dc2f3a54614	0	0	0	0	0	0	0	0	0	0	0	0	0	0	0	0	0	0	0	0	0	0	0	0	0	0	0	0	0	0	0	0	0	0	0	0	0	0	0	0	0	0	0	0	0	0	0	0	0
8f8518f1aed45a26fc5a96d4b201e6c8	0	0	0	0	0	0	0	0	0	0	0	0	0	0	0	0	0	0	0	0	0	0	0	0	0	0	0	0	0	0	0	0	0	0	0	0	0	0	0	0	0	0	0	0	0	0	0	0	0
e748493b619e7017f747aeea3461a01c	0	0	0	0	0	0	0	0	0	0	0	0	0	0	0	0	0	0	0	0	0	0	0	0	0	0	0	0	0	0	0	0	0	0	0	0	0	0	0	0	0	0	0	0	0	0	0	0	0
ce11c70b6b029772954cb3035d383e49	0	0	0	0	0	0	0	0	0	0	0	0	0	0	0	0	0	0	0	0	0	0	0	0	0	0	0	0	0	0	0	0	0	0	0	0	0	0	0	0	0	0	0	0	0	0	0	0	0
0b5149d57362fc1a15da94f4235874ee	0	0	0	0	0	0	0	0	0	0	0	0	0	0	0	0	0	0	0	0	0	0	0	0	0	0	0	0	0	0	0	0	0	0	0	0	0	0	0	0	0	0	0	0	0	0	0	0	0
0381ea6cfe205f6901c1a2c6db6b7a35	0	0	0	0	0	0	0	0	0	0	0	0	0	0	0	0	0	0	0	0	0	0	0	0	0	0	0	0	0	0	0	0	0	0	0	0	0	0	0	0	0	0	0	0	0	0	0	0	0
e717414165bace53634d82753e1cb00c	0	0	0	0	0	0	0	0	0	0	0	0	0	0	0	0	0	0	0	0	0	0	0	0	0	0	0	0	0	0	0	0	0	0	0	0	0	0	0	0	0	0	0	0	0	0	0	0	0
5d21df5db6181b7d38a443e6028f6ed1	0	0	0	0	0	0	0	0	0	0	0	0	0	0	0	0	0	0	0	0	0	0	0	0	0	0	0	0	0	0	0	0	0	0	0	0	0	0	0	0	0	0	0	0	0	0	0	0	0
3be4d986267c4f8fc50576763dfa4e76	0	0	0	0	0	0	0	0	0	0	0	0	0	0	0	0	0	0	0	0	0	0	0	0	0	0	0	0	0	0	0	0	0	0	0	0	0	0	0	0	0	0	0	0	0	0	0	0	0
d6382a2e7e2e8f8b12b730d1ac5fc264	0	0	0	0	0	0	0	0	0	0	0	0	0	0	0	0	0	0	0	0	0	0	0	0	0	0	0	0	0	0	0	0	0	0	0	0	0	0	0	0	0	0	0	0	0	0	0	0	0
bb2de7cf0846b17b04ab43ff3dfabca3	0	0	0	0	0	0	0	0	0	0	0	0	0	0	0	0	0	0	0	0	0	0	0	0	0	0	0	0	0	0	0	0	0	0	0	0	0	0	0	0	0	0	0	0	0	0	0	0	0
ca5c1d135a5a5e6213264f5fa9388f76	0	0	0	0	0	0	0	0	0	0	0	0	0	0	0	0	0	0	0	0	0	0	0	0	0	0	0	0	0	0	0	0	0	0	0	0	0	0	0	0	0	0	0	0	0	0	0	0	0
145d8cc4f7d20a56a7e1717e577ed1fc	0	0	0	0	0	0	0	0	0	0	0	0	0	0	0	0	0	0	0	0	0	0	0	0	0	0	0	0	0	0	0	0	0	0	0	0	0	0	0	0	0	0	0	0	0	0	0	0	0
832894d5d5fe1f96db00b59cb201c15c	0	0	0	0	0	0	0	0	0	0	0	0	0	0	0	0	0	0	0	0	0	0	0	0	0	0	0	0	0	0	0	0	0	0	0	0	0	0	0	0	0	0	0	0	0	0	0	0	0
712671f289a5f6f5b4f0843e85ed92af	0	0	0	0	0	0	0	0	0	0	0	0	0	0	0	0	0	0	0	0	0	0	0	0	0	0	0	0	0	0	0	0	0	0	0	0	0	0	0	0	0	0	0	0	0	0	0	0	0
7b235c27b0820a6c63822dafbd1e0742	0	0	0	0	0	0	0	0	0	0	0	0	0	0	0	0	0	0	0	0	0	0	0	0	0	0	0	0	0	0	0	0	0	0	0	0	0	0	0	0	0	0	0	0	0	0	0	0	0
09060a34b89f659ac2d025e155cf1c0b	0	0	0	0	0	0	0	0	0	0	0	0	0	0	0	0	0	0	0	0	0	0	0	0	0	0	0	0	0	0	0	0	0	0	0	0	0	0	0	0	0	0	0	0	0	0	0	0	0
5e0aa1473a78b5300a4b1020f7c1a71a	0	0	0	0	0	0	0	0	0	0	0	0	0	0	0	0	0	0	0	0	0	0	0	0	0	0	0	0	0	0	0	0	0	0	0	0	0	0	0	0	0	0	0	0	0	0	0	0	0
ae3166f50bf1a768c7976a10684e5119	0	0	0	0	0	0	0	0	0	0	0	0	0	0	0	0	0	0	0	0	0	0	0	0	0	0	0	0	0	0	0	0	0	0	0	0	0	0	0	0	0	0	0	0	0	0	0	0	0
c26c8d894a54ec21f65e0a5504971f44	0	0	0	0	0	0	0	0	0	0	0	0	0	0	0	0	0	0	0	0	0	0	0	0	0	0	0	0	0	0	0	0	0	0	0	0	0	0	0	0	0	0	0	0	0	0	0	0	0
8f0e09292fbdb19cf1dc8d6c45140b44	0	0	0	0	0	0	0	0	0	0	0	0	0	0	0	0	0	0	0	0	0	0	0	0	0	0	0	0	0	0	0	0	0	0	0	0	0	0	0	0	0	0	0	0	0	0	0	0	0
09308d48cd0482d0c77332b383591c00	0	0	0	0	0	0	0	0	0	0	0	0	0	0	0	0	0	0	0	0	0	0	0	0	0	0	0	0	0	0	0	0	0	0	0	0	0	0	0	0	0	0	0	0	0	0	0	0	0
ccdd287e2b68bb4e75ad0a6184fd4cd8	0	0	0	0	0	0	0	0	0	0	0	0	0	0	0	0	0	0	0	0	0	0	0	0	0	0	0	0	0	0	0	0	0	0	0	0	0	0	0	0	0	0	0	0	0	0	0	0	0
d8238163e686e865190a88f3392656c8	0	0	0	0	0	0	0	0	0	0	0	0	0	0	0	0	0	0	0	0	0	0	0	0	0	0	0	0	0	0	0	0	0	0	0	0	0	0	0	0	0	0	0	0	0	0	0	0	0
feef7664d9cc528c458aa7557ccc725e	0	0	0	0	0	0	0	0	0	0	0	0	0	0	0	0	0	0	0	0	0	0	0	0	0	0	0	0	0	0	0	0	0	0	0	0	0	0	0	0	0	0	0	0	0	0	0	0	0
01c04eb5fd3911d90bcaa2cf69da0804	0	0	0	0	0	0	0	0	0	0	0	0	0	0	0	0	0	0	0	0	0	0	0	0	0	0	0	0	0	0	0	0	0	0	0	0	0	0	0	0	0	0	0	0	0	0	0	0	0
78bcb8ae07869bed24abfc2fa8a79c82	0	0	0	0	0	0	0	0	0	0	0	0	0	0	0	0	0	0	0	0	0	0	0	0	0	0	0	0	0	0	0	0	0	0	0	0	0	0	0	0	0	0	0	0	0	0	0	0	0
2fc66a0a18e8becb96e791805097204d	0	0	0	0	0	0	0	0	0	0	0	0	0	0	0	0	0	0	0	0	0	0	0	0	0	0	0	0	0	0	0	0	0	0	0	0	0	0	0	0	0	0	0	0	0	0	0	0	0
c72702b14e20e73869db74d349c87a8a	0	0	0	0	0	0	0	0	0	0	0	0	0	0	0	0	0	0	0	0	0	0	0	0	0	0	0	0	0	0	0	0	0	0	0	0	0	0	0	0	0	0	0	0	0	0	0	0	0
6f865dc6d427a15aaeea180c011f8c5c	0	0	0	0	0	0	0	0	0	0	0	0	0	0	0	0	0	0	0	0	0	0	0	0	0	0	0	0	0	0	0	0	0	0	0	0	0	0	0	0	0	0	0	0	0	0	0	0	0
def36f8eec9e74a88f0e70f333a362a9	0	0	0	0	0	0	0	0	0	0	0	0	0	0	0	0	0	0	0	0	0	0	0	0	0	0	0	0	0	0	0	0	0	0	0	0	0	0	0	0	0	0	0	0	0	0	0	0	0
e95a3f3e209acc17e81decbadb65b996	0	0	0	0	0	0	0	0	0	0	0	0	0	0	0	0	0	0	0	0	0	0	0	0	0	0	0	0	0	0	0	0	0	0	0	0	0	0	0	0	0	0	0	0	0	0	0	0	0
4e734c9f00b8600156cb4e5d78069d03	0	0	0	0	0	0	0	0	0	0	0	0	0	0	0	0	0	0	0	0	0	0	0	0	0	0	0	0	0	0	0	0	0	0	0	0	0	0	0	0	0	0	0	0	0	0	0	0	0
2b71a6d48876ec33b545a80b2eeec9e1	0	0	0	0	0	0	0	0	0	0	0	0	0	0	0	0	0	0	0	0	0	0	0	0	0	0	0	0	0	0	0	0	0	0	0	0	0	0	0	0	0	0	0	0	0	0	0	0	0
3fcf785baedcb5f49ebd6b811ad2a327	0	0	0	0	0	0	0	0	0	0	0	0	0	0	0	0	0	0	0	0	0	0	0	0	0	0	0	0	0	0	0	0	0	0	0	0	0	0	0	0	0	0	0	0	0	0	0	0	0
cd255ed7c4a31f9b96f779a04a6186d5	0	0	0	0	0	0	0	0	0	0	0	0	0	0	0	0	0	0	0	0	0	0	0	0	0	0	0	0	0	0	0	0	0	0	0	0	0	0	0	0	0	0	0	0	0	0	0	0	0
6d26a3949e88d930ef208b8192b59ab5	0	0	0	0	0	0	0	0	0	0	0	0	0	0	0	0	0	0	0	0	0	0	0	0	0	0	0	0	0	0	0	0	0	0	0	0	0	0	0	0	0	0	0	0	0	0	0	0	0
dee0f7dda98474d1649dddd6a521b48e	0	0	0	0	0	0	0	0	0	0	0	0	0	0	0	0	0	0	0	0	0	0	0	0	0	0	0	0	0	0	0	0	0	0	0	0	0	0	0	0	0	0	0	0	0	0	0	0	0
ba6aae680123f14d4114d9176b48f6ab	0	0	0	0	0	0	0	0	0	0	0	0	0	0	0	0	0	0	0	0	0	0	0	0	0	0	0	0	0	0	0	0	0	0	0	0	0	0	0	0	0	0	0	0	0	0	0	0	0
fc4fcc8b6d013e278ece4251e533b177	0	0	0	0	0	0	0	0	0	0	0	0	0	0	0	0	0	0	0	0	0	0	0	0	0	0	0	0	0	0	0	0	0	0	0	0	0	0	0	0	0	0	0	0	0	0	0	0	0
ff8131d70b280b6868e44dc19abc5a30	0	0	0	0	0	0	0	0	0	0	0	0	0	0	0	0	0	0	0	0	0	0	0	0	0	0	0	0	0	0	0	0	0	0	0	0	0	0	0	0	0	0	0	0	0	0	0	0	0
64b5a952c0a455484c7947d6a119147f	0	0	0	0	0	0	0	0	0	0	0	0	0	0	0	0	0	0	0	0	0	0	0	0	0	0	0	0	0	0	0	0	0	0	0	0	0	0	0	0	0	0	0	0	0	0	0	0	0
22a0bfd39d9205b03970fba5d4f5a04a	0	0	0	0	0	0	0	0	0	0	0	0	0	0	0	0	0	0	0	0	0	0	0	0	0	0	0	0	0	0	0	0	0	0	0	0	0	0	0	0	0	0	0	0	0	0	0	0	0
2fdac14bf6cbceaab8bbc214ebc29e15	0	0	0	0	0	0	0	0	0	0	0	0	0	0	0	0	0	0	0	0	0	0	0	0	0	0	0	0	0	0	0	0	0	0	0	0	0	0	0	0	0	0	0	0	0	0	0	0	0
a962493887eb02b89aedbf9f00825b4f	0	0	0	0	0	0	0	0	0	0	0	0	0	0	0	0	0	0	0	0	0	0	0	0	0	0	0	0	0	0	0	0	0	0	0	0	0	0	0	0	0	0	0	0	0	0	0	0	0
9ccdb422e1879afdbaa483f74c9b4b05	0	0	0	0	0	0	0	0	0	0	0	0	0	0	0	0	0	0	0	0	0	0	0	0	0	0	0	0	0	0	0	0	0	0	0	0	0	0	0	0	0	0	0	0	0	0	0	0	0
64cb0480b71458e1c0959b3b73268833	0	0	0	0	0	0	0	0	0	0	0	0	0	0	0	0	0	0	0	0	0	0	0	0	0	0	0	0	0	0	0	0	0	0	0	0	0	0	0	0	0	0	0	0	0	0	0	0	0
2f6b6d87721f3bd899eb71ba346eb724	0	0	0	0	0	0	0	0	0	0	0	0	0	0	0	0	0	0	0	0	0	0	0	0	0	0	0	0	0	0	0	0	0	0	0	0	0	0	0	0	0	0	0	0	0	0	0	0	0
0636439029162200c5b7c49ee768051e	0	0	0	0	0	0	0	0	0	0	0	0	0	0	0	0	0	0	0	0	0	0	0	0	0	0	0	0	0	0	0	0	0	0	0	0	0	0	0	0	0	0	0	0	0	0	0	0	0
497bd59f3b55ec245fd3f74879e61170	0	0	0	0	0	0	0	0	0	0	0	0	0	0	0	0	0	0	0	0	0	0	0	0	0	0	0	0	0	0	0	0	0	0	0	0	0	0	0	0	0	0	0	0	0	0	0	0	0
9f498af32b431a026dbc262f2bddc389	0	0	0	0	0	0	0	0	0	0	0	0	0	0	0	0	0	0	0	0	0	0	0	0	0	0	0	0	0	0	0	0	0	0	0	0	0	0	0	0	0	0	0	0	0	0	0	0	0
9534fa30020cb45f0eb9d0caa2e4e998	0	0	0	0	0	0	0	0	0	0	0	0	0	0	0	0	0	0	0	0	0	0	0	0	0	0	0	0	0	0	0	0	0	0	0	0	0	0	0	0	0	0	0	0	0	0	0	0	0
038913deb7755f1b4e401b296e4df521	0	0	0	0	0	0	0	0	0	0	0	0	0	0	0	0	0	0	0	0	0	0	0	0	0	0	0	0	0	0	0	0	0	0	0	0	0	0	0	0	0	0	0	0	0	0	0	0	0
fdd59bd8d5214cc4671598c1962ab1a2	0	0	0	0	0	0	0	0	0	0	0	0	0	0	0	0	0	0	0	0	0	0	0	0	0	0	0	0	0	0	0	0	0	0	0	0	0	0	0	0	0	0	0	0	0	0	0	0	0
3e272923e4870e7ad7448bc6cbca9104	0	0	0	0	0	0	0	0	0	0	0	0	0	0	0	0	0	0	0	0	0	0	0	0	0	0	0	0	0	0	0	0	0	0	0	0	0	0	0	0	0	0	0	0	0	0	0	0	0
31f6ad2ae5679342439d741299460bd7	0	0	0	0	0	0	0	0	0	0	0	0	0	0	0	0	0	0	0	0	0	0	0	0	0	0	0	0	0	0	0	0	0	0	0	0	0	0	0	0	0	0	0	0	0	0	0	0	0
8ff75384ea34b10aa2643528591f7ce6	0	0	0	0	0	0	0	0	0	0	0	0	0	0	0	0	0	0	0	0	0	0	0	0	0	0	0	0	0	0	0	0	0	0	0	0	0	0	0	0	0	0	0	0	0	0	0	0	0
91cf9c81ea4cf945e765af1bc2f66a1d	0	0	0	0	0	0	0	0	0	0	0	0	0	0	0	0	0	0	0	0	0	0	0	0	0	0	0	0	0	0	0	0	0	0	0	0	0	0	0	0	0	0	0	0	0	0	0	0	0
29bf29e843861ffdd3f815ad7bd77301	0	0	0	0	0	0	0	0	0	0	0	0	0	0	0	0	0	0	0	0	0	0	0	0	0	0	0	0	0	0	0	0	0	0	0	0	0	0	0	0	0	0	0	0	0	0	0	0	0
f879e7dacca717dc79624c2edae01b3b	0	0	0	0	0	0	0	0	0	0	0	0	0	0	0	0	0	0	0	0	0	0	0	0	0	0	0	0	0	0	0	0	0	0	0	0	0	0	0	0	0	0	0	0	0	0	0	0	0
b4aa261cc5809c64f5dcb32eed1306c6	0	0	0	0	0	0	0	0	0	0	0	0	0	0	0	0	0	0	0	0	0	0	0	0	0	0	0	0	0	0	0	0	0	0	0	0	0	0	0	0	0	0	0	0	0	0	0	0	0
cb4d496e9b938f477facefb6a8e4f8c1	0	0	0	0	0	0	0	0	0	0	0	0	0	0	0	0	0	0	0	0	0	0	0	0	0	0	0	0	0	0	0	0	0	0	0	0	0	0	0	0	0	0	0	0	0	0	0	0	0
58a3e7e741422f72ade6cda867224cfc	0	0	0	0	0	0	0	0	0	0	0	0	0	0	0	0	0	0	0	0	0	0	0	0	0	0	0	0	0	0	0	0	0	0	0	0	0	0	0	0	0	0	0	0	0	0	0	0	0
47cc100ee4a2cf3616b5d3daf571738f	0	0	0	0	0	0	0	0	0	0	0	0	0	0	0	0	0	0	0	0	0	0	0	0	0	0	0	0	0	0	0	0	0	0	0	0	0	0	0	0	0	0	0	0	0	0	0	0	0
ccd46a08992ccb99f46f6d6f28ffbd4e	0	0	0	0	0	0	0	0	0	0	0	0	0	0	0	0	0	0	0	0	0	0	0	0	0	0	0	0	0	0	0	0	0	0	0	0	0	0	0	0	0	0	0	0	0	0	0	0	0
7ebcb46b620f9013bb38222983e629fe	0	0	0	0	0	0	0	0	0	0	0	0	0	0	0	0	0	0	0	0	0	0	0	0	0	0	0	0	0	0	0	0	0	0	0	0	0	0	0	0	0	0	0	0	0	0	0	0	0
1ee34113360ec6ab4c9b989b93582a6b	0	0	0	0	0	0	0	0	0	0	0	0	0	0	0	0	0	0	0	0	0	0	0	0	0	0	0	0	0	0	0	0	0	0	0	0	0	0	0	0	0	0	0	0	0	0	0	0	0
f26eaf795ec27b5341483179383cefcf	0	0	0	0	0	0	0	0	0	0	0	0	0	0	0	0	0	0	0	0	0	0	0	0	0	0	0	0	0	0	0	0	0	0	0	0	0	0	0	0	0	0	0	0	0	0	0	0	0
4207b4df88eefdd9026fde8633d3227a	0	0	0	0	0	0	0	0	0	0	0	0	0	0	0	0	0	0	0	0	0	0	0	0	0	0	0	0	0	0	0	0	0	0	0	0	0	0	0	0	0	0	0	0	0	0	0	0	0
b19253f768ae1e5b93220c4433f4b100	0	0	0	0	0	0	0	0	0	0	0	0	0	0	0	0	0	0	0	0	0	0	0	0	0	0	0	0	0	0	0	0	0	0	0	0	0	0	0	0	0	0	0	0	0	0	0	0	0
a8cab30a93e2d3b7fdc761371d49fc8f	0	0	0	0	0	0	0	0	0	0	0	0	0	0	0	0	0	0	0	0	0	0	0	0	0	0	0	0	0	0	0	0	0	0	0	0	0	0	0	0	0	0	0	0	0	0	0	0	0
dfece4eaa1eb9e7f0538a4ca6eeeb55f	0	0	0	0	0	0	0	0	0	0	0	0	0	0	0	0	0	0	0	0	0	0	0	0	0	0	0	0	0	0	0	0	0	0	0	0	0	0	0	0	0	0	0	0	0	0	0	0	0
45e3f73ef96e46fddfcb1f911b84c6e4	0	0	0	0	0	0	0	0	0	0	0	0	0	0	0	0	0	0	0	0	0	0	0	0	0	0	0	0	0	0	0	0	0	0	0	0	0	0	0	0	0	0	0	0	0	0	0	0	0
07efdbe939e033e147b4562488dc3c16	0	0	0	0	0	0	0	0	0	0	0	0	0	0	0	0	0	0	0	0	0	0	0	0	0	0	0	0	0	0	0	0	0	0	0	0	0	0	0	0	0	0	0	0	0	0	0	0	0
fd38a40d9c9362de95650ea13130408e	0	0	0	0	0	0	0	0	0	0	0	0	0	0	0	0	0	0	0	0	0	0	0	0	0	0	0	0	0	0	0	0	0	0	0	0	0	0	0	0	0	0	0	0	0	0	0	0	0
237a3bc39445c2743892b35b6fbc74fd	0	0	0	0	0	0	0	0	0	0	0	0	0	0	0	0	0	0	0	0	0	0	0	0	0	0	0	0	0	0	0	0	0	0	0	0	0	0	0	0	0	0	0	0	0	0	0	0	0
cb5f882e4bf0e3766a16ae34b700d393	0	0	0	0	0	0	0	0	0	0	0	0	0	0	0	0	0	0	0	0	0	0	0	0	0	0	0	0	0	0	0	0	0	0	0	0	0	0	0	0	0	0	0	0	0	0	0	0	0
6d65face076467b480353ec98328b61a	0	0	0	0	0	0	0	0	0	0	0	0	0	0	0	0	0	0	0	0	0	0	0	0	0	0	0	0	0	0	0	0	0	0	0	0	0	0	0	0	0	0	0	0	0	0	0	0	0
fbd592896edd313b6e5e48f9bd6a1138	0	0	0	0	0	0	0	0	0	0	0	0	0	0	0	0	0	0	0	0	0	0	0	0	0	0	0	0	0	0	0	0	0	0	0	0	0	0	0	0	0	0	0	0	0	0	0	0	0
6e78c1d32e4935e11ff2f72fc0260059	0	0	0	0	0	0	0	0	0	0	0	0	0	0	0	0	0	0	0	0	0	0	0	0	0	0	0	0	0	0	0	0	0	0	0	0	0	0	0	0	0	0	0	0	0	0	0	0	0
bc5ef28e3380a9db7716d6dba2956aff	0	0	0	0	0	0	0	0	0	0	0	0	0	0	0	0	0	0	0	0	0	0	0	0	0	0	0	0	0	0	0	0	0	0	0	0	0	0	0	0	0	0	0	0	0	0	0	0	0
b1ec2f67aefc741517b797f595654eb4	0	0	0	0	0	0	0	0	0	0	0	0	0	0	0	0	0	0	0	0	0	0	0	0	0	0	0	0	0	0	0	0	0	0	0	0	0	0	0	0	0	0	0	0	0	0	0	0	0
97156becca3c056146130ebefd6fd3e3	0	0	0	0	0	0	0	0	0	0	0	0	0	0	0	0	0	0	0	0	0	0	0	0	0	0	0	0	0	0	0	0	0	0	0	0	0	0	0	0	0	0	0	0	0	0	0	0	0
cbc44bd44afb9ab9e9bf56e17adf2861	0	0	0	0	0	0	0	0	0	0	0	0	0	0	0	0	0	0	0	0	0	0	0	0	0	0	0	0	0	0	0	0	0	0	0	0	0	0	0	0	0	0	0	0	0	0	0	0	0
cd77b6fbe586ff22c52dc18f98fbff78	0	0	0	0	0	0	0	0	0	0	0	0	0	0	0	0	0	0	0	0	0	0	0	0	0	0	0	0	0	0	0	0	0	0	0	0	0	0	0	0	0	0	0	0	0	0	0	0	0
e5119ace7666d5ddcca5844d054719c0	0	0	0	0	0	0	0	0	0	0	0	0	0	0	0	0	0	0	0	0	0	0	0	0	0	0	0	0	0	0	0	0	0	0	0	0	0	0	0	0	0	0	0	0	0	0	0	0	0
92927d98588fa7e11d6e2da625d6c496	0	0	0	0	0	0	0	0	0	0	0	0	0	0	0	0	0	0	0	0	0	0	0	0	0	0	0	0	0	0	0	0	0	0	0	0	0	0	0	0	0	0	0	0	0	0	0	0	0
df1c7314e52cc6f46398546cec810b8f	0	0	0	0	0	0	0	0	0	0	0	0	0	0	0	0	0	0	0	0	0	0	0	0	0	0	0	0	0	0	0	0	0	0	0	0	0	0	0	0	0	0	0	0	0	0	0	0	0
359d8d88142ce80d6611421741a4c71e	0	0	0	0	0	0	0	0	0	0	0	0	0	0	0	0	0	0	0	0	0	0	0	0	0	0	0	0	0	0	0	0	0	0	0	0	0	0	0	0	0	0	0	0	0	0	0	0	0
00b903bc41bb36b886fd1243f8ab2c06	0	0	0	0	0	0	0	0	0	0	0	0	0	0	0	0	0	0	0	0	0	0	0	0	0	0	0	0	0	0	0	0	0	0	0	0	0	0	0	0	0	0	0	0	0	0	0	0	0
9a3900a14c3503051df3cc78eb9c6e39	0	0	0	0	0	0	0	0	0	0	0	0	0	0	0	0	0	0	0	0	0	0	0	0	0	0	0	0	0	0	0	0	0	0	0	0	0	0	0	0	0	0	0	0	0	0	0	0	0
a7c3e44fba063a537b341acc8b8e4129	0	0	0	0	0	0	0	0	0	0	0	0	0	0	0	0	0	0	0	0	0	0	0	0	0	0	0	0	0	0	0	0	0	0	0	0	0	0	0	0	0	0	0	0	0	0	0	0	0
32df5bba52916bd6916296a5c9381e27	0	0	0	0	0	0	0	0	0	0	0	0	0	0	0	0	0	0	0	0	0	0	0	0	0	0	0	0	0	0	0	0	0	0	0	0	0	0	0	0	0	0	0	0	0	0	0	0	0
e9185ca56c159473d7d4dd181c1f6732	0	0	0	0	0	0	0	0	0	0	0	0	0	0	0	0	0	0	0	0	0	0	0	0	0	0	0	0	0	0	0	0	0	0	0	0	0	0	0	0	0	0	0	0	0	0	0	0	0
5c2774ee091875219295fd77ea57d986	0	0	0	0	0	0	0	0	0	0	0	0	0	0	0	0	0	0	0	0	0	0	0	0	0	0	0	0	0	0	0	0	0	0	0	0	0	0	0	0	0	0	0	0	0	0	0	0	0
d9f53a2c0fed02b42e75e730319aaf6d	0	0	0	0	0	0	0	0	0	0	0	0	0	0	0	0	0	0	0	0	0	0	0	0	0	0	0	0	0	0	0	0	0	0	0	0	0	0	0	0	0	0	0	0	0	0	0	0	0
b27f31893c3d1ea730686e5bb5c2b57d	0	0	0	0	0	0	0	0	0	0	0	0	0	0	0	0	0	0	0	0	0	0	0	0	0	0	0	0	0	0	0	0	0	0	0	0	0	0	0	0	0	0	0	0	0	0	0	0	0
423516a78bc331ce80b2f5a5d6414e73	0	0	0	0	0	0	0	0	0	0	0	0	0	0	0	0	0	0	0	0	0	0	0	0	0	0	0	0	0	0	0	0	0	0	0	0	0	0	0	0	0	0	0	0	0	0	0	0	0
db6ad6b0d0452698de7bea9beac98ee4	0	0	0	0	0	0	0	0	0	0	0	0	0	0	0	0	0	0	0	0	0	0	0	0	0	0	0	0	0	0	0	0	0	0	0	0	0	0	0	0	0	0	0	0	0	0	0	0	0
cde62fa4ffbcc74ea962263e6c128bae	0	0	0	0	0	0	0	0	0	0	0	0	0	0	0	0	0	0	0	0	0	0	0	0	0	0	0	0	0	0	0	0	0	0	0	0	0	0	0	0	0	0	0	0	0	0	0	0	0
95391bfd20e2eadda3a9e6388a528021	0	0	0	0	0	0	0	0	0	0	0	0	0	0	0	0	0	0	0	0	0	0	0	0	0	0	0	0	0	0	0	0	0	0	0	0	0	0	0	0	0	0	0	0	0	0	0	0	0
4de364bc64aa78a0e21957532b82884d	0	0	0	0	0	0	0	0	0	0	0	0	0	0	0	0	0	0	0	0	0	0	0	0	0	0	0	0	0	0	0	0	0	0	0	0	0	0	0	0	0	0	0	0	0	0	0	0	0
1f2eb9766afa59affa0b2f62e1edc2c4	0	0	0	0	0	0	0	0	0	0	0	0	0	0	0	0	0	0	0	0	0	0	0	0	0	0	0	0	0	0	0	0	0	0	0	0	0	0	0	0	0	0	0	0	0	0	0	0	0
82472258fe79ae915dcb9fecff7237ef	0	0	0	0	0	0	0	0	0	0	0	0	0	0	0	0	0	0	0	0	0	0	0	0	0	0	0	0	0	0	0	0	0	0	0	0	0	0	0	0	0	0	0	0	0	0	0	0	0
c0dce6b084d17f321c5d21490e154324	0	0	0	0	0	0	0	0	0	0	0	0	0	0	0	0	0	0	0	0	0	0	0	0	0	0	0	0	0	0	0	0	0	0	0	0	0	0	0	0	0	0	0	0	0	0	0	0	0
3ffe6af0389a3d4a289ba819bd6cd92e	0	0	0	0	0	0	0	0	0	0	0	0	0	0	0	0	0	0	0	0	0	0	0	0	0	0	0	0	0	0	0	0	0	0	0	0	0	0	0	0	0	0	0	0	0	0	0	0	0
e5bd06fb158aaf7e7be08ad44f359ee5	0	0	0	0	0	0	0	0	0	0	0	0	0	0	0	0	0	0	0	0	0	0	0	0	0	0	0	0	0	0	0	0	0	0	0	0	0	0	0	0	0	0	0	0	0	0	0	0	0
abc503fb0a815cf22a7784532eb08857	0	0	0	0	0	0	0	0	0	0	0	0	0	0	0	0	0	0	0	0	0	0	0	0	0	0	0	0	0	0	0	0	0	0	0	0	0	0	0	0	0	0	0	0	0	0	0	0	0
b07ecc6bff3207c26a7d9d6acb03261a	0	0	0	0	0	0	0	0	0	0	0	0	0	0	0	0	0	0	0	0	0	0	0	0	0	0	0	0	0	0	0	0	0	0	0	0	0	0	0	0	0	0	0	0	0	0	0	0	0
d74ceb8cbb6de192bfa35e7a8fdb9db4	0	0	0	0	0	0	0	0	0	0	0	0	0	0	0	0	0	0	0	0	0	0	0	0	0	0	0	0	0	0	0	0	0	0	0	0	0	0	0	0	0	0	0	0	0	0	0	0	0
ffdb0d6534e4da59193e4597079acb54	0	0	0	0	0	0	0	0	0	0	0	0	0	0	0	0	0	0	0	0	0	0	0	0	0	0	0	0	0	0	0	0	0	0	0	0	0	0	0	0	0	0	0	0	0	0	0	0	0
b3a2e719ce8a5f61210dcceffaa82e33	0	0	0	0	0	0	0	0	0	0	0	0	0	0	0	0	0	0	0	0	0	0	0	0	0	0	0	0	0	0	0	0	0	0	0	0	0	0	0	0	0	0	0	0	0	0	0	0	0
a805a554fd50ac739aa8a515a7ec1fce	0	0	0	0	0	0	0	0	0	0	0	0	0	0	0	0	0	0	0	0	0	0	0	0	0	0	0	0	0	0	0	0	0	0	0	0	0	0	0	0	0	0	0	0	0	0	0	0	0
fe54716821df474c8ffa3a8a566ceae5	0	0	0	0	0	0	0	0	0	0	0	0	0	0	0	0	0	0	0	0	0	0	0	0	0	0	0	0	0	0	0	0	0	0	0	0	0	0	0	0	0	0	0	0	0	0	0	0	0
54caad77298a12c0780887f120ded96b	0	0	0	0	0	0	0	0	0	0	0	0	0	0	0	0	0	0	0	0	0	0	0	0	0	0	0	0	0	0	0	0	0	0	0	0	0	0	0	0	0	0	0	0	0	0	0	0	0
21baf7511d1a6d4805224a1001c76d51	0	0	0	0	0	0	0	0	0	0	0	0	0	0	0	0	0	0	0	0	0	0	0	0	0	0	0	0	0	0	0	0	0	0	0	0	0	0	0	0	0	0	0	0	0	0	0	0	0
1d6e11b0e97f62b79978d68c180f6258	0	0	0	0	0	0	0	0	0	0	0	0	0	0	0	0	0	0	0	0	0	0	0	0	0	0	0	0	0	0	0	0	0	0	0	0	0	0	0	0	0	0	0	0	0	0	0	0	0
18b2e583c8f8c169ac098b17244ff7f0	0	0	0	0	0	0	0	0	0	0	0	0	0	0	0	0	0	0	0	0	0	0	0	0	0	0	0	0	0	0	0	0	0	0	0	0	0	0	0	0	0	0	0	0	0	0	0	0	0
e289a454aaa3aa41c5d91bfa885956a5	0	0	0	0	0	0	0	0	0	0	0	0	0	0	0	0	0	0	0	0	0	0	0	0	0	0	0	0	0	0	0	0	0	0	0	0	0	0	0	0	0	0	0	0	0	0	0	0	0
556e0d79e03c6f45fc0fc71828cab5ff	0	0	0	0	0	0	0	0	0	0	0	0	0	0	0	0	0	0	0	0	0	0	0	0	0	0	0	0	0	0	0	0	0	0	0	0	0	0	0	0	0	0	0	0	0	0	0	0	0
d2c99f1682d2eb8d126750a56593fe18	0	0	0	0	0	0	0	0	0	0	0	0	0	0	0	0	0	0	0	0	0	0	0	0	0	0	0	0	0	0	0	0	0	0	0	0	0	0	0	0	0	0	0	0	0	0	0	0	0
b0125d455871c01b8a2885d717cb6c16	0	0	0	0	0	0	0	0	0	0	0	0	0	0	0	0	0	0	0	0	0	0	0	0	0	0	0	0	0	0	0	0	0	0	0	0	0	0	0	0	0	0	0	0	0	0	0	0	0
b754fde3c0dcaaeeafb81210d20a3eb6	0	0	0	0	0	0	0	0	0	0	0	0	0	0	0	0	0	0	0	0	0	0	0	0	0	0	0	0	0	0	0	0	0	0	0	0	0	0	0	0	0	0	0	0	0	0	0	0	0
dbab024ab935540a7012cd4c98b79661	0	0	0	0	0	0	0	0	0	0	0	0	0	0	0	0	0	0	0	0	0	0	0	0	0	0	0	0	0	0	0	0	0	0	0	0	0	0	0	0	0	0	0	0	0	0	0	0	0
691b54b9ed846e972a27a45800bf5117	0	0	0	0	0	0	0	0	0	0	0	0	0	0	0	0	0	0	0	0	0	0	0	0	0	0	0	0	0	0	0	0	0	0	0	0	0	0	0	0	0	0	0	0	0	0	0	0	0
1b87127214a3bdda247fe3f4a09f2a64	0	0	0	0	0	0	0	0	0	0	0	0	0	0	0	0	0	0	0	0	0	0	0	0	0	0	0	0	0	0	0	0	0	0	0	0	0	0	0	0	0	0	0	0	0	0	0	0	0
9f9f1c6ee9ec354686830566d1233527	0	0	0	0	0	0	0	0	0	0	0	0	0	0	0	0	0	0	0	0	0	0	0	0	0	0	0	0	0	0	0	0	0	0	0	0	0	0	0	0	0	0	0	0	0	0	0	0	0
d5e075dd64da61283f5493237f8f4a2a	0	0	0	0	0	0	0	0	0	0	0	0	0	0	0	0	0	0	0	0	0	0	0	0	0	0	0	0	0	0	0	0	0	0	0	0	0	0	0	0	0	0	0	0	0	0	0	0	0
44228fec2eaa5c19c4997df1e5eda705	0	0	0	0	0	0	0	0	0	0	0	0	0	0	0	0	0	0	0	0	0	0	0	0	0	0	0	0	0	0	0	0	0	0	0	0	0	0	0	0	0	0	0	0	0	0	0	0	0
743b5606961e43499d868e5455ce3f00	0	0	0	0	0	0	0	0	0	0	0	0	0	0	0	0	0	0	0	0	0	0	0	0	0	0	0	0	0	0	0	0	0	0	0	0	0	0	0	0	0	0	0	0	0	0	0	0	0
74522a54e88d2c09ceebe5b741758446	0	0	0	0	0	0	0	0	0	0	0	0	0	0	0	0	0	0	0	0	0	0	0	0	0	0	0	0	0	0	0	0	0	0	0	0	0	0	0	0	0	0	0	0	0	0	0	0	0
fce6b1013ed7cb9f0aa33776be7df131	0	0	0	0	0	0	0	0	0	0	0	0	0	0	0	0	0	0	0	0	0	0	0	0	0	0	0	0	0	0	0	0	0	0	0	0	0	0	0	0	0	0	0	0	0	0	0	0	0
f39e2b4a06aec4ac5f175c1cd3003bd6	0	0	0	0	0	0	0	0	0	0	0	0	0	0	0	0	0	0	0	0	0	0	0	0	0	0	0	0	0	0	0	0	0	0	0	0	0	0	0	0	0	0	0	0	0	0	0	0	0
dd4f85e2e6d5fe2860e9f75e17693722	0	0	0	0	0	0	0	0	0	0	0	0	0	0	0	0	0	0	0	0	0	0	0	0	0	0	0	0	0	0	0	0	0	0	0	0	0	0	0	0	0	0	0	0	0	0	0	0	0
80247b95bbfee0209a977cff5a5564cc	0	0	0	0	0	0	0	0	0	0	0	0	0	0	0	0	0	0	0	0	0	0	0	0	0	0	0	0	0	0	0	0	0	0	0	0	0	0	0	0	0	0	0	0	0	0	0	0	0
9ae92bafc797643f810ebd36ae7a0f63	0	0	0	0	0	0	0	0	0	0	0	0	0	0	0	0	0	0	0	0	0	0	0	0	0	0	0	0	0	0	0	0	0	0	0	0	0	0	0	0	0	0	0	0	0	0	0	0	0
8986291da87ee5af1ed34b2fecbde131	0	0	0	0	0	0	0	0	0	0	0	0	0	0	0	0	0	0	0	0	0	0	0	0	0	0	0	0	0	0	0	0	0	0	0	0	0	0	0	0	0	0	0	0	0	0	0	0	0
90c07c85914fc4402bea97677a0390db	0	0	0	0	0	0	0	0	0	0	0	0	0	0	0	0	0	0	0	0	0	0	0	0	0	0	0	0	0	0	0	0	0	0	0	0	0	0	0	0	0	0	0	0	0	0	0	0	0
d6fe6a0b8e4c87527682c02c200e6a80	0	0	0	0	0	0	0	0	0	0	0	0	0	0	0	0	0	0	0	0	0	0	0	0	0	0	0	0	0	0	0	0	0	0	0	0	0	0	0	0	0	0	0	0	0	0	0	0	0
9f641c559b7710d218516ab082ceaf57	0	0	0	0	0	0	0	0	0	0	0	0	0	0	0	0	0	0	0	0	0	0	0	0	0	0	0	0	0	0	0	0	0	0	0	0	0	0	0	0	0	0	0	0	0	0	0	0	0
9525e6c0c1580e82e1d70941daf61a9e	0	0	0	0	0	0	0	0	0	0	0	0	0	0	0	0	0	0	0	0	0	0	0	0	0	0	0	0	0	0	0	0	0	0	0	0	0	0	0	0	0	0	0	0	0	0	0	0	0
ddacd684b14b8079f56192465d32ad09	0	0	0	0	0	0	0	0	0	0	0	0	0	0	0	0	0	0	0	0	0	0	0	0	0	0	0	0	0	0	0	0	0	0	0	0	0	0	0	0	0	0	0	0	0	0	0	0	0
c7c8923105e442ac619606d8ec0b1d19	0	0	0	0	0	0	0	0	0	0	0	0	0	0	0	0	0	0	0	0	0	0	0	0	0	0	0	0	0	0	0	0	0	0	0	0	0	0	0	0	0	0	0	0	0	0	0	0	0
1ab7f881dded86bafee1c794923db323	0	0	0	0	0	0	0	0	0	0	0	0	0	0	0	0	0	0	0	0	0	0	0	0	0	0	0	0	0	0	0	0	0	0	0	0	0	0	0	0	0	0	0	0	0	0	0	0	0
d3bbe95041d4977909e842ea3a6fd15d	0	0	0	0	0	0	0	0	0	0	0	0	0	0	0	0	0	0	0	0	0	0	0	0	0	0	0	0	0	0	0	0	0	0	0	0	0	0	0	0	0	0	0	0	0	0	0	0	0
edeebd3c2fb4cc346bce5b033eb7df1a	0	0	0	0	0	0	0	0	0	0	0	0	0	0	0	0	0	0	0	0	0	0	0	0	0	0	0	0	0	0	0	0	0	0	0	0	0	0	0	0	0	0	0	0	0	0	0	0	0
b5763117bbf1643bfe3df2364e413482	0	0	0	0	0	0	0	0	0	0	0	0	0	0	0	0	0	0	0	0	0	0	0	0	0	0	0	0	0	0	0	0	0	0	0	0	0	0	0	0	0	0	0	0	0	0	0	0	0
dfada17569c904886e4dd4ad024b009a	0	0	0	0	0	0	0	0	0	0	0	0	0	0	0	0	0	0	0	0	0	0	0	0	0	0	0	0	0	0	0	0	0	0	0	0	0	0	0	0	0	0	0	0	0	0	0	0	0
5c1315566a3722bc909ca388894607e1	0	0	0	0	0	0	0	0	0	0	0	0	0	0	0	0	0	0	0	0	0	0	0	0	0	0	0	0	0	0	0	0	0	0	0	0	0	0	0	0	0	0	0	0	0	0	0	0	0
6c4f2e238a6ab0cc185f1db809e141c7	0	0	0	0	0	0	0	0	0	0	0	0	0	0	0	0	0	0	0	0	0	0	0	0	0	0	0	0	0	0	0	0	0	0	0	0	0	0	0	0	0	0	0	0	0	0	0	0	0
82003863a9edf4208c7ba9d5a2c626b4	0	0	0	0	0	0	0	0	0	0	0	0	0	0	0	0	0	0	0	0	0	0	0	0	0	0	0	0	0	0	0	0	0	0	0	0	0	0	0	0	0	0	0	0	0	0	0	0	0
6f3f85586e763399c52d9d4db7a1bbd1	0	0	0	0	0	0	0	0	0	0	0	0	0	0	0	0	0	0	0	0	0	0	0	0	0	0	0	0	0	0	0	0	0	0	0	0	0	0	0	0	0	0	0	0	0	0	0	0	0
b0105a714666befba1dfac1da28a18cc	0	0	0	0	0	0	0	0	0	0	0	0	0	0	0	0	0	0	0	0	0	0	0	0	0	0	0	0	0	0	0	0	0	0	0	0	0	0	0	0	0	0	0	0	0	0	0	0	0
1d1b4ea513fc9f7e05a34df3518e5772	0	0	0	0	0	0	0	0	0	0	0	0	0	0	0	0	0	0	0	0	0	0	0	0	0	0	0	0	0	0	0	0	0	0	0	0	0	0	0	0	0	0	0	0	0	0	0	0	0
f7a0b30fc6172c535ac2395ca59dc2fc	0	0	0	0	0	0	0	0	0	0	0	0	0	0	0	0	0	0	0	0	0	0	0	0	0	0	0	0	0	0	0	0	0	0	0	0	0	0	0	0	0	0	0	0	0	0	0	0	0
bab059924f9ad776b589c3ff5fbb28e6	0	0	0	0	0	0	0	0	0	0	0	0	0	0	0	0	0	0	0	0	0	0	0	0	0	0	0	0	0	0	0	0	0	0	0	0	0	0	0	0	0	0	0	0	0	0	0	0	0
9c07c585846c445b0744532f01e59396	0	0	0	0	0	0	0	0	0	0	0	0	0	0	0	0	0	0	0	0	0	0	0	0	0	0	0	0	0	0	0	0	0	0	0	0	0	0	0	0	0	0	0	0	0	0	0	0	0
1eea8441355659ad0a0a4b81c96a48bc	0	0	0	0	0	0	0	0	0	0	0	0	0	0	0	0	0	0	0	0	0	0	0	0	0	0	0	0	0	0	0	0	0	0	0	0	0	0	0	0	0	0	0	0	0	0	0	0	0
d5d771b9819b70af8373d3f96e84cdef	0	0	0	0	0	0	0	0	0	0	0	0	0	0	0	0	0	0	0	0	0	0	0	0	0	0	0	0	0	0	0	0	0	0	0	0	0	0	0	0	0	0	0	0	0	0	0	0	0
e79ee5068a49c4483fe1bfff9a0652d9	0	0	0	0	0	0	0	0	0	0	0	0	0	0	0	0	0	0	0	0	0	0	0	0	0	0	0	0	0	0	0	0	0	0	0	0	0	0	0	0	0	0	0	0	0	0	0	0	0
77cc552af623c9800974a9801dff77ba	0	0	0	0	0	0	0	0	0	0	0	0	0	0	0	0	0	0	0	0	0	0	0	0	0	0	0	0	0	0	0	0	0	0	0	0	0	0	0	0	0	0	0	0	0	0	0	0	0
e5a8efca744cf3ea41f22128b4f971a5	0	0	0	0	0	0	0	0	0	0	0	0	0	0	0	0	0	0	0	0	0	0	0	0	0	0	0	0	0	0	0	0	0	0	0	0	0	0	0	0	0	0	0	0	0	0	0	0	0
8091ff99ae5a46807b53ca0cb7ce4d1b	0	0	0	0	0	0	0	0	0	0	0	0	0	0	0	0	0	0	0	0	0	0	0	0	0	0	0	0	0	0	0	0	0	0	0	0	0	0	0	0	0	0	0	0	0	0	0	0	0
5e5eb71f4ff1a39826d8381b28385e64	0	0	0	0	0	0	0	0	0	0	0	0	0	0	0	0	0	0	0	0	0	0	0	0	0	0	0	0	0	0	0	0	0	0	0	0	0	0	0	0	0	0	0	0	0	0	0	0	0
7769d45125beeeb779722ef009bda07d	0	0	0	0	0	0	0	0	0	0	0	0	0	0	0	0	0	0	0	0	0	0	0	0	0	0	0	0	0	0	0	0	0	0	0	0	0	0	0	0	0	0	0	0	0	0	0	0	0
473f15d456391f261980932790787073	0	0	0	0	0	0	0	0	0	0	0	0	0	0	0	0	0	0	0	0	0	0	0	0	0	0	0	0	0	0	0	0	0	0	0	0	0	0	0	0	0	0	0	0	0	0	0	0	0
1bd0a0dbf3d9272017eef0e7b4733713	0	0	0	0	0	0	0	0	0	0	0	0	0	0	0	0	0	0	0	0	0	0	0	0	0	0	0	0	0	0	0	0	0	0	0	0	0	0	0	0	0	0	0	0	0	0	0	0	0
f6c091a5d801fd6adf9be1a56c64ad05	0	0	0	0	0	0	0	0	0	0	0	0	0	0	0	0	0	0	0	0	0	0	0	0	0	0	0	0	0	0	0	0	0	0	0	0	0	0	0	0	0	0	0	0	0	0	0	0	0
08eeceda9aaf99c3844d7c37e7e244ae	0	0	0	0	0	0	0	0	0	0	0	0	0	0	0	0	0	0	0	0	0	0	0	0	0	0	0	0	0	0	0	0	0	0	0	0	0	0	0	0	0	0	0	0	0	0	0	0	0
7bcd0627a4b3770ecee64030e143d211	0	0	0	0	0	0	0	0	0	0	0	0	0	0	0	0	0	0	0	0	0	0	0	0	0	0	0	0	0	0	0	0	0	0	0	0	0	0	0	0	0	0	0	0	0	0	0	0	0
2c58e36d6180d81ac8256b192e0158f5	0	0	0	0	0	0	0	0	0	0	0	0	0	0	0	0	0	0	0	0	0	0	0	0	0	0	0	0	0	0	0	0	0	0	0	0	0	0	0	0	0	0	0	0	0	0	0	0	0
4036bfd3fd334f44c3134df0050ccc86	0	0	0	0	0	0	0	0	0	0	0	0	0	0	0	0	0	0	0	0	0	0	0	0	0	0	0	0	0	0	0	0	0	0	0	0	0	0	0	0	0	0	0	0	0	0	0	0	0
b914445b204a67a32839f41802e5a4b4	0	0	0	0	0	0	0	0	0	0	0	0	0	0	0	0	0	0	0	0	0	0	0	0	0	0	0	0	0	0	0	0	0	0	0	0	0	0	0	0	0	0	0	0	0	0	0	0	0
094832684009f9afebabc5e0950ffd4f	0	0	0	0	0	0	0	0	0	0	0	0	0	0	0	0	0	0	0	0	0	0	0	0	0	0	0	0	0	0	0	0	0	0	0	0	0	0	0	0	0	0	0	0	0	0	0	0	0
6f19b0c5f3042e24af35a21061e7d164	0	0	0	0	0	0	0	0	0	0	0	0	0	0	0	0	0	0	0	0	0	0	0	0	0	0	0	0	0	0	0	0	0	0	0	0	0	0	0	0	0	0	0	0	0	0	0	0	0
b960a99648608070b82e64f7aaddfa84	0	0	0	0	0	0	0	0	0	0	0	0	0	0	0	0	0	0	0	0	0	0	0	0	0	0	0	0	0	0	0	0	0	0	0	0	0	0	0	0	0	0	0	0	0	0	0	0	0
5cfc5bc4bdfb678721727ee3a9df7222	0	0	0	0	0	0	0	0	0	0	0	0	0	0	0	0	0	0	0	0	0	0	0	0	0	0	0	0	0	0	0	0	0	0	0	0	0	0	0	0	0	0	0	0	0	0	0	0	0
f21e3d9405a18619120fe3211c9e9757	0	0	0	0	0	0	0	0	0	0	0	0	0	0	0	0	0	0	0	0	0	0	0	0	0	0	0	0	0	0	0	0	0	0	0	0	0	0	0	0	0	0	0	0	0	0	0	0	0
04946f102e9eccdd707ebc9c3a22d012	0	0	0	0	0	0	0	0	0	0	0	0	0	0	0	0	0	0	0	0	0	0	0	0	0	0	0	0	0	0	0	0	0	0	0	0	0	0	0	0	0	0	0	0	0	0	0	0	0
acb97c02a07b584a3814280d9a2a58bb	0	0	0	0	0	0	0	0	0	0	0	0	0	0	0	0	0	0	0	0	0	0	0	0	0	0	0	0	0	0	0	0	0	0	0	0	0	0	0	0	0	0	0	0	0	0	0	0	0
4bf34a953b542e7f0140c99466897540	0	0	0	0	0	0	0	0	0	0	0	0	0	0	0	0	0	0	0	0	0	0	0	0	0	0	0	0	0	0	0	0	0	0	0	0	0	0	0	0	0	0	0	0	0	0	0	0	0
675fea7c06eb34da6a566cc87957bef8	0	0	0	0	0	0	0	0	0	0	0	0	0	0	0	0	0	0	0	0	0	0	0	0	0	0	0	0	0	0	0	0	0	0	0	0	0	0	0	0	0	0	0	0	0	0	0	0	0
90113494de2e8aa981497ea371e755a4	0	0	0	0	0	0	0	0	0	0	0	0	0	0	0	0	0	0	0	0	0	0	0	0	0	0	0	0	0	0	0	0	0	0	0	0	0	0	0	0	0	0	0	0	0	0	0	0	0
71257f38ebe95461430484f8199ebefd	0	0	0	0	0	0	0	0	0	0	0	0	0	0	0	0	0	0	0	0	0	0	0	0	0	0	0	0	0	0	0	0	0	0	0	0	0	0	0	0	0	0	0	0	0	0	0	0	0
3008719ea9734fd3e30b728b93a8fca1	0	0	0	0	0	0	0	0	0	0	0	0	0	0	0	0	0	0	0	0	0	0	0	0	0	0	0	0	0	0	0	0	0	0	0	0	0	0	0	0	0	0	0	0	0	0	0	0	0
dafb9e17c671b8d0ddb662256aa941f7	0	0	0	0	0	0	0	0	0	0	0	0	0	0	0	0	0	0	0	0	0	0	0	0	0	0	0	0	0	0	0	0	0	0	0	0	0	0	0	0	0	0	0	0	0	0	0	0	0
8126276d84ef45dc17fca556f6b75924	0	0	0	0	0	0	0	0	0	0	0	0	0	0	0	0	0	0	0	0	0	0	0	0	0	0	0	0	0	0	0	0	0	0	0	0	0	0	0	0	0	0	0	0	0	0	0	0	0
05b971c8d8fd6e831c388fa9b413b258	0	0	0	0	0	0	0	0	0	0	0	0	0	0	0	0	0	0	0	0	0	0	0	0	0	0	0	0	0	0	0	0	0	0	0	0	0	0	0	0	0	0	0	0	0	0	0	0	0
c8181561453c851c06c62ec09a1ad600	0	0	0	0	0	0	0	0	0	0	0	0	0	0	0	0	0	0	0	0	0	0	0	0	0	0	0	0	0	0	0	0	0	0	0	0	0	0	0	0	0	0	0	0	0	0	0	0	0
e869da55573e194f705d1621363e2f67	0	0	0	0	0	0	0	0	0	0	0	0	0	0	0	0	0	0	0	0	0	0	0	0	0	0	0	0	0	0	0	0	0	0	0	0	0	0	0	0	0	0	0	0	0	0	0	0	0
ee96d1f8f273adcc769cb64f4f0f1b0d	0	0	0	0	0	0	0	0	0	0	0	0	0	0	0	0	0	0	0	0	0	0	0	0	0	0	0	0	0	0	0	0	0	0	0	0	0	0	0	0	0	0	0	0	0	0	0	0	0
0d56898afb6b72275763e0d6930f4fd7	0	0	0	0	0	0	0	0	0	0	0	0	0	0	0	0	0	0	0	0	0	0	0	0	0	0	0	0	0	0	0	0	0	0	0	0	0	0	0	0	0	0	0	0	0	0	0	0	0
7097b7f5b51b03d699e2d3716a5df638	0	0	0	0	0	0	0	0	0	0	0	0	0	0	0	0	0	0	0	0	0	0	0	0	0	0	0	0	0	0	0	0	0	0	0	0	0	0	0	0	0	0	0	0	0	0	0	0	0
aac7f96c500eb02ab8281a0fa535a78b	0	0	0	0	0	0	0	0	0	0	0	0	0	0	0	0	0	0	0	0	0	0	0	0	0	0	0	0	0	0	0	0	0	0	0	0	0	0	0	0	0	0	0	0	0	0	0	0	0
bcb8e2d98a7b987bca745a834f32346b	0	0	0	0	0	0	0	0	0	0	0	0	0	0	0	0	0	0	0	0	0	0	0	0	0	0	0	0	0	0	0	0	0	0	0	0	0	0	0	0	0	0	0	0	0	0	0	0	0
3e13799c8ac360db20ebeb5dd2f9eb18	0	0	0	0	0	0	0	0	0	0	0	0	0	0	0	0	0	0	0	0	0	0	0	0	0	0	0	0	0	0	0	0	0	0	0	0	0	0	0	0	0	0	0	0	0	0	0	0	0
bcd07ce41518e65ae5dcf5822fdf66c6	0	0	0	0	0	0	0	0	0	0	0	0	0	0	0	0	0	0	0	0	0	0	0	0	0	0	0	0	0	0	0	0	0	0	0	0	0	0	0	0	0	0	0	0	0	0	0	0	0
68d135c807cd5e4c321b9e88824380aa	0	0	0	0	0	0	0	0	0	0	0	0	0	0	0	0	0	0	0	0	0	0	0	0	0	0	0	0	0	0	0	0	0	0	0	0	0	0	0	0	0	0	0	0	0	0	0	0	0
c713ed72ce6a5e883a3245d322dce812	0	0	0	0	0	0	0	0	0	0	0	0	0	0	0	0	0	0	0	0	0	0	0	0	0	0	0	0	0	0	0	0	0	0	0	0	0	0	0	0	0	0	0	0	0	0	0	0	0
9295ff0ab6b2f7cdf19e444944aafff4	0	0	0	0	0	0	0	0	0	0	0	0	0	0	0	0	0	0	0	0	0	0	0	0	0	0	0	0	0	0	0	0	0	0	0	0	0	0	0	0	0	0	0	0	0	0	0	0	0
2eead67003e3354b87418d098f081f25	0	0	0	0	0	0	0	0	0	0	0	0	0	0	0	0	0	0	0	0	0	0	0	0	0	0	0	0	0	0	0	0	0	0	0	0	0	0	0	0	0	0	0	0	0	0	0	0	0
26125299adc624cc63bd737b842333a2	0	0	0	0	0	0	0	0	0	0	0	0	0	0	0	0	0	0	0	0	0	0	0	0	0	0	0	0	0	0	0	0	0	0	0	0	0	0	0	0	0	0	0	0	0	0	0	0	0
07886d7d7eabc42cff10d7c33d977638	0	0	0	0	0	0	0	0	0	0	0	0	0	0	0	0	0	0	0	0	0	0	0	0	0	0	0	0	0	0	0	0	0	0	0	0	0	0	0	0	0	0	0	0	0	0	0	0	0
9de438f6d9c564ae22a3fc0e41ab3355	0	0	0	0	0	0	0	0	0	0	0	0	0	0	0	0	0	0	0	0	0	0	0	0	0	0	0	0	0	0	0	0	0	0	0	0	0	0	0	0	0	0	0	0	0	0	0	0	0
1ff271cb15d8bf92d955a19912cac4c7	0	0	0	0	0	0	0	0	0	0	0	0	0	0	0	0	0	0	0	0	0	0	0	0	0	0	0	0	0	0	0	0	0	0	0	0	0	0	0	0	0	0	0	0	0	0	0	0	0
fb8f48c5733bb3d5485f0cdf1fef0a5b	0	0	0	0	0	0	0	0	0	0	0	0	0	0	0	0	0	0	0	0	0	0	0	0	0	0	0	0	0	0	0	0	0	0	0	0	0	0	0	0	0	0	0	0	0	0	0	0	0
923fc9d69024afece8bdd8b18990a895	0	0	0	0	0	0	0	0	0	0	0	0	0	0	0	0	0	0	0	0	0	0	0	0	0	0	0	0	0	0	0	0	0	0	0	0	0	0	0	0	0	0	0	0	0	0	0	0	0
20232bedd8ef78ec27e9573c053634c4	0	0	0	0	0	0	0	0	0	0	0	0	0	0	0	0	0	0	0	0	0	0	0	0	0	0	0	0	0	0	0	0	0	0	0	0	0	0	0	0	0	0	0	0	0	0	0	0	0
75e532a55206631a521e508c1831bf7d	0	0	0	0	0	0	0	0	0	0	0	0	0	0	0	0	0	0	0	0	0	0	0	0	0	0	0	0	0	0	0	0	0	0	0	0	0	0	0	0	0	0	0	0	0	0	0	0	0
596bbf834006b011186fc45f74868eed	0	0	0	0	0	0	0	0	0	0	0	0	0	0	0	0	0	0	0	0	0	0	0	0	0	0	0	0	0	0	0	0	0	0	0	0	0	0	0	0	0	0	0	0	0	0	0	0	0
51ec6e1b78686e61865e5c82e0f24d55	0	0	0	0	0	0	0	0	0	0	0	0	0	0	0	0	0	0	0	0	0	0	0	0	0	0	0	0	0	0	0	0	0	0	0	0	0	0	0	0	0	0	0	0	0	0	0	0	0
c38b8f4b989533347ff7e6ba2ba03d7a	0	0	0	0	0	0	0	0	0	0	0	0	0	0	0	0	0	0	0	0	0	0	0	0	0	0	0	0	0	0	0	0	0	0	0	0	0	0	0	0	0	0	0	0	0	0	0	0	0
bce2f8d05b20c9855dc688144933f2d7	0	0	0	0	0	0	0	0	0	0	0	0	0	0	0	0	0	0	0	0	0	0	0	0	0	0	0	0	0	0	0	0	0	0	0	0	0	0	0	0	0	0	0	0	0	0	0	0	0
f5aa04db910466905e59e08f33c71816	0	0	0	0	0	0	0	0	0	0	0	0	0	0	0	0	0	0	0	0	0	0	0	0	0	0	0	0	0	0	0	0	0	0	0	0	0	0	0	0	0	0	0	0	0	0	0	0	0
6ee2a7e522dd7659b9500b72a8f4d346	0	0	0	0	0	0	0	0	0	0	0	0	0	0	0	0	0	0	0	0	0	0	0	0	0	0	0	0	0	0	0	0	0	0	0	0	0	0	0	0	0	0	0	0	0	0	0	0	0
61054a0f34a05323e8b99f43600593f9	0	0	0	0	0	0	0	0	0	0	0	0	0	0	0	0	0	0	0	0	0	0	0	0	0	0	0	0	0	0	0	0	0	0	0	0	0	0	0	0	0	0	0	0	0	0	0	0	0
6dba68b73372e44f7ff2506ff63cd9d0	0	0	0	0	0	0	0	0	0	0	0	0	0	0	0	0	0	0	0	0	0	0	0	0	0	0	0	0	0	0	0	0	0	0	0	0	0	0	0	0	0	0	0	0	0	0	0	0	0
39cc0cf89fb9c9b7b86f56884689a8f7	0	0	0	0	0	0	0	0	0	0	0	0	0	0	0	0	0	0	0	0	0	0	0	0	0	0	0	0	0	0	0	0	0	0	0	0	0	0	0	0	0	0	0	0	0	0	0	0	0
c5f232bcda0e28b278e28b6fcc764b80	0	0	0	0	0	0	0	0	0	0	0	0	0	0	0	0	0	0	0	0	0	0	0	0	0	0	0	0	0	0	0	0	0	0	0	0	0	0	0	0	0	0	0	0	0	0	0	0	0
bb0b341ad861b31a8d31b5dc0675adde	0	0	0	0	0	0	0	0	0	0	0	0	0	0	0	0	0	0	0	0	0	0	0	0	0	0	0	0	0	0	0	0	0	0	0	0	0	0	0	0	0	0	0	0	0	0	0	0	0
d762050dc28f0adba5313e8e383e0043	0	0	0	0	0	0	0	0	0	0	0	0	0	0	0	0	0	0	0	0	0	0	0	0	0	0	0	0	0	0	0	0	0	0	0	0	0	0	0	0	0	0	0	0	0	0	0	0	0
8ce72b83289eed9bae123f8afd63139f	0	0	0	0	0	0	0	0	0	0	0	0	0	0	0	0	0	0	0	0	0	0	0	0	0	0	0	0	0	0	0	0	0	0	0	0	0	0	0	0	0	0	0	0	0	0	0	0	0
37322bf1245883bbc1641744be723ee9	0	0	0	0	0	0	0	0	0	0	0	0	0	0	0	0	0	0	0	0	0	0	0	0	0	0	0	0	0	0	0	0	0	0	0	0	0	0	0	0	0	0	0	0	0	0	0	0	0
c9d93171bd5009f735248049e1c0b91b	0	0	0	0	0	0	0	0	0	0	0	0	0	0	0	0	0	0	0	0	0	0	0	0	0	0	0	0	0	0	0	0	0	0	0	0	0	0	0	0	0	0	0	0	0	0	0	0	0
f4b0f806d1635d1200cd2360a0130d66	0	0	0	0	0	0	0	0	0	0	0	0	0	0	0	0	0	0	0	0	0	0	0	0	0	0	0	0	0	0	0	0	0	0	0	0	0	0	0	0	0	0	0	0	0	0	0	0	0
d211b17e2ce0190d6b8f0b75e05d33fe	0	0	0	0	0	0	0	0	0	0	0	0	0	0	0	0	0	0	0	0	0	0	0	0	0	0	0	0	0	0	0	0	0	0	0	0	0	0	0	0	0	0	0	0	0	0	0	0	0
aa44d833fe9201111c683e1fbbd7e86a	0	0	0	0	0	0	0	0	0	0	0	0	0	0	0	0	0	0	0	0	0	0	0	0	0	0	0	0	0	0	0	0	0	0	0	0	0	0	0	0	0	0	0	0	0	0	0	0	0
4b7e975a6d85922772a16295c3835d44	0	0	0	0	0	0	0	0	0	0	0	0	0	0	0	0	0	0	0	0	0	0	0	0	0	0	0	0	0	0	0	0	0	0	0	0	0	0	0	0	0	0	0	0	0	0	0	0	0
1b03076d62d9a3e52979334531961cf7	0	0	0	0	0	0	0	0	0	0	0	0	0	0	0	0	0	0	0	0	0	0	0	0	0	0	0	0	0	0	0	0	0	0	0	0	0	0	0	0	0	0	0	0	0	0	0	0	0
485b2bb97abe3db29ff1b2c883f7a960	0	0	0	0	0	0	0	0	0	0	0	0	0	0	0	0	0	0	0	0	0	0	0	0	0	0	0	0	0	0	0	0	0	0	0	0	0	0	0	0	0	0	0	0	0	0	0	0	0
e0ab09305174fadc8e12a8470dee26b5	0	0	0	0	0	0	0	0	0	0	0	0	0	0	0	0	0	0	0	0	0	0	0	0	0	0	0	0	0	0	0	0	0	0	0	0	0	0	0	0	0	0	0	0	0	0	0	0	0
d08cb79611a56763c2933d853f3c463c	0	0	0	0	0	0	0	0	0	0	0	0	0	0	0	0	0	0	0	0	0	0	0	0	0	0	0	0	0	0	0	0	0	0	0	0	0	0	0	0	0	0	0	0	0	0	0	0	0
a44c473896dfdfd6c305da9881289f16	0	0	0	0	0	0	0	0	0	0	0	0	0	0	0	0	0	0	0	0	0	0	0	0	0	0	0	0	0	0	0	0	0	0	0	0	0	0	0	0	0	0	0	0	0	0	0	0	0
3e886323ed67d84a35fd6578029e5499	0	0	0	0	0	0	0	0	0	0	0	0	0	0	0	0	0	0	0	0	0	0	0	0	0	0	0	0	0	0	0	0	0	0	0	0	0	0	0	0	0	0	0	0	0	0	0	0	0
7dd5f385a3b94a386b3951aa60f61cc6	0	0	0	0	0	0	0	0	0	0	0	0	0	0	0	0	0	0	0	0	0	0	0	0	0	0	0	0	0	0	0	0	0	0	0	0	0	0	0	0	0	0	0	0	0	0	0	0	0
3323302e17d0b03de03ce5258421095c	0	0	0	0	0	0	0	0	0	0	0	0	0	0	0	0	0	0	0	0	0	0	0	0	0	0	0	0	0	0	0	0	0	0	0	0	0	0	0	0	0	0	0	0	0	0	0	0	0
5cd8b0018b1c33762884940b055f60a0	0	0	0	0	0	0	0	0	0	0	0	0	0	0	0	0	0	0	0	0	0	0	0	0	0	0	0	0	0	0	0	0	0	0	0	0	0	0	0	0	0	0	0	0	0	0	0	0	0
c3fc068293ec5fb8c1d9a5861339d288	0	0	0	0	0	0	0	0	0	0	0	0	0	0	0	0	0	0	0	0	0	0	0	0	0	0	0	0	0	0	0	0	0	0	0	0	0	0	0	0	0	0	0	0	0	0	0	0	0
cd720246187783a1ca93fcc557ce3ec9	0	0	0	0	0	0	0	0	0	0	0	0	0	0	0	0	0	0	0	0	0	0	0	0	0	0	0	0	0	0	0	0	0	0	0	0	0	0	0	0	0	0	0	0	0	0	0	0	0
d9d24fa614f8945d864fecee291ebec7	0	0	0	0	0	0	0	0	0	0	0	0	0	0	0	0	0	0	0	0	0	0	0	0	0	0	0	0	0	0	0	0	0	0	0	0	0	0	0	0	0	0	0	0	0	0	0	0	0
803f047c4c4703f87f4baa91947c32d3	0	0	0	0	0	0	0	0	0	0	0	0	0	0	0	0	0	0	0	0	0	0	0	0	0	0	0	0	0	0	0	0	0	0	0	0	0	0	0	0	0	0	0	0	0	0	0	0	0
869aa9b4b3b33baa477c040538f4b249	0	0	0	0	0	0	0	0	0	0	0	0	0	0	0	0	0	0	0	0	0	0	0	0	0	0	0	0	0	0	0	0	0	0	0	0	0	0	0	0	0	0	0	0	0	0	0	0	0
4d9a7db0120ae9a3eb4c8b6eb73f3c11	0	0	0	0	0	0	0	0	0	0	0	0	0	0	0	0	0	0	0	0	0	0	0	0	0	0	0	0	0	0	0	0	0	0	0	0	0	0	0	0	0	0	0	0	0	0	0	0	0
5d1f77688a5abc6027fb88f9c657138b	0	0	0	0	0	0	0	0	0	0	0	0	0	0	0	0	0	0	0	0	0	0	0	0	0	0	0	0	0	0	0	0	0	0	0	0	0	0	0	0	0	0	0	0	0	0	0	0	0
b3bb26b5c0ea3a96f53d0e7d565864a4	0	0	0	0	0	0	0	0	0	0	0	0	0	0	0	0	0	0	0	0	0	0	0	0	0	0	0	0	0	0	0	0	0	0	0	0	0	0	0	0	0	0	0	0	0	0	0	0	0
fa11e4bbfdcfdb75f225944e0615c1ae	0	0	0	0	0	0	0	0	0	0	0	0	0	0	0	0	0	0	0	0	0	0	0	0	0	0	0	0	0	0	0	0	0	0	0	0	0	0	0	0	0	0	0	0	0	0	0	0	0
ccf0bedeaf92fad28b28926f34bf1ef2	0	0	0	0	0	0	0	0	0	0	0	0	0	0	0	0	0	0	0	0	0	0	0	0	0	0	0	0	0	0	0	0	0	0	0	0	0	0	0	0	0	0	0	0	0	0	0	0	0
9d193a673eab217f690dfe72364123ba	0	0	0	0	0	0	0	0	0	0	0	0	0	0	0	0	0	0	0	0	0	0	0	0	0	0	0	0	0	0	0	0	0	0	0	0	0	0	0	0	0	0	0	0	0	0	0	0	0
5e47c852d8f7aacbe1e83843d7f57e9b	0	0	0	0	0	0	0	0	0	0	0	0	0	0	0	0	0	0	0	0	0	0	0	0	0	0	0	0	0	0	0	0	0	0	0	0	0	0	0	0	0	0	0	0	0	0	0	0	0
ca864c08235a08e9859d92082f1141e8	0	0	0	0	0	0	0	0	0	0	0	0	0	0	0	0	0	0	0	0	0	0	0	0	0	0	0	0	0	0	0	0	0	0	0	0	0	0	0	0	0	0	0	0	0	0	0	0	0
77dc3cd134d5cfb51eb55518dd4451a0	0	0	0	0	0	0	0	0	0	0	0	0	0	0	0	0	0	0	0	0	0	0	0	0	0	0	0	0	0	0	0	0	0	0	0	0	0	0	0	0	0	0	0	0	0	0	0	0	0
0faf59339db98da4feeb4ee3d36c788e	0	0	0	0	0	0	0	0	0	0	0	0	0	0	0	0	0	0	0	0	0	0	0	0	0	0	0	0	0	0	0	0	0	0	0	0	0	0	0	0	0	0	0	0	0	0	0	0	0
3a237b5d0047206805301680ed36e2be	0	0	0	0	0	0	0	0	0	0	0	0	0	0	0	0	0	0	0	0	0	0	0	0	0	0	0	0	0	0	0	0	0	0	0	0	0	0	0	0	0	0	0	0	0	0	0	0	0
68ea8d3d74ae101f1c0ab2346a04957f	0	0	0	0	0	0	0	0	0	0	0	0	0	0	0	0	0	0	0	0	0	0	0	0	0	0	0	0	0	0	0	0	0	0	0	0	0	0	0	0	0	0	0	0	0	0	0	0	0
0dd393c77d408490b82c849a417741a1	0	0	0	0	0	0	0	0	0	0	0	0	0	0	0	0	0	0	0	0	0	0	0	0	0	0	0	0	0	0	0	0	0	0	0	0	0	0	0	0	0	0	0	0	0	0	0	0	0
29f713bf55b3258e4462c1fa063ec55b	0	0	0	0	0	0	0	0	0	0	0	0	0	0	0	0	0	0	0	0	0	0	0	0	0	0	0	0	0	0	0	0	0	0	0	0	0	0	0	0	0	0	0	0	0	0	0	0	0
a43276cd74db5f265067c85d29840141	0	0	0	0	0	0	0	0	0	0	0	0	0	0	0	0	0	0	0	0	0	0	0	0	0	0	0	0	0	0	0	0	0	0	0	0	0	0	0	0	0	0	0	0	0	0	0	0	0
c6457b20fa95513c28ff1245f2f99cc2	0	0	0	0	0	0	0	0	0	0	0	0	0	0	0	0	0	0	0	0	0	0	0	0	0	0	0	0	0	0	0	0	0	0	0	0	0	0	0	0	0	0	0	0	0	0	0	0	0
4b340e0aa9f695ba39e1ebc835815ed8	0	0	0	0	0	0	0	0	0	0	0	0	0	0	0	0	0	0	0	0	0	0	0	0	0	0	0	0	0	0	0	0	0	0	0	0	0	0	0	0	0	0	0	0	0	0	0	0	0
d8966399a2de246bc7271054a0640b60	0	0	0	0	0	0	0	0	0	0	0	0	0	0	0	0	0	0	0	0	0	0	0	0	0	0	0	0	0	0	0	0	0	0	0	0	0	0	0	0	0	0	0	0	0	0	0	0	0
09355fbc050fb57e2406dd3527069a3b	0	0	0	0	0	0	0	0	0	0	0	0	0	0	0	0	0	0	0	0	0	0	0	0	0	0	0	0	0	0	0	0	0	0	0	0	0	0	0	0	0	0	0	0	0	0	0	0	0
d5e1477b06a88961074524a4f3f27d26	0	0	0	0	0	0	0	0	0	0	0	0	0	0	0	0	0	0	0	0	0	0	0	0	0	0	0	0	0	0	0	0	0	0	0	0	0	0	0	0	0	0	0	0	0	0	0	0	0
009c2f5b2404f553d483b2f4b687cf70	0	0	0	0	0	0	0	0	0	0	0	0	0	0	0	0	0	0	0	0	0	0	0	0	0	0	0	0	0	0	0	0	0	0	0	0	0	0	0	0	0	0	0	0	0	0	0	0	0
43333874093b07adb178a5ed31d69b61	0	0	0	0	0	0	0	0	0	0	0	0	0	0	0	0	0	0	0	0	0	0	0	0	0	0	0	0	0	0	0	0	0	0	0	0	0	0	0	0	0	0	0	0	0	0	0	0	0
3bcc791360dfab8512c974effda42ee2	0	0	0	0	0	0	0	0	0	0	0	0	0	0	0	0	0	0	0	0	0	0	0	0	0	0	0	0	0	0	0	0	0	0	0	0	0	0	0	0	0	0	0	0	0	0	0	0	0
474e1f901be716241a69c88c1580a03a	0	0	0	0	0	0	0	0	0	0	0	0	0	0	0	0	0	0	0	0	0	0	0	0	0	0	0	0	0	0	0	0	0	0	0	0	0	0	0	0	0	0	0	0	0	0	0	0	0
e716cd183e21c7d2a984d225b8d7f693	0	0	0	0	0	0	0	0	0	0	0	0	0	0	0	0	0	0	0	0	0	0	0	0	0	0	0	0	0	0	0	0	0	0	0	0	0	0	0	0	0	0	0	0	0	0	0	0	0
5280b2d8af17c4cb999dccb734660456	0	0	0	0	0	0	0	0	0	0	0	0	0	0	0	0	0	0	0	0	0	0	0	0	0	0	0	0	0	0	0	0	0	0	0	0	0	0	0	0	0	0	0	0	0	0	0	0	0
084a42bd282a56a7d5d1015a7e3bc867	0	0	0	0	0	0	0	0	0	0	0	0	0	0	0	0	0	0	0	0	0	0	0	0	0	0	0	0	0	0	0	0	0	0	0	0	0	0	0	0	0	0	0	0	0	0	0	0	0
53c1c63d7904a43d8ad8422f336c6e02	0	0	0	0	0	0	0	0	0	0	0	0	0	0	0	0	0	0	0	0	0	0	0	0	0	0	0	0	0	0	0	0	0	0	0	0	0	0	0	0	0	0	0	0	0	0	0	0	0
225269a906677bf13974e1c812d6d1e4	0	0	0	0	0	0	0	0	0	0	0	0	0	0	0	0	0	0	0	0	0	0	0	0	0	0	0	0	0	0	0	0	0	0	0	0	0	0	0	0	0	0	0	0	0	0	0	0	0
db9203b81a6960017a2650f3ed89704c	0	0	0	0	0	0	0	0	0	0	0	0	0	0	0	0	0	0	0	0	0	0	0	0	0	0	0	0	0	0	0	0	0	0	0	0	0	0	0	0	0	0	0	0	0	0	0	0	0
990eb7c28ffa3056484edf4b14447f04	0	0	0	0	0	0	0	0	0	0	0	0	0	0	0	0	0	0	0	0	0	0	0	0	0	0	0	0	0	0	0	0	0	0	0	0	0	0	0	0	0	0	0	0	0	0	0	0	0
255c20cc28165b7dfd64048fe7866ebb	0	0	0	0	0	0	0	0	0	0	0	0	0	0	0	0	0	0	0	0	0	0	0	0	0	0	0	0	0	0	0	0	0	0	0	0	0	0	0	0	0	0	0	0	0	0	0	0	0
27301e0f461f2b751e02554146f26fdb	0	0	0	0	0	0	0	0	0	0	0	0	0	0	0	0	0	0	0	0	0	0	0	0	0	0	0	0	0	0	0	0	0	0	0	0	0	0	0	0	0	0	0	0	0	0	0	0	0
809fb713deb3c4c27368248813c4da8b	0	0	0	0	0	0	0	0	0	0	0	0	0	0	0	0	0	0	0	0	0	0	0	0	0	0	0	0	0	0	0	0	0	0	0	0	0	0	0	0	0	0	0	0	0	0	0	0	0
539d15fead4622e573b35f7764751f6e	0	0	0	0	0	0	0	0	0	0	0	0	0	0	0	0	0	0	0	0	0	0	0	0	0	0	0	0	0	0	0	0	0	0	0	0	0	0	0	0	0	0	0	0	0	0	0	0	0
393944d11af1dc8cf4d3a67f5dcba125	0	0	0	0	0	0	0	0	0	0	0	0	0	0	0	0	0	0	0	0	0	0	0	0	0	0	0	0	0	0	0	0	0	0	0	0	0	0	0	0	0	0	0	0	0	0	0	0	0
04992f058109b4af7cbe8bb05f4cb251	0	0	0	0	0	0	0	0	0	0	0	0	0	0	0	0	0	0	0	0	0	0	0	0	0	0	0	0	0	0	0	0	0	0	0	0	0	0	0	0	0	0	0	0	0	0	0	0	0
3dca1781fc39826cd47c1f5827458c74	0	0	0	0	0	0	0	0	0	0	0	0	0	0	0	0	0	0	0	0	0	0	0	0	0	0	0	0	0	0	0	0	0	0	0	0	0	0	0	0	0	0	0	0	0	0	0	0	0
51d003e15cf3cccbce4594fc064af133	0	0	0	0	0	0	0	0	0	0	0	0	0	0	0	0	0	0	0	0	0	0	0	0	0	0	0	0	0	0	0	0	0	0	0	0	0	0	0	0	0	0	0	0	0	0	0	0	0
f6a925cd17da8ec275b8c0d6875e732d	0	0	0	0	0	0	0	0	0	0	0	0	0	0	0	0	0	0	0	0	0	0	0	0	0	0	0	0	0	0	0	0	0	0	0	0	0	0	0	0	0	0	0	0	0	0	0	0	0
af1c991cc9df7e217eb5d729790043ac	0	0	0	0	0	0	0	0	0	0	0	0	0	0	0	0	0	0	0	0	0	0	0	0	0	0	0	0	0	0	0	0	0	0	0	0	0	0	0	0	0	0	0	0	0	0	0	0	0
1c926d90ae8b3919354e275e5205080d	0	0	0	0	0	0	0	0	0	0	0	0	0	0	0	0	0	0	0	0	0	0	0	0	0	0	0	0	0	0	0	0	0	0	0	0	0	0	0	0	0	0	0	0	0	0	0	0	0
c5293ddf47b4fa0cdb52f72705d82087	0	0	0	0	0	0	0	0	0	0	0	0	0	0	0	0	0	0	0	0	0	0	0	0	0	0	0	0	0	0	0	0	0	0	0	0	0	0	0	0	0	0	0	0	0	0	0	0	0
126f0c4af12b156930a7ccb113fcc7bb	0	0	0	0	0	0	0	0	0	0	0	0	0	0	0	0	0	0	0	0	0	0	0	0	0	0	0	0	0	0	0	0	0	0	0	0	0	0	0	0	0	0	0	0	0	0	0	0	0
fe1dda1454437d3da7c2449a857f119e	0	0	0	0	0	0	0	0	0	0	0	0	0	0	0	0	0	0	0	0	0	0	0	0	0	0	0	0	0	0	0	0	0	0	0	0	0	0	0	0	0	0	0	0	0	0	0	0	0
7c646f997ec84244eb0d9aa15af514c7	0	0	0	0	0	0	0	0	0	0	0	0	0	0	0	0	0	0	0	0	0	0	0	0	0	0	0	0	0	0	0	0	0	0	0	0	0	0	0	0	0	0	0	0	0	0	0	0	0
f5c39437ca587d1e34735b93780c0ebd	0	0	0	0	0	0	0	0	0	0	0	0	0	0	0	0	0	0	0	0	0	0	0	0	0	0	0	0	0	0	0	0	0	0	0	0	0	0	0	0	0	0	0	0	0	0	0	0	0
4a6540da6359f3b9db17430098abd463	0	0	0	0	0	0	0	0	0	0	0	0	0	0	0	0	0	0	0	0	0	0	0	0	0	0	0	0	0	0	0	0	0	0	0	0	0	0	0	0	0	0	0	0	0	0	0	0	0
c5871ae8c4a13ddb450beb7829d56afb	0	0	0	0	0	0	0	0	0	0	0	0	0	0	0	0	0	0	0	0	0	0	0	0	0	0	0	0	0	0	0	0	0	0	0	0	0	0	0	0	0	0	0	0	0	0	0	0	0
9867e031d6e3ded7dc632049ad00e559	0	0	0	0	0	0	0	0	0	0	0	0	0	0	0	0	0	0	0	0	0	0	0	0	0	0	0	0	0	0	0	0	0	0	0	0	0	0	0	0	0	0	0	0	0	0	0	0	0
ba96276d47bc6a8e188cecb6fe2cad32	0	0	0	0	0	0	0	0	0	0	0	0	0	0	0	0	0	0	0	0	0	0	0	0	0	0	0	0	0	0	0	0	0	0	0	0	0	0	0	0	0	0	0	0	0	0	0	0	0
6f5dfbdaf45476480e602b81fa918c96	0	0	0	0	0	0	0	0	0	0	0	0	0	0	0	0	0	0	0	0	0	0	0	0	0	0	0	0	0	0	0	0	0	0	0	0	0	0	0	0	0	0	0	0	0	0	0	0	0
390e858a37d996884b21456c18feb406	0	0	0	0	0	0	0	0	0	0	0	0	0	0	0	0	0	0	0	0	0	0	0	0	0	0	0	0	0	0	0	0	0	0	0	0	0	0	0	0	0	0	0	0	0	0	0	0	0
06e0c57a9f2d55fcffc08267f561eaf7	0	0	0	0	0	0	0	0	0	0	0	0	0	0	0	0	0	0	0	0	0	0	0	0	0	0	0	0	0	0	0	0	0	0	0	0	0	0	0	0	0	0	0	0	0	0	0	0	0
6f63f94622fe8e2cc477a5e6963675e3	0	0	0	0	0	0	0	0	0	0	0	0	0	0	0	0	0	0	0	0	0	0	0	0	0	0	0	0	0	0	0	0	0	0	0	0	0	0	0	0	0	0	0	0	0	0	0	0	0
f83d038e849afe8abe483764c66b1a66	0	0	0	0	0	0	0	0	0	0	0	0	0	0	0	0	0	0	0	0	0	0	0	0	0	0	0	0	0	0	0	0	0	0	0	0	0	0	0	0	0	0	0	0	0	0	0	0	0
7afeceb5cae9b041cb269d14ad609505	0	0	0	0	0	0	0	0	0	0	0	0	0	0	0	0	0	0	0	0	0	0	0	0	0	0	0	0	0	0	0	0	0	0	0	0	0	0	0	0	0	0	0	0	0	0	0	0	0
cf56d4cc21ed8ba953ed72f6e3e51be7	0	0	0	0	0	0	0	0	0	0	0	0	0	0	0	0	0	0	0	0	0	0	0	0	0	0	0	0	0	0	0	0	0	0	0	0	0	0	0	0	0	0	0	0	0	0	0	0	0
967377347a67b9ed3ee8a0fa88dcb4de	0	0	0	0	0	0	0	0	0	0	0	0	0	0	0	0	0	0	0	0	0	0	0	0	0	0	0	0	0	0	0	0	0	0	0	0	0	0	0	0	0	0	0	0	0	0	0	0	0
00c7d4cb7fb439dcda09fbe785681792	0	0	0	0	0	0	0	0	0	0	0	0	0	0	0	0	0	0	0	0	0	0	0	0	0	0	0	0	0	0	0	0	0	0	0	0	0	0	0	0	0	0	0	0	0	0	0	0	0
ffe16bae19c6aad666ec5ae8a82f6dc0	0	0	0	0	0	0	0	0	0	0	0	0	0	0	0	0	0	0	0	0	0	0	0	0	0	0	0	0	0	0	0	0	0	0	0	0	0	0	0	0	0	0	0	0	0	0	0	0	0
c38ba903bedc9721627219057cd575df	0	0	0	0	0	0	0	0	0	0	0	0	0	0	0	0	0	0	0	0	0	0	0	0	0	0	0	0	0	0	0	0	0	0	0	0	0	0	0	0	0	0	0	0	0	0	0	0	0
9a4b6002bd1a853a62b24f53b7b69a78	0	0	0	0	0	0	0	0	0	0	0	0	0	0	0	0	0	0	0	0	0	0	0	0	0	0	0	0	0	0	0	0	0	0	0	0	0	0	0	0	0	0	0	0	0	0	0	0	0
848f9c46af027525da19127e6f3b57e8	0	0	0	0	0	0	0	0	0	0	0	0	0	0	0	0	0	0	0	0	0	0	0	0	0	0	0	0	0	0	0	0	0	0	0	0	0	0	0	0	0	0	0	0	0	0	0	0	0
1fa414a9f72e80f5308b581441d19d37	0	0	0	0	0	0	0	0	0	0	0	0	0	0	0	0	0	0	0	0	0	0	0	0	0	0	0	0	0	0	0	0	0	0	0	0	0	0	0	0	0	0	0	0	0	0	0	0	0
fc5b04752ec11374df20d0e37db02f4b	0	0	0	0	0	0	0	0	0	0	0	0	0	0	0	0	0	0	0	0	0	0	0	0	0	0	0	0	0	0	0	0	0	0	0	0	0	0	0	0	0	0	0	0	0	0	0	0	0
19cf753d0d711dd65f95fdf02ac77b71	0	0	0	0	0	0	0	0	0	0	0	0	0	0	0	0	0	0	0	0	0	0	0	0	0	0	0	0	0	0	0	0	0	0	0	0	0	0	0	0	0	0	0	0	0	0	0	0	0
92c3b12f429d4b1fa24e9f431ad66c63	0	0	0	0	0	0	0	0	0	0	0	0	0	0	0	0	0	0	0	0	0	0	0	0	0	0	0	0	0	0	0	0	0	0	0	0	0	0	0	0	0	0	0	0	0	0	0	0	0
9bc069b8c9ad33caa6ecb972bd46bd1b	0	0	0	0	0	0	0	0	0	0	0	0	0	0	0	0	0	0	0	0	0	0	0	0	0	0	0	0	0	0	0	0	0	0	0	0	0	0	0	0	0	0	0	0	0	0	0	0	0
7b691ea42fba78d8f580a276a45ac49b	0	0	0	0	0	0	0	0	0	0	0	0	0	0	0	0	0	0	0	0	0	0	0	0	0	0	0	0	0	0	0	0	0	0	0	0	0	0	0	0	0	0	0	0	0	0	0	0	0
66dcac48350a68efd6d9e439683bf027	0	0	0	0	0	0	0	0	0	0	0	0	0	0	0	0	0	0	0	0	0	0	0	0	0	0	0	0	0	0	0	0	0	0	0	0	0	0	0	0	0	0	0	0	0	0	0	0	0
ea8c6ecd8494e5fa61bc1b4e7bbed47c	0	0	0	0	0	0	0	0	0	0	0	0	0	0	0	0	0	0	0	0	0	0	0	0	0	0	0	0	0	0	0	0	0	0	0	0	0	0	0	0	0	0	0	0	0	0	0	0	0
254c855adaae79d1305bf03b3acd98e8	0	0	0	0	0	0	0	0	0	0	0	0	0	0	0	0	0	0	0	0	0	0	0	0	0	0	0	0	0	0	0	0	0	0	0	0	0	0	0	0	0	0	0	0	0	0	0	0	0
594cc5ccf754d20cd4262042a27311bc	0	0	0	0	0	0	0	0	0	0	0	0	0	0	0	0	0	0	0	0	0	0	0	0	0	0	0	0	0	0	0	0	0	0	0	0	0	0	0	0	0	0	0	0	0	0	0	0	0
ed4473a5bf46e6214e3580dd2432d2bb	0	0	0	0	0	0	0	0	0	0	0	0	0	0	0	0	0	0	0	0	0	0	0	0	0	0	0	0	0	0	0	0	0	0	0	0	0	0	0	0	0	0	0	0	0	0	0	0	0
19c20ae7cce1990d7d927f0e982fbdea	0	0	0	0	0	0	0	0	0	0	0	0	0	0	0	0	0	0	0	0	0	0	0	0	0	0	0	0	0	0	0	0	0	0	0	0	0	0	0	0	0	0	0	0	0	0	0	0	0
[truncated: 1,528 more rows]
[truncated: 317 more columns]

## Sheet: B) Muricea pendula sig ASVs
	mean	max	prevalence	Sig Site	Site max q-value	Sig Depth	Depth p-value	Depth q-value	Depth Beta (slope)	Depth direction	Depth Significant | Preservation + Year + Longitude	Sig Longitude	Longitude p-value	Longitude q-value	Longitude Beta (slope)	Longitude Direction	Longitude Significant | Preservation + Year + Depth	AAR	RTR	Parker	McGrail	Diaphus	Stetson	Sonnier	Bouma	Elvers	Bright	McNeil	Alderdice	EFGB	FTR	apply.taxonomy.rownames.muri_perc...3.9...1..function.x..paste.x..	Taxon	Domain	Kingdom	Class	Order	Family	Genus	Species
2431bb4f680abba8d072871e71fda1c3	0.513563	11.3534	79	TRUE	1.28885e-45	FALSE	0.877915	0.931383	-0.000821609	decreasing	No	TRUE	2.26938e-13	9.28209e-11	0.462822	East	Yes	0.599809	2.60931	0.0359677	0.0628814	0.0291479	0.0104748	0	0.0316557	0.0194215	0.099555	0.0310159	1.37808	0.327725	1.95484	Bacteria Proteobacteria Gammaproteobacteria Alteromonadales Alteromonadaceae Alteromonas *Alteromonas	D_0__Bacteria;D_1__Proteobacteria;D_2__Gammaproteobacteria;D_3__Alteromonadales;D_4__Alteromonadaceae;D_5__Alteromonas	Bacteria	Proteobacteria	Gammaproteobacteria	Alteromonadales	Alteromonadaceae	Alteromonas	*Alteromonas
38bcf0af411a0105d4cab6516d9b73e0	0.00017082	0.0239149	1	FALSE	2	FALSE	2	2	0		No	FALSE	2	2	0		No	0	0	0	0	0	0	0	0	0	0	0	0	0	0.00239149	Bacteria Tenericutes Mollicutes Mycoplasmatales Mycoplasmataceae Mycoplasma uncultured Mycoplasma sp.	D_0__Bacteria;D_1__Tenericutes;D_2__Mollicutes;D_3__Mycoplasmatales;D_4__Mycoplasmataceae;D_5__Mycoplasma;D_6__uncultured Mycoplasma sp.	Bacteria	Tenericutes	Mollicutes	Mycoplasmatales	Mycoplasmataceae	Mycoplasma	uncultured Mycoplasma sp.
2a6b49b76281cb316ddcd4935195a79f	0.00156444	0.155219	2	FALSE	2	FALSE	2	2	0		No	FALSE	2	2	0		No	0	0.0219022	0	0	0	0	0	0	0	0	0	0	0	0	Bacteria Proteobacteria Alphaproteobacteria Rhodobacterales Rhodobacteraceae *Rhodobacteraceae **Rhodobacteraceae	D_0__Bacteria;D_1__Proteobacteria;D_2__Alphaproteobacteria;D_3__Rhodobacterales;D_4__Rhodobacteraceae	Bacteria	Proteobacteria	Alphaproteobacteria	Rhodobacterales	Rhodobacteraceae	*Rhodobacteraceae	**Rhodobacteraceae
c5a5e3471e4d1190c0568fb27d09bd33	0.781381	12.6522	79	TRUE	0	TRUE	9.08857e-31	2.45391e-28	0.0795887	increasing	Yes	FALSE	0.605182	0.707355	0.0320575	East	No	0	0.332456	2.62727	0.228404	2.01351	0.104178	0.0200669	0.515743	3.68264	1.25519	0	0.0344564	0.125426	0	Eukarya Chromista Conoidasida Corallicolida Corallicolidae Corallicolid Corallicolid	D_0__Bacteria;D_1__Cyanobacteria;D_2__Oxyphotobacteria;D_3__Chloroplast;D_4__uncultured candidate division CAB-I bacterium;D_5__uncultured candidate division CAB-I bacterium;D_6__uncultured candidate division CAB-I bacterium	Eukarya	Chromista	Conoidasida	Corallicolida	Corallicolidae	Corallicolid	Corallicolid
f4d75bc4f7520668a381c178a01abad9	8.10683	59.1385	114	TRUE	0	TRUE	4.83107e-60	2.60878e-57	0.115607	increasing	Yes	FALSE	0.0477878	0.108884	0.207947	East	No	0.434334	29.2261	11.1737	2.99611	14.7388	0.370847	0	7.69685	19.3982	19.1638	0.658001	3.08991	4.52208	0.0269172	Eukarya Chromista Conoidasida Corallicolida Corallicolidae Corallicolid Corallicolid	D_0__Bacteria;D_1__Cyanobacteria;D_2__Oxyphotobacteria;D_3__Chloroplast;D_4__uncultured candidate division CAB-I bacterium;D_5__uncultured candidate division CAB-I bacterium;D_6__uncultured candidate division CAB-I bacterium	Eukarya	Chromista	Conoidasida	Corallicolida	Corallicolidae	Corallicolid	Corallicolid
f6460ce8abcacf9bb54da61dda41ba26	0.000123089	0.0172325	1	FALSE	2	FALSE	2	2	0		No	FALSE	2	2	0		No	0	0	0	0	0	0	0	0	0.00172325	0	0	0	0	0	Eukarya Chromista Conoidasida Corallicolida Corallicolidae Corallicolid Corallicolid	D_0__Bacteria;D_1__Cyanobacteria;D_2__Oxyphotobacteria;D_3__Chloroplast;D_4__uncultured candidate division CAB-I bacterium;D_5__uncultured candidate division CAB-I bacterium;D_6__uncultured candidate division CAB-I bacterium	Eukarya	Chromista	Conoidasida	Corallicolida	Corallicolidae	Corallicolid	Corallicolid
dd7ab4b5f7ef08d7fcb9f15d58a8f8e8	0.201406	3.80024	108	TRUE	2.56847e-45	TRUE	3.9938e-13	2.15665e-11	-0.0377059	decreasing	Yes	FALSE	0.819936	0.887306	0.00928552	East	No	0.140544	0.222455	0.073192	0.117739	0.036628	1.13671	0.19666	0.0974288	0.0243951	0.0319822	0.00675791	0.17105	0.124172	0.439967	Bacteria Proteobacteria Gammaproteobacteria Betaproteobacteriales Burkholderiaceae Achromobacter *Achromobacter	D_0__Bacteria;D_1__Proteobacteria;D_2__Gammaproteobacteria;D_3__Betaproteobacteriales;D_4__Burkholderiaceae;D_5__Achromobacter	Bacteria	Proteobacteria	Gammaproteobacteria	Betaproteobacteriales	Burkholderiaceae	Achromobacter	*Achromobacter
b91224b3d2137945394b530d9a5410b4	0.0425378	0.429836	56	TRUE	9.68613e-05	TRUE	2.75518e-05	0.000479934	-0.0174643	decreasing	Yes	FALSE	0.636696	0.737803	0.017191	East	No	0.023146	0.108688	0.00648228	0.0155225	0.0148667	0.0771361	0.101312	0.0205579	0.0126341	0.0174206	0.00897952	0.127679	0.0177988	0.043306	Bacteria Proteobacteria Gammaproteobacteria Xanthomonadales Xanthomonadaceae Stenotrophomonas uncultured gamma proteobacterium	D_0__Bacteria;D_1__Proteobacteria;D_2__Gammaproteobacteria;D_3__Xanthomonadales;D_4__Xanthomonadaceae;D_5__Stenotrophomonas;D_6__uncultured gamma proteobacterium	Bacteria	Proteobacteria	Gammaproteobacteria	Xanthomonadales	Xanthomonadaceae	Stenotrophomonas	uncultured gamma proteobacterium
9485699e6c9c5c83541de309de5dc78c	0.0817164	2.7771	35	TRUE	4.05306e-15	TRUE	8.01942e-12	3.9368e-10	-0.0343457	decreasing	Yes	TRUE	3.43781e-13	9.28209e-11	-0.256893	West	Yes	0	0	0	0.0243803	0	0.843952	0.0887092	0.0407042	0.0157672	0	0	0.106332	0.0241851	0	Bacteria Cyanobacteria Oxyphotobacteria Synechococcales Cyanobiaceae *Cyanobiaceae **Cyanobiaceae	D_0__Bacteria;D_1__Cyanobacteria;D_2__Oxyphotobacteria;D_3__Synechococcales;D_4__Cyanobiaceae	Bacteria	Cyanobacteria	Oxyphotobacteria	Synechococcales	Cyanobiaceae	*Cyanobiaceae	**Cyanobiaceae
a96c1bf37a4c87914b69d90b6a58fc3d	0.0261108	0.595077	38	TRUE	3.47044e-07	FALSE	0.0130402	0.0723741	-0.0100658	decreasing	No	FALSE	0.0943572	0.17692	0.0533449	East	No	0.0136432	0.0494467	0	0.00920175	0.0196271	0.0245412	0.08912	0.0196281	0.00916015	0.00773425	0	0.0145785	0.0158151	0.0930549	Bacteria Proteobacteria Gammaproteobacteria Betaproteobacteriales Burkholderiaceae Delftia *Delftia	D_0__Bacteria;D_1__Proteobacteria;D_2__Gammaproteobacteria;D_3__Betaproteobacteriales;D_4__Burkholderiaceae;D_5__Delftia	Bacteria	Proteobacteria	Gammaproteobacteria	Betaproteobacteriales	Burkholderiaceae	Delftia	*Delftia
58ee3a597a23e6a323510690935be9e0	0.09944	10.1066	15	FALSE	0.476902	FALSE	0.310768	0.499448	-0.00363297	decreasing	No	FALSE	0.983851	0.991193	0.000889693	East	No	0.0394195	0	0.00241546	0.0221926	0	0.0309735	0	0.0194666	0	0.00756573	0.0281426	0	0.196706	1.04528	Bacteria Spirochaetes Spirochaetia Spirochaetales Spirochaetaceae uncultured Acanthogorgia aspera	D_0__Bacteria;D_1__Spirochaetes;D_2__Spirochaetia;D_3__Spirochaetales;D_4__Spirochaetaceae;D_5__uncultured;D_6__Acanthogorgia aspera	Bacteria	Spirochaetes	Spirochaetia	Spirochaetales	Spirochaetaceae	uncultured	Acanthogorgia aspera
49bc19c6f1f30c1be57422cf12329486	0.0891218	2.23862	28	TRUE	8.3715e-14	FALSE	0.020657	0.0992651	0.00910437	increasing	No	FALSE	0.494891	0.605989	-0.0258985	West	No	0.00675371	0.0633278	0.0453099	0.0277715	0.285507	0	0	0	0	0	0	0.135411	0.683623	0	Bacteria Proteobacteria Gammaproteobacteria Pseudomonadales Moraxellaceae Acinetobacter *Acinetobacter	D_0__Bacteria;D_1__Proteobacteria;D_2__Gammaproteobacteria;D_3__Pseudomonadales;D_4__Moraxellaceae;D_5__Acinetobacter	Bacteria	Proteobacteria	Gammaproteobacteria	Pseudomonadales	Moraxellaceae	Acinetobacter	*Acinetobacter
5455cb51f0522637cf74acc2042f20f8	9.00649	75.8599	116	TRUE	7.10717e-45	TRUE	1.35665e-14	1.22099e-12	-0.0643151	decreasing	Yes	TRUE	7.48049e-10	1.34649e-07	-0.593877	West	Yes	5.42195	4.14729	1.59161	3.34653	0.386646	34.1063	18.0001	19.1209	3.29703	0.859016	3.30536	16.9255	3.13053	12.4522	Bacteria Tenericutes Mollicutes Entomoplasmatales Entomoplasmatales Incertae Sedis Candidatus Hepatoplasma uncultured Candidatus Marinoplasma sp.	D_0__Bacteria;D_1__Tenericutes;D_2__Mollicutes;D_3__Entomoplasmatales;D_4__Entomoplasmatales Incertae Sedis;D_5__Candidatus Hepatoplasma;D_6__uncultured Candidatus Marinoplasma sp.	Bacteria	Tenericutes	Mollicutes	Entomoplasmatales	Entomoplasmatales Incertae Sedis	Candidatus Hepatoplasma	uncultured Candidatus Marinoplasma sp.
8710a2f2174ba0bafadd0033b6de0d11	0.000941196	0.0733676	2	FALSE	2	FALSE	2	2	0		No	FALSE	2	2	0		No	0	0	0	0	0.00733676	0	0	0.00583998	0	0	0	0	0	0	Bacteria Proteobacteria Alphaproteobacteria Rhodospirillales Terasakiellaceae uncultured uncultured organism	D_0__Bacteria;D_1__Proteobacteria;D_2__Alphaproteobacteria;D_3__Rhodospirillales;D_4__Terasakiellaceae;D_5__uncultured;D_6__uncultured organism	Bacteria	Proteobacteria	Alphaproteobacteria	Rhodospirillales	Terasakiellaceae	uncultured	uncultured organism
20d203ecf792f7f65c065cad468579fb	0.0653855	0.67598	60	TRUE	6.33868e-34	TRUE	2.37337e-07	7.12011e-06	-0.0228591	decreasing	Yes	FALSE	0.944957	0.979418	0.0029891	East	No	0.0244238	0.105973	0	0.0083682	0.0213931	0.0458915	0.196224	0.0253499	0.0268601	0.0027859	0.00624731	0.221934	0.0913267	0.13862	Bacteria Tenericutes Mollicutes *Mollicutes **Mollicutes ***Mollicutes cdel dom mol	D_0__Bacteria;D_1__Firmicutes	Bacteria	Tenericutes	Mollicutes	*Mollicutes	**Mollicutes	***Mollicutes	cdel dom mol
fec048e56b0c0b239608d5000e16264a	0.000831532	0.0893655	2	FALSE	2	FALSE	2	2	0		No	FALSE	2	2	0		No	0	0	0	0	0	0	0	0	0.00893655	0	0	0	0	0.0027049	Bacteria Epsilonbacteraeota Campylobacteria Campylobacterales Helicobacteraceae uncultured uncultured Epsilonproteobacteria bacterium	D_0__Bacteria;D_1__Epsilonbacteraeota;D_2__Campylobacteria;D_3__Campylobacterales;D_4__Helicobacteraceae;D_5__uncultured;D_6__uncultured Epsilonproteobacteria bacterium	Bacteria	Epsilonbacteraeota	Campylobacteria	Campylobacterales	Helicobacteraceae	uncultured	uncultured Epsilonproteobacteria bacterium
2a752747998afc2908f477520605396a	0.000821585	0.115022	1	FALSE	2	FALSE	2	2	0		No	FALSE	2	2	0		No	0	0	0	0.0115022	0	0	0	0	0	0	0	0	0	0	Bacteria Proteobacteria Gammaproteobacteria Oceanospirillales Endozoicomonadaceae Endozoicomonas uncultured bacterium	D_0__Bacteria;D_1__Proteobacteria;D_2__Gammaproteobacteria;D_3__Oceanospirillales;D_4__Endozoicomonadaceae;D_5__Endozoicomonas;D_6__uncultured bacterium	Bacteria	Proteobacteria	Gammaproteobacteria	Oceanospirillales	Endozoicomonadaceae	Endozoicomonas	uncultured bacterium
267b7576e8eecc59a6831d770376ffde	0.000316266	0.0442772	1	FALSE	2	FALSE	2	2	0		No	FALSE	2	2	0		No	0	0	0	0	0	0	0.00442772	0	0	0	0	0	0	0	Bacteria Epsilonbacteraeota Campylobacteria Campylobacterales Helicobacteraceae uncultured uncultured Epsilonproteobacteria bacterium	D_0__Bacteria;D_1__Epsilonbacteraeota;D_2__Campylobacteria;D_3__Campylobacterales;D_4__Helicobacteraceae;D_5__uncultured;D_6__uncultured Epsilonproteobacteria bacterium	Bacteria	Epsilonbacteraeota	Campylobacteria	Campylobacterales	Helicobacteraceae	uncultured	uncultured Epsilonproteobacteria bacterium
b3a8903a0d3607b4e7dcc6de5ded8c65	0.000643791	0.0901307	1	FALSE	2	FALSE	2	2	0		No	FALSE	2	2	0		No	0	0	0	0	0	0	0.00901307	0	0	0	0	0	0	0	Bacteria Proteobacteria Gammaproteobacteria Oceanospirillales Endozoicomonadaceae Endozoicomonas uncultured bacterium	D_0__Bacteria;D_1__Proteobacteria;D_2__Gammaproteobacteria;D_3__Oceanospirillales;D_4__Endozoicomonadaceae;D_5__Endozoicomonas;D_6__uncultured bacterium	Bacteria	Proteobacteria	Gammaproteobacteria	Oceanospirillales	Endozoicomonadaceae	Endozoicomonas	uncultured bacterium
be327b143ae14b7220dc53d7b950fe69	0.00260922	0.184035	4	FALSE	2	FALSE	2	2	0		No	FALSE	2	2	0		No	0.004649	0	0	0.0258072	0	0	0	0	0	0	0	0	0.00607287	0	Bacteria Bacteroidetes Bacteroidia Chitinophagales Saprospiraceae Lewinella Ambiguous_taxa	D_0__Bacteria;D_1__Bacteroidetes;D_2__Bacteroidia;D_3__Chitinophagales;D_4__Saprospiraceae;D_5__Lewinella;Ambiguous_taxa	Bacteria	Bacteroidetes	Bacteroidia	Chitinophagales	Saprospiraceae	Lewinella	Ambiguous_taxa
a218fd463d58de2d945d281827c5a4f3	0.00415909	0.490255	2	FALSE	2	FALSE	2	2	0		No	FALSE	2	2	0		No	0	0	0	0.00920175	0	0	0	0	0	0	0	0	0	0.0490255	Bacteria Proteobacteria Alphaproteobacteria Rhodobacterales Rhodobacteraceae *Rhodobacteraceae **Rhodobacteraceae	D_0__Bacteria;D_1__Proteobacteria;D_2__Alphaproteobacteria;D_3__Rhodobacterales;D_4__Rhodobacteraceae	Bacteria	Proteobacteria	Alphaproteobacteria	Rhodobacterales	Rhodobacteraceae	*Rhodobacteraceae	**Rhodobacteraceae
8fc90298b4bf0741fbe163f5a1e15460	0.0291198	0.526316	25	TRUE	0.00940175	FALSE	0.142176	0.315947	-0.00458098	decreasing	No	FALSE	0.459978	0.578994	0.0236488	East	No	0.0654324	0.0100175	0	0.0558179	0	0	0.0578514	0.045529	0.00720787	0.00314564	0.00864069	0.0234072	0.0628538	0.0677731	Bacteria Proteobacteria Gammaproteobacteria Alteromonadales Marinobacteraceae Marinobacter *Marinobacter	D_0__Bacteria;D_1__Proteobacteria;D_2__Gammaproteobacteria;D_3__Alteromonadales;D_4__Marinobacteraceae;D_5__Marinobacter	Bacteria	Proteobacteria	Gammaproteobacteria	Alteromonadales	Marinobacteraceae	Marinobacter	*Marinobacter
fcee4ad0a848bf29de1b4a23bf45b258	0.043269	1.25219	19	TRUE	1.40764e-07	FALSE	0.337177	0.52623	-0.00234552	decreasing	No	TRUE	2.05251e-08	2.28837e-06	0.248528	East	Yes	0.101266	0.473826	0	0	0.0151835	0.0086881	0	0	0	0	0	0	0	0.00680272	Bacteria Cyanobacteria Oxyphotobacteria Synechococcales Cyanobiaceae Ambiguous_taxa Ambiguous_taxa	D_0__Bacteria;D_1__Cyanobacteria;D_2__Oxyphotobacteria;D_3__Synechococcales;D_4__Cyanobiaceae;Ambiguous_taxa;Ambiguous_taxa	Bacteria	Cyanobacteria	Oxyphotobacteria	Synechococcales	Cyanobiaceae	Ambiguous_taxa	Ambiguous_taxa
bc7819fed05d2125cb49a4edd48ca689	0.00101138	0.0933881	2	FALSE	2	FALSE	2	2	0		No	FALSE	2	2	0		No	0	0.00482044	0	0	0	0	0.00933881	0	0	0	0	0	0	0	Bacteria Bacteroidetes Bacteroidia Flavobacteriales Crocinitomicaceae Fluviicola uncultured Flavobacteriales bacterium	D_0__Bacteria;D_1__Bacteroidetes;D_2__Bacteroidia;D_3__Flavobacteriales;D_4__Crocinitomicaceae;D_5__Fluviicola;D_6__uncultured Flavobacteriales bacterium	Bacteria	Bacteroidetes	Bacteroidia	Flavobacteriales	Crocinitomicaceae	Fluviicola	uncultured Flavobacteriales bacterium
8d6011a0e523e6bd1990a592f890eae3	0.00316731	0.232829	3	FALSE	2	FALSE	2	2	0		No	FALSE	2	2	0		No	0.0210595	0.0232829	0	0	0	0	0	0	0	0	0	0	0	0	Bacteria Cyanobacteria Oxyphotobacteria Synechococcales Cyanobiaceae Cyanobium PCC-6307 *Cyanobium PCC-6307	D_0__Bacteria;D_1__Cyanobacteria;D_2__Oxyphotobacteria;D_3__Synechococcales;D_4__Cyanobiaceae;D_5__Cyanobium PCC-6307	Bacteria	Cyanobacteria	Oxyphotobacteria	Synechococcales	Cyanobiaceae	Cyanobium PCC-6307	*Cyanobium PCC-6307
4cec6f04262dcd19fcdc1844a30a4e7f	0.0174078	0.400701	16	TRUE	0.000781012	FALSE	0.970809	0.979882	6.59885e-05	increasing	No	TRUE	2.54264e-08	2.28837e-06	0.179179	East	Yes	0.0490028	0.146174	0	0	0.0248147	0	0	0	0	0	0	0	0	0.0237172	Bacteria Cyanobacteria Oxyphotobacteria Synechococcales Cyanobiaceae Synechococcus CC9902 *Synechococcus CC9902	D_0__Bacteria;D_1__Cyanobacteria;D_2__Oxyphotobacteria;D_3__Synechococcales;D_4__Cyanobiaceae;D_5__Synechococcus CC9902	Bacteria	Cyanobacteria	Oxyphotobacteria	Synechococcales	Cyanobiaceae	Synechococcus CC9902	*Synechococcus CC9902
eb3c86e375f4d9d33fa03d254c2b9b7f	0.00115022	0.161031	1	FALSE	2	FALSE	2	2	0		No	FALSE	2	2	0		No	0	0	0	0.0161031	0	0	0	0	0	0	0	0	0	0	Bacteria Proteobacteria Gammaproteobacteria Oceanospirillales Oleiphilaceae Oleiphilus *Oleiphilus	D_0__Bacteria;D_1__Proteobacteria;D_2__Gammaproteobacteria;D_3__Oceanospirillales;D_4__Oleiphilaceae;D_5__Oleiphilus	Bacteria	Proteobacteria	Gammaproteobacteria	Oceanospirillales	Oleiphilaceae	Oleiphilus	*Oleiphilus
c0030a9d2f67acbf01df9c55c70cb6be	0.000580406	0.0812568	1	FALSE	2	FALSE	2	2	0		No	FALSE	2	2	0		No	0	0	0	0	0	0	0	0	0	0	0	0	0.00812568	0	Bacteria Proteobacteria Alphaproteobacteria Rhodobacterales Rhodobacteraceae Ruegeria Ambiguous_taxa	D_0__Bacteria;D_1__Proteobacteria;D_2__Alphaproteobacteria;D_3__Rhodobacterales;D_4__Rhodobacteraceae;D_5__Ruegeria;Ambiguous_taxa	Bacteria	Proteobacteria	Alphaproteobacteria	Rhodobacterales	Rhodobacteraceae	Ruegeria	Ambiguous_taxa
bbe92f008efce294652f4545329ede03	0.00215926	0.111757	4	FALSE	2	FALSE	2	2	0		No	FALSE	2	2	0		No	0.025147	0.00508259	0	0	0	0	0	0	0	0	0	0	0	0	Bacteria Bacteroidetes Bacteroidia Chitinophagales Saprospiraceae uncultured uncultured marine bacterium	D_0__Bacteria;D_1__Bacteroidetes;D_2__Bacteroidia;D_3__Chitinophagales;D_4__Saprospiraceae;D_5__uncultured;D_6__uncultured marine bacterium	Bacteria	Bacteroidetes	Bacteroidia	Chitinophagales	Saprospiraceae	uncultured	uncultured marine bacterium
0e221ab4f866f1bb29428e9f0a8338e2	0.0465939	1.39635	29	TRUE	9.18451e-10	TRUE	1.08615e-05	0.000225586	-0.0159756	decreasing	Yes	FALSE	0.474958	0.593697	0.028256	East	No	0	0.0664127	0	0	0	0.00228885	0.102835	0	0	0	0.00703565	0.222691	0.0349027	0.216149	Bacteria Tenericutes Mollicutes Mycoplasmatales Mycoplasmataceae Mycoplasma *Mycoplasma	D_0__Bacteria;D_1__Tenericutes;D_2__Mollicutes;D_3__Mycoplasmatales;D_4__Mycoplasmataceae;D_5__Mycoplasma	Bacteria	Tenericutes	Mollicutes	Mycoplasmatales	Mycoplasmataceae	Mycoplasma	*Mycoplasma
b6bea2bf648f9d5b24d8d900435d1d91	0.00791379	0.404083	4	FALSE	2	FALSE	2	2	0		No	FALSE	2	2	0		No	0	0.110793	0	0	0	0	0	0	0	0	0	0	0	0	Bacteria Bacteroidetes Bacteroidia Flavobacteriales Crocinitomicaceae Crocinitomix uncultured bacterium	D_0__Bacteria;D_1__Bacteroidetes;D_2__Bacteroidia;D_3__Flavobacteriales;D_4__Crocinitomicaceae;D_5__Crocinitomix;D_6__uncultured bacterium	Bacteria	Bacteroidetes	Bacteroidia	Flavobacteriales	Crocinitomicaceae	Crocinitomix	uncultured bacterium
dee0f7dda98474d1649dddd6a521b48e	0.0304953	0.916406	16	TRUE	1.4328e-05	FALSE	0.574872	0.721125	-0.000979845	decreasing	No	TRUE	2.36806e-08	2.28837e-06	0.228182	East	Yes	0.212524	0.214411	0	0	0	0	0	0	0	0	0	0	0	0	Bacteria Cyanobacteria Oxyphotobacteria Synechococcales Cyanobiaceae Cyanobium PCC-6307 *Cyanobium PCC-6307	D_0__Bacteria;D_1__Cyanobacteria;D_2__Oxyphotobacteria;D_3__Synechococcales;D_4__Cyanobiaceae;D_5__Cyanobium PCC-6307	Bacteria	Cyanobacteria	Oxyphotobacteria	Synechococcales	Cyanobiaceae	Cyanobium PCC-6307	*Cyanobium PCC-6307
4d8dbf070481da782db86cc8f2a644ab	0.00176691	0.13986	2	FALSE	2	FALSE	2	2	0		No	FALSE	2	2	0		No	0.0107508	0	0	0	0	0	0	0	0	0	0	0.013986	0	0	Bacteria Proteobacteria Gammaproteobacteria Thiomicrospirales Thioglobaceae SUP05 cluster *SUP05 cluster	D_0__Bacteria;D_1__Proteobacteria;D_2__Gammaproteobacteria;D_3__Thiomicrospirales;D_4__Thioglobaceae;D_5__SUP05 cluster	Bacteria	Proteobacteria	Gammaproteobacteria	Thiomicrospirales	Thioglobaceae	SUP05 cluster	*SUP05 cluster
c99ebba337cad2084df6440d9a2c3888	0.00604672	0.358852	6	FALSE	0.642356	FALSE	0.895372	0.946185	7.20329e-05	increasing	No	FALSE	0.0414813	0.0982452	0.042501	East	No	0.0568735	0	0	0	0	0	0	0.0277806	0	0	0	0	0	0	Bacteria Proteobacteria Gammaproteobacteria Alteromonadales Pseudoalteromonadaceae Pseudoalteromonas *Pseudoalteromonas	D_0__Bacteria;D_1__Proteobacteria;D_2__Gammaproteobacteria;D_3__Alteromonadales;D_4__Pseudoalteromonadaceae;D_5__Pseudoalteromonas	Bacteria	Proteobacteria	Gammaproteobacteria	Alteromonadales	Pseudoalteromonadaceae	Pseudoalteromonas	*Pseudoalteromonas
d3ea510f93ec399666b977d77f3eef90	0.000894422	0.125219	1	FALSE	2	FALSE	2	2	0		No	FALSE	2	2	0		No	0	0.0125219	0	0	0	0	0	0	0	0	0	0	0	0	Bacteria Proteobacteria Gammaproteobacteria Betaproteobacteriales Burkholderiaceae Acidovorax *Acidovorax	D_0__Bacteria;D_1__Proteobacteria;D_2__Gammaproteobacteria;D_3__Betaproteobacteriales;D_4__Burkholderiaceae;D_5__Acidovorax	Bacteria	Proteobacteria	Gammaproteobacteria	Betaproteobacteriales	Burkholderiaceae	Acidovorax	*Acidovorax
717c2de30f3cc13d706aca77d5590d80	0.00134834	0.188768	1	FALSE	2	FALSE	2	2	0		No	FALSE	2	2	0		No	0	0	0	0	0	0	0	0	0	0	0	0.0188768	0	0	Bacteria Proteobacteria Gammaproteobacteria Oceanospirillales Nitrincolaceae Neptuniibacter *Neptuniibacter	D_0__Bacteria;D_1__Proteobacteria;D_2__Gammaproteobacteria;D_3__Oceanospirillales;D_4__Nitrincolaceae;D_5__Neptuniibacter	Bacteria	Proteobacteria	Gammaproteobacteria	Oceanospirillales	Nitrincolaceae	Neptuniibacter	*Neptuniibacter
bae355d3523d18cc87d228f876f9a26f	0.00182293	0.255211	1	FALSE	2	FALSE	2	2	0		No	FALSE	2	2	0		No	0	0.0255211	0	0	0	0	0	0	0	0	0	0	0	0	Bacteria Proteobacteria Alphaproteobacteria Caulobacterales Hyphomonadaceae uncultured *uncultured	D_0__Bacteria;D_1__Proteobacteria;D_2__Alphaproteobacteria;D_3__Caulobacterales;D_4__Hyphomonadaceae;D_5__uncultured	Bacteria	Proteobacteria	Alphaproteobacteria	Caulobacterales	Hyphomonadaceae	uncultured	*uncultured
aad28926158881107d89f3f79fd5fcb9	0.00337258	0.192169	4	FALSE	2	FALSE	2	2	0		No	FALSE	2	2	0		No	0	0	0	0	0	0	0.0156076	0	0	0	0	0	0.00970638	0.0219022	Bacteria Proteobacteria Gammaproteobacteria Thiomicrospirales Thioglobaceae SUP05 cluster uncultured gamma proteobacterium	D_0__Bacteria;D_1__Proteobacteria;D_2__Gammaproteobacteria;D_3__Thiomicrospirales;D_4__Thioglobaceae;D_5__SUP05 cluster;D_6__uncultured gamma proteobacterium	Bacteria	Proteobacteria	Gammaproteobacteria	Thiomicrospirales	Thioglobaceae	SUP05 cluster	uncultured gamma proteobacterium
6f7ae5547420864448a24c6f3fa9d623	0.00134834	0.188768	1	FALSE	2	FALSE	2	2	0		No	FALSE	2	2	0		No	0	0	0	0	0	0	0	0	0	0	0	0.0188768	0	0	Bacteria Proteobacteria Gammaproteobacteria Betaproteobacteriales Burkholderiaceae Acidovorax *Acidovorax	D_0__Bacteria;D_1__Proteobacteria;D_2__Gammaproteobacteria;D_3__Betaproteobacteriales;D_4__Burkholderiaceae;D_5__Acidovorax	Bacteria	Proteobacteria	Gammaproteobacteria	Betaproteobacteriales	Burkholderiaceae	Acidovorax	*Acidovorax
6bcfd968d594e9ca60991e3a3230dfa5	0.0357323	1.17706	20	TRUE	2.85884e-17	FALSE	0.0523682	0.178953	-0.003819	decreasing	No	TRUE	4.28627e-08	3.30655e-06	0.216088	East	Yes	0.00283447	0.394375	0.00568505	0	0	0	0	0.0100321	0.0221491	0	0	0	0	0.0651759	Bacteria Proteobacteria Gammaproteobacteria Oceanospirillales Endozoicomonadaceae Endozoicomonas uncultured gamma proteobacterium	D_0__Bacteria;D_1__Proteobacteria;D_2__Gammaproteobacteria;D_3__Oceanospirillales;D_4__Endozoicomonadaceae;D_5__Endozoicomonas;D_6__uncultured gamma proteobacterium	Bacteria	Proteobacteria	Gammaproteobacteria	Oceanospirillales	Endozoicomonadaceae	Endozoicomonas	uncultured gamma proteobacterium
ec2e9045f5bdfb6c8cb557febca88ed2	0.105287	2.35589	39	TRUE	8.26257e-10	FALSE	0.506381	0.671857	-0.00307019	decreasing	No	TRUE	3.59905e-07	2.42936e-05	0.23766	East	Yes	0.0880953	0.419738	0.0232937	0	0.00419111	0.00449035	0.0492566	0	0.0123882	0.053448	0.0353494	0.482537	0.01417	0.287066	Bacteria Proteobacteria Gammaproteobacteria Alteromonadales Pseudoalteromonadaceae Pseudoalteromonas Pseudoalteromonas lipolytica	D_0__Bacteria;D_1__Proteobacteria;D_2__Gammaproteobacteria;D_3__Alteromonadales;D_4__Pseudoalteromonadaceae;D_5__Pseudoalteromonas;D_6__Pseudoalteromonas lipolytica	Bacteria	Proteobacteria	Gammaproteobacteria	Alteromonadales	Pseudoalteromonadaceae	Pseudoalteromonas	Pseudoalteromonas lipolytica
201f200c04c8d4faef4e9e3fd6009cc1	0.0358594	1.0223	26	TRUE	0.00146759	FALSE	0.0152366	0.0791132	0.00586137	increasing	No	FALSE	0.967213	0.983656	0.0010677	East	No	0	0.0477964	0.00422654	0.0659084	0.0156791	0.00579206	0	0	0.0033653	0.0118111	0.00637349	0.252835	0.0882447	0	Bacteria Proteobacteria Gammaproteobacteria Oceanospirillales Endozoicomonadaceae Endozoicomonas uncultured gamma proteobacterium	D_0__Bacteria;D_1__Proteobacteria;D_2__Gammaproteobacteria;D_3__Oceanospirillales;D_4__Endozoicomonadaceae;D_5__Endozoicomonas;D_6__uncultured gamma proteobacterium	Bacteria	Proteobacteria	Gammaproteobacteria	Oceanospirillales	Endozoicomonadaceae	Endozoicomonas	uncultured gamma proteobacterium
54685bda8a69290d48b287b2eb007164	0.0137611	0.371747	18	FALSE	0.338057	FALSE	0.0439922	0.160512	-0.00509238	decreasing	No	FALSE	0.98219	0.991193	0.000491267	East	No	0	0.0131751	0	0	0.00352051	0.0146163	0.0181518	0	0.00910857	0	0.00364299	0.101653	0.013211	0.0155765	Bacteria Firmicutes Bacilli Bacillales Sporolactobacillaceae Sporolactobacillus uncultured bacterium	D_0__Bacteria;D_1__Firmicutes;D_2__Bacilli;D_3__Bacillales;D_4__Sporolactobacillaceae;D_5__Sporolactobacillus;D_6__uncultured bacterium	Bacteria	Firmicutes	Bacilli	Bacillales	Sporolactobacillaceae	Sporolactobacillus	uncultured bacterium
951a5b3c96fee7b860279b09c6e31e02	0.0138421	0.412428	14	TRUE	4.26511e-07	FALSE	0.599698	0.739353	-0.000671942	decreasing	No	TRUE	5.51721e-07	3.31032e-05	0.154626	East	Yes	0.0238504	0.161452	0	0.00460087	0.00388651	0	0	0	0	0	0	0	0	0	Bacteria Proteobacteria Gammaproteobacteria Alteromonadales Alteromonadaceae Alteromonas *Alteromonas	D_0__Bacteria;D_1__Proteobacteria;D_2__Gammaproteobacteria;D_3__Alteromonadales;D_4__Alteromonadaceae;D_5__Alteromonas	Bacteria	Proteobacteria	Gammaproteobacteria	Alteromonadales	Alteromonadaceae	Alteromonas	*Alteromonas
6280d954d39d36c8c0bf79800e89fa33	0.00999654	0.382816	14	TRUE	0.0224589	FALSE	0.573468	0.721125	-0.000715251	decreasing	No	TRUE	1.51855e-06	8.20018e-05	0.131949	East	Yes	0.0490928	0.0679606	0	0	0.00628667	0	0	0	0	0	0	0	0	0.0166115	Bacteria Proteobacteria Gammaproteobacteria Francisellales Francisellaceae [Caedibacter] taeniospiralis group Ambiguous_taxa	D_0__Bacteria;D_1__Proteobacteria;D_2__Gammaproteobacteria;D_3__Francisellales;D_4__Francisellaceae;D_5__[Caedibacter] taeniospiralis group;Ambiguous_taxa	Bacteria	Proteobacteria	Gammaproteobacteria	Francisellales	Francisellaceae	[Caedibacter] taeniospiralis group	Ambiguous_taxa
fe76d541f338fd110d988780b98fce63	0.0664802	1.81228	39	TRUE	1.12461e-09	FALSE	0.93679	0.959897	0.000275176	increasing	No	TRUE	1.83483e-06	9.00734e-05	0.184602	East	Yes	0.0917572	0.108874	0.0412792	0	0	0	0	0.00982589	0.0298659	0.0283777	0.0819771	0.202078	0.00809717	0.32859	Bacteria Proteobacteria Gammaproteobacteria Alteromonadales Alteromonadaceae Alteromonas *Alteromonas	D_0__Bacteria;D_1__Proteobacteria;D_2__Gammaproteobacteria;D_3__Alteromonadales;D_4__Alteromonadaceae;D_5__Alteromonas	Bacteria	Proteobacteria	Gammaproteobacteria	Alteromonadales	Alteromonadaceae	Alteromonas	*Alteromonas
b8b816f183791f8975a4eb641cf11830	0.150275	2.51383	54	TRUE	7.20603e-64	TRUE	4.85311e-05	0.000770789	0.0175322	increasing	No	FALSE	0.0330868	0.0834899	0.126804	East	No	0	0.863635	0.0504581	0.473221	0.05022	0.0086881	0	0.0220706	0.0135469	0.0851909	0.0109292	0.018226	0.41693	0.0907333	Bacteria Proteobacteria Gammaproteobacteria Cellvibrionales Spongiibacteraceae BD1-7 clade uncultured organism	D_0__Bacteria;D_1__Proteobacteria;D_2__Gammaproteobacteria;D_3__Cellvibrionales;D_4__Spongiibacteraceae;D_5__BD1-7 clade;D_6__uncultured organism	Bacteria	Proteobacteria	Gammaproteobacteria	Cellvibrionales	Spongiibacteraceae	BD1-7 clade	uncultured organism
ad5a515073b13f28dd22895c1e09e5d7	0.00468453	0.247457	5	FALSE	0.302103	FALSE	0.49176	0.658935	0.00142221	increasing	No	FALSE	0.158997	0.256294	0.0240138	East	No	0	0.0247457	0	0	0	0	0	0	0	0.0214388	0	0	0.00806112	0.0113379	Bacteria Proteobacteria Alphaproteobacteria Rhodobacterales Rhodobacteraceae *Rhodobacteraceae **Rhodobacteraceae	D_0__Bacteria;D_1__Proteobacteria;D_2__Alphaproteobacteria;D_3__Rhodobacterales;D_4__Rhodobacteraceae	Bacteria	Proteobacteria	Alphaproteobacteria	Rhodobacterales	Rhodobacteraceae	*Rhodobacteraceae	**Rhodobacteraceae
c8181561453c851c06c62ec09a1ad600	0.01157	0.381194	13	TRUE	0.000302524	FALSE	0.930784	0.959897	-0.00010753	decreasing	No	TRUE	2.05505e-06	9.24774e-05	0.138728	East	Yes	0.0211025	0.131869	0	0	0.00900809	0	0	0	0	0	0	0	0	0	Bacteria Verrucomicrobia Verrucomicrobiae Chthoniobacterales Chthoniobacteraceae LD29 Ambiguous_taxa	D_0__Bacteria;D_1__Verrucomicrobia;D_2__Verrucomicrobiae;D_3__Chthoniobacterales;D_4__Chthoniobacteraceae;D_5__LD29;Ambiguous_taxa	Bacteria	Verrucomicrobia	Verrucomicrobiae	Chthoniobacterales	Chthoniobacteraceae	LD29	Ambiguous_taxa
c7f0dce0130e2cbc9578ce615ca2a3e2	0.00434529	0.291333	5	FALSE	0.337149	FALSE	0.716146	0.8324	0.00038705	increasing	No	FALSE	0.139206	0.232728	0.0166836	East	No	0	0	0	0	0.00908229	0	0	0.0381464	0	0	0	0	0	0.0136054	Bacteria Actinobacteria Acidimicrobiia Microtrichales Microtrichaceae Sva0996 marine group *Sva0996 marine group	D_0__Bacteria;D_1__Actinobacteria;D_2__Acidimicrobiia;D_3__Microtrichales;D_4__Microtrichaceae;D_5__Sva0996 marine group	Bacteria	Actinobacteria	Acidimicrobiia	Microtrichales	Microtrichaceae	Sva0996 marine group	*Sva0996 marine group
7c9e8d25f55684eee5db2f521f8d4002	0.00323477	0.408274	2	FALSE	2	FALSE	2	2	0		No	FALSE	2	2	0		No	0	0	0	0	0	0	0.00445931	0	0	0	0	0.0408274	0	0	Bacteria Firmicutes Clostridia Clostridiales Clostridiaceae 1 Clostridium sensu stricto 1 uncultured Clostridium sp.	D_0__Bacteria;D_1__Firmicutes;D_2__Clostridia;D_3__Clostridiales;D_4__Clostridiaceae 1;D_5__Clostridium sensu stricto 1;D_6__uncultured Clostridium sp.	Bacteria	Firmicutes	Clostridia	Clostridiales	Clostridiaceae 1	Clostridium sensu stricto 1	uncultured Clostridium sp.
95b614a2facf75f5bdfd911320fbe04d	0.00767071	0.243605	9	FALSE	0.983183	FALSE	0.166431	0.345665	-0.00284801	decreasing	No	FALSE	0.0985251	0.18283	0.0420175	East	No	0	0.047409	0	0	0	0.0243605	0	0	0	0	0	0.0286664	0	0.0069541	Bacteria Proteobacteria Gammaproteobacteria Oceanospirillales Endozoicomonadaceae Endozoicomonas *Endozoicomonas	D_0__Bacteria;D_1__Proteobacteria;D_2__Gammaproteobacteria;D_3__Oceanospirillales;D_4__Endozoicomonadaceae;D_5__Endozoicomonas	Bacteria	Proteobacteria	Gammaproteobacteria	Oceanospirillales	Endozoicomonadaceae	Endozoicomonas	*Endozoicomonas
d3b55056fd1616a416f6e3ca1f617311	0.00233318	0.162262	3	FALSE	2	FALSE	2	2	0		No	FALSE	2	2	0		No	0	0	0	0	0	0	0.0164383	0	0	0	0	0	0	0.0162262	Bacteria Actinobacteria Actinobacteria Frankiales Geodermatophilaceae Geodermatophilus Ambiguous_taxa	D_0__Bacteria;D_1__Actinobacteria;D_2__Actinobacteria;D_3__Frankiales;D_4__Geodermatophilaceae;D_5__Geodermatophilus;Ambiguous_taxa	Bacteria	Actinobacteria	Actinobacteria	Frankiales	Geodermatophilaceae	Geodermatophilus	Ambiguous_taxa
813de12f75702b874be325b6c8dcef09	0.0183554	0.446618	17	TRUE	0.0013475	FALSE	0.00891426	0.0559732	-0.00577584	decreasing	No	TRUE	3.86046e-06	0.000160357	0.155938	East	Yes	0.029582	0.15971	0	0	0	0.00730816	0.0135196	0	0	0	0	0	0.00289561	0.0439602	Bacteria Cyanobacteria Oxyphotobacteria Synechococcales Cyanobiaceae Synechococcus CC9902 *Synechococcus CC9902	D_0__Bacteria;D_1__Cyanobacteria;D_2__Oxyphotobacteria;D_3__Synechococcales;D_4__Cyanobiaceae;D_5__Synechococcus CC9902	Bacteria	Cyanobacteria	Oxyphotobacteria	Synechococcales	Cyanobiaceae	Synechococcus CC9902	*Synechococcus CC9902
806d5b2383535d9a77119446cbf0aca9	0.000692943	0.097012	1	FALSE	2	FALSE	2	2	0		No	FALSE	2	2	0		No	0	0.0097012	0	0	0	0	0	0	0	0	0	0	0	0	Bacteria Proteobacteria Gammaproteobacteria Alteromonadales Alteromonadaceae Rheinheimera Rheinheimera sp. JL1145	D_0__Bacteria;D_1__Proteobacteria;D_2__Gammaproteobacteria;D_3__Alteromonadales;D_4__Alteromonadaceae;D_5__Rheinheimera;D_6__Rheinheimera sp. JL1145	Bacteria	Proteobacteria	Gammaproteobacteria	Alteromonadales	Alteromonadaceae	Rheinheimera	Rheinheimera sp. JL1145
eb4f79d815d355612548c18c6accba92	0.0324161	0.473186	34	TRUE	4.40892e-08	TRUE	1.69372e-06	4.57304e-05	-0.0177044	decreasing	Yes	TRUE	4.48237e-06	0.000172891	-0.132316	West	Yes	0.00478469	0	0	0.00714626	0	0.118375	0.0466709	0.137072	0.0214288	0	0.00902393	0.0464062	0.0398697	0.0230475	Bacteria Proteobacteria Gammaproteobacteria Francisellales Francisellaceae uncultured uncultured Caedibacter sp.	D_0__Bacteria;D_1__Proteobacteria;D_2__Gammaproteobacteria;D_3__Francisellales;D_4__Francisellaceae;D_5__uncultured;D_6__uncultured Caedibacter sp.	Bacteria	Proteobacteria	Gammaproteobacteria	Francisellales	Francisellaceae	uncultured	uncultured Caedibacter sp.
309e98fc9870147d0c88105f309b41fa	0.0422748	0.896649	33	TRUE	1.15349e-07	TRUE	2.09114e-05	0.000376506	0.010345	increasing	Yes	FALSE	0.407814	0.538434	-0.0196586	West	No	0	0.0429417	0.00832317	0.0395877	0.0202525	0	0	0	0.0130435	0.0190672	0.0180894	0.365384	0.0651584	0	Bacteria Proteobacteria Gammaproteobacteria Oceanospirillales Endozoicomonadaceae Endozoicomonas uncultured gamma proteobacterium	D_0__Bacteria;D_1__Proteobacteria;D_2__Gammaproteobacteria;D_3__Oceanospirillales;D_4__Endozoicomonadaceae;D_5__Endozoicomonas;D_6__uncultured gamma proteobacterium	Bacteria	Proteobacteria	Gammaproteobacteria	Oceanospirillales	Endozoicomonadaceae	Endozoicomonas	uncultured gamma proteobacterium
b61a263da476518497858a95e0779572	0.00316821	0.179614	6	FALSE	0.714497	FALSE	0.0146283	0.0782108	-0.00605795	decreasing	No	FALSE	0.0287685	0.076906	-0.0395924	West	No	0	0	0	0	0	0.044355	0	0	0	0	0	0	0	0	Bacteria Proteobacteria Gammaproteobacteria Enterobacteriales Enterobacteriaceae Serratia *Serratia	D_0__Bacteria;D_1__Proteobacteria;D_2__Gammaproteobacteria;D_3__Enterobacteriales;D_4__Enterobacteriaceae;D_5__Serratia	Bacteria	Proteobacteria	Gammaproteobacteria	Enterobacteriales	Enterobacteriaceae	Serratia	*Serratia
e07a5311651040cda9f6f047b57ea180	0.00209408	0.268528	2	FALSE	2	FALSE	2	2	0		No	FALSE	2	2	0		No	0	0.00246427	0	0	0	0	0	0	0	0	0	0	0	0.0268528	Bacteria Proteobacteria Gammaproteobacteria Alteromonadales Alteromonadaceae Alteromonas *Alteromonas	D_0__Bacteria;D_1__Proteobacteria;D_2__Gammaproteobacteria;D_3__Alteromonadales;D_4__Alteromonadaceae;D_5__Alteromonas	Bacteria	Proteobacteria	Gammaproteobacteria	Alteromonadales	Alteromonadaceae	Alteromonas	*Alteromonas
80beb6f73f16fe9ae5d0879e6d5a79ca	0.00665006	0.32557	5	FALSE	0.379183	FALSE	0.91669	0.955342	7.71742e-05	increasing	No	FALSE	0.0280951	0.0754794	0.0581272	East	No	0	0.084104	0	0.00690131	0.00209556	0	0	0	0	0	0	0	0	0	Bacteria Proteobacteria Gammaproteobacteria Alteromonadales Alteromonadaceae Alteromonas Ambiguous_taxa	D_0__Bacteria;D_1__Proteobacteria;D_2__Gammaproteobacteria;D_3__Alteromonadales;D_4__Alteromonadaceae;D_5__Alteromonas;Ambiguous_taxa	Bacteria	Proteobacteria	Gammaproteobacteria	Alteromonadales	Alteromonadaceae	Alteromonas	Ambiguous_taxa
4c4d02bac3438d69e0815394c8db297f	0.0307412	1.38855	10	TRUE	2.68838e-19	TRUE	1.30092e-05	0.000260184	-0.022331	decreasing	No	TRUE	7.27976e-06	0.000222728	-0.15878	West	Yes	0	0	0	0	0	0.430376	0	0	0	0	0	0	0	0	Bacteria Proteobacteria Gammaproteobacteria Enterobacteriales Enterobacteriaceae Serratia *Serratia	D_0__Bacteria;D_1__Proteobacteria;D_2__Gammaproteobacteria;D_3__Enterobacteriales;D_4__Enterobacteriaceae;D_5__Serratia	Bacteria	Proteobacteria	Gammaproteobacteria	Enterobacteriales	Enterobacteriaceae	Serratia	*Serratia
733967607b869414d23f9a04e3c139ff	0.884119	19.8429	53	TRUE	0	TRUE	3.07395e-06	7.90444e-05	0.0509109	increasing	Yes	FALSE	0.0359719	0.0889506	0.138837	East	No	0.669834	0	2.10695	0	4.67284	0.126463	0	0	2.1576	0.00293902	0.10843	2.49863	0.0339723	0	Bacteria Proteobacteria Gammaproteobacteria Oceanospirillales Endozoicomonadaceae Endozoicomonas Endozoicomonas gorgoniicola	D_0__Bacteria;D_1__Proteobacteria;D_2__Gammaproteobacteria;D_3__Oceanospirillales;D_4__Endozoicomonadaceae;D_5__Endozoicomonas;D_6__Endozoicomonas gorgoniicola	Bacteria	Proteobacteria	Gammaproteobacteria	Oceanospirillales	Endozoicomonadaceae	Endozoicomonas	Endozoicomonas gorgoniicola
92af17085169270632119ba9f2d29c13	1.64073	12.7473	75	TRUE	2.25271e-155	TRUE	1.71996e-13	1.03198e-11	0.0608142	increasing	Yes	TRUE	6.96075e-06	0.000222728	0.389129	East	Yes	4.41707	4.25467	1.78218	2.06226	1.25124	0.0441963	0	3.18831	0.0539676	2.97986	0.0106225	2.71732	0.208534	0	Eukarya Chromista Conoidasida Corallicolida Corallicolidae Corallicolid Corallicolid	D_0__Bacteria;D_1__Cyanobacteria;D_2__Oxyphotobacteria;D_3__Chloroplast;D_4__uncultured candidate division CAB-I bacterium;D_5__uncultured candidate division CAB-I bacterium;D_6__uncultured candidate division CAB-I bacterium	Eukarya	Chromista	Conoidasida	Corallicolida	Corallicolidae	Corallicolid	Corallicolid
e3729bcea875141ee810fc44ec9522ef	0.889121	11.7608	100	TRUE	1.32718e-05	FALSE	0.848916	0.909553	0.00186807	increasing	No	FALSE	0.241806	0.356763	0.103511	East	No	0.500568	1.90794	0.334727	0.965636	0.466575	1.64215	0.0392103	0.938685	0.391461	0.167711	1.0295	1.25019	0.220511	2.59282	Bacteria *Bacteria **Bacteria ***Bacteria ****Bacteria *****Bacteria ******Bacteria	D_0__Bacteria	Bacteria	*Bacteria	**Bacteria	***Bacteria	****Bacteria	*****Bacteria	******Bacteria
3eeac2529a40b390d83dc1ffbcbba538	1.32655	32.9003	65	TRUE	5.90255e-156	TRUE	1.61979e-13	1.03198e-11	0.0672755	increasing	Yes	FALSE	0.437865	0.564314	-0.0469793	West	No	0	0.186387	0.972398	0.390417	6.55917	0.0361956	3.24617	0	0.0117084	4.07136	2.734	0.261383	0.102494	0	Bacteria Proteobacteria Gammaproteobacteria Oceanospirillales Endozoicomonadaceae Endozoicomonas *Endozoicomonas	D_0__Bacteria;D_1__Proteobacteria;D_2__Gammaproteobacteria;D_3__Oceanospirillales;D_4__Endozoicomonadaceae;D_5__Endozoicomonas	Bacteria	Proteobacteria	Gammaproteobacteria	Oceanospirillales	Endozoicomonadaceae	Endozoicomonas	*Endozoicomonas
0c16ce27437bf913bcc236c155e024a0	0.778724	17.7905	113	TRUE	5.75545e-66	TRUE	9.80324e-19	1.76458e-16	-0.0574769	decreasing	Yes	TRUE	7.42426e-06	0.000222728	-0.249752	West	Yes	0.381234	0.411082	0.148987	0.428521	0.00701098	2.26275	4.1186	0.675567	0.225319	0.0537526	0.838634	0.470266	0.396154	0.484258	Bacteria Epsilonbacteraeota Campylobacteria Campylobacterales Helicobacteraceae uncultured uncultured Helicobacter sp.	D_0__Bacteria;D_1__Epsilonbacteraeota;D_2__Campylobacteria;D_3__Campylobacterales;D_4__Helicobacteraceae;D_5__uncultured;D_6__uncultured Helicobacter sp.	Bacteria	Epsilonbacteraeota	Campylobacteria	Campylobacterales	Helicobacteraceae	uncultured	uncultured Helicobacter sp.
ac7a2ccd11d2800791bd090e26a8f18c	0.400494	8.99458	35	TRUE	2.1539e-05	FALSE	0.746349	0.848696	0.00184047	increasing	No	FALSE	0.165424	0.264287	0.115153	East	No	0.363636	3.27944	0.0396484	0.56311	0.0514139	0.0316163	0.0429585	0.207007	0.0555564	0.0787298	0.180287	0.217734	0.495772	0	Bacteria Spirochaetes Spirochaetia Spirochaetales Spirochaetaceae uncultured uncultured soil bacterium	D_0__Bacteria;D_1__Spirochaetes;D_2__Spirochaetia;D_3__Spirochaetales;D_4__Spirochaetaceae;D_5__uncultured;D_6__uncultured soil bacterium	Bacteria	Spirochaetes	Spirochaetia	Spirochaetales	Spirochaetaceae	uncultured	uncultured soil bacterium
0e71691318c196db22b7a33aa9cb23a3	0.611416	11.0855	56	TRUE	1.17758e-230	TRUE	4.4635e-14	3.44327e-12	0.0637849	increasing	Yes	FALSE	0.249037	0.365435	-0.0541795	West	No	0	0.0474653	0.722169	0.172695	2.34973	0.0115841	1.03287	0.00442772	0	3.01889	1.0605	0.0882721	0.0512191	0	Bacteria Proteobacteria Gammaproteobacteria Oceanospirillales Endozoicomonadaceae Endozoicomonas *Endozoicomonas	D_0__Bacteria;D_1__Proteobacteria;D_2__Gammaproteobacteria;D_3__Oceanospirillales;D_4__Endozoicomonadaceae;D_5__Endozoicomonas	Bacteria	Proteobacteria	Gammaproteobacteria	Oceanospirillales	Endozoicomonadaceae	Endozoicomonas	*Endozoicomonas
8f6f296d1db5f96352c5ea5f7fd0149e	0.821854	14.7549	91	TRUE	7.16861e-26	TRUE	0.000116505	0.00174758	-0.0362787	decreasing	Yes	FALSE	0.070094	0.142833	-0.145628	West	No	0.393657	0.527863	0.23785	0.874443	0.737168	0.349315	4.79618	1.53882	0.103239	0.0157477	0.494515	0.0955099	0.702176	0.639479	Bacteria Bacteroidetes Bacteroidia Flavobacteriales Flavobacteriaceae uncultured *uncultured	D_0__Bacteria;D_1__Bacteroidetes;D_2__Bacteroidia;D_3__Flavobacteriales;D_4__Flavobacteriaceae;D_5__uncultured	Bacteria	Bacteroidetes	Bacteroidia	Flavobacteriales	Flavobacteriaceae	uncultured	*uncultured
923ef7197cc5253e742fa60a9a1e67a4	0.0141582	0.513894	11	FALSE	0.906394	FALSE	0.73562	0.848696	0.000634452	increasing	No	FALSE	0.722643	0.807754	-0.00598289	West	No	0	0	0.00845309	0.00740375	0.0303809	0	0	0.0905516	0.0290438	0	0.0184736	0	0	0.0139082	Bacteria Proteobacteria Gammaproteobacteria Francisellales Francisellaceae Francisella Ambiguous_taxa	D_0__Bacteria;D_1__Proteobacteria;D_2__Gammaproteobacteria;D_3__Francisellales;D_4__Francisellaceae;D_5__Francisella;Ambiguous_taxa	Bacteria	Proteobacteria	Gammaproteobacteria	Francisellales	Francisellaceae	Francisella	Ambiguous_taxa
94a6aa1bf069cc651612deebf36ce603	0.310512	12.6183	51	TRUE	4.40777e-13	TRUE	0.00042724	0.00452372	-0.0303596	decreasing	Yes	FALSE	0.0201537	0.0611403	-0.153218	West	No	0.1123	0.229737	0.00607903	0.098116	0.0804104	0.430508	2.62282	0.321521	0.0810924	0	0.127996	0.0656694	0.170928	0	Bacteria *Bacteria **Bacteria ***Bacteria ****Bacteria *****Bacteria ******Bacteria	D_0__Bacteria	Bacteria	*Bacteria	**Bacteria	***Bacteria	****Bacteria	*****Bacteria	******Bacteria
b8aef294e45126fd7b5e3d90434c57eb	0.118248	5.18797	31	TRUE	5.39108e-08	FALSE	0.143142	0.316791	-0.00385698	decreasing	No	TRUE	6.58643e-06	0.000222728	0.234973	East	Yes	0.107237	0.67057	0	0.0350962	0.0140636	0	0.0149291	0	0	0	0.0310181	0.564905	0.0142583	0.203389	Bacteria Proteobacteria Gammaproteobacteria Alteromonadales Alteromonadaceae Alteromonas *Alteromonas	D_0__Bacteria;D_1__Proteobacteria;D_2__Gammaproteobacteria;D_3__Alteromonadales;D_4__Alteromonadaceae;D_5__Alteromonas	Bacteria	Proteobacteria	Gammaproteobacteria	Alteromonadales	Alteromonadaceae	Alteromonas	*Alteromonas
5b9ef4df6da525baaf3c39f15648ab8b	0.00203829	0.18696	2	FALSE	2	FALSE	2	2	0		No	FALSE	2	2	0		No	0	0	0	0	0.0285361	0	0	0	0	0	0	0	0	0	Bacteria Bacteroidetes Bacteroidia Flavobacteriales Flavobacteriaceae Aquibacter *Aquibacter	D_0__Bacteria;D_1__Bacteroidetes;D_2__Bacteroidia;D_3__Flavobacteriales;D_4__Flavobacteriaceae;D_5__Aquibacter	Bacteria	Bacteroidetes	Bacteroidia	Flavobacteriales	Flavobacteriaceae	Aquibacter	*Aquibacter
afacf1b82c1223e6210a31ec7ddb9618	0.560693	5.26316	103	TRUE	2.42e-181	FALSE	0.0347766	0.140145	-0.01479	decreasing	No	TRUE	1.23768e-05	0.000329838	0.305456	East	Yes	1.44944	2.15724	0.0776957	0.0465296	1.87874	0.16049	0.453021	0.232636	0.153996	0	0.339744	0.562224	0.12927	0.20867	Bacteria Proteobacteria Gammaproteobacteria Oceanospirillales Endozoicomonadaceae Endozoicomonas *Endozoicomonas	D_0__Bacteria;D_1__Proteobacteria;D_2__Gammaproteobacteria;D_3__Oceanospirillales;D_4__Endozoicomonadaceae;D_5__Endozoicomonas	Bacteria	Proteobacteria	Gammaproteobacteria	Oceanospirillales	Endozoicomonadaceae	Endozoicomonas	*Endozoicomonas
812312537f0193c189e0e9657787156e	0.00206465	0.172202	2	FALSE	2	FALSE	2	2	0		No	FALSE	2	2	0		No	0	0	0	0	0.0289051	0	0	0	0	0	0	0	0	0	Bacteria Bacteroidetes Bacteroidia Flavobacteriales Flavobacteriaceae *Flavobacteriaceae **Flavobacteriaceae	D_0__Bacteria;D_1__Bacteroidetes;D_2__Bacteroidia;D_3__Flavobacteriales;D_4__Flavobacteriaceae	Bacteria	Bacteroidetes	Bacteroidia	Flavobacteriales	Flavobacteriaceae	*Flavobacteriaceae	**Flavobacteriaceae
6b915a6c520ef13171cbc6048d9ab44d	0.100045	3.31774	33	TRUE	1.20665e-06	FALSE	0.901049	0.950325	-0.000403835	decreasing	No	TRUE	1.2827e-05	0.000329838	0.245173	East	Yes	0.179772	1.03106	0.0280334	0.0123095	0.0212519	0.0218696	0	0	0	0.00633179	0.00660357	0.0541121	0.0262736	0.0130151	Bacteria Proteobacteria Gammaproteobacteria Alteromonadales Alteromonadaceae Alteromonas *Alteromonas	D_0__Bacteria;D_1__Proteobacteria;D_2__Gammaproteobacteria;D_3__Alteromonadales;D_4__Alteromonadaceae;D_5__Alteromonas	Bacteria	Proteobacteria	Gammaproteobacteria	Alteromonadales	Alteromonadaceae	Alteromonas	*Alteromonas
5d4a99e055f3166d261806e3dc758f9f	0.0439672	0.759946	40	TRUE	4.85664e-08	TRUE	0.000143152	0.00208924	-0.0132779	decreasing	Yes	FALSE	0.776654	0.851085	0.0119667	East	No	0.156897	0.0348791	0	0.0425773	0.011685	0.0390111	0.0564156	0.0776034	0	0	0.0290655	0.00464684	0.0810324	0.0817274	Bacteria Proteobacteria Gammaproteobacteria Vibrionales Vibrionaceae Photobacterium Photobacterium damselae subsp. piscicida (causative agent of fish	D_0__Bacteria;D_1__Proteobacteria;D_2__Gammaproteobacteria;D_3__Vibrionales;D_4__Vibrionaceae;D_5__Photobacterium;D_6__Photobacterium damselae subsp. piscicida (causative agent of fish	Bacteria	Proteobacteria	Gammaproteobacteria	Vibrionales	Vibrionaceae	Photobacterium	Photobacterium damselae subsp. piscicida (causative agent of fish
5ffa565d9705fc9b15e4dc58499ef5c6	0.0385241	1.9378	17	FALSE	0.0962927	FALSE	0.24872	0.437488	-0.00227669	decreasing	No	TRUE	1.16904e-05	0.000329838	0.188298	East	Yes	0.297735	0.156041	0	0.0233393	0.0038373	0.00442478	0	0	0	0	0	0	0	0.0539606	Bacteria Proteobacteria Alphaproteobacteria Rhodobacterales Rhodobacteraceae Ruegeria *Ruegeria	D_0__Bacteria;D_1__Proteobacteria;D_2__Alphaproteobacteria;D_3__Rhodobacterales;D_4__Rhodobacteraceae;D_5__Ruegeria	Bacteria	Proteobacteria	Alphaproteobacteria	Rhodobacterales	Rhodobacteraceae	Ruegeria	*Ruegeria
353576aa31a843b6d424c1cd261f89da	0.00167705	0.0934798	4	FALSE	2	FALSE	2	2	0		No	FALSE	2	2	0		No	0.00685558	0	0	0	0.00934798	0	0	0	0	0	0	0	0.00727508	0	Bacteria Tenericutes Mollicutes Mycoplasmatales Mycoplasmataceae Mycoplasma uncultured Mycoplasma sp.	D_0__Bacteria;D_1__Tenericutes;D_2__Mollicutes;D_3__Mycoplasmatales;D_4__Mycoplasmataceae;D_5__Mycoplasma;D_6__uncultured Mycoplasma sp.	Bacteria	Tenericutes	Mollicutes	Mycoplasmatales	Mycoplasmataceae	Mycoplasma	uncultured Mycoplasma sp.
b652f3dee8152569ed84765fa9536e44	0.0135358	0.329841	12	FALSE	0.38242	FALSE	0.646484	0.778769	-0.000598857	decreasing	No	TRUE	1.58722e-05	0.000389592	0.142951	East	Yes	0.0679895	0.101562	0	0	0.0038373	0	0	0	0	0	0	0	0	0.0161117	Bacteria Proteobacteria Gammaproteobacteria Coxiellales Coxiellaceae Coxiella *Coxiella	D_0__Bacteria;D_1__Proteobacteria;D_2__Gammaproteobacteria;D_3__Coxiellales;D_4__Coxiellaceae;D_5__Coxiella	Bacteria	Proteobacteria	Gammaproteobacteria	Coxiellales	Coxiellaceae	Coxiella	*Coxiella
dec6d5f6e43ffd05ca24398b5a6a78f6	0.0533385	2.79543	13	FALSE	0.773794	FALSE	0.251495	0.439207	-0.00471242	decreasing	No	FALSE	0.513459	0.623074	0.0321374	East	No	0.0472988	0.299374	0	0.00971024	0.00934798	0.219092	0	0.0577491	0	0	0.104167	0	0	0	Bacteria Proteobacteria Alphaproteobacteria Rhodospirillales Terasakiellaceae uncultured uncultured organism	D_0__Bacteria;D_1__Proteobacteria;D_2__Alphaproteobacteria;D_3__Rhodospirillales;D_4__Terasakiellaceae;D_5__uncultured;D_6__uncultured organism	Bacteria	Proteobacteria	Alphaproteobacteria	Rhodospirillales	Terasakiellaceae	uncultured	uncultured organism
bd0eaf6d844b9db312ccd5d8a7b389c8	0.00244446	0.198314	3	FALSE	2	FALSE	2	2	0		No	FALSE	2	2	0		No	0	0.0198314	0	0	0.0143911	0	0	0	0	0	0	0	0	0	Bacteria Proteobacteria Deltaproteobacteria Myxococcales Polyangiaceae Pajaroellobacter *Pajaroellobacter	D_0__Bacteria;D_1__Proteobacteria;D_2__Deltaproteobacteria;D_3__Myxococcales;D_4__Polyangiaceae;D_5__Pajaroellobacter	Bacteria	Proteobacteria	Deltaproteobacteria	Myxococcales	Polyangiaceae	Pajaroellobacter	*Pajaroellobacter
651883bf488e8d3ace8152f7d8ada2ec	0.0185287	0.756694	14	TRUE	0.0259857	FALSE	0.0752002	0.218323	-0.00238909	decreasing	No	TRUE	1.68063e-05	0.000394583	0.14955	East	Yes	0.00223514	0.228601	0.00405268	0	0	0	0	0	0.00481232	0	0	0	0	0.0197004	Bacteria Proteobacteria Gammaproteobacteria Oceanospirillales Endozoicomonadaceae Endozoicomonas uncultured gamma proteobacterium	D_0__Bacteria;D_1__Proteobacteria;D_2__Gammaproteobacteria;D_3__Oceanospirillales;D_4__Endozoicomonadaceae;D_5__Endozoicomonas;D_6__uncultured gamma proteobacterium	Bacteria	Proteobacteria	Gammaproteobacteria	Oceanospirillales	Endozoicomonadaceae	Endozoicomonas	uncultured gamma proteobacterium
4f9e6f7411d5406de14e6ad3be900782	0.0974517	2.72978	27	TRUE	7.81134e-05	FALSE	0.844796	0.909553	0.000650429	increasing	No	TRUE	1.79817e-05	0.000404588	0.231518	East	Yes	0.065763	0.914273	0	0	0.00628667	0	0	0.00570994	0	0.034584	0.00942528	0.255341	0.0119582	0.0609829	Bacteria Proteobacteria Gammaproteobacteria Alteromonadales Pseudoalteromonadaceae Pseudoalteromonas Pseudoalteromonas lipolytica	D_0__Bacteria;D_1__Proteobacteria;D_2__Gammaproteobacteria;D_3__Alteromonadales;D_4__Pseudoalteromonadaceae;D_5__Pseudoalteromonas;D_6__Pseudoalteromonas lipolytica	Bacteria	Proteobacteria	Gammaproteobacteria	Alteromonadales	Pseudoalteromonadaceae	Pseudoalteromonas	Pseudoalteromonas lipolytica
41ebf00565b73cf17a8c253b8dcf4987	0.00796675	0.663001	4	FALSE	2	FALSE	2	2	0		No	FALSE	2	2	0		No	0	0	0	0.00466636	0.00701098	0	0	0.033557	0.0663001	0	0	0	0	0	Bacteria Proteobacteria Alphaproteobacteria *Alphaproteobacteria **Alphaproteobacteria ***Alphaproteobacteria ****Alphaproteobacteria	D_0__Bacteria;D_1__Proteobacteria;D_2__Alphaproteobacteria	Bacteria	Proteobacteria	Alphaproteobacteria	*Alphaproteobacteria	**Alphaproteobacteria	***Alphaproteobacteria	****Alphaproteobacteria
6b5cc831397ae23200d65843aef02908	0.00215704	0.0762389	6	FALSE	0.337149	FALSE	0.162581	0.340286	0.00168915	increasing	No	FALSE	0.103898	0.189543	0.0194272	East	No	0	0.0103734	0	0	0.00701098	0	0	0.00242777	0	0.00378286	0.00660357	0	0	0	Bacteria Proteobacteria Gammaproteobacteria Oceanospirillales Endozoicomonadaceae Endozoicomonas *Endozoicomonas	D_0__Bacteria;D_1__Proteobacteria;D_2__Gammaproteobacteria;D_3__Oceanospirillales;D_4__Endozoicomonadaceae;D_5__Endozoicomonas	Bacteria	Proteobacteria	Gammaproteobacteria	Oceanospirillales	Endozoicomonadaceae	Endozoicomonas	*Endozoicomonas
76e1861689a826e652af9d40551ffdf1	0.0133407	0.616759	16	FALSE	0.386067	FALSE	0.426479	0.597751	0.00155473	increasing	No	FALSE	0.02128	0.0631384	0.0655168	East	No	0.00512033	0.106945	0.00633981	0	0.00701098	0	0	0.0187983	0.0132242	0.0119104	0.0134758	0	0	0.00394477	Bacteria Proteobacteria Gammaproteobacteria Cellvibrionales Halieaceae Halioglobus *Halioglobus	D_0__Bacteria;D_1__Proteobacteria;D_2__Gammaproteobacteria;D_3__Cellvibrionales;D_4__Halieaceae;D_5__Halioglobus	Bacteria	Proteobacteria	Gammaproteobacteria	Cellvibrionales	Halieaceae	Halioglobus	*Halioglobus
a6fc5503a947af6945318f80613cda23	0.00153191	0.108196	3	FALSE	2	FALSE	2	2	0		No	FALSE	2	2	0		No	0	0	0	0	0.00701098	0	0	0	0	0	0	0	0.0036162	0.0108196	Bacteria Proteobacteria Gammaproteobacteria Francisellales Francisellaceae Francisella uncultured gamma proteobacterium	D_0__Bacteria;D_1__Proteobacteria;D_2__Gammaproteobacteria;D_3__Francisellales;D_4__Francisellaceae;D_5__Francisella;D_6__uncultured gamma proteobacterium	Bacteria	Proteobacteria	Gammaproteobacteria	Francisellales	Francisellaceae	Francisella	uncultured gamma proteobacterium
c993235c0acba4cf3c5560d96b933bcd	0.0250485	1.22807	17	TRUE	0.0231309	FALSE	0.430965	0.601346	0.00104822	increasing	No	TRUE	2.25694e-05	0.000487498	0.134135	East	Yes	0.0674671	0.122486	0.0104206	0	0.00419111	0	0	0	0	0	0	0.146114	0	0	Bacteria Proteobacteria Gammaproteobacteria Alteromonadales Pseudoalteromonadaceae Pseudoalteromonas *Pseudoalteromonas	D_0__Bacteria;D_1__Proteobacteria;D_2__Gammaproteobacteria;D_3__Alteromonadales;D_4__Pseudoalteromonadaceae;D_5__Pseudoalteromonas	Bacteria	Proteobacteria	Gammaproteobacteria	Alteromonadales	Pseudoalteromonadaceae	Pseudoalteromonas	*Pseudoalteromonas
e279d5eca08a462d6fd2afedbadda53a	0.0643252	1.04726	65	TRUE	2.33349e-08	FALSE	0.290214	0.483689	-0.00409107	decreasing	No	TRUE	2.37563e-05	0.000493399	0.164622	East	Yes	0.122196	0.06195	0.0165486	0.0115133	0.0136273	0.00449035	0.0330543	0.128063	0.056172	0.0247828	0.0158427	0.101755	0.02588	0.284677	Bacteria Proteobacteria Gammaproteobacteria Cellvibrionales Spongiibacteraceae BD1-7 clade uncultured organism	D_0__Bacteria;D_1__Proteobacteria;D_2__Gammaproteobacteria;D_3__Cellvibrionales;D_4__Spongiibacteraceae;D_5__BD1-7 clade;D_6__uncultured organism	Bacteria	Proteobacteria	Gammaproteobacteria	Cellvibrionales	Spongiibacteraceae	BD1-7 clade	uncultured organism
2a5d0f91f30217caefcd589da4481748	0.0192461	0.145455	47	TRUE	2.13894e-15	FALSE	0.097338	0.249111	0.00495709	increasing	No	FALSE	0.712159	0.806056	-0.00891661	West	No	0.0236838	0	0.0636152	0.042617	0.0182936	0.0136956	0.00598889	0.00877977	0.0182797	0	0.0164675	0.0166535	0.0281646	0.0132066	Bacteria Tenericutes Mollicutes Mycoplasmatales Mycoplasmataceae Mycoplasma uncultured Mycoplasma sp.	D_0__Bacteria;D_1__Tenericutes;D_2__Mollicutes;D_3__Mycoplasmatales;D_4__Mycoplasmataceae;D_5__Mycoplasma;D_6__uncultured Mycoplasma sp.	Bacteria	Tenericutes	Mollicutes	Mycoplasmatales	Mycoplasmataceae	Mycoplasma	uncultured Mycoplasma sp.
391445de1e327042d6f56355069eae9e	0.104618	2.89193	59	TRUE	1.76068e-18	TRUE	2.02783e-05	0.000376506	0.018888	increasing	No	FALSE	0.777555	0.851085	0.0139708	East	No	0	0.442452	0.151537	0.181742	0.0315306	0.0135602	0	0.0843126	0.146905	0.0487663	0.0288502	0.0373512	0.119495	0.178151	Bacteria Proteobacteria Gammaproteobacteria Cellvibrionales Spongiibacteraceae BD1-7 clade uncultured organism	D_0__Bacteria;D_1__Proteobacteria;D_2__Gammaproteobacteria;D_3__Cellvibrionales;D_4__Spongiibacteraceae;D_5__BD1-7 clade;D_6__uncultured organism	Bacteria	Proteobacteria	Gammaproteobacteria	Cellvibrionales	Spongiibacteraceae	BD1-7 clade	uncultured organism
3b236c806fe5ee363439c6330dc5162c	0.00854339	0.936824	4	FALSE	2	FALSE	2	2	0		No	FALSE	2	2	0		No	0	0	0	0	0.00959404	0	0	0	0	0	0	0.016331	0	0.0936824	Bacteria Proteobacteria Alphaproteobacteria Rhodovibrionales Kiloniellaceae Pelagibius uncultured alpha proteobacterium	D_0__Bacteria;D_1__Proteobacteria;D_2__Alphaproteobacteria;D_3__Rhodovibrionales;D_4__Kiloniellaceae;D_5__Pelagibius;D_6__uncultured alpha proteobacterium	Bacteria	Proteobacteria	Alphaproteobacteria	Rhodovibrionales	Kiloniellaceae	Pelagibius	uncultured alpha proteobacterium
38e86d49e0fb7b79ff5595bec7fb2ba2	0.120182	15.71	8	FALSE	0.591507	FALSE	0.704887	0.823912	0.000763771	increasing	No	FALSE	0.871939	0.928692	0.00494907	East	No	0.0684174	0	0	0.00786937	0.0194341	0.0121803	0	0	0	0	0.00364299	0	1.571	0	Bacteria Proteobacteria Alphaproteobacteria Rhodobacterales Rhodobacteraceae Ruegeria *Ruegeria	D_0__Bacteria;D_1__Proteobacteria;D_2__Alphaproteobacteria;D_3__Rhodobacterales;D_4__Rhodobacteraceae;D_5__Ruegeria	Bacteria	Proteobacteria	Alphaproteobacteria	Rhodobacterales	Rhodobacteraceae	Ruegeria	*Ruegeria
ae21c3af33a4a61868ca26a27be5e87a	0.243159	8.40944	31	TRUE	0.0150879	FALSE	0.0690261	0.210277	0.00945621	increasing	No	FALSE	0.0457559	0.106962	0.127661	East	No	0.488149	1.00187	0.0460064	0.100051	0.121727	0.00898069	0.0205454	0	0.00481541	0.0815562	0.0171398	0.672344	0.117232	0.7238	Bacteria Bacteroidetes Bacteroidia Flavobacteriales Flavobacteriaceae uncultured uncultured bacterium	D_0__Bacteria;D_1__Bacteroidetes;D_2__Bacteroidia;D_3__Flavobacteriales;D_4__Flavobacteriaceae;D_5__uncultured;D_6__uncultured bacterium	Bacteria	Bacteroidetes	Bacteroidia	Flavobacteriales	Flavobacteriaceae	uncultured	uncultured bacterium
43df3699a10a5f0f66708924084f8033	0.00242224	0.122378	5	FALSE	0.203019	FALSE	0.198183	0.384959	0.000922507	increasing	No	FALSE	0.108347	0.193732	0.0188017	East	No	0	0.00985707	0	0.00460829	0.00467399	0	0	0	0	0	0	0.014772	0	0	Bacteria Proteobacteria Gammaproteobacteria Oceanospirillales Endozoicomonadaceae Endozoicomonas Endozoicomonas numazuensis	D_0__Bacteria;D_1__Proteobacteria;D_2__Gammaproteobacteria;D_3__Oceanospirillales;D_4__Endozoicomonadaceae;D_5__Endozoicomonas;D_6__Endozoicomonas numazuensis	Bacteria	Proteobacteria	Gammaproteobacteria	Oceanospirillales	Endozoicomonadaceae	Endozoicomonas	Endozoicomonas numazuensis
33085a9b0b195dc61b3753c37dcf2dfd	0.00472676	0.615006	2	FALSE	2	FALSE	2	2	0		No	FALSE	2	2	0		No	0	0	0	0	0.0661746	0	0	0	0	0	0	0	0	0	Bacteria Bacteroidetes Bacteroidia Flavobacteriales Flavobacteriaceae *Flavobacteriaceae **Flavobacteriaceae	D_0__Bacteria;D_1__Bacteroidetes;D_2__Bacteroidia;D_3__Flavobacteriales;D_4__Flavobacteriaceae	Bacteria	Bacteroidetes	Bacteroidia	Flavobacteriales	Flavobacteriaceae	*Flavobacteriaceae	**Flavobacteriaceae
2d2e5d4884329100aecac3085fd22c80	0.00337983	0.152207	8	FALSE	0.530153	FALSE	0.771729	0.870007	0.000293559	increasing	No	FALSE	0.117501	0.20402	0.0219657	East	No	0	0.0201786	0.00509035	0	0.00467399	0	0.00244918	0.0067598	0.00344649	0	0	0.00471921	0	0	Bacteria Cyanobacteria Oxyphotobacteria Chloroplast *Chloroplast **Chloroplast ***Chloroplast	D_0__Bacteria;D_1__Cyanobacteria;D_2__Oxyphotobacteria;D_3__Chloroplast	Bacteria	Cyanobacteria	Oxyphotobacteria	Chloroplast	*Chloroplast	**Chloroplast	***Chloroplast
033623144ecadc0ad8152bb5b4930736	0.444516	7.97439	85	TRUE	4.58072e-169	TRUE	1.25759e-15	1.69775e-13	0.0377302	increasing	Yes	TRUE	5.02938e-05	0.000936505	0.280066	East	Yes	0.0592068	2.74151	0.440544	1.52014	0.317393	0.0302342	0	0.114235	0.171118	0.134228	0.00874091	0.130432	0.233178	0.322263	Bacteria Proteobacteria Gammaproteobacteria Cellvibrionales Spongiibacteraceae BD1-7 clade uncultured organism	D_0__Bacteria;D_1__Proteobacteria;D_2__Gammaproteobacteria;D_3__Cellvibrionales;D_4__Spongiibacteraceae;D_5__BD1-7 clade;D_6__uncultured organism	Bacteria	Proteobacteria	Gammaproteobacteria	Cellvibrionales	Spongiibacteraceae	BD1-7 clade	uncultured organism
51a084419821fb6ec83491445e1cba7e	0.0070807	0.278164	11	FALSE	0.338007	FALSE	0.611883	0.74784	-0.000580007	decreasing	No	TRUE	4.8751e-05	0.000936505	0.0954175	East	Yes	0.0459681	0.0150546	0	0	0.00492005	0	0	0	0	0	0	0	0	0.033187	Bacteria Cyanobacteria Oxyphotobacteria Synechococcales Cyanobiaceae *Cyanobiaceae **Cyanobiaceae	D_0__Bacteria;D_1__Cyanobacteria;D_2__Oxyphotobacteria;D_3__Synechococcales;D_4__Cyanobiaceae	Bacteria	Cyanobacteria	Oxyphotobacteria	Synechococcales	Cyanobiaceae	*Cyanobiaceae	**Cyanobiaceae
e89f0be9a1493f605fdc279226a13f92	0.000861005	0.0738007	2	FALSE	2	FALSE	2	2	0		No	FALSE	2	2	0		No	0	0	0	0	0.0120541	0	0	0	0	0	0	0	0	0	Bacteria Proteobacteria Gammaproteobacteria BD7-8 *BD7-8 **BD7-8 ***BD7-8	D_0__Bacteria;D_1__Proteobacteria;D_2__Gammaproteobacteria;D_3__BD7-8	Bacteria	Proteobacteria	Gammaproteobacteria	BD7-8	*BD7-8	**BD7-8	***BD7-8
5ede22d6d3421dc9592d2f3a34b0cf48	0.000333856	0.0467399	1	FALSE	2	FALSE	2	2	0		No	FALSE	2	2	0		No	0	0	0	0	0.00467399	0	0	0	0	0	0	0	0	0	Bacteria Proteobacteria Alphaproteobacteria Rhodobacterales Rhodobacteraceae Dinoroseobacter uncultured bacterium	D_0__Bacteria;D_1__Proteobacteria;D_2__Alphaproteobacteria;D_3__Rhodobacterales;D_4__Rhodobacteraceae;D_5__Dinoroseobacter;D_6__uncultured bacterium	Bacteria	Proteobacteria	Alphaproteobacteria	Rhodobacterales	Rhodobacteraceae	Dinoroseobacter	uncultured bacterium
4593ae11fdf9256be5b7fc0b08cc1677	0.000333856	0.0467399	1	FALSE	2	FALSE	2	2	0		No	FALSE	2	2	0		No	0	0	0	0	0.00467399	0	0	0	0	0	0	0	0	0	Bacteria Proteobacteria Gammaproteobacteria Oceanospirillales Endozoicomonadaceae Endozoicomonas Endozoicomonas numazuensis	D_0__Bacteria;D_1__Proteobacteria;D_2__Gammaproteobacteria;D_3__Oceanospirillales;D_4__Endozoicomonadaceae;D_5__Endozoicomonas;D_6__Endozoicomonas numazuensis	Bacteria	Proteobacteria	Gammaproteobacteria	Oceanospirillales	Endozoicomonadaceae	Endozoicomonas	Endozoicomonas numazuensis
71c1bb2d9c1f4f91448e5cac39c9de65	0.00785392	0.110059	23	TRUE	1.42255e-08	TRUE	3.25376e-06	7.98649e-05	0.0119093	increasing	Yes	FALSE	0.291801	0.415758	-0.0138971	West	No	0	0	0	0	0.0229126	0	0.00141223	0	0	0.0383441	0.047286	0	0	0	Bacteria Proteobacteria Gammaproteobacteria Oceanospirillales Endozoicomonadaceae Endozoicomonas uncultured Spongiobacter sp.	D_0__Bacteria;D_1__Proteobacteria;D_2__Gammaproteobacteria;D_3__Oceanospirillales;D_4__Endozoicomonadaceae;D_5__Endozoicomonas;D_6__uncultured Spongiobacter sp.	Bacteria	Proteobacteria	Gammaproteobacteria	Oceanospirillales	Endozoicomonadaceae	Endozoicomonas	uncultured Spongiobacter sp.
839a711826bf124b6897bf4717cf4b52	0.00205163	0.247015	3	FALSE	2	FALSE	2	2	0		No	FALSE	2	2	0		No	0	0	0	0	0.0270385	0	0	0	0	0.00168435	0	0	0	0	Bacteria Proteobacteria Gammaproteobacteria Cellvibrionales Spongiibacteraceae BD1-7 clade uncultured organism	D_0__Bacteria;D_1__Proteobacteria;D_2__Gammaproteobacteria;D_3__Cellvibrionales;D_4__Spongiibacteraceae;D_5__BD1-7 clade;D_6__uncultured organism	Bacteria	Proteobacteria	Gammaproteobacteria	Cellvibrionales	Spongiibacteraceae	BD1-7 clade	uncultured organism
6fce947e79930d0c9b4fc37f77668277	0.0164594	1.62661	7	FALSE	0.550755	FALSE	0.0402554	0.152013	0.0049773	increasing	No	FALSE	0.26649	0.384772	-0.00997256	West	No	0	0	0	0	0	0	0	0.182725	0.0245643	0.0231423	0	0	0	0	Bacteria Proteobacteria Gammaproteobacteria Oceanospirillales Saccharospirillaceae Thalassolituus Ambiguous_taxa	D_0__Bacteria;D_1__Proteobacteria;D_2__Gammaproteobacteria;D_3__Oceanospirillales;D_4__Saccharospirillaceae;D_5__Thalassolituus;Ambiguous_taxa	Bacteria	Proteobacteria	Gammaproteobacteria	Oceanospirillales	Saccharospirillaceae	Thalassolituus	Ambiguous_taxa
f1bf5dc823b6106dbe68de9f41c6eedf	0.00104471	0.100251	2	FALSE	2	FALSE	2	2	0		No	FALSE	2	2	0		No	0	0	0	0.00460087	0	0	0	0	0	0	0	0.0100251	0	0	Bacteria Proteobacteria Gammaproteobacteria Oceanospirillales Endozoicomonadaceae Endozoicomonas uncultured gamma proteobacterium	D_0__Bacteria;D_1__Proteobacteria;D_2__Gammaproteobacteria;D_3__Oceanospirillales;D_4__Endozoicomonadaceae;D_5__Endozoicomonas;D_6__uncultured gamma proteobacterium	Bacteria	Proteobacteria	Gammaproteobacteria	Oceanospirillales	Endozoicomonadaceae	Endozoicomonas	uncultured gamma proteobacterium
dad0d902f9660730575ab467cf5a61f6	1.68503	55.0042	15	TRUE	0.000255238	FALSE	0.0839332	0.236062	-0.0077576	decreasing	No	TRUE	4.69418e-05	0.000936505	0.418308	East	Yes	12.0084	0.135747	0	0	0	0	0	0.00583998	0.00791477	0	0	0	0	11.4325	Bacteria Tenericutes Mollicutes Mycoplasmatales Mycoplasmataceae Mycoplasma *Mycoplasma	D_0__Bacteria;D_1__Tenericutes;D_2__Mollicutes;D_3__Mycoplasmatales;D_4__Mycoplasmataceae;D_5__Mycoplasma	Bacteria	Tenericutes	Mollicutes	Mycoplasmatales	Mycoplasmataceae	Mycoplasma	*Mycoplasma
321534535118937605b56f32900be944	0.0137161	0.316991	24	TRUE	0.00673867	TRUE	0.000391243	0.00431166	0.00777444	increasing	No	FALSE	0.14191	0.235789	-0.0159292	West	No	0	0	0.0561585	0.0654685	0.0094631	0	0	0.0126626	0.013731	0.00145518	0.0143216	0.0114855	0.00727979	0	Bacteria Proteobacteria Gammaproteobacteria Cellvibrionales Spongiibacteraceae BD1-7 clade uncultured organism	D_0__Bacteria;D_1__Proteobacteria;D_2__Gammaproteobacteria;D_3__Cellvibrionales;D_4__Spongiibacteraceae;D_5__BD1-7 clade;D_6__uncultured organism	Bacteria	Proteobacteria	Gammaproteobacteria	Cellvibrionales	Spongiibacteraceae	BD1-7 clade	uncultured organism
47b711109abf274dcf465e73a7fc39ef	0.00151636	0.12364	3	FALSE	2	FALSE	2	2	0		No	FALSE	2	2	0		No	0	0	0.00405268	0.012364	0	0	0	0	0.00481232	0	0	0	0	0	Bacteria Proteobacteria Alphaproteobacteria Rickettsiales AB1 uncultured bacterium uncultured bacterium	D_0__Bacteria;D_1__Proteobacteria;D_2__Alphaproteobacteria;D_3__Rickettsiales;D_4__AB1;D_5__uncultured bacterium;D_6__uncultured bacterium	Bacteria	Proteobacteria	Alphaproteobacteria	Rickettsiales	AB1	uncultured bacterium	uncultured bacterium
9dbae1282e5e5a4a05a799d9bd7f289f	0.00509776	0.429646	3	FALSE	2	FALSE	2	2	0		No	FALSE	2	2	0		No	0	0	0	0	0	0	0	0	0	0	0	0	0	0.0713686	Bacteria Proteobacteria Gammaproteobacteria Alteromonadales Marinobacteraceae Marinobacter *Marinobacter	D_0__Bacteria;D_1__Proteobacteria;D_2__Gammaproteobacteria;D_3__Alteromonadales;D_4__Marinobacteraceae;D_5__Marinobacter	Bacteria	Proteobacteria	Gammaproteobacteria	Alteromonadales	Marinobacteraceae	Marinobacter	*Marinobacter
ac145a85c6f80b3ff50168f3e73dc88c	0.00639832	0.276052	13	FALSE	0.344	TRUE	0.00651411	0.0430675	0.00409508	increasing	No	FALSE	0.0292443	0.0774115	0.0293579	East	No	0	0.0104569	0.00232937	0.0455223	0.0214421	0	0	0.00982589	0	0	0	0	0	0	Bacteria Proteobacteria Gammaproteobacteria Alteromonadales Alteromonadaceae Aestuariibacter Ambiguous_taxa	D_0__Bacteria;D_1__Proteobacteria;D_2__Gammaproteobacteria;D_3__Alteromonadales;D_4__Alteromonadaceae;D_5__Aestuariibacter;Ambiguous_taxa	Bacteria	Proteobacteria	Gammaproteobacteria	Alteromonadales	Alteromonadaceae	Aestuariibacter	Ambiguous_taxa
9c3f788957452a1ce2614c4941e7ff4b	0.00259215	0.320366	2	FALSE	2	FALSE	2	2	0		No	FALSE	2	2	0		No	0	0.00425351	0	0	0	0	0.0320366	0	0	0	0	0	0	0	Bacteria Actinobacteria Actinobacteria Corynebacteriales Corynebacteriaceae Corynebacterium 1 *Corynebacterium 1	D_0__Bacteria;D_1__Actinobacteria;D_2__Actinobacteria;D_3__Corynebacteriales;D_4__Corynebacteriaceae;D_5__Corynebacterium 1	Bacteria	Actinobacteria	Actinobacteria	Corynebacteriales	Corynebacteriaceae	Corynebacterium 1	*Corynebacterium 1
bcd596dfb9b8547e67b3f66c91c3090f	0.00172686	0.127605	2	FALSE	2	FALSE	2	2	0		No	FALSE	2	2	0		No	0	0.0241761	0	0	0	0	0	0	0	0	0	0	0	0	Bacteria Proteobacteria Alphaproteobacteria SAR11 clade Clade I *Clade I **Clade I	D_0__Bacteria;D_1__Proteobacteria;D_2__Alphaproteobacteria;D_3__SAR11 clade;D_4__Clade I	Bacteria	Proteobacteria	Alphaproteobacteria	SAR11 clade	Clade I	*Clade I	**Clade I
503344a86c3794e62142294ad4b9fcff	0.0192094	0.563317	19	FALSE	0.0703234	TRUE	0.00224022	0.0175321	-0.0104523	decreasing	Yes	TRUE	7.26015e-05	0.00130683	-0.0834969	West	Yes	0	0	0.0155282	0	0	0.0329392	0.059137	0.107412	0	0	0	0.0225564	0.0313591	0	Bacteria Proteobacteria Alphaproteobacteria *Alphaproteobacteria **Alphaproteobacteria ***Alphaproteobacteria ****Alphaproteobacteria	D_0__Bacteria;D_1__Proteobacteria;D_2__Alphaproteobacteria	Bacteria	Proteobacteria	Alphaproteobacteria	*Alphaproteobacteria	**Alphaproteobacteria	***Alphaproteobacteria	****Alphaproteobacteria
801dae05d7b40ef1db3e53bb1aba5344	0.00057674	0.0234522	4	FALSE	2	FALSE	2	2	0		No	FALSE	2	2	0		No	0	0	0.00211327	0	0	0	0	0	0.00361588	0	0.00234522	0	0	0	Bacteria Cyanobacteria Oxyphotobacteria Synechococcales Cyanobiaceae *Cyanobiaceae **Cyanobiaceae	D_0__Bacteria;D_1__Cyanobacteria;D_2__Oxyphotobacteria;D_3__Synechococcales;D_4__Cyanobiaceae	Bacteria	Cyanobacteria	Oxyphotobacteria	Synechococcales	Cyanobiaceae	*Cyanobiaceae	**Cyanobiaceae
ee54f1a034a47ba0ec98ae432929d016	0.0390809	1.84295	13	FALSE	0.751373	FALSE	0.227519	0.416476	-0.00538995	decreasing	No	FALSE	0.0586049	0.125086	-0.0588336	West	No	0	0	0.00422654	0.00740375	0.0566843	0.0775526	0.0991438	0.0800103	0	0	0.19384	0.0282704	0	0	Bacteria Proteobacteria Alphaproteobacteria Rhodospirillales Terasakiellaceae uncultured uncultured organism	D_0__Bacteria;D_1__Proteobacteria;D_2__Alphaproteobacteria;D_3__Rhodospirillales;D_4__Terasakiellaceae;D_5__uncultured;D_6__uncultured organism	Bacteria	Proteobacteria	Alphaproteobacteria	Rhodospirillales	Terasakiellaceae	uncultured	uncultured organism
6cc634e919f3df1140733a5fbbce10bd	0.0310777	0.698513	16	TRUE	0.0496947	TRUE	0.00109058	0.00981525	-0.010652	decreasing	No	FALSE	0.0250884	0.070612	0.0731871	East	No	0	0.0158185	0	0	0	0	0.0681073	0.134992	0	0	0	0.0179902	0	0.19818	Bacteria Proteobacteria Gammaproteobacteria Legionellales Legionellaceae Legionella uncultured bacterium	D_0__Bacteria;D_1__Proteobacteria;D_2__Gammaproteobacteria;D_3__Legionellales;D_4__Legionellaceae;D_5__Legionella;D_6__uncultured bacterium	Bacteria	Proteobacteria	Gammaproteobacteria	Legionellales	Legionellaceae	Legionella	uncultured bacterium
cc7da199ed43856a0eab8f24805825ce	0.0102769	0.482044	17	FALSE	0.338057	FALSE	0.517463	0.679878	-0.00070091	decreasing	No	FALSE	0.0210753	0.0631074	0.059353	East	No	0.0165321	0.0595425	0	0.00627615	0.0038373	0	0	0.00831316	0	0	0.014661	0.0151758	0.00485319	0.014685	Bacteria Proteobacteria Gammaproteobacteria Francisellales Francisellaceae uncultured uncultured Caedibacter sp.	D_0__Bacteria;D_1__Proteobacteria;D_2__Gammaproteobacteria;D_3__Francisellales;D_4__Francisellaceae;D_5__uncultured;D_6__uncultured Caedibacter sp.	Bacteria	Proteobacteria	Gammaproteobacteria	Francisellales	Francisellaceae	uncultured	uncultured Caedibacter sp.
81991addde967633b74f367f42965051	0.00697285	0.179211	11	FALSE	0.403367	FALSE	0.746538	0.848696	0.000351552	increasing	No	TRUE	0.000118933	0.00207174	0.0889061	East	Yes	0.0290284	0.0520123	0	0.0041841	0.00838223	0	0	0.00401284	0	0	0	0	0	0	Bacteria Proteobacteria Gammaproteobacteria Alteromonadales Alteromonadaceae Alteromonas *Alteromonas	D_0__Bacteria;D_1__Proteobacteria;D_2__Gammaproteobacteria;D_3__Alteromonadales;D_4__Alteromonadaceae;D_5__Alteromonas	Bacteria	Proteobacteria	Gammaproteobacteria	Alteromonadales	Alteromonadaceae	Alteromonas	*Alteromonas
4d5d319e8f0f5ebf208867966c7f06b1	0.0123703	0.637093	7	FALSE	0.825291	FALSE	0.604498	0.741884	0.000304232	increasing	No	FALSE	0.717987	0.806056	-0.0022844	West	No	0	0	0	0.00230415	0	0	0	0.0105258	0	0	0	0.160354	0	0	Bacteria Proteobacteria Gammaproteobacteria Oceanospirillales Endozoicomonadaceae Endozoicomonas *Endozoicomonas	D_0__Bacteria;D_1__Proteobacteria;D_2__Gammaproteobacteria;D_3__Oceanospirillales;D_4__Endozoicomonadaceae;D_5__Endozoicomonas	Bacteria	Proteobacteria	Gammaproteobacteria	Oceanospirillales	Endozoicomonadaceae	Endozoicomonas	*Endozoicomonas
7416ebb893bafa38fe3bb050bd359ae0	0.00231354	0.121803	4	FALSE	2	FALSE	2	2	0		No	FALSE	2	2	0		No	0	0	0	0	0	0.0194884	0.00847338	0.00442772	0	0	0	0	0	0	Bacteria Proteobacteria Gammaproteobacteria Steroidobacterales Woeseiaceae Woeseia *Woeseia	D_0__Bacteria;D_1__Proteobacteria;D_2__Gammaproteobacteria;D_3__Steroidobacterales;D_4__Woeseiaceae;D_5__Woeseia	Bacteria	Proteobacteria	Gammaproteobacteria	Steroidobacterales	Woeseiaceae	Woeseia	*Woeseia
c186c5f98df4df52b3b4f8a56546eb60	0.038929	1.32841	27	TRUE	1.59851e-06	TRUE	0.000265718	0.00326108	0.0122778	increasing	No	TRUE	0.000209135	0.00352915	0.130404	East	No	0	0.176259	0.0661937	0.0952114	0.202806	0	0	0	0	0	0	0	0	0.00453515	Bacteria Proteobacteria Gammaproteobacteria Pseudomonadales Moraxellaceae Acinetobacter *Acinetobacter	D_0__Bacteria;D_1__Proteobacteria;D_2__Gammaproteobacteria;D_3__Pseudomonadales;D_4__Moraxellaceae;D_5__Acinetobacter	Bacteria	Proteobacteria	Gammaproteobacteria	Pseudomonadales	Moraxellaceae	Acinetobacter	*Acinetobacter
a2e3ab914429bd3770fcc01566a0bc22	0.62639	26.6327	40	TRUE	4.52793e-06	FALSE	0.340926	0.529882	-0.00945887	decreasing	No	TRUE	0.000242506	0.00396828	-0.237551	West	Yes	0.0712133	0.0264985	0.800979	0.0757283	0.364543	0.827387	3.09844	0.457389	0.863115	0.0555802	0.393736	0	1.73484	0	Bacteria Tenericutes Mollicutes Entomoplasmatales Entomoplasmatales Incertae Sedis Candidatus Hepatoplasma uncultured Candidatus Marinoplasma sp.	D_0__Bacteria;D_1__Tenericutes;D_2__Mollicutes;D_3__Entomoplasmatales;D_4__Entomoplasmatales Incertae Sedis;D_5__Candidatus Hepatoplasma;D_6__uncultured Candidatus Marinoplasma sp.	Bacteria	Tenericutes	Mollicutes	Entomoplasmatales	Entomoplasmatales Incertae Sedis	Candidatus Hepatoplasma	uncultured Candidatus Marinoplasma sp.
ca0a0f7fff5dfb86ed929d34e6638ad3	0.69368	15.8368	26	TRUE	0.00139743	FALSE	0.619701	0.751223	-0.00370567	decreasing	No	FALSE	0.700009	0.797479	-0.0241077	West	No	0	0.780361	2.11428	1.59301	0	0.00686656	1.54634	2.56054	0	0	0.826786	0	0.0412521	0.242088	Bacteria Proteobacteria Alphaproteobacteria Rhizobiales *Rhizobiales **Rhizobiales ***Rhizobiales	D_0__Bacteria;D_1__Proteobacteria;D_2__Alphaproteobacteria;D_3__Rhizobiales	Bacteria	Proteobacteria	Alphaproteobacteria	Rhizobiales	*Rhizobiales	**Rhizobiales	***Rhizobiales
a890d6ebda1bc8c565766561299bac3e	4.65649	48.6947	87	TRUE	5.02299e-86	FALSE	0.13416	0.306977	-0.0201693	decreasing	No	FALSE	0.0649911	0.134981	-0.20958	West	No	9.7822	0.233122	2.35077	11.5551	0.00997208	16.4431	12.0629	1.36695	1.16673	1.10167	1.78592	0.887807	1.30999	5.13473	Bacteria Spirochaetes Spirochaetia Spirochaetales Spirochaetaceae Spirochaeta 2 *Spirochaeta 2	D_0__Bacteria;D_1__Spirochaetes;D_2__Spirochaetia;D_3__Spirochaetales;D_4__Spirochaetaceae;D_5__Spirochaeta 2	Bacteria	Spirochaetes	Spirochaetia	Spirochaetales	Spirochaetaceae	Spirochaeta 2	*Spirochaeta 2
e724c5532327acebcca45d865c656239	0.0276451	3.87031	1	FALSE	2	FALSE	2	2	0		No	FALSE	2	2	0		No	0	0	0.387031	0	0	0	0	0	0	0	0	0	0	0	Bacteria Proteobacteria Gammaproteobacteria Oceanospirillales Endozoicomonadaceae Endozoicomonas Acropora millepora	D_0__Bacteria;D_1__Proteobacteria;D_2__Gammaproteobacteria;D_3__Oceanospirillales;D_4__Endozoicomonadaceae;D_5__Endozoicomonas;D_6__Acropora millepora	Bacteria	Proteobacteria	Gammaproteobacteria	Oceanospirillales	Endozoicomonadaceae	Endozoicomonas	Acropora millepora
d20b48ca4f1fc621f81748945705e7be	0.0220003	3.08004	1	FALSE	2	FALSE	2	2	0		No	FALSE	2	2	0		No	0	0	0.308004	0	0	0	0	0	0	0	0	0	0	0	Bacteria Proteobacteria Gammaproteobacteria Oceanospirillales Endozoicomonadaceae Endozoicomonas *Endozoicomonas	D_0__Bacteria;D_1__Proteobacteria;D_2__Gammaproteobacteria;D_3__Oceanospirillales;D_4__Endozoicomonadaceae;D_5__Endozoicomonas	Bacteria	Proteobacteria	Gammaproteobacteria	Oceanospirillales	Endozoicomonadaceae	Endozoicomonas	*Endozoicomonas
d5cfc873c4920a2ac83155b97178207b	0.421208	40.1541	26	TRUE	0.0175157	FALSE	0.0235852	0.107932	0.0112945	increasing	No	FALSE	0.133688	0.226306	0.0884618	East	No	4.28838	0.0100175	0.442199	0.869602	0.0123218	0.0313702	0	0.0220706	0.132	0.0516625	0.0094697	0	0	0.0278164	Bacteria Proteobacteria Gammaproteobacteria *Gammaproteobacteria **Gammaproteobacteria ***Gammaproteobacteria ****Gammaproteobacteria	D_0__Bacteria;D_1__Proteobacteria;D_2__Gammaproteobacteria	Bacteria	Proteobacteria	Gammaproteobacteria	*Gammaproteobacteria	**Gammaproteobacteria	***Gammaproteobacteria	****Gammaproteobacteria
5194a7fa4861c1ee66f1f7ef80285cae	0.0136054	1.90476	1	FALSE	2	FALSE	2	2	0		No	FALSE	2	2	0		No	0	0	0.190476	0	0	0	0	0	0	0	0	0	0	0	Bacteria Proteobacteria Gammaproteobacteria Oceanospirillales Endozoicomonadaceae Endozoicomonas uncultured gamma proteobacterium	D_0__Bacteria;D_1__Proteobacteria;D_2__Gammaproteobacteria;D_3__Oceanospirillales;D_4__Endozoicomonadaceae;D_5__Endozoicomonas;D_6__uncultured gamma proteobacterium	Bacteria	Proteobacteria	Gammaproteobacteria	Oceanospirillales	Endozoicomonadaceae	Endozoicomonas	uncultured gamma proteobacterium
9d03827b4d7158e3619479d62c82483c	0.00984223	1.37791	1	FALSE	2	FALSE	2	2	0		No	FALSE	2	2	0		No	0	0	0.137791	0	0	0	0	0	0	0	0	0	0	0	Bacteria Proteobacteria Gammaproteobacteria Oceanospirillales Endozoicomonadaceae Endozoicomonas uncultured gamma proteobacterium	D_0__Bacteria;D_1__Proteobacteria;D_2__Gammaproteobacteria;D_3__Oceanospirillales;D_4__Endozoicomonadaceae;D_5__Endozoicomonas;D_6__uncultured gamma proteobacterium	Bacteria	Proteobacteria	Gammaproteobacteria	Oceanospirillales	Endozoicomonadaceae	Endozoicomonas	uncultured gamma proteobacterium
d94b32e3f7ca0c4e8516cbc8fd0f12dd	0.0096975	1.35765	1	FALSE	2	FALSE	2	2	0		No	FALSE	2	2	0		No	0	0	0.135765	0	0	0	0	0	0	0	0	0	0	0	Bacteria Proteobacteria Gammaproteobacteria Oceanospirillales Endozoicomonadaceae Endozoicomonas *Endozoicomonas	D_0__Bacteria;D_1__Proteobacteria;D_2__Gammaproteobacteria;D_3__Oceanospirillales;D_4__Endozoicomonadaceae;D_5__Endozoicomonas	Bacteria	Proteobacteria	Gammaproteobacteria	Oceanospirillales	Endozoicomonadaceae	Endozoicomonas	*Endozoicomonas
c43db3c48e6b883792160c38a4243338	0.185297	7.46388	44	TRUE	2.68397e-37	FALSE	0.834816	0.903768	0.000968288	increasing	No	TRUE	0.000274432	0.00435862	-0.130136	West	Yes	0.00474383	0.0127065	0.0486109	0.0321262	0.0038373	0	0	1.93869	0.282846	0	0.191163	0.0603097	0.0191195	0	Bacteria Cyanobacteria Oxyphotobacteria Synechococcales Cyanobiaceae *Cyanobiaceae **Cyanobiaceae	D_0__Bacteria;D_1__Cyanobacteria;D_2__Oxyphotobacteria;D_3__Synechococcales;D_4__Cyanobiaceae	Bacteria	Cyanobacteria	Oxyphotobacteria	Synechococcales	Cyanobiaceae	*Cyanobiaceae	**Cyanobiaceae
dbacfa9b2b48d3e6fa9b9857d58a78ab	0.0063685	0.891591	1	FALSE	2	FALSE	2	2	0		No	FALSE	2	2	0		No	0	0	0.0891591	0	0	0	0	0	0	0	0	0	0	0	Bacteria Proteobacteria Gammaproteobacteria Oceanospirillales Endozoicomonadaceae Endozoicomonas uncultured gamma proteobacterium	D_0__Bacteria;D_1__Proteobacteria;D_2__Gammaproteobacteria;D_3__Oceanospirillales;D_4__Endozoicomonadaceae;D_5__Endozoicomonas;D_6__uncultured gamma proteobacterium	Bacteria	Proteobacteria	Gammaproteobacteria	Oceanospirillales	Endozoicomonadaceae	Endozoicomonas	uncultured gamma proteobacterium
7bf40f5cc63bed837939989200d75a0e	0.0586744	5.15502	5	FALSE	0.304987	FALSE	0.938566	0.959897	-0.000358942	decreasing	No	FALSE	0.455094	0.576879	-0.0134607	West	No	0	0	0.204	0.10194	0	0	0.515502	0	0	0	0	0	0	0	Bacteria Proteobacteria Gammaproteobacteria Oceanospirillales Endozoicomonadaceae Endozoicomonas uncultured Spongiobacter sp.	D_0__Bacteria;D_1__Proteobacteria;D_2__Gammaproteobacteria;D_3__Oceanospirillales;D_4__Endozoicomonadaceae;D_5__Endozoicomonas;D_6__uncultured Spongiobacter sp.	Bacteria	Proteobacteria	Gammaproteobacteria	Oceanospirillales	Endozoicomonadaceae	Endozoicomonas	uncultured Spongiobacter sp.
2c5dcc7578e29e9097432c6126e6fde5	0.00289477	0.405268	1	FALSE	2	FALSE	2	2	0		No	FALSE	2	2	0		No	0	0	0.0405268	0	0	0	0	0	0	0	0	0	0	0	Bacteria Bacteroidetes Bacteroidia Flavobacteriales Flavobacteriaceae uncultured *uncultured	D_0__Bacteria;D_1__Bacteroidetes;D_2__Bacteroidia;D_3__Flavobacteriales;D_4__Flavobacteriaceae;D_5__uncultured	Bacteria	Bacteroidetes	Bacteroidia	Flavobacteriales	Flavobacteriaceae	uncultured	*uncultured
b54f327e75d7998ee2df23c29e5934a1	0.00784761	0.233943	9	FALSE	0.511955	FALSE	0.211144	0.401827	-0.00147128	decreasing	No	TRUE	0.000283491	0.00437385	0.0915083	East	Yes	0	0.0755043	0	0	0	0	0	0	0.00869565	0	0	0	0	0.0256665	Bacteria Proteobacteria Gammaproteobacteria Oceanospirillales Endozoicomonadaceae Endozoicomonas *Endozoicomonas	D_0__Bacteria;D_1__Proteobacteria;D_2__Gammaproteobacteria;D_3__Oceanospirillales;D_4__Endozoicomonadaceae;D_5__Endozoicomonas	Bacteria	Proteobacteria	Gammaproteobacteria	Oceanospirillales	Endozoicomonadaceae	Endozoicomonas	*Endozoicomonas
a06c8ab153485211e35e43b1dba79813	0.00580535	0.192818	12	FALSE	0.746776	FALSE	0.577733	0.722166	0.000801112	increasing	No	TRUE	0.000310303	0.00465454	0.0769939	East	Yes	0.015842	0.0392838	0	0	0.00934798	0	0	0.00394789	0	0.00378286	0	0	0	0.00907029	Bacteria Proteobacteria Gammaproteobacteria Francisellales Francisellaceae [Caedibacter] taeniospiralis group Ambiguous_taxa	D_0__Bacteria;D_1__Proteobacteria;D_2__Gammaproteobacteria;D_3__Francisellales;D_4__Francisellaceae;D_5__[Caedibacter] taeniospiralis group;Ambiguous_taxa	Bacteria	Proteobacteria	Gammaproteobacteria	Francisellales	Francisellaceae	[Caedibacter] taeniospiralis group	Ambiguous_taxa
41fbb665cfeddbd26d5a6ca75e56932f	0.011411	0.382775	12	FALSE	0.493505	FALSE	0.240242	0.426322	0.00134495	increasing	No	TRUE	0.000330058	0.00481706	0.0981296	East	Yes	0.0639564	0.0547632	0	0.0314775	0.00582977	0	0	0	0	0	0	0	0.00372717	0	Bacteria Proteobacteria Gammaproteobacteria Pseudomonadales Pseudomonadaceae Pseudomonas Pseudomonas sp. AM3	D_0__Bacteria;D_1__Proteobacteria;D_2__Gammaproteobacteria;D_3__Pseudomonadales;D_4__Pseudomonadaceae;D_5__Pseudomonas;D_6__Pseudomonas sp. AM3	Bacteria	Proteobacteria	Gammaproteobacteria	Pseudomonadales	Pseudomonadaceae	Pseudomonas	Pseudomonas sp. AM3
cf2effcc8c2a403cc9d89327aa5da2bb	0.0921468	4.11144	52	TRUE	6.9717e-12	FALSE	0.00965142	0.0599054	-0.012104	decreasing	No	FALSE	0.467216	0.585375	-0.0352782	West	No	0.004649	0.0954855	0.0382735	0.0371103	0.0188632	0.073589	0.0375	0.218343	0.0458733	0	0.0813081	0.0837127	0.0325523	0.522795	Bacteria Spirochaetes Spirochaetia Spirochaetales Spirochaetaceae Spirochaeta 2 *Spirochaeta 2	D_0__Bacteria;D_1__Spirochaetes;D_2__Spirochaetia;D_3__Spirochaetales;D_4__Spirochaetaceae;D_5__Spirochaeta 2	Bacteria	Spirochaetes	Spirochaetia	Spirochaetales	Spirochaetaceae	Spirochaeta 2	*Spirochaeta 2
6bd45fef03310db32a952050282a358f	0.355525	12.6142	29	TRUE	4.84321e-11	FALSE	0.44651	0.611969	0.00463431	increasing	No	TRUE	0.000352874	0.00501452	-0.143428	West	Yes	0	0	0.167901	0.259343	0.00582977	0.15349	0	2.15773	2.20288	0	0	0	0.0301736	0	Bacteria Verrucomicrobia Verrucomicrobiae Opitutales Puniceicoccaceae Ambiguous_taxa uncultured organism	D_0__Bacteria;D_1__Verrucomicrobia;D_2__Verrucomicrobiae;D_3__Opitutales;D_4__Puniceicoccaceae;Ambiguous_taxa;D_6__uncultured organism	Bacteria	Verrucomicrobia	Verrucomicrobiae	Opitutales	Puniceicoccaceae	Ambiguous_taxa	uncultured organism
b2a55706872d7cfcc558c7712c027227	0.022326	0.514626	24	TRUE	0.00226006	FALSE	0.0372229	0.146708	0.00534878	increasing	No	FALSE	0.0173144	0.0549988	-0.042172	West	No	0	0	0.0207785	0.0118041	0.0371265	0	0	0.103293	0.0306655	0	0.00806724	0.0230208	0.0778088	0	Bacteria Proteobacteria Gammaproteobacteria *Gammaproteobacteria **Gammaproteobacteria ***Gammaproteobacteria ****Gammaproteobacteria	D_0__Bacteria;D_1__Proteobacteria;D_2__Gammaproteobacteria	Bacteria	Proteobacteria	Gammaproteobacteria	*Gammaproteobacteria	**Gammaproteobacteria	***Gammaproteobacteria	****Gammaproteobacteria
42d2528ae9d551e0c054efe0c77acd3f	0.0123859	0.565046	15	FALSE	0.4793	FALSE	0.0886096	0.239246	0.00351667	increasing	No	FALSE	0.757828	0.838581	0.00579145	East	No	0	0	0.0145321	0.0457011	0	0	0	0.0277718	0.00678787	0.00891063	0	0.00946671	0.00372717	0.0565046	Bacteria Proteobacteria Gammaproteobacteria Cellvibrionales Spongiibacteraceae BD1-7 clade uncultured organism	D_0__Bacteria;D_1__Proteobacteria;D_2__Gammaproteobacteria;D_3__Cellvibrionales;D_4__Spongiibacteraceae;D_5__BD1-7 clade;D_6__uncultured organism	Bacteria	Proteobacteria	Gammaproteobacteria	Cellvibrionales	Spongiibacteraceae	BD1-7 clade	uncultured organism
aa75b0db2e5d67af2c3376448f9dbbc8	0.00564998	0.604894	3	FALSE	2	FALSE	2	2	0		No	FALSE	2	2	0		No	0	0.0604894	0.00607903	0	0	0	0	0	0	0	0	0.0125313	0	0	Bacteria Proteobacteria Alphaproteobacteria Sphingomonadales Sphingomonadaceae Novosphingobium *Novosphingobium	D_0__Bacteria;D_1__Proteobacteria;D_2__Alphaproteobacteria;D_3__Sphingomonadales;D_4__Sphingomonadaceae;D_5__Novosphingobium	Bacteria	Proteobacteria	Alphaproteobacteria	Sphingomonadales	Sphingomonadaceae	Novosphingobium	*Novosphingobium
b03613292b39970f2f6b672cdd05d43c	0.575999	20.6746	49	TRUE	1.49389e-09	TRUE	4.708e-05	0.0007704	0.0257929	increasing	No	FALSE	0.713611	0.806056	0.0238747	East	No	0.198534	0.233891	0.16255	1.20237	0.242172	0.00449337	0	0.302788	0.901459	0.163003	0.489811	0.0141859	2.32212	1.82661	Bacteria Proteobacteria Alphaproteobacteria *Alphaproteobacteria **Alphaproteobacteria ***Alphaproteobacteria ****Alphaproteobacteria	D_0__Bacteria;D_1__Proteobacteria;D_2__Alphaproteobacteria	Bacteria	Proteobacteria	Alphaproteobacteria	*Alphaproteobacteria	**Alphaproteobacteria	***Alphaproteobacteria	****Alphaproteobacteria
64f1a3b1697056d142e25634bf12f2b7	0.0997094	5.22795	9	FALSE	0.745562	FALSE	0.141153	0.315947	-0.00892966	decreasing	No	FALSE	0.0386495	0.0936099	-0.0912889	West	No	0	0	0.101419	0	0	0.909722	0	0.314368	0	0	0	0	0.0704225	0	Bacteria *Bacteria **Bacteria ***Bacteria ****Bacteria *****Bacteria ******Bacteria	D_0__Bacteria	Bacteria	*Bacteria	**Bacteria	***Bacteria	****Bacteria	*****Bacteria	******Bacteria
fcb0d44aa28ff583cabf9e14916ab62f	0.0135765	1.15637	6	FALSE	0.379183	FALSE	0.47259	0.637996	-0.00132548	decreasing	No	FALSE	0.0585038	0.125086	0.0506311	East	No	0.015646	0	0.00405268	0	0	0	0	0.0081103	0.00721848	0	0	0	0	0.155044	Bacteria Proteobacteria Alphaproteobacteria Rickettsiales Midichloriaceae MD3-55 *MD3-55	D_0__Bacteria;D_1__Proteobacteria;D_2__Alphaproteobacteria;D_3__Rickettsiales;D_4__Midichloriaceae;D_5__MD3-55	Bacteria	Proteobacteria	Alphaproteobacteria	Rickettsiales	Midichloriaceae	MD3-55	*MD3-55
9e9e63ec5722d5d35cd6494e25c42747	0.202676	17.4341	30	TRUE	4.53366e-16	TRUE	9.64695e-06	0.000208374	0.0241367	increasing	Yes	TRUE	0.000363939	0.00503916	0.204572	East	Yes	2.00467	0	0.180152	0	0.573799	0.0024777	0	0	0.046673	0.00146951	0.0282175	0	0	0	Bacteria Proteobacteria Gammaproteobacteria Oceanospirillales Endozoicomonadaceae Endozoicomonas Endozoicomonas gorgoniicola	D_0__Bacteria;D_1__Proteobacteria;D_2__Gammaproteobacteria;D_3__Oceanospirillales;D_4__Endozoicomonadaceae;D_5__Endozoicomonas;D_6__Endozoicomonas gorgoniicola	Bacteria	Proteobacteria	Gammaproteobacteria	Oceanospirillales	Endozoicomonadaceae	Endozoicomonas	Endozoicomonas gorgoniicola
7bc47a84825246de2bf5d868b03fdb78	0.00844316	0.380662	10	FALSE	0.909817	FALSE	0.261637	0.453378	-0.00266251	decreasing	No	FALSE	0.0642064	0.133867	-0.0237769	West	No	0	0	0.00405268	0	0	0	0.0301878	0.0592746	0.0246892	0	0	0	0	0	Bacteria Proteobacteria Gammaproteobacteria Vibrionales Vibrionaceae Photobacterium *Photobacterium	D_0__Bacteria;D_1__Proteobacteria;D_2__Gammaproteobacteria;D_3__Vibrionales;D_4__Vibrionaceae;D_5__Photobacterium	Bacteria	Proteobacteria	Gammaproteobacteria	Vibrionales	Vibrionaceae	Photobacterium	*Photobacterium
951e2202866ad422869b14d240377cd6	0.0361045	2.16929	9	FALSE	0.496061	FALSE	0.0319284	0.132626	-0.00341886	decreasing	No	TRUE	0.000399231	0.00538961	0.158611	East	Yes	0	0.472921	0	0	0	0	0	0	0	0	0	0	0	0.0325414	Bacteria Proteobacteria Gammaproteobacteria Oceanospirillales Endozoicomonadaceae Endozoicomonas *Endozoicomonas	D_0__Bacteria;D_1__Proteobacteria;D_2__Gammaproteobacteria;D_3__Oceanospirillales;D_4__Endozoicomonadaceae;D_5__Endozoicomonas	Bacteria	Proteobacteria	Gammaproteobacteria	Oceanospirillales	Endozoicomonadaceae	Endozoicomonas	*Endozoicomonas
2a87b6fecb5b983cca818010075f5ed2	0.00277045	0.0633312	10	FALSE	0.916866	FALSE	0.0207835	0.0992651	0.00394885	increasing	No	FALSE	0.178709	0.278106	0.0140932	East	No	0	0.00747168	0.00405268	0	0.00199442	0	0	0.0102264	0.00434783	0.0106932	0	0	0	0	Eukarya Chromista Conoidasida Corallicolida Corallicolidae Corallicolid Corallicolid	D_0__Bacteria;D_1__Cyanobacteria;D_2__Oxyphotobacteria;D_3__Chloroplast;D_4__uncultured candidate division CAB-I bacterium;D_5__uncultured candidate division CAB-I bacterium;D_6__uncultured candidate division CAB-I bacterium	Eukarya	Chromista	Conoidasida	Corallicolida	Corallicolidae	Corallicolid	Corallicolid
564ac730df406c821eb05addb1561dea	0.00341893	0.152207	6	FALSE	0.351191	FALSE	0.336554	0.52623	-0.00144362	decreasing	No	FALSE	0.258671	0.376503	0.0208304	East	No	0	0.0248616	0.00405268	0	0	0.00974421	0	0	0	0	0.00440238	0	0	0.00480423	Bacteria Proteobacteria Alphaproteobacteria Rickettsiales Midichloriaceae MD3-55 Ambiguous_taxa	D_0__Bacteria;D_1__Proteobacteria;D_2__Alphaproteobacteria;D_3__Rickettsiales;D_4__Midichloriaceae;D_5__MD3-55;Ambiguous_taxa	Bacteria	Proteobacteria	Alphaproteobacteria	Rickettsiales	Midichloriaceae	MD3-55	Ambiguous_taxa
c8f2cf967a3eb97ee8fd947510c945e7	0.00170724	0.0812568	4	FALSE	2	FALSE	2	2	0		No	FALSE	2	2	0		No	0	0	0.0110408	0	0	0	0	0	0	0	0.00473485	0	0.00812568	0	Bacteria Proteobacteria Alphaproteobacteria Rickettsiales Midichloriaceae MD3-55 Ambiguous_taxa	D_0__Bacteria;D_1__Proteobacteria;D_2__Alphaproteobacteria;D_3__Rickettsiales;D_4__Midichloriaceae;D_5__MD3-55;Ambiguous_taxa	Bacteria	Proteobacteria	Alphaproteobacteria	Rickettsiales	Midichloriaceae	MD3-55	Ambiguous_taxa
9f81e7095e46e8959d7a5fdeb3c61b2e	0.035494	1.4665	24	TRUE	0.000249547	TRUE	0.000233013	0.00306895	-0.0191704	decreasing	Yes	TRUE	0.000417197	0.00549479	-0.102056	West	Yes	0	0.00751315	0.0104797	0	0	0.0275498	0.358186	0.0326401	0	0	0	0.0276192	0.0329278	0	Bacteria Cyanobacteria Oxyphotobacteria Chloroplast Prasinophyceae sp. CCMP1205 Prasinophyceae sp. CCMP1205 Prasinophyceae sp. CCMP1205	D_0__Bacteria;D_1__Cyanobacteria;D_2__Oxyphotobacteria;D_3__Chloroplast;D_4__Prasinophyceae sp. CCMP1205;D_5__Prasinophyceae sp. CCMP1205;D_6__Prasinophyceae sp. CCMP1205	Bacteria	Cyanobacteria	Oxyphotobacteria	Chloroplast	Prasinophyceae sp. CCMP1205	Prasinophyceae sp. CCMP1205	Prasinophyceae sp. CCMP1205
0990b5104008a196f936eedaac516034	10.6556	71.5267	93	TRUE	0	TRUE	9.49351e-11	3.94346e-09	0.0852357	increasing	Yes	TRUE	0.00043882	0.00555268	-0.323881	West	Yes	0	0.974454	1.3625	0.642774	37.5868	0.330423	6.7129	0.0889565	0.317352	56.6203	38.4916	2.54195	3.50857	0	Bacteria Proteobacteria Gammaproteobacteria Oceanospirillales Endozoicomonadaceae Endozoicomonas uncultured Spongiobacter sp.	D_0__Bacteria;D_1__Proteobacteria;D_2__Gammaproteobacteria;D_3__Oceanospirillales;D_4__Endozoicomonadaceae;D_5__Endozoicomonas;D_6__uncultured Spongiobacter sp.	Bacteria	Proteobacteria	Gammaproteobacteria	Oceanospirillales	Endozoicomonadaceae	Endozoicomonas	uncultured Spongiobacter sp.
59f3503d5a835de54cb5c79f70ee9b8b	0.024447	0.530973	26	TRUE	0.000153688	FALSE	0.00793312	0.0503986	-0.0115474	decreasing	No	FALSE	0.0235131	0.0675376	-0.0558514	West	No	0.00636218	0.00482044	0.00202634	0.00911993	0	0.0195301	0.17027	0.0158451	0	0	0.00546448	0.09793	0.01089	0	Bacteria Cyanobacteria Oxyphotobacteria Synechococcales Cyanobiaceae Synechococcus CC9902 uncultured Synechococcus sp.	D_0__Bacteria;D_1__Cyanobacteria;D_2__Oxyphotobacteria;D_3__Synechococcales;D_4__Cyanobiaceae;D_5__Synechococcus CC9902;D_6__uncultured Synechococcus sp.	Bacteria	Cyanobacteria	Oxyphotobacteria	Synechococcales	Cyanobiaceae	Synechococcus CC9902	uncultured Synechococcus sp.
4e7cd4d43bc5477a36cbc966274dacf5	0.0280385	0.679084	21	TRUE	2.89083e-05	FALSE	0.104802	0.263223	0.0034535	increasing	No	TRUE	0.000442158	0.00555268	0.141484	East	Yes	0.0118596	0.284039	0.0290148	0	0.00335177	0	0	0	0.049446	0	0	0	0.014828	0	Bacteria Fusobacteria Fusobacteriia Fusobacteriales Fusobacteriaceae Cetobacterium Ambiguous_taxa	D_0__Bacteria;D_1__Fusobacteria;D_2__Fusobacteriia;D_3__Fusobacteriales;D_4__Fusobacteriaceae;D_5__Cetobacterium;Ambiguous_taxa	Bacteria	Fusobacteria	Fusobacteriia	Fusobacteriales	Fusobacteriaceae	Cetobacterium	Ambiguous_taxa
1eb84901ed63b54f40c80c11288f7516	0.00255103	0.119617	4	FALSE	2	FALSE	2	2	0		No	FALSE	2	2	0		No	0.0119617	0	0	0	0	0	0	0.00664158	0	0	0	0	0.00905524	0.00805585	Bacteria Proteobacteria Alphaproteobacteria SAR11 clade Clade I Clade Ia *Clade Ia	D_0__Bacteria;D_1__Proteobacteria;D_2__Alphaproteobacteria;D_3__SAR11 clade;D_4__Clade I;D_5__Clade Ia	Bacteria	Proteobacteria	Alphaproteobacteria	SAR11 clade	Clade I	Clade Ia	*Clade Ia
f34a93b515b72baf823b01992ea39529	0.00530399	0.226244	7	FALSE	0.691754	FALSE	0.332459	0.52392	-0.000681112	decreasing	No	TRUE	0.000456347	0.00560063	0.078656	East	Yes	0.00478469	0.0694711	0	0	0	0	0	0	0	0	0	0	0	0	Bacteria Proteobacteria Alphaproteobacteria Rhizobiales Stappiaceae Roseibium Ambiguous_taxa	D_0__Bacteria;D_1__Proteobacteria;D_2__Alphaproteobacteria;D_3__Rhizobiales;D_4__Stappiaceae;D_5__Roseibium;Ambiguous_taxa	Bacteria	Proteobacteria	Alphaproteobacteria	Rhizobiales	Stappiaceae	Roseibium	Ambiguous_taxa
20b17cebe4d434a05400007e4c96108c	0.00535299	0.418569	5	FALSE	0.288886	FALSE	0.617921	0.751223	0.000473365	increasing	No	FALSE	0.0732627	0.145985	0.0339276	East	No	0	0.0418569	0	0.0120821	0.00489117	0	0	0	0	0	0	0	0	0.0161117	Bacteria Proteobacteria Alphaproteobacteria Rhodobacterales Rhodobacteraceae Paracoccus Ambiguous_taxa	D_0__Bacteria;D_1__Proteobacteria;D_2__Alphaproteobacteria;D_3__Rhodobacterales;D_4__Rhodobacteraceae;D_5__Paracoccus;Ambiguous_taxa	Bacteria	Proteobacteria	Alphaproteobacteria	Rhodobacterales	Rhodobacteraceae	Paracoccus	Ambiguous_taxa
c9140122379c8d730597a35a44a32a3e	0.0114935	0.382816	12	FALSE	0.280642	FALSE	0.413345	0.591661	0.000992893	increasing	No	TRUE	0.000500674	0.00600809	0.10144	East	Yes	0.0143541	0.112819	0.00698812	0.0204607	0.00628667	0	0	0	0	0	0	0	0	0	Bacteria Proteobacteria Gammaproteobacteria Alteromonadales Alteromonadaceae Alteromonas *Alteromonas	D_0__Bacteria;D_1__Proteobacteria;D_2__Gammaproteobacteria;D_3__Alteromonadales;D_4__Alteromonadaceae;D_5__Alteromonas	Bacteria	Proteobacteria	Gammaproteobacteria	Alteromonadales	Alteromonadaceae	Alteromonas	*Alteromonas
8be42ff3aa0a3b344d7999ba3c289aa7	0.000323939	0.0453515	1	FALSE	2	FALSE	2	2	0		No	FALSE	2	2	0		No	0	0	0	0	0	0	0	0	0	0	0	0	0	0.00453515	Bacteria Proteobacteria Gammaproteobacteria Ectothiorhodospirales Thioalkalispiraceae *Thioalkalispiraceae **Thioalkalispiraceae	D_0__Bacteria;D_1__Proteobacteria;D_2__Gammaproteobacteria;D_3__Ectothiorhodospirales;D_4__Thioalkalispiraceae	Bacteria	Proteobacteria	Gammaproteobacteria	Ectothiorhodospirales	Thioalkalispiraceae	*Thioalkalispiraceae	**Thioalkalispiraceae
cce078c2b49b7ee5b3ef83a76ccd82f6	0.0273457	1.33181	14	FALSE	0.469332	FALSE	0.374305	0.559903	0.00208295	increasing	No	TRUE	0.000569201	0.00668193	0.128052	East	Yes	0.028463	0.235268	0.00422654	0.00971024	0.095212	0	0	0	0	0.0027859	0	0	0	0.00717446	Bacteria Proteobacteria Alphaproteobacteria Sphingomonadales Sphingomonadaceae *Sphingomonadaceae **Sphingomonadaceae	D_0__Bacteria;D_1__Proteobacteria;D_2__Alphaproteobacteria;D_3__Sphingomonadales;D_4__Sphingomonadaceae	Bacteria	Proteobacteria	Alphaproteobacteria	Sphingomonadales	Sphingomonadaceae	*Sphingomonadaceae	**Sphingomonadaceae
6671adbacb1fa735d98ef08fad0dc7c7	0.00598433	0.213426	9	FALSE	0.96354	FALSE	0.284431	0.478482	-0.000846817	decreasing	No	TRUE	0.000590661	0.00678631	0.0827849	East	Yes	0.0261279	0.0440405	0	0	0	0	0	0	0	0	0	0.0100251	0	0.00358723	Bacteria Proteobacteria Gammaproteobacteria Francisellales Francisellaceae [Caedibacter] taeniospiralis group uncultured Thiotrichales bacterium	D_0__Bacteria;D_1__Proteobacteria;D_2__Gammaproteobacteria;D_3__Francisellales;D_4__Francisellaceae;D_5__[Caedibacter] taeniospiralis group;D_6__uncultured Thiotrichales bacterium	Bacteria	Proteobacteria	Gammaproteobacteria	Francisellales	Francisellaceae	[Caedibacter] taeniospiralis group	uncultured Thiotrichales bacterium
769034368e3ddbfbe23c6ab171eed82a	0.0455663	2.60304	19	FALSE	0.144325	FALSE	0.316827	0.50468	0.0020839	increasing	No	FALSE	0.0296822	0.0781872	0.0899279	East	No	0	0.375333	0.0114308	0.207374	0	0.00579206	0	0	0.0239702	0.00422119	0.00710227	0	0	0.0027049	Bacteria Proteobacteria Gammaproteobacteria Cellvibrionales Spongiibacteraceae BD1-7 clade uncultured organism	D_0__Bacteria;D_1__Proteobacteria;D_2__Gammaproteobacteria;D_3__Cellvibrionales;D_4__Spongiibacteraceae;D_5__BD1-7 clade;D_6__uncultured organism	Bacteria	Proteobacteria	Gammaproteobacteria	Cellvibrionales	Spongiibacteraceae	BD1-7 clade	uncultured organism
e03ee0aaf5a4fa8592994e836c647c76	0.0557134	0.859291	52	TRUE	1.84457e-13	TRUE	0.00145607	0.0122856	-0.0123383	decreasing	No	TRUE	0.000606178	0.0068195	0.141485	East	Yes	0.0527807	0.128593	0	0.0206301	0.0361289	0.0452766	0.0578483	0.074156	0.0157283	0.00293902	0	0.134525	0.0084378	0.202945	Bacteria Firmicutes Bacilli Bacillales Sporolactobacillaceae Sporolactobacillus uncultured bacterium	D_0__Bacteria;D_1__Firmicutes;D_2__Bacilli;D_3__Bacillales;D_4__Sporolactobacillaceae;D_5__Sporolactobacillus;D_6__uncultured bacterium	Bacteria	Firmicutes	Bacilli	Bacillales	Sporolactobacillaceae	Sporolactobacillus	uncultured bacterium
5a8b28c4c17f7ad8d22e2c9bbb3267c4	0.00742726	0.319013	10	FALSE	0.938994	FALSE	0.0777794	0.221057	-0.00384291	decreasing	No	FALSE	0.0487736	0.110367	0.0466679	East	No	0.00358359	0.0444516	0.0144928	0	0	0	0.0217372	0.00394789	0	0	0	0	0	0.0157687	Bacteria Actinobacteria Actinobacteria Propionibacteriales Propionibacteriaceae Cutibacterium *Cutibacterium	D_0__Bacteria;D_1__Actinobacteria;D_2__Actinobacteria;D_3__Propionibacteriales;D_4__Propionibacteriaceae;D_5__Cutibacterium	Bacteria	Actinobacteria	Actinobacteria	Propionibacteriales	Propionibacteriaceae	Cutibacterium	*Cutibacterium
9cf75ff33e33551549d6761280e90ce1	0.00360637	0.504891	1	FALSE	2	FALSE	2	2	0		No	FALSE	2	2	0		No	0	0	0	0	0	0	0	0	0	0	0	0.0504891	0	0	Bacteria Proteobacteria Alphaproteobacteria Rhodospirillales Thalassospiraceae Thalassospira Ambiguous_taxa	D_0__Bacteria;D_1__Proteobacteria;D_2__Alphaproteobacteria;D_3__Rhodospirillales;D_4__Thalassospiraceae;D_5__Thalassospira;Ambiguous_taxa	Bacteria	Proteobacteria	Alphaproteobacteria	Rhodospirillales	Thalassospiraceae	Thalassospira	Ambiguous_taxa
243dbb55f6daff7c7c6b39fdb84ea139	0.000147033	0.0205846	1	FALSE	2	FALSE	2	2	0		No	FALSE	2	2	0		No	0	0	0	0	0.00205846	0	0	0	0	0	0	0	0	0	Bacteria Fusobacteria Fusobacteriia Fusobacteriales Fusobacteriaceae Cetobacterium Ambiguous_taxa	D_0__Bacteria;D_1__Fusobacteria;D_2__Fusobacteriia;D_3__Fusobacteriales;D_4__Fusobacteriaceae;D_5__Cetobacterium;Ambiguous_taxa	Bacteria	Fusobacteria	Fusobacteriia	Fusobacteriales	Fusobacteriaceae	Cetobacterium	Ambiguous_taxa
bdd2726429fc29bf03cb6dc2b6fc6c16	0.00958191	0.434186	11	FALSE	0.203495	FALSE	0.612121	0.74784	0.00042378	increasing	No	TRUE	0.000675948	0.00744922	0.0992335	East	Yes	0.12422	0.00749915	0	0	0	0	0	0.00242777	0	0	0	0	0	0	Bacteria Cyanobacteria Oxyphotobacteria Synechococcales Cyanobiaceae Cyanobium PCC-6307 uncultured marine bacterium	D_0__Bacteria;D_1__Cyanobacteria;D_2__Oxyphotobacteria;D_3__Synechococcales;D_4__Cyanobiaceae;D_5__Cyanobium PCC-6307;D_6__uncultured marine bacterium	Bacteria	Cyanobacteria	Oxyphotobacteria	Synechococcales	Cyanobiaceae	Cyanobium PCC-6307	uncultured marine bacterium
bf2aaec48679e44e390e5666b85d984c	0.00607855	0.532725	6	FALSE	0.395912	FALSE	0.862006	0.921749	-9.5799e-05	decreasing	No	FALSE	0.0407185	0.0975177	0.0447865	East	No	0.0174861	0.0532725	0	0	0	0	0	0	0	0	0	0	0.0120736	0.00226757	Bacteria Proteobacteria Gammaproteobacteria Oceanospirillales Endozoicomonadaceae Endozoicomonas Endozoicomonas euniceicola	D_0__Bacteria;D_1__Proteobacteria;D_2__Gammaproteobacteria;D_3__Oceanospirillales;D_4__Endozoicomonadaceae;D_5__Endozoicomonas;D_6__Endozoicomonas euniceicola	Bacteria	Proteobacteria	Gammaproteobacteria	Oceanospirillales	Endozoicomonadaceae	Endozoicomonas	Endozoicomonas euniceicola
5a4bd0757a2f7f881f301f253d47eea2	0.00366262	0.361548	4	FALSE	2	FALSE	2	2	0		No	FALSE	2	2	0		No	0.0096228	0.0416539	0	0	0	0	0	0	0	0	0	0	0	0	Bacteria Dependentiae Babeliae Babeliales Vermiphilaceae uncultured bacterium uncultured bacterium	D_0__Bacteria;D_1__Dependentiae;D_2__Babeliae;D_3__Babeliales;D_4__Vermiphilaceae;D_5__uncultured bacterium;D_6__uncultured bacterium	Bacteria	Dependentiae	Babeliae	Babeliales	Vermiphilaceae	uncultured bacterium	uncultured bacterium
de143760300f753a35d21b5b4df8e2a1	0.000935503	0.0824856	2	FALSE	2	FALSE	2	2	0		No	FALSE	2	2	0		No	0	0.00824856	0	0	0	0	0.00484848	0	0	0	0	0	0	0	Bacteria Firmicutes Bacilli Bacillales Staphylococcaceae Staphylococcus *Staphylococcus	D_0__Bacteria;D_1__Firmicutes;D_2__Bacilli;D_3__Bacillales;D_4__Staphylococcaceae;D_5__Staphylococcus	Bacteria	Firmicutes	Bacilli	Bacillales	Staphylococcaceae	Staphylococcus	*Staphylococcus
8fd205f2c2a939b75aa01fbfaa9877a5	0.000716076	0.100251	1	FALSE	2	FALSE	2	2	0		No	FALSE	2	2	0		No	0	0	0	0	0	0	0	0	0	0	0	0.0100251	0	0	Bacteria Proteobacteria Gammaproteobacteria Oceanospirillales Endozoicomonadaceae Endozoicomonas *Endozoicomonas	D_0__Bacteria;D_1__Proteobacteria;D_2__Gammaproteobacteria;D_3__Oceanospirillales;D_4__Endozoicomonadaceae;D_5__Endozoicomonas	Bacteria	Proteobacteria	Gammaproteobacteria	Oceanospirillales	Endozoicomonadaceae	Endozoicomonas	*Endozoicomonas
24d8c1a90e72a30f06e2d2d074c5280e	0.0209454	1.25479	12	FALSE	0.534773	FALSE	0.962094	0.972904	6.23764e-05	increasing	No	TRUE	0.000760654	0.00775006	0.126753	East	Yes	0.0173056	0.259603	0.00422654	0.00476417	0.00733676	0	0	0	0	0	0	0	0	0	Bacteria Cyanobacteria Oxyphotobacteria Synechococcales Cyanobiaceae Ambiguous_taxa Ambiguous_taxa	D_0__Bacteria;D_1__Cyanobacteria;D_2__Oxyphotobacteria;D_3__Synechococcales;D_4__Cyanobiaceae;Ambiguous_taxa;Ambiguous_taxa	Bacteria	Cyanobacteria	Oxyphotobacteria	Synechococcales	Cyanobiaceae	Ambiguous_taxa	Ambiguous_taxa
ab4ce69df97d0fec621b8e74415f8fa9	0.007202	0.278129	11	FALSE	0.400721	TRUE	0.000584103	0.00595124	-0.0111839	decreasing	Yes	TRUE	0.000739977	0.00775006	-0.0557209	West	Yes	0	0	0	0	0	0.0234279	0.0692697	0.0081303	0	0	0	0	0	0	Bacteria Cyanobacteria Oxyphotobacteria Synechococcales Cyanobiaceae Synechococcus CC9902 *Synechococcus CC9902	D_0__Bacteria;D_1__Cyanobacteria;D_2__Oxyphotobacteria;D_3__Synechococcales;D_4__Cyanobiaceae;D_5__Synechococcus CC9902	Bacteria	Cyanobacteria	Oxyphotobacteria	Synechococcales	Cyanobiaceae	Synechococcus CC9902	*Synechococcus CC9902
6bacb8409a6c1b371f80a1aa9406c496	0.0220627	0.778733	14	FALSE	0.395807	FALSE	0.202683	0.390889	-0.00194262	decreasing	No	TRUE	0.000744701	0.00775006	0.123579	East	Yes	0.126904	0.0571114	0	0.0161031	0	0	0.00505689	0.00802568	0	0	0.00469043	0.00631114	0	0.084676	Bacteria Proteobacteria Gammaproteobacteria Alteromonadales Marinobacteraceae Marinobacter *Marinobacter	D_0__Bacteria;D_1__Proteobacteria;D_2__Gammaproteobacteria;D_3__Alteromonadales;D_4__Marinobacteraceae;D_5__Marinobacter	Bacteria	Proteobacteria	Gammaproteobacteria	Alteromonadales	Marinobacteraceae	Marinobacter	*Marinobacter
cb988f8146b15650fce8001f50072285	0.0130441	1.18989	2	FALSE	2	FALSE	2	2	0		No	FALSE	2	2	0		No	0	0.118989	0.0636294	0	0	0	0	0	0	0	0	0	0	0	Bacteria Proteobacteria Alphaproteobacteria Rickettsiales Anaplasmataceae Neorickettsia Neorickettsia helminthoeca str. Oregon	D_0__Bacteria;D_1__Proteobacteria;D_2__Alphaproteobacteria;D_3__Rickettsiales;D_4__Anaplasmataceae;D_5__Neorickettsia;D_6__Neorickettsia helminthoeca str. Oregon	Bacteria	Proteobacteria	Alphaproteobacteria	Rickettsiales	Anaplasmataceae	Neorickettsia	Neorickettsia helminthoeca str. Oregon
878248d3fb24066fa81c56c1c661d643	0.00254518	0.356325	1	FALSE	2	FALSE	2	2	0		No	FALSE	2	2	0		No	0	0	0.0356325	0	0	0	0	0	0	0	0	0	0	0	Bacteria Nitrospirae Nitrospira Nitrospirales Nitrospiraceae Nitrospira *Nitrospira	D_0__Bacteria;D_1__Nitrospirae;D_2__Nitrospira;D_3__Nitrospirales;D_4__Nitrospiraceae;D_5__Nitrospira	Bacteria	Nitrospirae	Nitrospira	Nitrospirales	Nitrospiraceae	Nitrospira	*Nitrospira
7cabd29dc7279815bafac485ce303e89	0.0112214	0.279969	15	FALSE	0.397796	FALSE	0.154856	0.330523	-0.00366368	decreasing	No	FALSE	0.913827	0.965688	0.00214124	East	No	0	0.026138	0.0279969	0	0.00352051	0	0.035749	0.012961	0	0	0.00424899	0.0383601	0.00812568	0	Bacteria Cyanobacteria Oxyphotobacteria Chloroplast *Chloroplast **Chloroplast ***Chloroplast	D_0__Bacteria;D_1__Cyanobacteria;D_2__Oxyphotobacteria;D_3__Chloroplast	Bacteria	Cyanobacteria	Oxyphotobacteria	Chloroplast	*Chloroplast	**Chloroplast	***Chloroplast
e3105fe149b3792e729e39dce0b8a79f	0.00724992	0.329841	8	FALSE	0.811183	FALSE	0.229594	0.418854	-0.0011491	decreasing	No	TRUE	0.000758955	0.00775006	0.0929325	East	Yes	0.0249691	0.0631034	0	0	0	0	0	0	0	0	0	0	0	0.0134264	Bacteria Proteobacteria Gammaproteobacteria Francisellales Francisellaceae [Caedibacter] taeniospiralis group uncultured Thiotrichales bacterium	D_0__Bacteria;D_1__Proteobacteria;D_2__Gammaproteobacteria;D_3__Francisellales;D_4__Francisellaceae;D_5__[Caedibacter] taeniospiralis group;D_6__uncultured Thiotrichales bacterium	Bacteria	Proteobacteria	Gammaproteobacteria	Francisellales	Francisellaceae	[Caedibacter] taeniospiralis group	uncultured Thiotrichales bacterium
bb90eaf4863a0f9154bab5f7b1cac588	0.0768904	3.71045	15	FALSE	0.456603	FALSE	0.905075	0.950856	0.000693937	increasing	No	FALSE	0.0175234	0.0553372	-0.0906522	West	No	0	0	0.0431755	0.111459	0	0.371045	0.148741	0	0.0449073	0.0229819	0.29853	0	0.0356262	0	Bacteria *Bacteria **Bacteria ***Bacteria ****Bacteria *****Bacteria ******Bacteria	D_0__Bacteria	Bacteria	*Bacteria	**Bacteria	***Bacteria	****Bacteria	*****Bacteria	******Bacteria
048c5828b46fbff719e4e7cf1bf019be	0.00339677	0.201162	4	FALSE	2	FALSE	2	2	0		No	FALSE	2	2	0		No	0.0243679	0	0.0178162	0	0	0	0	0	0	0	0	0	0	0.00537057	Bacteria Chlamydiae Chlamydiae Chlamydiales Simkaniaceae uncultured Ambiguous_taxa	D_0__Bacteria;D_1__Chlamydiae;D_2__Chlamydiae;D_3__Chlamydiales;D_4__Simkaniaceae;D_5__uncultured;Ambiguous_taxa	Bacteria	Chlamydiae	Chlamydiae	Chlamydiales	Simkaniaceae	uncultured	Ambiguous_taxa
377e9528375d0c227fb212e0c29b485c	0.719793	20.3125	27	TRUE	0	FALSE	0.533804	0.690417	-0.00325038	decreasing	No	FALSE	0.0360744	0.0889506	-0.143476	West	No	0	0.196245	0.163082	0	0.00772381	0.132719	0	0	0.00434783	0	9.56694	0	0.00603682	0	Bacteria Proteobacteria Gammaproteobacteria Oceanospirillales *Oceanospirillales **Oceanospirillales ***Oceanospirillales	D_0__Bacteria;D_1__Proteobacteria;D_2__Gammaproteobacteria;D_3__Oceanospirillales	Bacteria	Proteobacteria	Gammaproteobacteria	Oceanospirillales	*Oceanospirillales	**Oceanospirillales	***Oceanospirillales
677eaa135cb27fbf5a600def0ea6144f	0.00149748	0.127259	3	FALSE	2	FALSE	2	2	0		No	FALSE	2	2	0		No	0	0	0.0209647	0	0	0	0	0	0	0	0	0	0	0	Bacteria Proteobacteria Gammaproteobacteria Alteromonadales Alteromonadaceae Alteromonas *Alteromonas	D_0__Bacteria;D_1__Proteobacteria;D_2__Gammaproteobacteria;D_3__Alteromonadales;D_4__Alteromonadaceae;D_5__Alteromonas	Bacteria	Proteobacteria	Gammaproteobacteria	Alteromonadales	Alteromonadaceae	Alteromonas	*Alteromonas
b2f44a826a67f6821eb5daae7f7c9b7a	0.00487958	0.127605	8	FALSE	0.690218	FALSE	0.547067	0.700627	-0.000914448	decreasing	No	FALSE	0.365963	0.496532	0.0158105	East	No	0	0.0241761	0.0127259	0	0	0.00974421	0	0.00928326	0	0	0	0.0123847	0	0	Bacteria Proteobacteria Gammaproteobacteria UBA10353 marine group Ambiguous_taxa Ambiguous_taxa Ambiguous_taxa	D_0__Bacteria;D_1__Proteobacteria;D_2__Gammaproteobacteria;D_3__UBA10353 marine group;Ambiguous_taxa;Ambiguous_taxa;Ambiguous_taxa	Bacteria	Proteobacteria	Gammaproteobacteria	UBA10353 marine group	Ambiguous_taxa	Ambiguous_taxa	Ambiguous_taxa
e748d5dda52dcb680e1b3924b49d21aa	0.00722827	0.637093	6	FALSE	0.397796	FALSE	0.524256	0.683812	0.000517831	increasing	No	FALSE	0.0411882	0.0979806	0.0260847	East	No	0.011426	0	0.0101807	0	0	0	0	0	0	0	0	0.0737344	0	0.0058548	Bacteria Bacteroidetes Bacteroidia Flavobacteriales Flavobacteriaceae NS2b marine group metagenome	D_0__Bacteria;D_1__Bacteroidetes;D_2__Bacteroidia;D_3__Flavobacteriales;D_4__Flavobacteriaceae;D_5__NS2b marine group;D_6__metagenome	Bacteria	Bacteroidetes	Bacteroidia	Flavobacteriales	Flavobacteriaceae	NS2b marine group	metagenome
511544ffe313c54342954a72dac55567	0.00698047	0.12364	15	FALSE	0.175792	FALSE	0.213936	0.401828	0.0021095	increasing	No	FALSE	0.49478	0.605989	0.00992065	East	No	0	0.0098292	0.0174271	0.0400579	0	0.00487211	0	0	0	0.00293902	0	0.00816549	0.0036162	0.0108196	Bacteria Planctomycetes Phycisphaerae Phycisphaerales Phycisphaeraceae FS140-16B-02 marine group uncultured bacterium	D_0__Bacteria;D_1__Planctomycetes;D_2__Phycisphaerae;D_3__Phycisphaerales;D_4__Phycisphaeraceae;D_5__FS140-16B-02 marine group;D_6__uncultured bacterium	Bacteria	Planctomycetes	Phycisphaerae	Phycisphaerales	Phycisphaeraceae	FS140-16B-02 marine group	uncultured bacterium
6ca09a4e4df58d876dd4cd5455f2f1b0	0.117457	4.014	29	TRUE	0.000483196	TRUE	0.00653988	0.0430675	0.0145007	increasing	No	FALSE	0.948316	0.980654	0.00292399	East	No	0.033527	0.147395	0.0306908	0.0288886	0.891247	0.0116076	0	0.0100621	0.0844132	0	0.0630192	0	0.343543	0	Bacteria Proteobacteria Alphaproteobacteria Rickettsiales Anaplasmataceae Candidatus Neoehrlichia Candidatus Neoehrlichia mikurensis	D_0__Bacteria;D_1__Proteobacteria;D_2__Alphaproteobacteria;D_3__Rickettsiales;D_4__Anaplasmataceae;D_5__Candidatus Neoehrlichia;D_6__Candidatus Neoehrlichia mikurensis	Bacteria	Proteobacteria	Alphaproteobacteria	Rickettsiales	Anaplasmataceae	Candidatus Neoehrlichia	Candidatus Neoehrlichia mikurensis
d9e2dfcac3e80fbcbd2eba0786b5c1ac	0.0022747	0.192818	3	FALSE	2	FALSE	2	2	0		No	FALSE	2	2	0		No	0	0.0242103	0.00763553	0	0	0	0	0	0	0	0	0	0	0	Bacteria Proteobacteria Gammaproteobacteria Alteromonadales Alteromonadaceae uncultured Ambiguous_taxa	D_0__Bacteria;D_1__Proteobacteria;D_2__Gammaproteobacteria;D_3__Alteromonadales;D_4__Alteromonadaceae;D_5__uncultured;Ambiguous_taxa	Bacteria	Proteobacteria	Gammaproteobacteria	Alteromonadales	Alteromonadaceae	uncultured	Ambiguous_taxa
6d065b880941ab45c28bb702ae7ad29b	0.0334527	1.0634	23	TRUE	0.00129022	FALSE	0.424895	0.597509	0.00188115	increasing	No	FALSE	0.0280813	0.0754794	0.0788287	East	No	0	0.189137	0.0153571	0.00477441	0	0	0	0.138155	0	0.0131539	0	0.0798437	0.0279164	0	Bacteria Proteobacteria Gammaproteobacteria Oceanospirillales Endozoicomonadaceae Endozoicomonas *Endozoicomonas	D_0__Bacteria;D_1__Proteobacteria;D_2__Gammaproteobacteria;D_3__Oceanospirillales;D_4__Endozoicomonadaceae;D_5__Endozoicomonas	Bacteria	Proteobacteria	Gammaproteobacteria	Oceanospirillales	Endozoicomonadaceae	Endozoicomonas	*Endozoicomonas
a44a758a5e4ace65674c9dbc017c8487	0.00173227	0.0850702	4	FALSE	2	FALSE	2	2	0		No	FALSE	2	2	0		No	0	0.00850702	0.00509035	0	0	0	0	0.0106544	0	0	0	0	0	0	Bacteria Proteobacteria Gammaproteobacteria Cellvibrionales *Cellvibrionales **Cellvibrionales ***Cellvibrionales	D_0__Bacteria;D_1__Proteobacteria;D_2__Gammaproteobacteria;D_3__Cellvibrionales	Bacteria	Proteobacteria	Gammaproteobacteria	Cellvibrionales	*Cellvibrionales	**Cellvibrionales	***Cellvibrionales
a0f1bad80829871b77489b1fc5b5a6ae	0.00075001	0.0540979	2	FALSE	2	FALSE	2	2	0		No	FALSE	2	2	0		No	0	0	0.00509035	0	0	0	0	0	0	0	0	0	0	0.00540979	Bacteria Proteobacteria Alphaproteobacteria SAR11 clade Clade I Clade Ia *Clade Ia	D_0__Bacteria;D_1__Proteobacteria;D_2__Alphaproteobacteria;D_3__SAR11 clade;D_4__Clade I;D_5__Clade Ia	Bacteria	Proteobacteria	Alphaproteobacteria	SAR11 clade	Clade I	Clade Ia	*Clade Ia
ac8b27f305d5ec65f0be8b1d0ea608a1	0.00420649	0.218182	6	FALSE	0.319197	FALSE	0.93058	0.959897	-0.000196074	decreasing	No	FALSE	0.463719	0.582345	-0.00691213	West	No	0	0	0.00509035	0	0	0	0.0218182	0.00394789	0	0.00430911	0	0.0188768	0.00484848	0	Bacteria Proteobacteria Deltaproteobacteria NB1-j uncultured bacterium uncultured bacterium uncultured bacterium	D_0__Bacteria;D_1__Proteobacteria;D_2__Deltaproteobacteria;D_3__NB1-j;D_4__uncultured bacterium;D_5__uncultured bacterium;D_6__uncultured bacterium	Bacteria	Proteobacteria	Deltaproteobacteria	NB1-j	uncultured bacterium	uncultured bacterium	uncultured bacterium
480ea41177ce419f2991a39eba7afd78	0.140524	3.852	33	TRUE	4.03585e-38	FALSE	0.716837	0.8324	-0.00110296	decreasing	No	FALSE	0.439968	0.565674	-0.0212717	West	No	0.00358359	0.00425351	0.0106801	0.016129	0.00176025	0	0	0.0694709	0.0546193	0	0.0394962	1.69337	0.0256164	0.0483611	Bacteria Proteobacteria Gammaproteobacteria Cellvibrionales Halieaceae Halioglobus *Halioglobus	D_0__Bacteria;D_1__Proteobacteria;D_2__Gammaproteobacteria;D_3__Cellvibrionales;D_4__Halieaceae;D_5__Halioglobus	Bacteria	Proteobacteria	Gammaproteobacteria	Cellvibrionales	Halieaceae	Halioglobus	*Halioglobus
92ae4a04766c4f89470fa63dc7768bb5	0.716053	20.7623	28	TRUE	0	FALSE	0.829993	0.903768	0.00115558	increasing	No	FALSE	0.112425	0.197891	-0.110923	West	No	0	0.266624	0.172311	0	0.0308762	0.127682	0	0	0.0108696	0	9.41638	0	0	0	Bacteria Proteobacteria Gammaproteobacteria Oceanospirillales *Oceanospirillales **Oceanospirillales ***Oceanospirillales	D_0__Bacteria;D_1__Proteobacteria;D_2__Gammaproteobacteria;D_3__Oceanospirillales	Bacteria	Proteobacteria	Gammaproteobacteria	Oceanospirillales	*Oceanospirillales	**Oceanospirillales	***Oceanospirillales
5912de3a73aba917798bb2c1bd0f2461	0.0102588	0.295381	15	FALSE	0.478898	FALSE	0.287282	0.481777	-0.00214457	decreasing	No	FALSE	0.088235	0.168364	0.0400651	East	No	0.0158828	0	0.00509035	0.0230044	0.00528076	0.0121803	0	0.0122932	0	0	0	0.0116171	0.00727273	0.0510014	Bacteria Proteobacteria Alphaproteobacteria SAR11 clade Clade I Clade Ia *Clade Ia	D_0__Bacteria;D_1__Proteobacteria;D_2__Alphaproteobacteria;D_3__SAR11 clade;D_4__Clade I;D_5__Clade Ia	Bacteria	Proteobacteria	Alphaproteobacteria	SAR11 clade	Clade I	Clade Ia	*Clade Ia
047138f0f963e89a761576ed399106a5	0.00249638	0.0648228	8	FALSE	0.690218	FALSE	0.184062	0.366516	0.00121085	increasing	No	FALSE	0.0902195	0.170942	0.017681	East	No	0	0.00638026	0.0157992	0.00209205	0	0	0	0	0.00344649	0	0.00182149	0	0	0.00540979	Bacteria Planctomycetes Phycisphaerae Phycisphaerales Phycisphaeraceae FS140-16B-02 marine group *FS140-16B-02 marine group	D_0__Bacteria;D_1__Planctomycetes;D_2__Phycisphaerae;D_3__Phycisphaerales;D_4__Phycisphaeraceae;D_5__FS140-16B-02 marine group	Bacteria	Planctomycetes	Phycisphaerae	Phycisphaerales	Phycisphaeraceae	FS140-16B-02 marine group	*FS140-16B-02 marine group
219c04ecf93c0cbac336be4ce046e7d2	0.00582467	0.157778	9	FALSE	0.975599	FALSE	0.0411697	0.152429	0.00237061	increasing	No	FALSE	0.115094	0.201136	0.0161414	East	No	0	0.00482044	0.00509035	0	0.0124621	0	0	0	0	0	0	0.0530996	0.00607287	0	Bacteria Proteobacteria Gammaproteobacteria Alteromonadales Alteromonadaceae Alteromonas *Alteromonas	D_0__Bacteria;D_1__Proteobacteria;D_2__Gammaproteobacteria;D_3__Alteromonadales;D_4__Alteromonadaceae;D_5__Alteromonas	Bacteria	Proteobacteria	Gammaproteobacteria	Alteromonadales	Alteromonadaceae	Alteromonas	*Alteromonas
3f17e049a43af0c55d9b1ebdca5529f2	0.508149	12.5237	26	TRUE	0	FALSE	0.561076	0.712896	-0.00287453	decreasing	No	FALSE	0.0358643	0.0889506	-0.138366	West	No	0	0.19936	0.0953145	0.0049456	0.0172651	0.102329	0	0	0.00869565	0	6.68617	0	0	0	Bacteria Proteobacteria Gammaproteobacteria Oceanospirillales *Oceanospirillales **Oceanospirillales ***Oceanospirillales	D_0__Bacteria;D_1__Proteobacteria;D_2__Gammaproteobacteria;D_3__Oceanospirillales	Bacteria	Proteobacteria	Gammaproteobacteria	Oceanospirillales	*Oceanospirillales	**Oceanospirillales	***Oceanospirillales
82cab888291ce616d325f2385b3ddf60	0.00199224	0.145666	4	FALSE	2	FALSE	2	2	0		No	FALSE	2	2	0		No	0	0	0.00509035	0	0	0	0	0.022801	0	0	0	0	0	0	Bacteria Actinobacteria Acidimicrobiia Microtrichales Microtrichaceae Sva0996 marine group uncultured marine bacterium	D_0__Bacteria;D_1__Actinobacteria;D_2__Acidimicrobiia;D_3__Microtrichales;D_4__Microtrichaceae;D_5__Sva0996 marine group;D_6__uncultured marine bacterium	Bacteria	Actinobacteria	Acidimicrobiia	Microtrichales	Microtrichaceae	Sva0996 marine group	uncultured marine bacterium
37569c149e5dc415aa4f9548eaaac927	0.00490061	0.226757	10	FALSE	0.923009	FALSE	0.761932	0.864377	-0.000374653	decreasing	No	FALSE	0.122509	0.211357	0.0224622	East	No	0	0.00508259	0.0097491	0.0144823	0	0	0.00450653	0	0.00670241	0	0	0	0	0.0280855	Bacteria Proteobacteria Deltaproteobacteria NB1-j uncultured delta proteobacterium uncultured delta proteobacterium uncultured delta proteobacterium	D_0__Bacteria;D_1__Proteobacteria;D_2__Deltaproteobacteria;D_3__NB1-j;D_4__uncultured delta proteobacterium;D_5__uncultured delta proteobacterium;D_6__uncultured delta proteobacterium	Bacteria	Proteobacteria	Deltaproteobacteria	NB1-j	uncultured delta proteobacterium	uncultured delta proteobacterium	uncultured delta proteobacterium
7c93e73697d0e5be2cb53b26425aa64a	0.000363597	0.0509035	1	FALSE	2	FALSE	2	2	0		No	FALSE	2	2	0		No	0	0	0.00509035	0	0	0	0	0	0	0	0	0	0	0	Bacteria Bacteroidetes Bacteroidia Flavobacteriales Flavobacteriaceae *Flavobacteriaceae **Flavobacteriaceae	D_0__Bacteria;D_1__Bacteroidetes;D_2__Bacteroidia;D_3__Flavobacteriales;D_4__Flavobacteriaceae	Bacteria	Bacteroidetes	Bacteroidia	Flavobacteriales	Flavobacteriaceae	*Flavobacteriaceae	**Flavobacteriaceae
b4485aeeb74adbe4de257441d5dd0a18	0.00658947	0.136612	12	FALSE	0.0514157	TRUE	0.00579017	0.0395784	0.00469921	increasing	Yes	FALSE	0.108	0.193732	-0.0123053	West	No	0	0	0.0093169	0	0	0	0	0.0217115	0.0612241	0	0	0	0	0	Bacteria Proteobacteria Deltaproteobacteria NB1-j uncultured bacterium uncultured bacterium uncultured bacterium	D_0__Bacteria;D_1__Proteobacteria;D_2__Deltaproteobacteria;D_3__NB1-j;D_4__uncultured bacterium;D_5__uncultured bacterium;D_6__uncultured bacterium	Bacteria	Proteobacteria	Deltaproteobacteria	NB1-j	uncultured bacterium	uncultured bacterium	uncultured bacterium
9622879e7070596ac09ab9d3bd14e00b	0.00716745	0.53411	11	FALSE	0.836007	FALSE	0.332786	0.52392	-0.001051	decreasing	No	FALSE	0.128842	0.220041	0.019854	East	No	0.00930447	0.0101242	0.00509035	0	0	0	0.00457666	0.0712486	0	0	0	0	0	0	Bacteria Bacteroidetes Bacteroidia Flavobacteriales Crocinitomicaceae Salinirepens uncultured bacterium	D_0__Bacteria;D_1__Bacteroidetes;D_2__Bacteroidia;D_3__Flavobacteriales;D_4__Crocinitomicaceae;D_5__Salinirepens;D_6__uncultured bacterium	Bacteria	Bacteroidetes	Bacteroidia	Flavobacteriales	Crocinitomicaceae	Salinirepens	uncultured bacterium
25269a1ea06e965c4868899cfee744d9	0.0105963	0.383667	12	FALSE	0.339667	FALSE	0.614249	0.748746	-0.000659892	decreasing	No	FALSE	0.93619	0.978252	-0.00151514	West	No	0	0	0.00509035	0	0	0	0	0	0	0	0	0.0328628	0.0810733	0.029321	Bacteria Proteobacteria Gammaproteobacteria Oceanospirillales Nitrincolaceae Amphritea Ambiguous_taxa	D_0__Bacteria;D_1__Proteobacteria;D_2__Gammaproteobacteria;D_3__Oceanospirillales;D_4__Nitrincolaceae;D_5__Amphritea;Ambiguous_taxa	Bacteria	Proteobacteria	Gammaproteobacteria	Oceanospirillales	Nitrincolaceae	Amphritea	Ambiguous_taxa
bde86281657c81103d00151efa5050ce	0.000645589	0.0509035	2	FALSE	2	FALSE	2	2	0		No	FALSE	2	2	0		No	0	0	0.00509035	0	0	0	0	0.00394789	0	0	0	0	0	0	Bacteria Proteobacteria Gammaproteobacteria OM182 clade uncultured gamma proteobacterium uncultured gamma proteobacterium uncultured gamma proteobacterium	D_0__Bacteria;D_1__Proteobacteria;D_2__Gammaproteobacteria;D_3__OM182 clade;D_4__uncultured gamma proteobacterium;D_5__uncultured gamma proteobacterium;D_6__uncultured gamma proteobacterium	Bacteria	Proteobacteria	Gammaproteobacteria	OM182 clade	uncultured gamma proteobacterium	uncultured gamma proteobacterium	uncultured gamma proteobacterium
1566a9983e139bf7baeac33e1feaba07	0.00235755	0.216392	3	FALSE	2	FALSE	2	2	0		No	FALSE	2	2	0		No	0	0	0.00509035	0.00627615	0	0	0	0	0	0	0	0	0	0.0216392	Bacteria Proteobacteria Deltaproteobacteria Bdellovibrionales Bdellovibrionaceae OM27 clade uncultured bacterium	D_0__Bacteria;D_1__Proteobacteria;D_2__Deltaproteobacteria;D_3__Bdellovibrionales;D_4__Bdellovibrionaceae;D_5__OM27 clade;D_6__uncultured bacterium	Bacteria	Proteobacteria	Deltaproteobacteria	Bdellovibrionales	Bdellovibrionaceae	OM27 clade	uncultured bacterium
943793fc21a1778a9ab0502a102e2c25	0.00175152	0.075188	5	FALSE	0.276373	FALSE	0.304086	0.494265	0.000431403	increasing	No	FALSE	0.150212	0.245059	0.0107668	East	No	0.00512033	0	0.00254518	0	0	0	0	0.00389332	0	0	0	0.0129625	0	0	Bacteria Bacteroidetes Bacteroidia Flavobacteriales NS9 marine group uncultured marine bacterium uncultured marine bacterium	D_0__Bacteria;D_1__Bacteroidetes;D_2__Bacteroidia;D_3__Flavobacteriales;D_4__NS9 marine group;D_5__uncultured marine bacterium;D_6__uncultured marine bacterium	Bacteria	Bacteroidetes	Bacteroidia	Flavobacteriales	NS9 marine group	uncultured marine bacterium	uncultured marine bacterium
e8cbf6bbeefd2986f7d6be11e8071423	0.000947447	0.0582072	3	FALSE	2	FALSE	2	2	0		No	FALSE	2	2	0		No	0	0.00582072	0.00254518	0	0	0	0.00489836	0	0	0	0	0	0	0	Bacteria Proteobacteria Gammaproteobacteria Pseudomonadales Moraxellaceae Acinetobacter *Acinetobacter	D_0__Bacteria;D_1__Proteobacteria;D_2__Gammaproteobacteria;D_3__Pseudomonadales;D_4__Moraxellaceae;D_5__Acinetobacter	Bacteria	Proteobacteria	Gammaproteobacteria	Pseudomonadales	Moraxellaceae	Acinetobacter	*Acinetobacter
1db27a8e23f2251031b263b28deaf042	0.00346473	0.127065	9	FALSE	0.820329	FALSE	0.0151407	0.0791132	0.00157593	increasing	No	FALSE	0.354373	0.48446	0.0144412	East	No	0.00670541	0.0127065	0.00407657	0.00493583	0	0	0	0	0.00217391	0	0.0021245	0	0.0157835	0	Bacteria Proteobacteria Alphaproteobacteria Rickettsiales Anaplasmataceae Candidatus Neoehrlichia *Candidatus Neoehrlichia	D_0__Bacteria;D_1__Proteobacteria;D_2__Alphaproteobacteria;D_3__Rickettsiales;D_4__Anaplasmataceae;D_5__Candidatus Neoehrlichia	Bacteria	Proteobacteria	Alphaproteobacteria	Rickettsiales	Anaplasmataceae	Candidatus Neoehrlichia	*Candidatus Neoehrlichia
621b0466e26a51d523dc680223a143ed	0.00184716	0.0885544	4	FALSE	2	FALSE	2	2	0		No	FALSE	2	2	0		No	0	0	0.00254518	0	0	0	0.00885544	0	0	0	0	0.00765697	0	0.00680272	Bacteria Proteobacteria Gammaproteobacteria Francisellales Francisellaceae [Caedibacter] taeniospiralis group uncultured Thiotrichales bacterium	D_0__Bacteria;D_1__Proteobacteria;D_2__Gammaproteobacteria;D_3__Francisellales;D_4__Francisellaceae;D_5__[Caedibacter] taeniospiralis group;D_6__uncultured Thiotrichales bacterium	Bacteria	Proteobacteria	Gammaproteobacteria	Francisellales	Francisellaceae	[Caedibacter] taeniospiralis group	uncultured Thiotrichales bacterium
55b78c8ba56bcf0d5f625226b7072a80	0.0502849	2.59109	21	TRUE	0.00155526	FALSE	0.0392492	0.150316	-0.00514891	decreasing	No	FALSE	0.136969	0.230722	0.0550921	East	No	0	0.00761035	0	0.0041841	0	0	0	0	0	0	0	0.0969082	0.30764	0.287646	Bacteria Proteobacteria Alphaproteobacteria Rhodobacterales Rhodobacteraceae Sulfitobacter Sulfitobacter pontiacus	D_0__Bacteria;D_1__Proteobacteria;D_2__Alphaproteobacteria;D_3__Rhodobacterales;D_4__Rhodobacteraceae;D_5__Sulfitobacter;D_6__Sulfitobacter pontiacus	Bacteria	Proteobacteria	Alphaproteobacteria	Rhodobacterales	Rhodobacteraceae	Sulfitobacter	Sulfitobacter pontiacus
26c73b727ef51042b8afbcf3906bc9c8	0.00112334	0.157268	1	FALSE	2	FALSE	2	2	0		No	FALSE	2	2	0		No	0	0	0	0	0	0.0157268	0	0	0	0	0	0	0	0	Bacteria Proteobacteria Alphaproteobacteria *Alphaproteobacteria **Alphaproteobacteria ***Alphaproteobacteria ****Alphaproteobacteria	D_0__Bacteria;D_1__Proteobacteria;D_2__Alphaproteobacteria	Bacteria	Proteobacteria	Alphaproteobacteria	*Alphaproteobacteria	**Alphaproteobacteria	***Alphaproteobacteria	****Alphaproteobacteria
ba9be948bd8a68f1442ec4694eb8f71d	0.000270205	0.0378286	1	FALSE	2	FALSE	2	2	0		No	FALSE	2	2	0		No	0	0	0	0	0	0	0	0	0	0.00378286	0	0	0	0	Bacteria Proteobacteria Gammaproteobacteria Thiomicrospirales Thioglobaceae SUP05 cluster uncultured gamma proteobacterium	D_0__Bacteria;D_1__Proteobacteria;D_2__Gammaproteobacteria;D_3__Thiomicrospirales;D_4__Thioglobaceae;D_5__SUP05 cluster;D_6__uncultured gamma proteobacterium	Bacteria	Proteobacteria	Gammaproteobacteria	Thiomicrospirales	Thioglobaceae	SUP05 cluster	uncultured gamma proteobacterium
e667a19898cd61fb086cf752a7440657	0.0434233	2.55639	11	FALSE	0.377256	FALSE	0.26925	0.460111	-0.001578	decreasing	No	FALSE	0.143289	0.235903	0.0298735	East	No	0	0	0	0	0	0	0	0	0	0	0	0.549502	0.0024108	0.0560141	Bacteria Proteobacteria Gammaproteobacteria Vibrionales Vibrionaceae Catenococcus uncultured bacterium	D_0__Bacteria;D_1__Proteobacteria;D_2__Gammaproteobacteria;D_3__Vibrionales;D_4__Vibrionaceae;D_5__Catenococcus;D_6__uncultured bacterium	Bacteria	Proteobacteria	Gammaproteobacteria	Vibrionales	Vibrionaceae	Catenococcus	uncultured bacterium
fa161ea0002895ab5a7284bbe9e5e7f3	0.000692641	0.0484848	2	FALSE	2	FALSE	2	2	0		No	FALSE	2	2	0		No	0	0	0	0	0	0	0.00484848	0	0	0	0	0	0.00484848	0	Bacteria Proteobacteria Gammaproteobacteria Oceanospirillales Halomonadaceae Halomonas *Halomonas	D_0__Bacteria;D_1__Proteobacteria;D_2__Gammaproteobacteria;D_3__Oceanospirillales;D_4__Halomonadaceae;D_5__Halomonas	Bacteria	Proteobacteria	Gammaproteobacteria	Oceanospirillales	Halomonadaceae	Halomonas	*Halomonas
840e69eeece42727fff3179d4597d50d	0.001685	0.15083	2	FALSE	2	FALSE	2	2	0		No	FALSE	2	2	0		No	0	0.02359	0	0	0	0	0	0	0	0	0	0	0	0	Bacteria Bacteroidetes Bacteroidia Flavobacteriales Flavobacteriaceae Ulvibacter Ambiguous_taxa	D_0__Bacteria;D_1__Bacteroidetes;D_2__Bacteroidia;D_3__Flavobacteriales;D_4__Flavobacteriaceae;D_5__Ulvibacter;Ambiguous_taxa	Bacteria	Bacteroidetes	Bacteroidia	Flavobacteriales	Flavobacteriaceae	Ulvibacter	Ambiguous_taxa
b0e8865fd93d23f5c4d73e2c95ea299a	0.854433	17.4762	61	TRUE	0.00392754	FALSE	0.91819	0.955342	0.000843504	increasing	No	TRUE	0.000806329	0.00806329	0.289558	East	Yes	1.31484	3.67078	0.292747	0.850183	0.45508	0.355941	0.055459	0.0396771	0.202228	0.0555516	0.117734	3.12857	0.244849	1.17841	Bacteria Spirochaetes Spirochaetia Spirochaetales Spirochaetaceae uncultured uncultured soil bacterium	D_0__Bacteria;D_1__Spirochaetes;D_2__Spirochaetia;D_3__Spirochaetales;D_4__Spirochaetaceae;D_5__uncultured;D_6__uncultured soil bacterium	Bacteria	Spirochaetes	Spirochaetia	Spirochaetales	Spirochaetaceae	uncultured	uncultured soil bacterium
621fe59781f9642cfe073c3482c2d4a1	0.000338845	0.0474383	1	FALSE	2	FALSE	2	2	0		No	FALSE	2	2	0		No	0.00474383	0	0	0	0	0	0	0	0	0	0	0	0	0	Bacteria Proteobacteria Gammaproteobacteria Alteromonadales Alteromonadaceae *Alteromonadaceae **Alteromonadaceae	D_0__Bacteria;D_1__Proteobacteria;D_2__Gammaproteobacteria;D_3__Alteromonadales;D_4__Alteromonadaceae	Bacteria	Proteobacteria	Gammaproteobacteria	Alteromonadales	Alteromonadaceae	*Alteromonadaceae	**Alteromonadaceae
7691373259f209225fa45cb6fa47f038	0.00148585	0.132832	2	FALSE	2	FALSE	2	2	0		No	FALSE	2	2	0		No	0	0	0	0	0	0	0	0.0132832	0	0	0	0.0075188	0	0	Bacteria Proteobacteria Gammaproteobacteria Cellvibrionales Cellvibrionaceae Maricurvus uncultured bacterium	D_0__Bacteria;D_1__Proteobacteria;D_2__Gammaproteobacteria;D_3__Cellvibrionales;D_4__Cellvibrionaceae;D_5__Maricurvus;D_6__uncultured bacterium	Bacteria	Proteobacteria	Gammaproteobacteria	Cellvibrionales	Cellvibrionaceae	Maricurvus	uncultured bacterium
e629bbc62bd33f8ad7c9847c7520d9fb	0.0299208	2.25564	11	FALSE	0.752563	FALSE	0.313842	0.502893	-0.000962257	decreasing	No	FALSE	0.0676061	0.13835	0.0267801	East	No	0	0.00500877	0	0	0	0	0	0	0	0	0	0.391035	0.0029656	0.0198824	Bacteria Proteobacteria Gammaproteobacteria Alteromonadales Pseudoalteromonadaceae Pseudoalteromonas *Pseudoalteromonas	D_0__Bacteria;D_1__Proteobacteria;D_2__Gammaproteobacteria;D_3__Alteromonadales;D_4__Pseudoalteromonadaceae;D_5__Pseudoalteromonas	Bacteria	Proteobacteria	Gammaproteobacteria	Alteromonadales	Pseudoalteromonadaceae	Pseudoalteromonas	*Pseudoalteromonas
56a4dd0bddf1dbb2f97e496484f1873f	0.0040617	0.251046	5	FALSE	0.339389	FALSE	0.0497596	0.175458	0.00142037	increasing	No	FALSE	0.137151	0.230722	0.0167127	East	No	0.00670541	0.00482044	0	0.045338	0	0	0	0	0	0	0	0	0	0	Bacteria Proteobacteria Gammaproteobacteria Alteromonadales Pseudoalteromonadaceae Pseudoalteromonas Pseudoalteromonas sp. SW0106-04	D_0__Bacteria;D_1__Proteobacteria;D_2__Gammaproteobacteria;D_3__Alteromonadales;D_4__Pseudoalteromonadaceae;D_5__Pseudoalteromonas;D_6__Pseudoalteromonas sp. SW0106-04	Bacteria	Proteobacteria	Gammaproteobacteria	Alteromonadales	Pseudoalteromonadaceae	Pseudoalteromonas	Pseudoalteromonas sp. SW0106-04
181bfbda7046b0c016c136e8c495957f	0.000318522	0.0445931	1	FALSE	2	FALSE	2	2	0		No	FALSE	2	2	0		No	0	0	0	0	0	0	0.00445931	0	0	0	0	0	0	0	Bacteria Proteobacteria Gammaproteobacteria AT-s2-59 Ambiguous_taxa Ambiguous_taxa Ambiguous_taxa	D_0__Bacteria;D_1__Proteobacteria;D_2__Gammaproteobacteria;D_3__AT-s2-59;Ambiguous_taxa;Ambiguous_taxa;Ambiguous_taxa	Bacteria	Proteobacteria	Gammaproteobacteria	AT-s2-59	Ambiguous_taxa	Ambiguous_taxa	Ambiguous_taxa
2491174db066bd10c7045edb372ca692	0.00481751	0.453515	4	FALSE	2	FALSE	2	2	0		No	FALSE	2	2	0		No	0	0	0	0	0	0	0	0	0	0	0	0.0108873	0	0.0565578	Bacteria Bacteroidetes Bacteroidia Flavobacteriales Flavobacteriaceae *Flavobacteriaceae **Flavobacteriaceae	D_0__Bacteria;D_1__Bacteroidetes;D_2__Bacteroidia;D_3__Flavobacteriales;D_4__Flavobacteriaceae	Bacteria	Bacteroidetes	Bacteroidia	Flavobacteriales	Flavobacteriaceae	*Flavobacteriaceae	**Flavobacteriaceae
c5699cf7f2924fa0ba3f1f168d85eeae	0.00107411	0.150376	1	FALSE	2	FALSE	2	2	0		No	FALSE	2	2	0		No	0	0	0	0	0	0	0	0	0	0	0	0.0150376	0	0	Bacteria Proteobacteria Deltaproteobacteria NB1-j uncultured bacterium uncultured bacterium uncultured bacterium	D_0__Bacteria;D_1__Proteobacteria;D_2__Deltaproteobacteria;D_3__NB1-j;D_4__uncultured bacterium;D_5__uncultured bacterium;D_6__uncultured bacterium	Bacteria	Proteobacteria	Deltaproteobacteria	NB1-j	uncultured bacterium	uncultured bacterium	uncultured bacterium
e705b7e92e07808497a90e21c6dd8ea6	0.00140441	0.153139	2	FALSE	2	FALSE	2	2	0		No	FALSE	2	2	0		No	0	0	0	0	0	0	0	0	0.00434783	0	0	0.0153139	0	0	Bacteria Bacteroidetes Bacteroidia Flavobacteriales Flavobacteriaceae Psychroflexus uncultured marine bacterium	D_0__Bacteria;D_1__Bacteroidetes;D_2__Bacteroidia;D_3__Flavobacteriales;D_4__Flavobacteriaceae;D_5__Psychroflexus;D_6__uncultured marine bacterium	Bacteria	Bacteroidetes	Bacteroidia	Flavobacteriales	Flavobacteriaceae	Psychroflexus	uncultured marine bacterium
54a624f6a9ca18ca71f0b3328a2aef64	0.000404924	0.0566893	1	FALSE	2	FALSE	2	2	0		No	FALSE	2	2	0		No	0.00566893	0	0	0	0	0	0	0	0	0	0	0	0	0	Bacteria Proteobacteria Gammaproteobacteria Alteromonadales Pseudoalteromonadaceae Pseudoalteromonas *Pseudoalteromonas	D_0__Bacteria;D_1__Proteobacteria;D_2__Gammaproteobacteria;D_3__Alteromonadales;D_4__Pseudoalteromonadaceae;D_5__Pseudoalteromonas	Bacteria	Proteobacteria	Gammaproteobacteria	Alteromonadales	Pseudoalteromonadaceae	Pseudoalteromonas	*Pseudoalteromonas
508ab4c4306d88648e8b793288cb500a	0.00148346	0.0946671	3	FALSE	2	FALSE	2	2	0		No	FALSE	2	2	0		No	0	0.00582072	0	0	0	0	0	0	0	0	0	0.00946671	0.00548095	0	Bacteria Proteobacteria Deltaproteobacteria Desulfarculales Desulfarculaceae uncultured uncultured delta proteobacterium	D_0__Bacteria;D_1__Proteobacteria;D_2__Deltaproteobacteria;D_3__Desulfarculales;D_4__Desulfarculaceae;D_5__uncultured;D_6__uncultured delta proteobacterium	Bacteria	Proteobacteria	Deltaproteobacteria	Desulfarculales	Desulfarculaceae	uncultured	uncultured delta proteobacterium
43f02159d6c23b922d0b639856cb2d22	0.00332708	0.236531	4	FALSE	2	FALSE	2	2	0		No	FALSE	2	2	0		No	0	0.00638026	0	0	0	0	0	0	0	0	0	0	0	0.0401988	Bacteria Bacteroidetes Bacteroidia Cytophagales Cyclobacteriaceae Marinoscillum uncultured Flammeovirgaceae bacterium	D_0__Bacteria;D_1__Bacteroidetes;D_2__Bacteroidia;D_3__Cytophagales;D_4__Cyclobacteriaceae;D_5__Marinoscillum;D_6__uncultured Flammeovirgaceae bacterium	Bacteria	Bacteroidetes	Bacteroidia	Cytophagales	Cyclobacteriaceae	Marinoscillum	uncultured Flammeovirgaceae bacterium
2b1dde772623f7e565636c8ba45daefe	0.00121529	0.17014	1	FALSE	2	FALSE	2	2	0		No	FALSE	2	2	0		No	0	0.017014	0	0	0	0	0	0	0	0	0	0	0	0	Bacteria Bacteroidetes Bacteroidia Flavobacteriales Flavobacteriaceae Winogradskyella *Winogradskyella	D_0__Bacteria;D_1__Bacteroidetes;D_2__Bacteroidia;D_3__Flavobacteriales;D_4__Flavobacteriaceae;D_5__Winogradskyella	Bacteria	Bacteroidetes	Bacteroidia	Flavobacteriales	Flavobacteriaceae	Winogradskyella	*Winogradskyella
24505042d873172ee276171debaeaae4	0.00431102	0.14828	7	FALSE	0.544119	FALSE	0.220532	0.40892	-0.00200823	decreasing	No	FALSE	0.629123	0.730594	0.00790692	East	No	0	0.0157164	0.00465875	0	0	0.0045527	0.0135196	0	0	0	0	0.00707881	0.014828	0	Bacteria Actinobacteria Actinobacteria Corynebacteriales Corynebacteriaceae Corynebacterium 1 Ambiguous_taxa	D_0__Bacteria;D_1__Actinobacteria;D_2__Actinobacteria;D_3__Corynebacteriales;D_4__Corynebacteriaceae;D_5__Corynebacterium 1;Ambiguous_taxa	Bacteria	Actinobacteria	Actinobacteria	Corynebacteriales	Corynebacteriaceae	Corynebacterium 1	Ambiguous_taxa
4f3bc66656e3b7c2793acf374848860d	0.000354133	0.0495786	1	FALSE	2	FALSE	2	2	0		No	FALSE	2	2	0		No	0	0.00495786	0	0	0	0	0	0	0	0	0	0	0	0	Bacteria Proteobacteria Gammaproteobacteria SAR86 clade *SAR86 clade **SAR86 clade ***SAR86 clade	D_0__Bacteria;D_1__Proteobacteria;D_2__Gammaproteobacteria;D_3__SAR86 clade	Bacteria	Proteobacteria	Gammaproteobacteria	SAR86 clade	*SAR86 clade	**SAR86 clade	***SAR86 clade
7bd38c718917301fc9c1880cd3ae07d6	0.00178713	0.106338	3	FALSE	2	FALSE	2	2	0		No	FALSE	2	2	0		No	0.00447027	0.0205495	0	0	0	0	0	0	0	0	0	0	0	0	Bacteria Bacteroidetes Bacteroidia Chitinophagales Saprospiraceae *Saprospiraceae **Saprospiraceae	D_0__Bacteria;D_1__Bacteroidetes;D_2__Bacteroidia;D_3__Chitinophagales;D_4__Saprospiraceae	Bacteria	Bacteroidetes	Bacteroidia	Chitinophagales	Saprospiraceae	*Saprospiraceae	**Saprospiraceae
12f08e419ab29447cc381ceeaba9dcf1	0.00156074	0.113379	2	FALSE	2	FALSE	2	2	0		No	FALSE	2	2	0		No	0	0	0	0	0	0	0	0	0	0	0	0	0	0.0218504	Bacteria Proteobacteria Gammaproteobacteria Oceanospirillales Oleiphilaceae Oleiphilus Ambiguous_taxa	D_0__Bacteria;D_1__Proteobacteria;D_2__Gammaproteobacteria;D_3__Oceanospirillales;D_4__Oleiphilaceae;D_5__Oleiphilus;Ambiguous_taxa	Bacteria	Proteobacteria	Gammaproteobacteria	Oceanospirillales	Oleiphilaceae	Oleiphilus	Ambiguous_taxa
47bbce15f0ee4a8a406502c5149ae167	0.00412277	0.134108	8	FALSE	0.86569	FALSE	0.355673	0.541024	-0.000730963	decreasing	No	TRUE	0.000824916	0.00809917	0.0651929	East	Yes	0.0277085	0.0114155	0	0	0	0	0	0	0	0	0	0	0	0.0185947	Bacteria Proteobacteria Gammaproteobacteria OM182 clade *OM182 clade **OM182 clade ***OM182 clade	D_0__Bacteria;D_1__Proteobacteria;D_2__Gammaproteobacteria;D_3__OM182 clade	Bacteria	Proteobacteria	Gammaproteobacteria	OM182 clade	*OM182 clade	**OM182 clade	***OM182 clade
16501904a717d20d02aa690a42dee94d	0.00386575	0.541205	1	FALSE	2	FALSE	2	2	0		No	FALSE	2	2	0		No	0	0	0	0	0.0541205	0	0	0	0	0	0	0	0	0	Bacteria Bacteroidetes Bacteroidia Cytophagales Cyclobacteriaceae Fulvivirga Ambiguous_taxa	D_0__Bacteria;D_1__Bacteroidetes;D_2__Bacteroidia;D_3__Cytophagales;D_4__Cyclobacteriaceae;D_5__Fulvivirga;Ambiguous_taxa	Bacteria	Bacteroidetes	Bacteroidia	Cytophagales	Cyclobacteriaceae	Fulvivirga	Ambiguous_taxa
[truncated: 1,654 more rows]

## Sheet: C) Muricea pendula sig families
	mean	max	prevalence	Sig Site	Site p-value	Site q-value	Sig Depth	Depth p-value	Depth q-value	Depth Beta (slope)	Depth direction	Sig Longitude	Longitude p-value	Longitude q-value	Longitude Beta (slope)	Longitude Direction	AAR	RTR	Parker	McGrail	Diaphus	Stetson	Sonnier	Bouma	Elvers	Bright	McNeil	Alderdice	EFGB	FTR
[truncated: 400 more rows]

## Sheet: D) Swiftia exserta sig ASVs
	mean	max	prevalence	Sig Site	Site max q-value	Sig Depth	Depth p-value	Depth q-value	Depth Beta (slope)	Depth direction	Depth Significant | Year + Longitude	Sig Longitude	Longitude p-value	Longitude q-value	Longitude Beta (slope)	Longitude Direction	Longitude Significant | Year + Depth	AAR	RTR	Alderdice	Geyer	Bouma	Elvers	Bright	Diaphus	McGrail	FTR	apply.taxonomy.rownames.swift_perc...3.9...1..function.x..paste.x..	Taxon	Domain	Kingdom	Class	Order	Family	Genus	Species
[truncated: 1,017 more rows]

[truncated: 5 more sheets: E) Swiftia exserta sig families, F) Callogorgia delta sig ASVs, G) Callogorgia delta sig fams, H) Paramuricea biscaya sig ASVs, I) Paramuricea biscaya sig fams]
