# Supplementary material for: Coral microbiomes are structured by environmental gradients in deep waters
Source: Environ Microbiome. 2024 Jun 10;19:38. doi: 10.1186/s40793-024-00579-0 (PMC11165896; doi:10.1186/s40793-024-00579-0)
Supplement: Supplementary file 4 — Additional file4: Contains information from comparison dataset. Includes sample metadata, ASV table, taxonomy of ASVs, and ANCOM-BC results for Callogorgia delta samples. (XLSX 2950 KB) [file 40793_2024_579_MOESM4_ESM.xlsx]

## Sheet: metadata
Sample ID	Species	Site	Year Sampled	Colony Name	Marker	Extraction Procedure	Preservation	Run	Depth	Longitude	Latitude	Bottom Temperature Mean (°C)	Bottom Temperature SD (°C)	Depth of the Mixed Layer Mean (m)	Depth of the Mixed Layer SD (m)	Surface Chlorophyll Concentration Mean (mg/m³)	Surface Chlorophyll Concentration SD (mg/m³)	Surface Primary Productivity Mean (mg/m²d)	Surface Primary Productivity SD (mg/m²d)	Bottom Salinity Mean (psu)	Bottom Salinity SD (psu)	Bottom Current Magnitude Mean (m/s)	Bottom Current Magnitude SD (m/s)	Surface Backscattering Coefficient Mean (1/m)	Surface Backscattering Coefficient SD (1/m)	Inorganic Suspended Particulate Matter Concentration Mean (g/m³)	Inorganic Suspended Particulate Matter Concentration SD (g/m³)	Bottom Oxygen Concentration Mean (mL/L)
15110	Callogorgia delta	MC885	2015	S6-12	S6	powersoil	EtOH	1	627	-89.715	28.065	6.74723	0.130867	33.7178	17.8334	0.289406	0.0776981	395.596	141.005	34.9796	0.0188748	0.0334266	0.00321457	0.00173083	0.000293171	0.475775	0.0476385	3.75439
15111	Callogorgia delta	MC885	2015	S6-3	S6	powersoil	EtOH	1	627	-89.715	28.065	6.74723	0.130867	33.7178	17.8334	0.289406	0.0776981	395.596	141.005	34.9796	0.0188748	0.0334266	0.00321457	0.00173083	0.000293171	0.475775	0.0476385	3.75439
15112	Callogorgia delta	MC885	2015	S10-1	S10	powersoil	EtOH	1	630	-89.716	28.065	6.74723	0.130867	33.7178	17.8334	0.289406	0.0776981	395.596	141.005	34.9796	0.0188748	0.0334266	0.00321457	0.00173083	0.000293171	0.475775	0.0476385	3.7655
15113	Callogorgia delta	MC885	2015	S10-2	S10	powersoil	EtOH	1	630	-89.716	28.065	6.74723	0.130867	33.7178	17.8334	0.289406	0.0776981	395.596	141.005	34.9796	0.0188748	0.0334266	0.00321457	0.00173083	0.000293171	0.475775	0.0476385	3.7655
15114	Callogorgia delta	MC885	2015	S8-5	S8	powersoil	EtOH	1	642	-89.718	28.064	6.74723	0.130867	33.7178	17.8334	0.289406	0.0776981	395.596	141.005	34.9796	0.0188748	0.0334266	0.00321457	0.00173083	0.000293171	0.475775	0.0476385	3.75113
15115	Callogorgia delta	MC885	2015	S8-6	S8	powersoil	EtOH	1	642	-89.718	28.064	6.74723	0.130867	33.7178	17.8334	0.289406	0.0776981	395.596	141.005	34.9796	0.0188748	0.0334266	0.00321457	0.00173083	0.000293171	0.475775	0.0476385	3.75113
15116	Callogorgia delta	MC885	2015	S9-1	S9	powersoil	EtOH	1	630	-89.716	28.065	6.74723	0.130867	33.7178	17.8334	0.289406	0.0776981	395.596	141.005	34.9796	0.0188748	0.0334266	0.00321457	0.00173083	0.000293171	0.475775	0.0476385	3.7655
15117	Callogorgia delta	MC885	2015	S9-10	S9	powersoil	EtOH	1	630	-89.716	28.065	6.74723	0.130867	33.7178	17.8334	0.289406	0.0776981	395.596	141.005	34.9796	0.0188748	0.0334266	0.00321457	0.00173083	0.000293171	0.475775	0.0476385	3.7655
15118	Callogorgia delta	MC885	2015	S7-10	S7	powersoil	EtOH	1	638	-89.718	28.064	6.74723	0.130867	33.7178	17.8334	0.289406	0.0776981	395.596	141.005	34.9796	0.0188748	0.0334266	0.00321457	0.00173083	0.000293171	0.475775	0.0476385	3.75113
15119	Callogorgia delta	MC885	2015	S7-5	S7	powersoil	EtOH	1	639	-89.718	28.064	6.74723	0.130867	33.7178	17.8334	0.289406	0.0776981	395.596	141.005	34.9796	0.0188748	0.0334266	0.00321457	0.00173083	0.000293171	0.475775	0.0476385	3.75113
15120	Callogorgia delta	MC885	2015	S3-12	S3	powersoil	EtOH	1	630	-89.716	28.065	6.74723	0.130867	33.7178	17.8334	0.289406	0.0776981	395.596	141.005	34.9796	0.0188748	0.0334266	0.00321457	0.00173083	0.000293171	0.475775	0.0476385	3.7655
15121	Callogorgia delta	MC885	2015	S3-2	S3	powersoil	EtOH	1	630	-89.716	28.065	6.74723	0.130867	33.7178	17.8334	0.289406	0.0776981	395.596	141.005	34.9796	0.0188748	0.0334266	0.00321457	0.00173083	0.000293171	0.475775	0.0476385	3.7655
15146	Callogorgia delta	MC751	2015	S14-3	S14	powersoil	EtOH	1	440	-89.798	28.194	10.7118	0.291736	30.713	15.67	0.444045	0.195855	481.087	211.922	35.3682	0.042207	0.0525922	0.00654189	0.00210353	0.000571404	0.536857	0.0906726	3.76604
15147	Callogorgia delta	MC751	2015	S12-1	S12	powersoil	EtOH	1	435	-89.799	28.194	10.7118	0.291736	30.713	15.67	0.444045	0.195855	481.087	211.922	35.3682	0.042207	0.0525922	0.00654189	0.00210353	0.000571404	0.536857	0.0906726	3.76604
15148	Callogorgia delta	MC751	2015	S14-4	S14	powersoil	EtOH	1	440	-89.798	28.194	10.7118	0.291736	30.713	15.67	0.444045	0.195855	481.087	211.922	35.3682	0.042207	0.0525922	0.00654189	0.00210353	0.000571404	0.536857	0.0906726	3.76604
15149	Callogorgia delta	MC751	2015	E7-6	E7	powersoil	EtOH	1	439	-89.799	28.194	10.7118	0.291736	30.713	15.67	0.444045	0.195855	481.087	211.922	35.3682	0.042207	0.0525922	0.00654189	0.00210353	0.000571404	0.536857	0.0906726	3.76604
15150	Callogorgia delta	MC751	2015	E7-2	E7	powersoil	EtOH	1	439	-89.799	28.194	10.7118	0.291736	30.713	15.67	0.444045	0.195855	481.087	211.922	35.3682	0.042207	0.0525922	0.00654189	0.00210353	0.000571404	0.536857	0.0906726	3.76604
15153	Callogorgia delta	MC751	2015	S11-3	S11	powersoil	EtOH	1	443	-89.8	28.194	10.7118	0.291736	30.713	15.67	0.444045	0.195855	481.087	211.922	35.3682	0.042207	0.0525922	0.00654189	0.00210353	0.000571404	0.536857	0.0906726	3.76604
15154	Callogorgia delta	MC751	2015	S11-1	S11	powersoil	EtOH	1	443	-89.8	28.194	10.7118	0.291736	30.713	15.67	0.444045	0.195855	481.087	211.922	35.3682	0.042207	0.0525922	0.00654189	0.00210353	0.000571404	0.536857	0.0906726	3.76604
15155	Callogorgia delta	MC751	2015	S17-3	S17	powersoil	EtOH	1	442	-89.8	28.193	10.7118	0.291736	30.713	15.67	0.444045	0.195855	481.087	211.922	35.3682	0.042207	0.0525922	0.00654189	0.00210353	0.000571404	0.536857	0.0906726	3.76604
15159	Callogorgia delta	MC751	2015	T4-2	T4	powersoil	EtOH	1	442	-89.8	28.193	10.7118	0.291736	30.713	15.67	0.444045	0.195855	481.087	211.922	35.3682	0.042207	0.0525922	0.00654189	0.00210353	0.000571404	0.536857	0.0906726	3.76604
15163	Callogorgia delta	MC751	2015	S17-1	S17	powersoil	EtOH	1	442	-89.8	28.193	10.7118	0.291736	30.713	15.67	0.444045	0.195855	481.087	211.922	35.3682	0.042207	0.0525922	0.00654189	0.00210353	0.000571404	0.536857	0.0906726	3.76604
15164	Callogorgia delta	MC751	2015	S12-12	S12	powersoil	EtOH	1	439	-89.799	28.194	10.7118	0.291736	30.713	15.67	0.444045	0.195855	481.087	211.922	35.3682	0.042207	0.0525922	0.00654189	0.00210353	0.000571404	0.536857	0.0906726	3.76604
15185	Callogorgia delta	GC234	2015	3--5	3	powersoil	EtOH	1	509	-91.224	27.747	12.7109	0.454121	35.3904	18.9298	0.182381	0.0503438	294.921	48.7058	35.6552	0.0592775	0.0623623	0.00731626	0.00138304	0.00017674	0.442164	0.0304661	3.60141
15188	Callogorgia delta	GC234	2015	BB-2	BB	powersoil	EtOH	1	524	-91.223	27.747	12.7109	0.454121	35.3904	18.9298	0.182381	0.0503438	294.921	48.7058	35.6552	0.0592775	0.0623623	0.00731626	0.00138304	0.00017674	0.442164	0.0304661	3.60141
15190	Callogorgia delta	GC234	2015	BB-1	BB	powersoil	EtOH	1	526	-91.223	27.747	12.7109	0.454121	35.3904	18.9298	0.182381	0.0503438	294.921	48.7058	35.6552	0.0592775	0.0623623	0.00731626	0.00138304	0.00017674	0.442164	0.0304661	3.60141
15194	Callogorgia delta	GC234	2015	LS2-2	LS2	powersoil	EtOH	1	531	-91.223	27.746	12.7109	0.454121	35.3904	18.9298	0.182381	0.0503438	294.921	48.7058	35.6552	0.0592775	0.0623623	0.00731626	0.00138304	0.00017674	0.442164	0.0304661	3.60141
15203	Callogorgia delta	GC234	2015	LS2-6	LS2	powersoil	EtOH	1	531	-91.223	27.746	12.7109	0.454121	35.3904	18.9298	0.182381	0.0503438	294.921	48.7058	35.6552	0.0592775	0.0623623	0.00731626	0.00138304	0.00017674	0.442164	0.0304661	3.60141
16018	Paramuricea biscaya	MC294	2016	F11	F	powersoil	liqN2	1	1381	-88.476	28.672	4.77967	0.0290005	34.1006	17.895	0.589242	0.427197	551.648	348.933	34.9841	0.0114209	0.032757	0.0043458	0.00267224	0.00182692	0.615613	0.250591	4.28643
16019	Paramuricea biscaya	MC294	2016			powersoil	liqN2	2	1381	-88.476	28.672	4.77967	0.0290005	34.1006	17.895	0.589242	0.427197	551.648	348.933	34.9841	0.0114209	0.032757	0.0043458	0.00267224	0.00182692	0.615613	0.250591	4.28643
16021	Paramuricea biscaya	MC294	2016	A2	A	powersoil	liqN2	1	1381	-88.476	28.672	4.77967	0.0290005	34.1006	17.895	0.589242	0.427197	551.648	348.933	34.9841	0.0114209	0.032757	0.0043458	0.00267224	0.00182692	0.615613	0.250591	4.28643
16024	Paramuricea biscaya	MC294	2016	F3	F	powersoil	liqN2	1	1381	-88.477	28.672	4.77967	0.0290005	34.1006	17.895	0.589242	0.427197	551.648	348.933	34.9841	0.0114209	0.032757	0.0043458	0.00267224	0.00182692	0.615613	0.250591	4.28643
16028	Paramuricea biscaya	MC294	2016	C4	C	powersoil	liqN2	1	1380	-88.477	28.672	4.77967	0.0290005	34.1006	17.895	0.589242	0.427197	551.648	348.933	34.9841	0.0114209	0.032757	0.0043458	0.00267224	0.00182692	0.615613	0.250591	4.28643
16037	Paramuricea biscaya	MC297	2016	M5-1	M5	powersoil	liqN2	1	1572	-88.342	28.68	4.73331	0.0253713	34.3854	18.0049	0.468455	0.300068	473.095	221.808	34.9665	0.00942213	0.0460398	0.00589561	0.00206725	0.000898812	0.546216	0.161991	4.42718
16040	Paramuricea biscaya	MC297	2016	MM1-13	MM1	powersoil	liqN2	1	1587	-88.682	28.682	5.39146	0.0834945	33.6442	17.6082	0.864619	0.71561	703.683	546.536	34.9835	0.010151	0.0243369	0.00310173	0.00310905	0.00176118	0.739332	0.357964	3.93806
16048	Paramuricea biscaya	MC297	2016	MM1-14	MM1	powersoil	liqN2	1	1587	-88.345	28.682	4.73331	0.0253713	34.3854	18.0049	0.468455	0.300068	473.095	221.808	34.9665	0.00942213	0.0460398	0.00589561	0.00206725	0.000898812	0.546216	0.161991	4.41452
16049	Paramuricea biscaya	MC297	2016	MM1-14	MM1	powersoil	liqN2	1	1587	-88.345	28.682	4.73331	0.0253713	34.3854	18.0049	0.468455	0.300068	473.095	221.808	34.9665	0.00942213	0.0460398	0.00589561	0.00206725	0.000898812	0.546216	0.161991	4.41452
16051	Paramuricea biscaya	MC297	2016	M2-2	M2	powersoil	liqN2	1	1573	-88.342	28.68	4.73331	0.0253713	34.3854	18.0049	0.468455	0.300068	473.095	221.808	34.9665	0.00942213	0.0460398	0.00589561	0.00206725	0.000898812	0.546216	0.161991	4.42718
16067	Paramuricea biscaya	MC344	2016	M10-3	M10	powersoil	liqN2	1	1855	-88.17	28.634	4.29066	0.0115546	35.1837	17.98	0.392361	0.241261	411.742	147.992	35.0195	0.00269747	0.02755	0.00574567	0.00188429	0.000691745	0.514557	0.121959	4.47873
16076	Paramuricea biscaya	MC344	2016	M10-4	M10	powersoil	liqN2	1	1854	-88.17	28.633	4.29066	0.0115546	35.1837	17.98	0.392361	0.241261	411.742	147.992	35.0195	0.00269747	0.02755	0.00574567	0.00188429	0.000691745	0.514557	0.121959	4.47873
16087	Paramuricea biscaya	MC344	2016	MM2-1	MM2	powersoil	liqN2	1	1856	-88.17	28.633	4.29066	0.0115546	35.1837	17.98	0.392361	0.241261	411.742	147.992	35.0195	0.00269747	0.02755	0.00574567	0.00188429	0.000691745	0.514557	0.121959	4.47873
16212	Paramuricea biscaya	GC852	2016	0	0	powersoil	liqN2	1	1401	-91.166	27.11	4.25914	0.0455791	36.244	17.6323	0.146653	0.0498707	258.989	30.2451	35.021	0.0112255	0.0329488	0.00734164	0.00130067	0.000148334	0.435758	0.023155	4.36067
16229	Paramuricea biscaya	GC852	2016	0	0	powersoil	liqN2	1	1400	-91.166	27.11	4.25914	0.0455791	36.244	17.6323	0.146653	0.0498707	258.989	30.2451	35.021	0.0112255	0.0329488	0.00734164	0.00130067	0.000148334	0.435758	0.023155	4.36067
16233	Paramuricea biscaya	GC852	2016	0	0	powersoil	liqN2	1	1400	-91.166	27.11	4.25914	0.0455791	36.244	17.6323	0.146653	0.0498707	258.989	30.2451	35.021	0.0112255	0.0329488	0.00734164	0.00130067	0.000148334	0.435758	0.023155	4.36067
16239	Paramuricea biscaya	GC852	2016	0	0	powersoil	liqN2	1	1400	-91.166	27.11	4.25914	0.0455791	36.244	17.6323	0.146653	0.0498707	258.989	30.2451	35.021	0.0112255	0.0329488	0.00734164	0.00130067	0.000148334	0.435758	0.023155	4.36067
16513	Callogorgia delta	VK826	2016	OI2016.147	0	powersoil	liqN2	1	547	-88.023	29.155	13.485	0.556365	34.397	19.0289	0.774547	0.515088	639.165	420.651	35.7451	0.0706635	0.0562967	0.00746132	0.00303564	0.0016011	0.650799	0.242846	4.02899
16518	Callogorgia delta	VK826	2016	OI2016.145	0	powersoil	liqN2	1	559	-88.023	29.154	13.485	0.556365	34.397	19.0289	0.774547	0.515088	639.165	420.651	35.7451	0.0706635	0.0562967	0.00746132	0.00303564	0.0016011	0.650799	0.242846	4.02899
16520	Callogorgia delta	VK826	2016	OI2016.146	0	powersoil	liqN2	1	554	-88.023	29.154	13.485	0.556365	34.397	19.0289	0.774547	0.515088	639.165	420.651	35.7451	0.0706635	0.0562967	0.00746132	0.00303564	0.0016011	0.650799	0.242846	4.02899
16578	Callogorgia delta	MC751	2016	S14-2	S14	powersoil	liqN2	1	438	-89.798	28.194	10.7118	0.291736	30.713	15.67	0.444045	0.195855	481.087	211.922	35.3682	0.042207	0.0525922	0.00654189	0.00210353	0.000571404	0.536857	0.0906726	3.76604
16583	Callogorgia delta	MC751	2016	S14-5	S14	powersoil	liqN2	1	437	-89.798	28.194	10.7118	0.291736	30.713	15.67	0.444045	0.195855	481.087	211.922	35.3682	0.042207	0.0525922	0.00654189	0.00210353	0.000571404	0.536857	0.0906726	3.76604
16588	Callogorgia delta	MC751	2016	S17-4	S17	powersoil	liqN2	1	440	-89.8	28.193	10.7118	0.291736	30.713	15.67	0.444045	0.195855	481.087	211.922	35.3682	0.042207	0.0525922	0.00654189	0.00210353	0.000571404	0.536857	0.0906726	3.76604
16594	Callogorgia delta	MC751	2016	S11-9	S11	powersoil	liqN2	1	441	-89.8	28.194	10.7118	0.291736	30.713	15.67	0.444045	0.195855	481.087	211.922	35.3682	0.042207	0.0525922	0.00654189	0.00210353	0.000571404	0.536857	0.0906726	3.76604
16600	Callogorgia delta	MC751	2016	E7-8	E7	powersoil	liqN2	1	436	-89.799	28.194	10.7118	0.291736	30.713	15.67	0.444045	0.195855	481.087	211.922	35.3682	0.042207	0.0525922	0.00654189	0.00210353	0.000571404	0.536857	0.0906726	3.76604
16605	Callogorgia delta	MC751	2016	E7-4	E7	powersoil	liqN2	1	436	-89.799	28.194	10.7118	0.291736	30.713	15.67	0.444045	0.195855	481.087	211.922	35.3682	0.042207	0.0525922	0.00654189	0.00210353	0.000571404	0.536857	0.0906726	3.76604
16640	Callogorgia delta	MC885	2016	S3-15	S3	powersoil	liqN2	1	625	-89.716	28.065	6.74723	0.130867	33.7178	17.8334	0.289406	0.0776981	395.596	141.005	34.9796	0.0188748	0.0334266	0.00321457	0.00173083	0.000293171	0.475775	0.0476385	3.7655
16645	Callogorgia delta	MC885	2016	S6-13	S6	powersoil	liqN2	1	625	-89.715	28.065	6.74723	0.130867	33.7178	17.8334	0.289406	0.0776981	395.596	141.005	34.9796	0.0188748	0.0334266	0.00321457	0.00173083	0.000293171	0.475775	0.0476385	3.75439
16652	Callogorgia delta	MC885	2016	S6-14	S6	powersoil	liqN2	1	625	-89.715	28.065	6.74723	0.130867	33.7178	17.8334	0.289406	0.0776981	395.596	141.005	34.9796	0.0188748	0.0334266	0.00321457	0.00173083	0.000293171	0.475775	0.0476385	3.75439
16659	Callogorgia delta	MC885	2016	S3-14	S3	powersoil	liqN2	1	625	-89.715	28.065	6.74723	0.130867	33.7178	17.8334	0.289406	0.0776981	395.596	141.005	34.9796	0.0188748	0.0334266	0.00321457	0.00173083	0.000293171	0.475775	0.0476385	3.75439
16665	Callogorgia delta	MC885	2016	S3-15c	S3	powersoil	liqN2	1	625	-89.715	28.065	6.74723	0.130867	33.7178	17.8334	0.289406	0.0776981	395.596	141.005	34.9796	0.0188748	0.0334266	0.00321457	0.00173083	0.000293171	0.475775	0.0476385	3.75439
16666	Callogorgia delta	MC885	2016	S3-15d	S3	powersoil	liqN2	1	625	-89.715	28.065	6.74723	0.130867	33.7178	17.8334	0.289406	0.0776981	395.596	141.005	34.9796	0.0188748	0.0334266	0.00321457	0.00173083	0.000293171	0.475775	0.0476385	3.75439
16673	Callogorgia delta	MC885	2016	S31-3	S31	powersoil	liqN2	1	624	-89.711	28.072	6.74723	0.130867	33.7178	17.8334	0.289406	0.0776981	395.596	141.005	34.9796	0.0188748	0.0334266	0.00321457	0.00173083	0.000293171	0.475775	0.0476385	3.76907
16682	Callogorgia delta	MC885	2016	S31-1	S31	powersoil	liqN2	1	624	-89.711	28.072	6.74723	0.130867	33.7178	17.8334	0.289406	0.0776981	395.596	141.005	34.9796	0.0188748	0.0334266	0.00321457	0.00173083	0.000293171	0.475775	0.0476385	3.76907
16687	Callogorgia delta	MC885	2016	S31-2	S31	powersoil	liqN2	1	624	-89.711	28.078	6.74723	0.130867	33.7178	17.8334	0.289406	0.0776981	395.596	141.005	34.9796	0.0188748	0.0334266	0.00321457	0.00173083	0.000293171	0.475775	0.0476385	3.76207
16694	Callogorgia delta	MC885	2016	S29-2	S29	powersoil	liqN2	1	625	-89.711	28.076	6.74723	0.130867	33.7178	17.8334	0.289406	0.0776981	395.596	141.005	34.9796	0.0188748	0.0334266	0.00321457	0.00173083	0.000293171	0.475775	0.0476385	3.76207
16698	Callogorgia delta	MC885	2016	S29-5	S29	powersoil	liqN2	1	625	-89.711	28.076	6.74723	0.130867	33.7178	17.8334	0.289406	0.0776981	395.596	141.005	34.9796	0.0188748	0.0334266	0.00321457	0.00173083	0.000293171	0.475775	0.0476385	3.76207
16703	Callogorgia delta	MC885	2016	S29-7	S29	powersoil	liqN2	1	629	-89.711	28.076	6.74723	0.130867	33.7178	17.8334	0.289406	0.0776981	395.596	141.005	34.9796	0.0188748	0.0334266	0.00321457	0.00173083	0.000293171	0.475775	0.0476385	3.76207
16708	Callogorgia delta	MC885	2016	S30-3	S30	powersoil	liqN2	1	625	-89.712	28.071	6.74723	0.130867	33.7178	17.8334	0.289406	0.0776981	395.596	141.005	34.9796	0.0188748	0.0334266	0.00321457	0.00173083	0.000293171	0.475775	0.0476385	3.77079
16713	Callogorgia delta	MC885	2016	S30-2	S30	powersoil	liqN2	1	625	-89.712	28.071	6.74723	0.130867	33.7178	17.8334	0.289406	0.0776981	395.596	141.005	34.9796	0.0188748	0.0334266	0.00321457	0.00173083	0.000293171	0.475775	0.0476385	3.77079
16719	Callogorgia delta	MC885	2016	S30-8	S30	powersoil	liqN2	1	625	-89.712	28.07	6.74723	0.130867	33.7178	17.8334	0.289406	0.0776981	395.596	141.005	34.9796	0.0188748	0.0334266	0.00321457	0.00173083	0.000293171	0.475775	0.0476385	3.77079
16729	Callogorgia delta	GC234	2016	LS2-4	LS2	powersoil	liqN2	1	528	-91.223	27.746	12.7109	0.454121	35.3904	18.9298	0.182381	0.0503438	294.921	48.7058	35.6552	0.0592775	0.0623623	0.00731626	0.00138304	0.00017674	0.442164	0.0304661	3.60141
16736	Callogorgia delta	GC234	2016	LS2-5	LS2	powersoil	liqN2	1	528	-91.223	27.746	12.7109	0.454121	35.3904	18.9298	0.182381	0.0503438	294.921	48.7058	35.6552	0.0592775	0.0623623	0.00731626	0.00138304	0.00017674	0.442164	0.0304661	3.60141
16743	Callogorgia delta	GC234	2016	BB-6	BB	powersoil	liqN2	1	522	-91.223	28.747	23.3848	5.2032	7.23418	0.0970335	2.89591	0.895914	1476.99	652.651	30.5106	0.62802	0.0899881	0.0151551	0.0192116	0.00758945	4.3878	2.38802	4.03474
16747	Callogorgia delta	GC234	2016	BB-11	BB	powersoil	liqN2	1	522	-91.223	28.747	23.3848	5.2032	7.23418	0.0970335	2.89591	0.895914	1476.99	652.651	30.5106	0.62802	0.0899881	0.0151551	0.0192116	0.00758945	4.3878	2.38802	4.03474
16800	Callogorgia delta	GC234	2016	S32-3	S32	powersoil	liqN2	1	525	-91.223	27.747	12.7109	0.454121	35.3904	18.9298	0.182381	0.0503438	294.921	48.7058	35.6552	0.0592775	0.0623623	0.00731626	0.00138304	0.00017674	0.442164	0.0304661	3.60141
16805	Callogorgia delta	GC234	2016	S32-20	S32	powersoil	liqN2	1	524	-91.223	27.747	12.7109	0.454121	35.3904	18.9298	0.182381	0.0503438	294.921	48.7058	35.6552	0.0592775	0.0623623	0.00731626	0.00138304	0.00017674	0.442164	0.0304661	3.60141
16809	Callogorgia delta	GC234	2016	S32-12	S32	powersoil	liqN2	1	524	-91.223	27.747	12.7109	0.454121	35.3904	18.9298	0.182381	0.0503438	294.921	48.7058	35.6552	0.0592775	0.0623623	0.00731626	0.00138304	0.00017674	0.442164	0.0304661	3.60141
16815	Callogorgia delta	GC234	2016	S33-17	S33	powersoil	liqN2	1	505	-91.224	27.747	12.7109	0.454121	35.3904	18.9298	0.182381	0.0503438	294.921	48.7058	35.6552	0.0592775	0.0623623	0.00731626	0.00138304	0.00017674	0.442164	0.0304661	3.60141
16824	Callogorgia delta	GC234	2016	S33-5	S33	powersoil	liqN2	1	505	-91.224	27.747	12.7109	0.454121	35.3904	18.9298	0.182381	0.0503438	294.921	48.7058	35.6552	0.0592775	0.0623623	0.00731626	0.00138304	0.00017674	0.442164	0.0304661	3.60141
16826	Callogorgia delta	GC234	2016	S33-16	S33	powersoil	liqN2	1	505	-91.224	27.747	12.7109	0.454121	35.3904	18.9298	0.182381	0.0503438	294.921	48.7058	35.6552	0.0592775	0.0623623	0.00731626	0.00138304	0.00017674	0.442164	0.0304661	3.60141
16837	Callogorgia delta	GC234	2016	S34-11	S34	powersoil	liqN2	1	507	-91.224	27.747	12.7109	0.454121	35.3904	18.9298	0.182381	0.0503438	294.921	48.7058	35.6552	0.0592775	0.0623623	0.00731626	0.00138304	0.00017674	0.442164	0.0304661	3.60141
16841	Callogorgia delta	GC234	2016	S34-12	S34	powersoil	liqN2	1	507	-91.224	27.747	12.7109	0.454121	35.3904	18.9298	0.182381	0.0503438	294.921	48.7058	35.6552	0.0592775	0.0623623	0.00731626	0.00138304	0.00017674	0.442164	0.0304661	3.60141
16846	Callogorgia delta	GC234	2016	S34-13	S34	powersoil	liqN2	1	506	-91.224	27.747	12.7109	0.454121	35.3904	18.9298	0.182381	0.0503438	294.921	48.7058	35.6552	0.0592775	0.0623623	0.00731626	0.00138304	0.00017674	0.442164	0.0304661	3.60141
16852	Callogorgia delta	GC234	2016	3--7	3	powersoil	liqN2	1	505	-91.224	27.747	12.7109	0.454121	35.3904	18.9298	0.182381	0.0503438	294.921	48.7058	35.6552	0.0592775	0.0623623	0.00731626	0.00138304	0.00017674	0.442164	0.0304661	3.60141
16857	Callogorgia delta	GC234	2016	3--1	3	powersoil	liqN2	1	505	-91.224	27.748	12.7109	0.454121	35.3904	18.9298	0.182381	0.0503438	294.921	48.7058	35.6552	0.0592775	0.0623623	0.00731626	0.00138304	0.00017674	0.442164	0.0304661	3.59257
17003	Callogorgia delta	GC234	2017	S33_13	S33	powersoil	liqN2	2	506	-91.224	27.747	12.7109	0.454121	35.3904	18.9298	0.182381	0.0503438	294.921	48.7058	35.6552	0.0592775	0.0623623	0.00731626	0.00138304	0.00017674	0.442164	0.0304661	3.60141
17008	Callogorgia delta	GC234	2017	CF_3	CF	powersoil	liqN2	2	536	-91.222	27.746	12.7109	0.454121	35.3904	18.9298	0.182381	0.0503438	294.921	48.7058	35.6552	0.0592775	0.0623623	0.00731626	0.00138304	0.00017674	0.442164	0.0304661	3.59826
17017	Callogorgia delta	GC234	2017	CF_2	CF	powersoil	liqN2	2	536	-91.222	27.746	12.7109	0.454121	35.3904	18.9298	0.182381	0.0503438	294.921	48.7058	35.6552	0.0592775	0.0623623	0.00731626	0.00138304	0.00017674	0.442164	0.0304661	3.59826
17023	Callogorgia delta	GC234	2017	CF_1	CF	powersoil	liqN2	2	536	-91.222	27.746	12.7109	0.454121	35.3904	18.9298	0.182381	0.0503438	294.921	48.7058	35.6552	0.0592775	0.0623623	0.00731626	0.00138304	0.00017674	0.442164	0.0304661	3.59826
17028	Callogorgia delta	GC234	2017	S38_1	S38	powersoil	liqN2	2	506	-91.224	27.747	12.7109	0.454121	35.3904	18.9298	0.182381	0.0503438	294.921	48.7058	35.6552	0.0592775	0.0623623	0.00731626	0.00138304	0.00017674	0.442164	0.0304661	3.60141
17031	Callogorgia delta	GC234	2017	S38_2	S38	powersoil	liqN2	2	506	-91.224	27.747	12.7109	0.454121	35.3904	18.9298	0.182381	0.0503438	294.921	48.7058	35.6552	0.0592775	0.0623623	0.00731626	0.00138304	0.00017674	0.442164	0.0304661	3.60141
17035	Callogorgia delta	GC234	2017	S34_11	S34	powersoil	liqN2	2	507	-91.224	27.747	12.7109	0.454121	35.3904	18.9298	0.182381	0.0503438	294.921	48.7058	35.6552	0.0592775	0.0623623	0.00731626	0.00138304	0.00017674	0.442164	0.0304661	3.60141
17037	Callogorgia delta	GC234	2017	S34_11	S34	powersoil	liqN2	2	507	-91.224	27.747	12.7109	0.454121	35.3904	18.9298	0.182381	0.0503438	294.921	48.7058	35.6552	0.0592775	0.0623623	0.00731626	0.00138304	0.00017674	0.442164	0.0304661	3.60141
17040	Callogorgia delta	GC234	2017	S34_11	S34	powersoil	liqN2	2	507	-91.224	27.747	12.7109	0.454121	35.3904	18.9298	0.182381	0.0503438	294.921	48.7058	35.6552	0.0592775	0.0623623	0.00731626	0.00138304	0.00017674	0.442164	0.0304661	3.60141
17063	Paramuricea biscaya	GC852	2017	S23_1	S23	powersoil	liqN2	2	1397	-91.166	27.11	4.25914	0.0455791	36.244	17.6323	0.146653	0.0498707	258.989	30.2451	35.021	0.0112255	0.0329488	0.00734164	0.00130067	0.000148334	0.435758	0.023155	4.36067
17065	Paramuricea biscaya	GC852	2017	S23_2	S23	powersoil	liqN2	2	1398	-91.166	27.11	4.25914	0.0455791	36.244	17.6323	0.146653	0.0498707	258.989	30.2451	35.021	0.0112255	0.0329488	0.00734164	0.00130067	0.000148334	0.435758	0.023155	4.36067
17067	Paramuricea biscaya	GC852	2017	S23_5	S23	powersoil	liqN2	2	1398	-91.166	27.11	4.25914	0.0455791	36.244	17.6323	0.146653	0.0498707	258.989	30.2451	35.021	0.0112255	0.0329488	0.00734164	0.00130067	0.000148334	0.435758	0.023155	4.36067
17069	Paramuricea biscaya	GC852	2017	S23_20	S23	powersoil	liqN2	2	1398	-91.166	27.11	4.25914	0.0455791	36.244	17.6323	0.146653	0.0498707	258.989	30.2451	35.021	0.0112255	0.0329488	0.00734164	0.00130067	0.000148334	0.435758	0.023155	4.36067
17073	Paramuricea biscaya	GC852	2017	S23_9	S23	powersoil	liqN2	2	1399	-91.166	27.11	4.25914	0.0455791	36.244	17.6323	0.146653	0.0498707	258.989	30.2451	35.021	0.0112255	0.0329488	0.00734164	0.00130067	0.000148334	0.435758	0.023155	4.36067
17075	Paramuricea biscaya	GC852	2017	S23_15	S23	powersoil	liqN2	2	1400	-91.167	27.11	4.25914	0.0455791	36.244	17.6323	0.146474	0.0505515	258.14	30.1815	35.021	0.0112255	0.0329488	0.00734164	0.0012941	0.000130256	0.441739	0.0260364	4.35911
17121	Paramuricea biscaya	MC297	2017	M2_2	M2	powersoil	liqN2	2	1571	-88.342	28.68	4.73331	0.0253713	34.3854	18.0049	0.468455	0.300068	473.095	221.808	34.9665	0.00942213	0.0460398	0.00589561	0.00206725	0.000898812	0.546216	0.161991	4.42718
17122	Paramuricea biscaya	MC297	2017	M2_3	M2	powersoil	liqN2	2	1571	-88.342	28.68	4.73331	0.0253713	34.3854	18.0049	0.468455	0.300068	473.095	221.808	34.9665	0.00942213	0.0460398	0.00589561	0.00206725	0.000898812	0.546216	0.161991	4.42718
17123	Paramuricea biscaya	MC297	2017	M2_4	M2	powersoil	liqN2	2	1571	-88.342	28.68	4.73331	0.0253713	34.3854	18.0049	0.468455	0.300068	473.095	221.808	34.9665	0.00942213	0.0460398	0.00589561	0.00206725	0.000898812	0.546216	0.161991	4.42718
17124	Paramuricea biscaya	MC297	2017	M5_1	M5	powersoil	liqN2	2	1569	-88.342	28.68	4.73331	0.0253713	34.3854	18.0049	0.468455	0.300068	473.095	221.808	34.9665	0.00942213	0.0460398	0.00589561	0.00206725	0.000898812	0.546216	0.161991	4.42718
17126	Paramuricea biscaya	MC297	2017	MM1_18	MM1	powersoil	liqN2	2	1585	-88.345	28.682	4.73331	0.0253713	34.3854	18.0049	0.468455	0.300068	473.095	221.808	34.9665	0.00942213	0.0460398	0.00589561	0.00206725	0.000898812	0.546216	0.161991	4.41452
17129	Paramuricea biscaya	MC297	2017	MM1_14	MM1	powersoil	liqN2	2	1585	-88.345	28.682	4.73331	0.0253713	34.3854	18.0049	0.468455	0.300068	473.095	221.808	34.9665	0.00942213	0.0460398	0.00589561	0.00206725	0.000898812	0.546216	0.161991	4.41452
17132	Paramuricea biscaya	MC294	2017		B7	powersoil	liqN2	2	1371	-88.476	28.672	4.77967	0.0290005	34.1006	17.895	0.589242	0.427197	551.648	348.933	34.9841	0.0114209	0.032757	0.0043458	0.00267224	0.00182692	0.615613	0.250591	4.28643
17133	Paramuricea biscaya	MC294	2017		D8	powersoil	liqN2	2	1371	-88.477	28.672	4.77967	0.0290005	34.1006	17.895	0.589242	0.427197	551.648	348.933	34.9841	0.0114209	0.032757	0.0043458	0.00267224	0.00182692	0.615613	0.250591	4.28643
17134	Paramuricea biscaya	MC294	2017		A17	powersoil	liqN2	2	1371	-88.476	28.672	4.77967	0.0290005	34.1006	17.895	0.589242	0.427197	551.648	348.933	34.9841	0.0114209	0.032757	0.0043458	0.00267224	0.00182692	0.615613	0.250591	4.28643
17135	Paramuricea biscaya	MC294	2017		F3	powersoil	liqN2	2	1371	-88.476	28.672	4.77967	0.0290005	34.1006	17.895	0.589242	0.427197	551.648	348.933	34.9841	0.0114209	0.032757	0.0043458	0.00267224	0.00182692	0.615613	0.250591	4.28643
17136	Paramuricea biscaya	MC294	2017		F4	powersoil	liqN2	2	1372	-88.476	28.672	4.77967	0.0290005	34.1006	17.895	0.589242	0.427197	551.648	348.933	34.9841	0.0114209	0.032757	0.0043458	0.00267224	0.00182692	0.615613	0.250591	4.28643
17139	Paramuricea biscaya	MC344	2017	M9_2	M9	powersoil	liqN2	2	1853	-88.17	28.634	4.29066	0.0115546	35.1837	17.98	0.392361	0.241261	411.742	147.992	35.0195	0.00269747	0.02755	0.00574567	0.00188429	0.000691745	0.514557	0.121959	4.47873
17141	Paramuricea biscaya	MC344	2017	MM2_1	MM2	powersoil	liqN2	2	1853	-88.17	28.633	4.29066	0.0115546	35.1837	17.98	0.392361	0.241261	411.742	147.992	35.0195	0.00269747	0.02755	0.00574567	0.00188429	0.000691745	0.514557	0.121959	4.47873
17143	Paramuricea biscaya	MC344	2017	M47_1	M47	powersoil	liqN2	2	1856	-88.169	28.634	4.29066	0.0115546	35.1837	17.98	0.392361	0.241261	411.742	147.992	35.0195	0.00269747	0.02755	0.00574567	0.00188429	0.000691745	0.514557	0.121959	4.47873
17147	Paramuricea biscaya	MC344	2017	M47_3	M47	powersoil	liqN2	2	1856	-88.169	28.634	4.29066	0.0115546	35.1837	17.98	0.392361	0.241261	411.742	147.992	35.0195	0.00269747	0.02755	0.00574567	0.00188429	0.000691745	0.514557	0.121959	4.47873
17148	Paramuricea biscaya	MC344	2017	M47_7	M47	powersoil	liqN2	2	1857	-88.169	28.634	4.29066	0.0115546	35.1837	17.98	0.392361	0.241261	411.742	147.992	35.0195	0.00269747	0.02755	0.00574567	0.00188429	0.000691745	0.514557	0.121959	4.47873
17151	Paramuricea biscaya	MC344	2017	M10_4	M10	powersoil	liqN2	2	1853	-88.17	28.634	4.29066	0.0115546	35.1837	17.98	0.392361	0.241261	411.742	147.992	35.0195	0.00269747	0.02755	0.00574567	0.00188429	0.000691745	0.514557	0.121959	4.47873
17161	Callogorgia delta	MC751	2017	T4_4	T4	powersoil	liqN2	2	441	-89.8	28.193	10.7118	0.291736	30.713	15.67	0.444045	0.195855	481.087	211.922	35.3682	0.042207	0.0525922	0.00654189	0.00210353	0.000571404	0.536857	0.0906726	3.76604
17165	Callogorgia delta	MC751	2017	T4_6	T4	powersoil	liqN2	2	442	-89.8	28.193	10.7118	0.291736	30.713	15.67	0.444045	0.195855	481.087	211.922	35.3682	0.042207	0.0525922	0.00654189	0.00210353	0.000571404	0.536857	0.0906726	3.76604
17168	Callogorgia delta	MC751	2017	S17_1	S17	powersoil	liqN2	2	441	-89.8	28.193	10.7118	0.291736	30.713	15.67	0.444045	0.195855	481.087	211.922	35.3682	0.042207	0.0525922	0.00654189	0.00210353	0.000571404	0.536857	0.0906726	3.76604
17173	Callogorgia delta	MC751	2017	S11_1	S11	powersoil	liqN2	2	442	-89.8	28.193	10.7118	0.291736	30.713	15.67	0.444045	0.195855	481.087	211.922	35.3682	0.042207	0.0525922	0.00654189	0.00210353	0.000571404	0.536857	0.0906726	3.76604
17177	Callogorgia delta	MC751	2017	S11_1	S11	powersoil	liqN2	2	442	-89.8	28.193	10.7118	0.291736	30.713	15.67	0.444045	0.195855	481.087	211.922	35.3682	0.042207	0.0525922	0.00654189	0.00210353	0.000571404	0.536857	0.0906726	3.76604
17181	Callogorgia delta	MC751	2017	S11_1	S11	powersoil	liqN2	2	442	-89.8	28.193	10.7118	0.291736	30.713	15.67	0.444045	0.195855	481.087	211.922	35.3682	0.042207	0.0525922	0.00654189	0.00210353	0.000571404	0.536857	0.0906726	3.76604
17188	Callogorgia delta	MC751	2017	S11_1	S11	powersoil	liqN2	2	442	-89.8	28.193	10.7118	0.291736	30.713	15.67	0.444045	0.195855	481.087	211.922	35.3682	0.042207	0.0525922	0.00654189	0.00210353	0.000571404	0.536857	0.0906726	3.76604
17193	Callogorgia delta	MC751	2017	S11_3	S11	powersoil	liqN2	2	442	-89.8	28.193	10.7118	0.291736	30.713	15.67	0.444045	0.195855	481.087	211.922	35.3682	0.042207	0.0525922	0.00654189	0.00210353	0.000571404	0.536857	0.0906726	3.76604
17196	Callogorgia delta	MC751	2017	S11_3	S11	powersoil	liqN2	2	442	-89.8	28.193	10.7118	0.291736	30.713	15.67	0.444045	0.195855	481.087	211.922	35.3682	0.042207	0.0525922	0.00654189	0.00210353	0.000571404	0.536857	0.0906726	3.76604
17200	Callogorgia delta	MC751	2017	S11_3	S11	powersoil	liqN2	2	442	-89.8	28.193	10.7118	0.291736	30.713	15.67	0.444045	0.195855	481.087	211.922	35.3682	0.042207	0.0525922	0.00654189	0.00210353	0.000571404	0.536857	0.0906726	3.76604
17204	Callogorgia delta	MC751	2017	S11_3	S11	powersoil	liqN2	2	442	-89.8	28.193	10.7118	0.291736	30.713	15.67	0.444045	0.195855	481.087	211.922	35.3682	0.042207	0.0525922	0.00654189	0.00210353	0.000571404	0.536857	0.0906726	3.76604
17215	Callogorgia delta	MC751	2017	S12_1	S12	powersoil	liqN2	2	437	-89.799	28.194	10.7118	0.291736	30.713	15.67	0.444045	0.195855	481.087	211.922	35.3682	0.042207	0.0525922	0.00654189	0.00210353	0.000571404	0.536857	0.0906726	3.76604
17221	Callogorgia delta	MC751	2017	E7_2	E7	powersoil	liqN2	2	438	-89.799	28.194	10.7118	0.291736	30.713	15.67	0.444045	0.195855	481.087	211.922	35.3682	0.042207	0.0525922	0.00654189	0.00210353	0.000571404	0.536857	0.0906726	3.76604
17227	Callogorgia delta	MC751	2017	S14_3	S14	powersoil	liqN2	2	439	-89.798	28.194	10.7118	0.291736	30.713	15.67	0.444045	0.195855	481.087	211.922	35.3682	0.042207	0.0525922	0.00654189	0.00210353	0.000571404	0.536857	0.0906726	3.76604
17230	Callogorgia delta	MC751	2017	S14_3	S14	powersoil	liqN2	2	439	-89.798	28.194	10.7118	0.291736	30.713	15.67	0.444045	0.195855	481.087	211.922	35.3682	0.042207	0.0525922	0.00654189	0.00210353	0.000571404	0.536857	0.0906726	3.76604
17237	Callogorgia delta	MC751	2017	S14_3	S14	powersoil	liqN2	2	439	-89.798	28.194	10.7118	0.291736	30.713	15.67	0.444045	0.195855	481.087	211.922	35.3682	0.042207	0.0525922	0.00654189	0.00210353	0.000571404	0.536857	0.0906726	3.76604
17241	Callogorgia delta	MC751	2017	S14_3	S14	powersoil	liqN2	2	439	-89.798	28.194	10.7118	0.291736	30.713	15.67	0.444045	0.195855	481.087	211.922	35.3682	0.042207	0.0525922	0.00654189	0.00210353	0.000571404	0.536857	0.0906726	3.76604
17247	Callogorgia delta	MC751	2017	S14_4	S14	powersoil	liqN2	2	439	-89.798	28.194	10.7118	0.291736	30.713	15.67	0.444045	0.195855	481.087	211.922	35.3682	0.042207	0.0525922	0.00654189	0.00210353	0.000571404	0.536857	0.0906726	3.76604
17257	Callogorgia delta	MC751	2017	S14_4	S14	powersoil	liqN2	2	439	-89.798	28.194	10.7118	0.291736	30.713	15.67	0.444045	0.195855	481.087	211.922	35.3682	0.042207	0.0525922	0.00654189	0.00210353	0.000571404	0.536857	0.0906726	3.76604
17275	Callogorgia delta	GC249	2017			powersoil	liqN2	2	790	-90.514	27.724	7.45095	0.130697	35.8662	18.4978	0.201842	0.0542415	309.952	74.979	35.0233	0.0174548	0.0592294	0.00855046	0.00145191	0.000244274	0.450894	0.0427954	3.9097
17279	Callogorgia delta	GC249	2017			powersoil	liqN2	2	789	-90.514	27.724	7.45095	0.130697	35.8662	18.4978	0.201842	0.0542415	309.952	74.979	35.0233	0.0174548	0.0592294	0.00855046	0.00145191	0.000244274	0.450894	0.0427954	3.9097
17284	Callogorgia delta	GC249	2017			powersoil	liqN2	2	789	-90.514	27.724	7.45095	0.130697	35.8662	18.4978	0.201842	0.0542415	309.952	74.979	35.0233	0.0174548	0.0592294	0.00855046	0.00145191	0.000244274	0.450894	0.0427954	3.9097
17288	Callogorgia delta	GC249	2017			powersoil	liqN2	2	789	-90.514	27.724	7.45095	0.130697	35.8662	18.4978	0.201842	0.0542415	309.952	74.979	35.0233	0.0174548	0.0592294	0.00855046	0.00145191	0.000244274	0.450894	0.0427954	3.9097
17292	Callogorgia delta	GC249	2017			powersoil	liqN2	2	789	-90.514	27.724	7.45095	0.130697	35.8662	18.4978	0.201842	0.0542415	309.952	74.979	35.0233	0.0174548	0.0592294	0.00855046	0.00145191	0.000244274	0.450894	0.0427954	3.9097
17296	Callogorgia delta	GC249	2017			powersoil	liqN2	2	789	-90.514	27.724	7.45095	0.130697	35.8662	18.4978	0.201842	0.0542415	309.952	74.979	35.0233	0.0174548	0.0592294	0.00855046	0.00145191	0.000244274	0.450894	0.0427954	3.9097
17301	Callogorgia delta	GC249	2017			powersoil	liqN2	2	790	-90.514	27.724	7.45095	0.130697	35.8662	18.4978	0.201842	0.0542415	309.952	74.979	35.0233	0.0174548	0.0592294	0.00855046	0.00145191	0.000244274	0.450894	0.0427954	3.9097
17305	Callogorgia delta	GC249	2017			powersoil	liqN2	2	789	-90.514	27.724	7.45095	0.130697	35.8662	18.4978	0.201842	0.0542415	309.952	74.979	35.0233	0.0174548	0.0592294	0.00855046	0.00145191	0.000244274	0.450894	0.0427954	3.9097
17330	Swiftia exserta	Alabama Alps	2017			powersoil	liqN2	2	72	-88.338	29.25	20.2271	1.44327	24.9837	14.5221	1.56715	1.09035	951.902	719.785	36.0857	0.130865	0.110455	0.0117426	0.005655	0.00323986	1.0044	0.52908	4.23931
17331	Muricea pendula	Alabama Alps	2017			powersoil	liqN2	2	71	-88.338	29.25	20.2271	1.44327	24.9837	14.5221	1.56715	1.09035	951.902	719.785	36.0857	0.130865	0.110455	0.0117426	0.005655	0.00323986	1.0044	0.52908	4.23931
17332	Swiftia exserta	Alabama Alps	2017			powersoil	liqN2	2	71	-88.338	29.25	20.2271	1.44327	24.9837	14.5221	1.56715	1.09035	951.902	719.785	36.0857	0.130865	0.110455	0.0117426	0.005655	0.00323986	1.0044	0.52908	4.23931
17333	Swiftia exserta	Alabama Alps	2017			powersoil	liqN2	2	71	-88.338	29.25	20.2271	1.44327	24.9837	14.5221	1.56715	1.09035	951.902	719.785	36.0857	0.130865	0.110455	0.0117426	0.005655	0.00323986	1.0044	0.52908	4.23931
17335	Swiftia exserta	Alabama Alps	2017			powersoil	liqN2	2	72	-88.338	29.25	20.2271	1.44327	24.9837	14.5221	1.56715	1.09035	951.902	719.785	36.0857	0.130865	0.110455	0.0117426	0.005655	0.00323986	1.0044	0.52908	4.23931
17336	Swiftia exserta	Alabama Alps	2017			powersoil	liqN2	2	73	-88.34	29.255	20.2271	1.44327	24.9837	14.5221	1.56715	1.09035	951.902	719.785	36.0857	0.130865	0.110455	0.0117426	0.005655	0.00323986	1.0044	0.52908	4.25775
17337	Swiftia exserta	Alabama Alps	2017			powersoil	liqN2	2	73	-88.34	29.255	20.2271	1.44327	24.9837	14.5221	1.56715	1.09035	951.902	719.785	36.0857	0.130865	0.110455	0.0117426	0.005655	0.00323986	1.0044	0.52908	4.25775
17340	Swiftia exserta	Alabama Alps	2017			powersoil	liqN2	2	79	-88.339	29.254	20.2271	1.44327	24.9837	14.5221	1.56715	1.09035	951.902	719.785	36.0857	0.130865	0.110455	0.0117426	0.005655	0.00323986	1.0044	0.52908	4.27075
17346	Muricea pendula	Alabama Alps	2017	10101	10101	powersoil	liqN2	2	75	-88.339	29.253	20.2271	1.44327	24.9837	14.5221	1.56715	1.09035	951.902	719.785	36.0857	0.130865	0.110455	0.0117426	0.005655	0.00323986	1.0044	0.52908	4.25236
17347	Muricea pendula	Alabama Alps	2017	10102	10102	powersoil	liqN2	2	75	-88.339	29.252	20.2271	1.44327	24.9837	14.5221	1.56715	1.09035	951.902	719.785	36.0857	0.130865	0.110455	0.0117426	0.005655	0.00323986	1.0044	0.52908	4.25236
17348	Muricea pendula	Alabama Alps	2017	10103	10103	powersoil	liqN2	2	75	-88.339	29.253	20.2271	1.44327	24.9837	14.5221	1.56715	1.09035	951.902	719.785	36.0857	0.130865	0.110455	0.0117426	0.005655	0.00323986	1.0044	0.52908	4.25236
17354	Muricea pendula	Alabama Alps	2017			powersoil	liqN2	2	78	-88.338	29.253	20.2271	1.44327	24.9837	14.5221	1.56715	1.09035	951.902	719.785	36.0857	0.130865	0.110455	0.0117426	0.005655	0.00323986	1.0044	0.52908	4.25236
17358	Muricea pendula	Alabama Alps	2017	10113	10113	powersoil	liqN2	2	76	-88.338	29.252	20.2271	1.44327	24.9837	14.5221	1.56715	1.09035	951.902	719.785	36.0857	0.130865	0.110455	0.0117426	0.005655	0.00323986	1.0044	0.52908	4.25236
17380	Paramuricea biscaya	DC673	2017	10139	10139	powersoil	liqN2	2	2206	-87.302	28.313	4.39127	0.0413153	36.3207	19.5916	0.219204	0.0710087	326.511	90.8429	35.081	0.00574631	0.016758	0.00572432	0.00148468	0.000318681	0.454443	0.0429478	4.20827
17381	Paramuricea biscaya	DC673	2017	10144	10144	powersoil	liqN2	2	2222	-87.302	28.312	4.39127	0.0413153	36.3207	19.5916	0.219204	0.0710087	326.511	90.8429	35.081	0.00574631	0.016758	0.00572432	0.00148468	0.000318681	0.454443	0.0429478	4.20803
17382	Paramuricea biscaya	DC673	2017	10151	10151	powersoil	liqN2	2	2224	-87.301	28.312	4.39127	0.0413153	36.3207	19.5916	0.219204	0.0710087	326.511	90.8429	35.081	0.00574631	0.016758	0.00572432	0.00148468	0.000318681	0.454443	0.0429478	4.20803
17383	Paramuricea biscaya	DC673	2017	10153	10153	powersoil	liqN2	2	2224	-87.301	28.312	4.39127	0.0413153	36.3207	19.5916	0.219204	0.0710087	326.511	90.8429	35.081	0.00574631	0.016758	0.00572432	0.00148468	0.000318681	0.454443	0.0429478	4.20803
17384	Paramuricea biscaya	DC673	2017	10155	10155	powersoil	liqN2	2	2219	-87.301	28.312	4.39127	0.0413153	36.3207	19.5916	0.219204	0.0710087	326.511	90.8429	35.081	0.00574631	0.016758	0.00572432	0.00148468	0.000318681	0.454443	0.0429478	4.20803
17385	Paramuricea biscaya	DC673	2017	10159	10159	powersoil	liqN2	2	2217	-87.301	28.312	4.39127	0.0413153	36.3207	19.5916	0.219204	0.0710087	326.511	90.8429	35.081	0.00574631	0.016758	0.00572432	0.00148468	0.000318681	0.454443	0.0429478	4.20803
17396	Swiftia exserta	Roughtongue Reef	2017	10177	10177	powersoil	liqN2	2	68	-87.576	29.44	20.2384	1.63151	27.6955	16.4739	0.682626	0.432694	655.924	428.271	35.9694	0.195983	0.0603441	0.010162	0.0026222	0.00117188	0.579773	0.168315	4.56229
17397	Muricea pendula	Roughtongue Reef	2017	10179	10179	powersoil	liqN2	2	68	-87.576	29.44	20.2384	1.63151	27.6955	16.4739	0.682626	0.432694	655.924	428.271	35.9694	0.195983	0.0603441	0.010162	0.0026222	0.00117188	0.579773	0.168315	4.56229
17398	Muricea pendula	Roughtongue Reef	2017	10180	10180	powersoil	liqN2	2	69	-87.576	29.44	20.2384	1.63151	27.6955	16.4739	0.682626	0.432694	655.924	428.271	35.9694	0.195983	0.0603441	0.010162	0.0026222	0.00117188	0.579773	0.168315	4.56229
17399	Muricea pendula	Roughtongue Reef	2017	10181	10181	powersoil	liqN2	2	68	-87.576	29.44	20.2384	1.63151	27.6955	16.4739	0.682626	0.432694	655.924	428.271	35.9694	0.195983	0.0603441	0.010162	0.0026222	0.00117188	0.579773	0.168315	4.56229
17400	Muricea pendula	Roughtongue Reef	2017	10182	10182	powersoil	liqN2	2	68	-87.576	29.44	20.2384	1.63151	27.6955	16.4739	0.682626	0.432694	655.924	428.271	35.9694	0.195983	0.0603441	0.010162	0.0026222	0.00117188	0.579773	0.168315	4.56229
17401	Muricea pendula	Roughtongue Reef	2017	10183	10183	powersoil	liqN2	2	68	-87.576	29.44	20.2384	1.63151	27.6955	16.4739	0.682626	0.432694	655.924	428.271	35.9694	0.195983	0.0603441	0.010162	0.0026222	0.00117188	0.579773	0.168315	4.56229
17402	Swiftia exserta	Roughtongue Reef	2017	10186	10186	powersoil	liqN2	2	68	-87.576	29.44	20.2384	1.63151	27.6955	16.4739	0.682626	0.432694	655.924	428.271	35.9694	0.195983	0.0603441	0.010162	0.0026222	0.00117188	0.579773	0.168315	4.56229
17403	Muricea pendula	Roughtongue Reef	2017	10189	10189	powersoil	liqN2	2	68	-87.576	29.44	20.2384	1.63151	27.6955	16.4739	0.682626	0.432694	655.924	428.271	35.9694	0.195983	0.0603441	0.010162	0.0026222	0.00117188	0.579773	0.168315	4.56229
17406	Swiftia exserta	Roughtongue Reef	2017	10194	10194	powersoil	liqN2	2	68	-87.576	29.44	20.2384	1.63151	27.6955	16.4739	0.682626	0.432694	655.924	428.271	35.9694	0.195983	0.0603441	0.010162	0.0026222	0.00117188	0.579773	0.168315	4.56229
17408	Swiftia exserta	Roughtongue Reef	2017	10197	10197	powersoil	liqN2	2	67	-87.575	29.44	20.2384	1.63151	27.6955	16.4739	0.682626	0.432694	655.924	428.271	35.9694	0.195983	0.0603441	0.010162	0.0026222	0.00117188	0.579773	0.168315	4.56229
17410	Swiftia exserta	Roughtongue Reef	2017	10205	10205	powersoil	liqN2	2	66	-87.575	29.439	20.2384	1.63151	27.6955	16.4739	0.682626	0.432694	655.924	428.271	35.9694	0.195983	0.0603441	0.010162	0.0026222	0.00117188	0.579773	0.168315	4.56229
17411	Swiftia exserta	Roughtongue Reef	2017	10207	10207	powersoil	liqN2	2	65	-87.575	29.439	20.2384	1.63151	27.6955	16.4739	0.682626	0.432694	655.924	428.271	35.9694	0.195983	0.0603441	0.010162	0.0026222	0.00117188	0.579773	0.168315	4.56229
17429	Callogorgia delta	GC249	2017	10234	10234	powersoil	liqN2	2	794	-90.514	27.724	7.45095	0.130697	35.8662	18.4978	0.201842	0.0542415	309.952	74.979	35.0233	0.0174548	0.0592294	0.00855046	0.00145191	0.000244274	0.450894	0.0427954	3.9097
17433	Callogorgia delta	GC249	2017	10236	10236	powersoil	liqN2	2	794	-90.514	27.724	7.45095	0.130697	35.8662	18.4978	0.201842	0.0542415	309.952	74.979	35.0233	0.0174548	0.0592294	0.00855046	0.00145191	0.000244274	0.450894	0.0427954	3.9097
17436	Callogorgia delta	GC249	2017	10238	10238	powersoil	liqN2	2	793	-90.514	27.724	7.45095	0.130697	35.8662	18.4978	0.201842	0.0542415	309.952	74.979	35.0233	0.0174548	0.0592294	0.00855046	0.00145191	0.000244274	0.450894	0.0427954	3.9097
17440	Callogorgia delta	GC249	2017	10241	10241	powersoil	liqN2	2	795	-90.514	27.724	7.45095	0.130697	35.8662	18.4978	0.201842	0.0542415	309.952	74.979	35.0233	0.0174548	0.0592294	0.00855046	0.00145191	0.000244274	0.450894	0.0427954	3.9097
17442	Callogorgia delta	GC249	2017	10242	10242	powersoil	liqN2	2	795	-90.514	27.724	7.45095	0.130697	35.8662	18.4978	0.201842	0.0542415	309.952	74.979	35.0233	0.0174548	0.0592294	0.00855046	0.00145191	0.000244274	0.450894	0.0427954	3.9097
17443	Callogorgia delta	GC249	2017	10244	10244	powersoil	liqN2	2	795	-90.514	27.724	7.45095	0.130697	35.8662	18.4978	0.201842	0.0542415	309.952	74.979	35.0233	0.0174548	0.0592294	0.00855046	0.00145191	0.000244274	0.450894	0.0427954	3.9097
17449	Paramuricea biscaya	KC405	2017	10272	10272	powersoil	liqN2	2	1688	-93.483	26.571	4.25194	0.0178712	36.1672	17.0867	0.150814	0.0548345	269.894	30.4575	35.0433	0.00242332	0.0566001	0.0109314	0.00127122	0.000128624	0.430695	0.026588	3.86605
17450	Paramuricea biscaya	KC405	2017	10279	10279	powersoil	liqN2	2	1656	-93.483	26.571	4.25194	0.0178712	36.1672	17.0867	0.150814	0.0548345	269.894	30.4575	35.0433	0.00242332	0.0566001	0.0109314	0.00127122	0.000128624	0.430695	0.026588	3.86605
17451	Paramuricea biscaya	KC405	2017	10275	10275	powersoil	liqN2	2	1678	-93.483	26.571	4.25194	0.0178712	36.1672	17.0867	0.150814	0.0548345	269.894	30.4575	35.0433	0.00242332	0.0566001	0.0109314	0.00127122	0.000128624	0.430695	0.026588	3.86605
17452	Paramuricea biscaya	KC405	2017	10280	10280	powersoil	liqN2	2	1658	-93.483	26.571	4.25194	0.0178712	36.1672	17.0867	0.150814	0.0548345	269.894	30.4575	35.0433	0.00242332	0.0566001	0.0109314	0.00127122	0.000128624	0.430695	0.026588	3.86605
17453	Paramuricea biscaya	KC405	2017	10281	10281	powersoil	liqN2	2	1658	-93.483	26.571	4.25194	0.0178712	36.1672	17.0867	0.150814	0.0548345	269.894	30.4575	35.0433	0.00242332	0.0566001	0.0109314	0.00127122	0.000128624	0.430695	0.026588	3.86605
17454	Paramuricea biscaya	KC405	2017	10287	10287	powersoil	liqN2	2	1664	-93.482	26.572	4.25194	0.0178712	36.1672	17.0867	0.150814	0.0548345	269.894	30.4575	35.0433	0.00242332	0.0566001	0.0109314	0.00127122	0.000128624	0.430695	0.026588	3.8593
17484	Callogorgia delta	GC234	2017	10354	10354	powersoil	liqN2	2	511	-91.122	27.746	12.8469	0.404958	35.3695	18.827	0.188303	0.0531744	300.187	54.0272	35.6705	0.0532729	0.0811978	0.0110026	0.00140649	0.000199799	0.440044	0.0310906	3.63218
17488	Callogorgia delta	GC234	2017	10355	10355	powersoil	liqN2	2	510	-91.224	27.746	12.7109	0.454121	35.3904	18.9298	0.182381	0.0503438	294.921	48.7058	35.6552	0.0592775	0.0623623	0.00731626	0.00138304	0.00017674	0.442164	0.0304661	3.60141
17490	Callogorgia delta	GC234	2017	10356	10356	powersoil	liqN2	2	510	-91.224	27.746	12.7109	0.454121	35.3904	18.9298	0.182381	0.0503438	294.921	48.7058	35.6552	0.0592775	0.0623623	0.00731626	0.00138304	0.00017674	0.442164	0.0304661	3.60141
17492	Callogorgia delta	GC234	2017	10357	10357	powersoil	liqN2	2	510	-91.224	27.746	12.7109	0.454121	35.3904	18.9298	0.182381	0.0503438	294.921	48.7058	35.6552	0.0592775	0.0623623	0.00731626	0.00138304	0.00017674	0.442164	0.0304661	3.60141
17494	Callogorgia delta	GC234	2017	10358	10358	powersoil	liqN2	2	510	-91.224	27.746	12.7109	0.454121	35.3904	18.9298	0.182381	0.0503438	294.921	48.7058	35.6552	0.0592775	0.0623623	0.00731626	0.00138304	0.00017674	0.442164	0.0304661	3.60141
17498	Callogorgia delta	GC234	2017	10361	10361	powersoil	liqN2	2	511	-91.224	27.747	12.7109	0.454121	35.3904	18.9298	0.182381	0.0503438	294.921	48.7058	35.6552	0.0592775	0.0623623	0.00731626	0.00138304	0.00017674	0.442164	0.0304661	3.60141
17667	Swiftia exserta	Geyer Bank	2017	10531	10531	powersoil	EtOH	2	97	-93.058	27.849	18.0686	0.725059	33.0242	17.3161	0.193146	0.0573106	316.721	72.8089	36.2999	0.0459188	0.0626876	0.00619751	0.00143206	0.000178287	0.44365	0.0248729	4.67343
17668	Swiftia exserta	Geyer Bank	2017	10533	10533	powersoil	EtOH	2	97	-93.058	27.849	18.0686	0.725059	33.0242	17.3161	0.193146	0.0573106	316.721	72.8089	36.2999	0.0459188	0.0626876	0.00619751	0.00143206	0.000178287	0.44365	0.0248729	4.67343
17669	Swiftia exserta	Geyer Bank	2017	10534	10534	powersoil	EtOH	2	96	-93.058	27.849	18.0686	0.725059	33.0242	17.3161	0.193146	0.0573106	316.721	72.8089	36.2999	0.0459188	0.0626876	0.00619751	0.00143206	0.000178287	0.44365	0.0248729	4.67343
17670	Swiftia exserta	Geyer Bank	2017	10535	10535	powersoil	EtOH	2	95	-93.058	27.849	18.0686	0.725059	33.0242	17.3161	0.193146	0.0573106	316.721	72.8089	36.2999	0.0459188	0.0626876	0.00619751	0.00143206	0.000178287	0.44365	0.0248729	4.67343
17671	Swiftia exserta	Geyer Bank	2017	10536	10536	powersoil	EtOH	2	95	-93.058	27.849	18.0686	0.725059	33.0242	17.3161	0.193146	0.0573106	316.721	72.8089	36.2999	0.0459188	0.0626876	0.00619751	0.00143206	0.000178287	0.44365	0.0248729	4.67343
17672	Swiftia exserta	Geyer Bank	2017	10537	10537	powersoil	EtOH	2	95	-93.058	27.849	18.0686	0.725059	33.0242	17.3161	0.193146	0.0573106	316.721	72.8089	36.2999	0.0459188	0.0626876	0.00619751	0.00143206	0.000178287	0.44365	0.0248729	4.67343
17752	Muricea pendula	Diaphus Bank	2017	10620	10620	powersoil	EtOH	2	98	-90.7	28.086	20.0646	1.31235	29.4415	16.1166	0.324597	0.0913772	422.355	182.835	36.1946	0.148281	0.106665	0.0111423	0.001826	0.000404744	0.494536	0.0404742	4.26155
17753	Muricea pendula	Diaphus Bank	2017	10626	10626	powersoil	EtOH	2	96	-90.7	28.086	20.0646	1.31235	29.4415	16.1166	0.324597	0.0913772	422.355	182.835	36.1946	0.148281	0.106665	0.0111423	0.001826	0.000404744	0.494536	0.0404742	4.26155
17754	Muricea pendula	Diaphus Bank	2017	10632	10632	powersoil	EtOH	2	97	-90.698	28.086	20.0646	1.31235	29.4415	16.1166	0.324597	0.0913772	422.355	182.835	36.1946	0.148281	0.106665	0.0111423	0.001826	0.000404744	0.494536	0.0404742	4.26402
17755	Muricea pendula	Diaphus Bank	2017	10633	10633	powersoil	EtOH	2	97	-90.698	28.086	20.0646	1.31235	29.4415	16.1166	0.324597	0.0913772	422.355	182.835	36.1946	0.148281	0.106665	0.0111423	0.001826	0.000404744	0.494536	0.0404742	4.26402
17756	Muricea pendula	Diaphus Bank	2017	10634	10634	powersoil	EtOH	2	97	-90.7	28.086	20.0646	1.31235	29.4415	16.1166	0.324597	0.0913772	422.355	182.835	36.1946	0.148281	0.106665	0.0111423	0.001826	0.000404744	0.494536	0.0404742	4.26155
17758	Muricea pendula	Diaphus Bank	2017	10637	10637	powersoil	EtOH	2	98	-90.7	28.087	20.0646	1.31235	29.4415	16.1166	0.324597	0.0913772	422.355	182.835	36.1946	0.148281	0.106665	0.0111423	0.001826	0.000404744	0.494536	0.0404742	4.26155
17856	Swiftia exserta	Alderdice Bank	2017	10501	10501	powersoil	liqN2	2	81	-91.984	28.075	20.7951	1.28487	33.1452	19.9294	0.233922	0.0781024	354.811	104.058	36.2319	0.193737	0.0707305	0.00873638	0.00181292	0.000460834	0.493033	0.0551271	4.14149
17857	Swiftia exserta	Alderdice Bank	2017	10502	10502	powersoil	liqN2	2	60	-91.984	28.075	20.7951	1.28487	33.1452	19.9294	0.233922	0.0781024	354.811	104.058	36.2319	0.193737	0.0707305	0.00873638	0.00181292	0.000460834	0.493033	0.0551271	4.14149
17858	Swiftia exserta	Alderdice Bank	2017	10503	10503	powersoil	liqN2	2	60	-91.984	28.075	20.7951	1.28487	33.1452	19.9294	0.233922	0.0781024	354.811	104.058	36.2319	0.193737	0.0707305	0.00873638	0.00181292	0.000460834	0.493033	0.0551271	4.14149
17859	Swiftia exserta	Alderdice Bank	2017	10504	10504	powersoil	liqN2	2	60	-91.984	28.075	20.7951	1.28487	33.1452	19.9294	0.233922	0.0781024	354.811	104.058	36.2319	0.193737	0.0707305	0.00873638	0.00181292	0.000460834	0.493033	0.0551271	4.14149
17860	Swiftia exserta	Alderdice Bank	2017	10505	10505	powersoil	liqN2	2	60	-91.984	28.075	20.7951	1.28487	33.1452	19.9294	0.233922	0.0781024	354.811	104.058	36.2319	0.193737	0.0707305	0.00873638	0.00181292	0.000460834	0.493033	0.0551271	4.14149
17861	Swiftia exserta	Alderdice Bank	2017	10507	10507	powersoil	liqN2	2	80	-91.984	28.075	20.7951	1.28487	33.1452	19.9294	0.233922	0.0781024	354.811	104.058	36.2319	0.193737	0.0707305	0.00873638	0.00181292	0.000460834	0.493033	0.0551271	4.14149
17875	Muricea pendula	McGrail Bank	2017	10566	10566	powersoil	EtOH	2	90	-92.579	27.957	19.2451	0.927799	32.8385	18.4382	0.200254	0.0597849	321.19	91.7019	36.3411	0.0823773	0.0686693	0.00712069	0.00148499	0.000231791	0.45038	0.0251111	4.56007
17876	Muricea pendula	McGrail Bank	2017	10567	10567	powersoil	EtOH	2	90	-92.579	27.957	19.2451	0.927799	32.8385	18.4382	0.200254	0.0597849	321.19	91.7019	36.3411	0.0823773	0.0686693	0.00712069	0.00148499	0.000231791	0.45038	0.0251111	4.56007
17877	Muricea pendula	McGrail Bank	2017	10568	10568	powersoil	EtOH	2	90	-92.579	27.957	19.2451	0.927799	32.8385	18.4382	0.200254	0.0597849	321.19	91.7019	36.3411	0.0823773	0.0686693	0.00712069	0.00148499	0.000231791	0.45038	0.0251111	4.56007
17878	Muricea pendula	McGrail Bank	2017	10569	10569	powersoil	EtOH	2	90	-92.579	27.957	19.2451	0.927799	32.8385	18.4382	0.200254	0.0597849	321.19	91.7019	36.3411	0.0823773	0.0686693	0.00712069	0.00148499	0.000231791	0.45038	0.0251111	4.56007
17879	Muricea pendula	McGrail Bank	2017	10570	10570	powersoil	EtOH	2	90	-92.579	27.957	19.2451	0.927799	32.8385	18.4382	0.200254	0.0597849	321.19	91.7019	36.3411	0.0823773	0.0686693	0.00712069	0.00148499	0.000231791	0.45038	0.0251111	4.56007
17880	Muricea pendula	McGrail Bank	2017	10571	10571	powersoil	EtOH	2	90	-92.579	27.957	19.2451	0.927799	32.8385	18.4382	0.200254	0.0597849	321.19	91.7019	36.3411	0.0823773	0.0686693	0.00712069	0.00148499	0.000231791	0.45038	0.0251111	4.56007
17901	Callogorgia delta	GC234	2017	10362	10362	powersoil	liqN2	2	511	-91.224	27.747	12.7109	0.454121	35.3904	18.9298	0.182381	0.0503438	294.921	48.7058	35.6552	0.0592775	0.0623623	0.00731626	0.00138304	0.00017674	0.442164	0.0304661	3.60141
17903	Callogorgia delta	GC234	2017	10363	10363	powersoil	liqN2	2	510	-91.224	27.747	12.7109	0.454121	35.3904	18.9298	0.182381	0.0503438	294.921	48.7058	35.6552	0.0592775	0.0623623	0.00731626	0.00138304	0.00017674	0.442164	0.0304661	3.60141
17906	Callogorgia delta	GC234	2017	10364	10364	powersoil	liqN2	2	510	-91.224	27.747	12.7109	0.454121	35.3904	18.9298	0.182381	0.0503438	294.921	48.7058	35.6552	0.0592775	0.0623623	0.00731626	0.00138304	0.00017674	0.442164	0.0304661	3.60141
17909	Callogorgia delta	GC234	2017	10365	10365	powersoil	liqN2	2	510	-91.224	27.747	12.7109	0.454121	35.3904	18.9298	0.182381	0.0503438	294.921	48.7058	35.6552	0.0592775	0.0623623	0.00731626	0.00138304	0.00017674	0.442164	0.0304661	3.60141
17916	Callogorgia delta	GC234	2017	10368	10368	powersoil	liqN2	2	510	-91.224	27.747	12.7109	0.454121	35.3904	18.9298	0.182381	0.0503438	294.921	48.7058	35.6552	0.0592775	0.0623623	0.00731626	0.00138304	0.00017674	0.442164	0.0304661	3.60141
17925	Callogorgia delta	GC290	2017	10387	10387	powersoil	liqN2	2	852	-90.646	27.689	6.03048	0.119243	36.0302	18.6421	0.185444	0.0460201	301.695	67.7433	35.0727	0.0209587	0.0172876	0.00239792	0.00139781	0.000195993	0.446368	0.0302726	3.91981
17927	Callogorgia delta	GC290	2017	10388	10388	powersoil	liqN2	2	852	-90.646	27.689	6.03048	0.119243	36.0302	18.6421	0.185444	0.0460201	301.695	67.7433	35.0727	0.0209587	0.0172876	0.00239792	0.00139781	0.000195993	0.446368	0.0302726	3.91981
17930	Callogorgia delta	GC290	2017	10390	10390	powersoil	liqN2	2	852	-90.646	27.689	6.03048	0.119243	36.0302	18.6421	0.185444	0.0460201	301.695	67.7433	35.0727	0.0209587	0.0172876	0.00239792	0.00139781	0.000195993	0.446368	0.0302726	3.91981
17932	Callogorgia delta	GC290	2017	10391	10391	powersoil	liqN2	2	852	-90.646	27.689	6.03048	0.119243	36.0302	18.6421	0.185444	0.0460201	301.695	67.7433	35.0727	0.0209587	0.0172876	0.00239792	0.00139781	0.000195993	0.446368	0.0302726	3.91981
17935	Callogorgia delta	GC290	2017	10393	10393	powersoil	liqN2	2	852	-90.646	27.689	6.03048	0.119243	36.0302	18.6421	0.185444	0.0460201	301.695	67.7433	35.0727	0.0209587	0.0172876	0.00239792	0.00139781	0.000195993	0.446368	0.0302726	3.91981
17940	Callogorgia delta	GC290	2017	10397	10397	powersoil	liqN2	2	852	-90.646	27.689	6.03048	0.119243	36.0302	18.6421	0.185444	0.0460201	301.695	67.7433	35.0727	0.0209587	0.0172876	0.00239792	0.00139781	0.000195993	0.446368	0.0302726	3.91981
17943	Callogorgia delta	GC290	2017	10398	10398	powersoil	liqN2	2	852	-90.646	27.689	6.03048	0.119243	36.0302	18.6421	0.185444	0.0460201	301.695	67.7433	35.0727	0.0209587	0.0172876	0.00239792	0.00139781	0.000195993	0.446368	0.0302726	3.91981
17944	Callogorgia delta	GC290	2017	10400	10400	powersoil	liqN2	2	852	-90.646	27.691	6.03048	0.119243	36.0302	18.6421	0.185444	0.0460201	301.695	67.7433	35.0727	0.0209587	0.0172876	0.00239792	0.00139781	0.000195993	0.446368	0.0302726	3.91117
17946	Callogorgia delta	GC290	2017	10401	10401	powersoil	liqN2	2	852	-90.646	27.689	6.03048	0.119243	36.0302	18.6421	0.185444	0.0460201	301.695	67.7433	35.0727	0.0209587	0.0172876	0.00239792	0.00139781	0.000195993	0.446368	0.0302726	3.91981
17949	Callogorgia delta	GC290	2017	10403	10403	powersoil	liqN2	2	852	-90.646	27.689	6.03048	0.119243	36.0302	18.6421	0.185444	0.0460201	301.695	67.7433	35.0727	0.0209587	0.0172876	0.00239792	0.00139781	0.000195993	0.446368	0.0302726	3.91981
17977	Muricea pendula	Parker Bank	2017	10433	10433	powersoil	liqN2	2	97	-92.065	27.831	17.1409	0.641652	33.3142	17.3361	0.187244	0.0568066	303.5	61.3554	36.1632	0.0614369	0.0867684	0.01073	0.00140588	0.000142944	0.445729	0.0258839	4.11016
17979	Muricea pendula	Parker Bank	2017	10435	10435	powersoil	liqN2	2	96	-92.065	27.97	19.8384	0.89936	32.885	19.0058	0.211557	0.0660832	330.384	84.5726	36.3553	0.0977543	0.0892077	0.0115156	0.00156604	0.000227246	0.456769	0.0280546	4.56837
17981	Muricea pendula	Parker Bank	2017	10437	10437	powersoil	liqN2	2	96	-92.065	29.306	22.5881	6.15085	3.32018	0	6.51609	2.05935	2290.8	1068.92	15.9557	2.32734	0.115979	0.0139662	0.0463305	0.00234095	14.1614	2.92779	4.823
17982	Muricea pendula	Parker Bank	2017	10438	10438	powersoil	liqN2	2	96	-92.065	27.931	18.8356	0.790731	32.4456	17.8661	0.205442	0.0628844	324.109	78.1576	36.3336	0.073442	0.0547938	0.00673677	0.00152416	0.000185403	0.453496	0.0297268	4.48579
17984	Muricea pendula	Parker Bank	2017	10441	10441	powersoil	liqN2	2	96	-92.065	27.931	18.8356	0.790731	32.4456	17.8661	0.205442	0.0628844	324.109	78.1576	36.3336	0.073442	0.0547938	0.00673677	0.00152416	0.000185403	0.453496	0.0297268	4.48579
17985	Muricea pendula	Parker Bank	2017	10442	10442	powersoil	liqN2	2	96	-92.065	27.931	18.8356	0.790731	32.4456	17.8661	0.205442	0.0628844	324.109	78.1576	36.3336	0.073442	0.0547938	0.00673677	0.00152416	0.000185403	0.453496	0.0297268	4.48579
166641	Callogorgia delta	MC885	2016	S3-15a	S3	powersoil	liqN2	1	625	-89.715	28.065	6.74723	0.130867	33.7178	17.8334	0.289406	0.0776981	395.596	141.005	34.9796	0.0188748	0.0334266	0.00321457	0.00173083	0.000293171	0.475775	0.0476385	3.75439
166642	Callogorgia delta	MC885	2016	S3-15b	S3	powersoil	liqN2	1	625	-89.715	28.065	6.74723	0.130867	33.7178	17.8334	0.289406	0.0776981	395.596	141.005	34.9796	0.0188748	0.0334266	0.00321457	0.00173083	0.000293171	0.475775	0.0476385	3.75439

## Sheet: ASV table
	15110	15111	15112	15113	15114	15115	15116	15117	15118	15119	15120	15121	15146	15147	15148	15149	15150	15153	15154	15155	15159	15163	15164	15185	15188	15190	15194	15203	16018	16019	16021	16024	16028	16037	16040	16048	16049	16051	16067	16076	16087	16212	16229	16233	16239	16513	16518	16520	16578
a6118daf1837fa9b63022f18d75b44e0	0	0	0	0	0	0	0	0	0	0	0	0	0	0	0	0	0	0	0	0	0	0	0	0	0	0	0	0	0	0	0	0	0	0	0	0	0	0	0	0	0	0	0	0	0	0	0	0	0
06a341eed9c2794ec8fd898f2a2caba8	0	0	0	0	0	0	0	0	0	0	0	0	0	0	0	0	0	0	0	0	0	0	0	0	0	0	0	0	0	0	0	0	0	0	0	0	0	0	0	0	0	0	0	0	0	0	0	0	0
145cac37502b46d7b0c7022c3c57d37e	0	0	0	0	0	0	0	0	0	0	0	0	0	0	0	0	0	0	0	0	0	0	0	0	0	0	0	0	0	0	0	2	0	0	0	0	0	0	0	0	0	0	0	0	0	0	0	0	0
b04c14f8aeeabfc72b98887f7a30a88b	0	0	0	0	0	5	0	0	0	0	0	0	0	0	0	0	0	0	0	0	0	0	0	0	0	0	0	0	0	0	0	0	0	0	0	0	0	0	0	0	0	0	0	0	0	2	0	0	0
6c79395bf72468cac99373f87a81c8f8	0	0	0	0	0	0	0	0	0	0	0	0	0	0	0	0	0	0	0	0	0	0	0	0	0	0	0	0	0	0	0	0	0	0	0	0	0	0	0	0	0	0	0	0	0	0	0	0	0
17350fbd5fb646833b64f752765543dd	0	0	0	0	0	0	0	0	0	0	0	0	0	0	0	0	0	0	0	0	0	0	0	0	0	0	0	0	0	0	0	0	0	0	0	0	0	0	0	0	0	0	0	0	0	0	0	0	0
bc599371f53c17762c905f7d3b5dd8d9	0	0	0	0	0	0	0	0	0	0	0	0	0	0	0	0	0	0	0	0	0	0	0	0	0	0	0	0	0	0	0	0	0	0	0	0	0	0	0	0	0	0	0	0	0	0	0	0	0
db5a7c9100927f74c5fd9d8cf8840e3c	0	0	0	0	0	0	0	0	0	0	0	0	0	0	0	0	0	0	0	0	0	0	0	0	0	0	0	0	0	0	0	0	0	0	0	0	0	0	0	0	0	0	0	0	0	0	0	0	0
858214f29cb7d4bd352ed1c907777657	0	0	0	0	0	0	0	0	0	0	0	0	0	0	0	0	0	0	0	0	0	0	0	0	0	0	0	0	0	0	0	0	0	0	0	0	0	0	0	0	0	0	0	22	0	0	0	0	0
5e042231fe9b8120ce58caf108e9f038	0	0	0	0	0	0	0	0	0	0	0	0	0	0	0	0	0	0	0	0	0	0	0	0	0	0	0	0	0	0	0	0	0	0	0	0	0	0	0	0	0	0	0	0	0	0	0	0	0
77a9a9e08193745af498eeccac15c3f4	0	0	0	0	0	0	0	0	0	0	0	0	0	0	0	0	0	0	0	0	0	0	0	0	0	0	0	0	0	0	0	0	0	0	11	0	0	0	0	0	0	0	25	58	22	0	0	0	0
f7bde5b848b61246cdd77379293606c6	0	0	0	0	0	0	0	0	0	0	0	0	0	0	0	0	0	0	0	0	0	0	0	0	0	0	0	0	0	0	0	0	0	0	0	0	0	0	0	0	0	0	0	0	0	0	0	0	0
7704df1c63ca1ca1f254acd084a3e014	0	0	0	0	0	0	0	0	0	0	0	0	0	0	0	0	0	0	0	0	0	0	0	0	0	0	0	0	0	0	0	0	0	0	0	0	0	0	0	0	0	0	0	0	0	0	0	0	0
cf1b6d5aa090b44ca3039d7be6048039	0	0	0	0	0	0	0	0	0	0	0	0	0	0	0	0	0	0	0	0	0	0	0	0	0	0	0	0	0	0	0	0	0	0	0	0	0	0	0	0	0	0	0	0	0	0	0	0	0
80115b3e6acad38aefd848fa09a226d5	0	0	8	0	0	0	0	0	0	0	0	0	0	0	0	0	0	0	0	0	0	0	0	0	0	0	0	0	0	0	0	0	0	0	0	0	0	0	0	0	0	0	0	0	0	0	0	0	0
76a1c5a5a56e8ffc640927ad31db1bed	0	0	0	0	0	0	0	0	0	0	0	0	0	0	0	0	0	0	0	0	0	0	0	0	0	0	0	0	0	0	0	0	0	0	0	0	0	0	0	0	0	0	0	0	0	0	0	0	0
bb6214b372455f8a54ddf337dbbf6ada	0	0	0	0	0	0	0	0	0	0	0	0	0	0	0	0	0	0	0	0	0	0	0	0	0	0	0	0	0	0	0	0	0	0	0	0	0	0	0	0	0	0	0	0	0	0	0	0	0
53e7f3c023b039967a16daeb0882011d	0	0	0	0	0	0	0	0	0	0	0	0	0	0	0	0	0	0	0	0	0	0	0	0	0	0	0	0	0	0	0	0	0	0	0	0	0	0	0	0	0	0	0	0	0	0	0	0	0
1b4c06bd0bbec5a5c8265095d32b783f	0	0	0	0	0	0	0	0	0	0	0	0	0	0	0	0	0	0	0	0	0	0	0	0	0	0	0	0	0	0	0	0	0	0	0	0	0	0	0	0	0	0	0	0	0	0	0	0	0
156218f4fd460ae838d64161050779ea	0	0	0	0	0	0	0	0	0	0	0	0	0	0	0	0	0	0	0	0	0	0	0	0	0	0	0	0	0	0	0	0	0	0	0	0	0	0	0	0	0	0	0	0	0	0	0	0	0
43f4e9ba0fa4ae12d00bfccf3adc9fa4	0	0	0	0	0	0	0	0	0	0	0	0	0	0	0	0	0	0	0	0	0	0	0	0	0	0	0	0	0	0	0	0	0	0	0	0	0	0	0	0	0	0	0	0	0	0	0	0	0
595912b0b2e90b317f15778056c3cdad	0	0	0	0	0	0	0	0	0	0	0	0	0	0	0	0	0	0	0	0	0	0	0	0	0	0	0	0	0	0	0	0	0	0	0	0	0	0	0	0	0	0	0	0	0	0	0	0	0
4dbc6c7531397ce68247c03a81aadec4	0	0	0	0	0	0	0	0	0	0	0	0	0	0	0	0	0	0	0	0	0	0	0	0	0	0	0	0	0	0	0	0	0	0	0	0	0	0	0	0	0	0	0	0	0	0	0	0	0
eda7ca5815e921a3f3f2fe5a36aa35b0	0	0	0	0	0	0	0	0	0	0	0	0	0	0	0	0	0	0	0	0	0	0	0	0	0	0	0	0	0	0	0	0	0	0	0	0	0	0	0	0	0	0	29	0	0	0	0	0	0
1f7dc8207ee3cb3ceb872acf978f6a5c	0	0	0	0	0	0	0	0	0	0	0	0	0	0	0	0	0	0	0	0	0	0	0	0	0	0	0	0	0	0	0	0	0	0	0	0	0	0	0	0	0	0	0	0	0	0	0	0	0
bcd0d93b0d0407b2e43f4dfa8482f9a9	0	0	0	0	0	39	0	0	0	0	0	0	0	0	0	0	0	0	0	0	0	0	0	0	0	0	0	0	0	0	0	0	0	0	0	0	0	0	0	0	0	0	0	0	0	0	0	2	0
fc899f87b06dae102ee18cfed5b3b0e5	0	0	0	0	0	0	0	0	0	0	0	0	0	0	0	0	0	0	0	0	0	0	0	0	0	0	0	0	0	0	0	0	0	0	0	0	0	0	0	0	0	0	0	0	0	0	0	0	0
6b12a430fe6ab35353b37b7d17c7701c	0	0	0	0	0	0	0	0	0	0	0	0	0	0	0	0	0	0	0	0	0	0	0	0	0	0	0	0	0	0	0	0	0	0	0	0	0	0	0	0	0	0	0	0	0	0	0	0	0
ae90ab510a4fa73d90bf3d586e46136c	0	0	0	0	0	0	0	0	0	0	0	0	0	0	0	0	0	0	0	0	0	0	0	0	0	0	0	0	0	0	0	0	0	0	0	0	0	0	0	0	0	0	0	0	0	0	0	0	0
3ffc39e16675df919fdd5d45c4f65edb	0	0	0	0	0	0	0	0	0	0	0	0	0	0	0	0	0	0	0	0	0	0	0	0	0	0	0	0	0	0	0	0	0	0	0	0	0	0	0	0	0	0	0	0	0	0	0	0	0
ffba5eafdf4afc5b7c91e734305ed2c7	0	0	0	0	0	0	0	0	0	0	0	0	0	0	0	0	0	0	0	0	0	0	0	0	0	0	0	0	0	0	0	0	0	0	0	0	0	0	0	0	0	0	0	0	0	0	0	0	0
a94e02753f70acfb1f2d44c48f77192a	0	0	0	0	0	0	0	0	0	0	0	0	0	0	0	0	0	0	0	0	0	0	0	0	0	0	0	0	0	0	0	0	0	0	0	0	12	0	0	0	0	0	0	0	0	0	0	0	0
8da731897a69229d885fb872f4b2fa83	0	0	0	0	0	0	0	0	0	0	0	0	0	0	0	0	0	0	0	0	0	0	0	0	0	0	0	0	0	0	0	0	0	0	0	0	0	0	0	0	0	0	0	0	0	0	0	0	0
ae5f3bb80bf15b5924c6d5225146f57f	0	0	0	0	0	0	0	0	0	0	0	0	0	0	0	0	0	0	0	0	0	0	0	0	0	0	0	0	0	0	0	0	0	0	0	0	0	0	0	0	0	0	0	0	0	0	0	0	0
c40541079f0aabf97b2590c768bf74a7	0	0	0	0	0	0	0	0	0	0	0	0	0	0	0	0	0	0	0	0	0	0	0	0	0	0	0	0	0	0	0	0	0	0	0	0	0	0	0	0	0	0	0	0	0	0	0	0	0
3f4b8bcc9e12b9e683a728f0506138e1	0	0	0	0	0	0	0	0	0	0	0	0	0	0	0	0	0	0	0	0	0	0	0	0	0	0	0	0	0	0	0	0	0	0	0	0	0	0	0	0	0	0	0	0	0	0	0	0	0
dc4c6bd2c69109d60aeb7f7e343ce43e	0	0	0	0	0	0	0	0	0	0	0	0	0	0	0	0	0	0	0	0	0	0	0	0	0	0	0	0	0	0	0	0	0	0	0	0	0	0	0	0	0	0	0	0	0	0	0	0	0
85b0a263ec6409ecbb1b764408b19953	0	0	0	0	0	0	0	0	0	0	0	0	0	0	0	0	0	0	0	0	0	0	0	0	0	0	0	0	0	0	0	0	0	0	0	0	0	0	0	0	0	0	0	0	0	0	0	0	0
de9656b5e7d9ccac657c2b3971315edc	0	0	0	0	0	0	0	0	0	0	0	0	0	0	0	0	0	0	0	0	0	0	0	0	0	0	0	0	3	0	0	0	0	0	0	0	0	0	0	0	0	0	0	0	0	0	0	0	0
e95a3f3e209acc17e81decbadb65b996	0	0	0	0	0	0	0	0	0	0	0	0	0	0	0	0	0	0	0	0	0	0	0	0	0	0	0	0	0	0	0	0	0	0	0	0	0	0	0	0	0	0	0	0	0	0	0	0	0
6aafb77156e67c97a74a611410394a88	0	0	0	0	0	0	0	0	0	0	0	0	0	0	0	0	0	0	0	0	0	0	0	0	0	0	0	0	0	0	0	0	0	0	0	0	0	0	0	0	0	0	0	0	0	0	0	0	0
decef4a8a076ec8157a04cec9d31469f	0	0	0	0	0	0	0	0	0	0	0	0	0	0	0	0	0	0	0	0	0	0	0	0	0	0	0	0	0	0	0	0	0	0	0	0	0	0	0	0	0	0	0	0	0	0	0	0	0
ca0a0f7fff5dfb86ed929d34e6638ad3	0	0	0	0	0	0	0	0	0	0	0	0	0	0	0	0	0	0	0	0	0	0	0	0	0	0	0	0	0	0	0	0	0	0	0	0	0	0	0	0	0	0	0	0	0	0	0	0	0
c45a227029a1a283cead75c20b2fc0c3	0	0	0	0	0	0	0	0	0	0	0	0	0	0	0	0	0	0	0	0	0	0	0	0	0	0	0	0	0	0	0	0	0	0	0	0	0	0	0	0	0	0	0	0	0	0	0	0	0
40ef0be0e776d6d137dccec099d75728	0	0	0	0	0	0	0	0	0	0	0	0	0	0	0	0	0	0	0	0	0	0	0	0	0	0	0	0	0	0	0	0	0	0	0	0	0	0	0	0	0	0	0	0	0	0	0	0	0
4b43612fd2b405509cf6f7dddd31455c	0	0	0	0	0	0	0	0	0	0	0	0	0	0	0	0	0	0	0	0	0	0	0	0	0	0	0	0	0	0	0	0	0	0	0	0	0	0	0	0	0	0	236	0	0	0	0	0	0
c92d9b4fb15ff119afa21e73f91cbf8b	0	0	0	0	0	0	0	0	0	0	0	0	0	0	0	0	0	0	0	0	0	0	0	0	0	0	0	0	0	0	0	0	0	0	0	0	0	0	0	0	0	0	0	0	0	0	0	0	0
e677ca9de1ebd275171ab2708d51b967	0	0	0	0	0	0	0	0	0	0	0	0	0	0	0	0	0	0	0	0	0	0	0	0	0	0	0	0	0	0	0	0	0	0	0	0	0	0	0	0	0	0	0	0	0	0	0	0	0
761946de492ec26b972dfa252f7dd88b	0	0	0	0	0	0	0	0	0	0	0	0	0	0	0	0	0	0	0	0	0	0	0	0	0	0	0	0	0	0	0	0	0	0	0	0	0	0	0	0	0	0	0	0	0	0	0	0	0
c5871ae8c4a13ddb450beb7829d56afb	0	0	0	0	0	0	0	0	0	0	0	0	0	0	0	0	0	0	0	0	0	0	0	0	0	0	0	0	0	0	0	0	0	0	0	0	0	0	0	0	0	0	0	0	0	0	0	0	0
429491c16e935d9764ce0ce293d8254a	0	0	0	0	0	0	0	0	0	0	0	0	0	0	0	0	0	0	0	0	0	0	0	0	0	0	0	0	0	0	0	0	0	0	0	0	0	0	0	0	0	0	0	0	0	0	0	0	0
9c3407de7640cb8b508e4aad0c038901	0	0	0	0	0	0	0	0	0	0	0	0	0	0	0	0	0	0	0	0	0	0	0	0	0	0	0	0	0	0	0	0	0	0	0	0	0	0	0	0	0	0	0	0	43	0	0	0	0
13f0809946f0d20bf53e77e35091bf1e	0	0	0	0	0	0	0	0	0	0	0	0	0	0	0	0	0	0	0	0	0	0	0	0	0	0	0	0	0	0	0	0	0	0	0	0	0	0	0	0	0	7	0	0	0	0	0	0	0
020e16e3a1f9221eb176b208cabf8e6e	0	0	0	0	0	0	0	0	0	0	0	0	0	0	0	0	0	0	0	0	0	0	0	0	0	0	0	0	0	0	0	0	0	0	0	0	0	0	0	0	0	0	0	0	0	0	0	0	0
b0f61912a3a22574cabd00961b5e0fcb	0	0	0	0	0	0	0	0	0	0	0	0	0	0	0	0	0	5	0	0	0	0	0	0	0	0	0	0	0	0	0	0	0	0	0	0	0	0	0	0	0	0	0	0	0	0	0	0	0
06a424a5191b65e554f6cf4162e524d0	0	0	0	0	0	0	0	0	0	0	1	0	0	0	0	0	0	0	0	0	0	0	0	0	0	0	0	0	0	0	0	0	0	0	0	0	0	0	0	0	0	0	0	0	0	0	0	0	0
45e9393715d9d6e91085f3e56ba706d7	0	0	0	0	0	0	0	0	0	0	0	0	0	0	0	0	0	0	0	0	0	0	0	0	0	0	0	0	0	0	0	0	0	0	0	0	0	0	0	11	0	0	0	0	0	0	0	0	0
202867c7e3085442feb558a31148a352	0	0	0	0	0	0	0	0	0	0	0	0	0	0	0	0	0	0	0	0	0	0	0	0	0	0	0	0	0	0	0	0	0	0	0	0	0	0	0	0	0	0	0	0	0	0	0	0	0
05241abe17b301c998d07c9b246c09b8	0	0	0	0	0	0	0	0	0	0	0	0	0	0	0	0	0	0	0	0	0	0	0	0	0	0	0	0	0	0	0	0	0	0	0	0	10	0	0	0	0	0	0	0	0	0	0	0	0
70c0736973b8ed2dfbd85b042c8cf4b1	0	0	0	0	0	0	0	0	0	0	0	0	0	0	0	0	0	0	0	0	0	0	0	0	0	0	0	0	0	0	0	0	0	0	0	0	0	0	0	0	0	0	0	0	0	0	0	0	0
7e5150bd40029bee1178394615dfddc3	0	0	0	0	0	0	0	0	0	0	0	0	0	0	0	0	0	0	0	0	0	0	0	0	0	0	0	0	0	0	0	0	0	0	0	0	0	0	0	0	0	0	0	0	0	0	0	0	0
fa2df38db750e0e4bf0b2212f1bdb08a	0	0	0	0	0	0	0	0	0	0	0	0	0	0	0	0	0	0	0	0	0	0	0	0	0	0	0	0	0	0	0	0	0	0	0	0	0	0	0	0	0	0	0	0	0	0	0	0	0
e0f95d83dfb611a17c2a4b5c961a8fac	0	0	0	0	0	0	0	0	0	0	0	0	0	0	0	0	0	0	0	0	0	0	0	0	0	0	0	0	0	0	0	0	0	0	0	0	0	0	0	0	0	0	0	0	0	0	0	0	0
67fcc833a0b955532e97a19c5bd657e8	0	0	0	0	0	0	0	0	0	0	0	0	0	0	0	0	0	0	0	0	0	0	0	0	0	0	0	0	0	0	0	1	0	0	0	0	0	0	0	0	0	0	0	0	0	0	0	0	0
31f9ccea91382b76d3a725e0a9a50a86	0	0	0	0	0	0	0	0	0	0	0	0	0	0	0	0	0	0	0	0	0	0	0	0	0	0	0	0	0	0	0	3	0	0	0	0	0	0	0	0	5	0	0	0	0	0	0	0	0
cb8baecaaab13f006adcfce4fee3185b	0	0	0	0	0	0	0	0	0	0	0	0	0	0	0	0	0	0	0	0	0	0	0	0	0	0	0	0	0	0	0	0	0	0	0	0	0	0	0	0	0	0	0	0	0	0	0	0	0
23a6d33088f338fc3842bb40055c0db9	0	0	0	0	0	0	0	0	0	0	0	0	0	0	0	0	0	0	0	0	0	0	0	0	0	0	0	0	0	0	0	0	0	0	0	0	0	0	0	0	0	0	0	0	0	0	0	0	0
0e3ac82be67b74867c2fd2350c1e9cd3	0	0	0	0	0	0	0	0	0	0	0	0	0	0	0	0	0	0	0	0	0	0	0	0	0	0	0	0	0	0	0	0	0	0	0	0	0	0	0	0	0	7	0	0	0	0	0	0	0
329311657b90c46e26267be256ef2691	0	0	0	0	0	0	0	0	0	0	0	0	0	0	0	0	0	0	0	0	0	0	0	0	0	0	0	0	0	0	0	0	0	0	0	0	0	0	0	0	0	0	0	0	0	0	0	0	0
0646632fe946e252fe9902d1b96816b3	0	0	0	0	0	0	0	0	0	0	0	0	0	0	0	0	0	0	0	0	0	0	0	0	0	0	0	0	0	0	0	0	0	0	0	0	0	0	0	0	0	0	0	0	0	0	0	0	0
a1402601db3cba3a8f6c34c3e5873da3	0	0	0	0	0	0	0	0	0	0	0	0	0	0	0	0	0	0	0	0	0	0	0	0	0	0	0	0	0	28	0	0	0	0	0	0	0	0	0	0	0	0	0	0	0	0	0	0	0
303e3329d52414437df6a3af0c944ef5	0	0	0	0	0	0	0	0	0	0	0	0	0	0	0	0	0	16	89	53	71	67	51	60	144	23	24	0	0	0	0	0	0	0	0	0	0	0	0	0	0	0	0	0	0	0	0	0	0
4db7226522168e08f680aa4162c5db32	0	0	0	0	0	0	0	0	0	0	0	0	0	0	0	0	0	0	0	0	0	0	0	0	0	0	0	0	0	0	0	0	0	0	0	0	0	0	0	0	0	0	0	0	0	0	0	0	0
a9c171492c2411461cb870daa82f130b	0	0	0	0	0	0	0	0	0	0	0	0	0	0	0	0	0	0	0	0	0	0	0	0	0	0	0	0	0	0	0	0	0	0	0	0	0	0	0	0	0	0	0	38	0	0	0	0	0
e787e13b90a20a189fc9dbfee7e8c623	0	0	0	0	0	0	0	0	0	0	0	0	0	0	0	0	0	0	0	0	0	0	0	0	0	0	0	0	0	0	0	0	0	0	0	0	0	0	0	0	0	0	0	0	0	0	0	0	0
406f4c199bf9b6c2d51a53f35f1e5234	0	0	0	0	0	0	0	0	0	0	0	0	0	0	0	0	0	0	0	0	0	0	0	0	0	0	0	0	0	0	0	0	0	0	0	0	0	0	0	29	0	0	0	0	0	0	0	0	0
95e906d151545c46bdac511d0c63cfb0	0	0	0	0	0	0	0	0	0	0	0	0	0	0	0	0	0	0	0	0	0	0	0	0	0	0	0	0	0	0	0	0	0	0	0	0	0	0	0	0	0	0	0	0	0	0	0	0	0
29cd72f7d42cab69564165b5f622cecb	0	0	0	0	0	0	0	0	0	0	0	0	0	0	0	0	0	0	0	0	0	0	0	0	0	0	0	0	0	0	0	0	0	0	0	0	0	0	0	0	0	0	0	0	0	0	0	0	0
0c25990961703c2b2b8f3748e1e3cb45	0	0	0	0	0	0	0	0	0	0	0	0	0	0	0	0	0	0	0	0	0	0	0	0	0	0	0	0	0	0	0	0	0	0	0	0	0	0	0	0	0	0	0	0	0	0	0	0	0
b868affdc17ca21f6e3a3519507548eb	0	0	0	0	0	0	0	0	0	0	0	0	0	0	0	0	0	0	0	0	0	0	0	0	0	0	0	0	0	0	0	0	0	0	0	0	0	0	0	0	0	0	0	0	0	0	0	0	0
27f0a3d890e91851184e104ecc5b6323	0	0	0	0	0	0	0	0	0	0	0	0	0	0	0	0	0	0	0	0	0	0	0	0	0	0	0	0	0	0	0	0	0	0	0	0	0	0	0	0	0	0	0	0	0	0	0	0	0
d3788aadb65530077f3f70fb5fcb38ed	0	0	0	0	0	0	0	0	0	0	0	0	0	0	0	0	0	0	0	0	0	0	0	0	0	0	0	0	0	0	0	0	0	0	0	0	0	0	0	71	0	0	0	0	0	0	0	0	0
d3e43b912fe0a4ad8936c4959335965a	0	0	0	0	0	0	0	0	0	0	0	0	0	0	0	0	0	0	0	0	0	0	0	0	0	0	0	0	0	0	0	0	0	0	0	0	0	0	0	0	0	0	0	0	0	0	0	0	0
bd0bf0ce31fe7eaf5062ad1c99f6da2a	0	0	0	0	0	0	0	0	0	0	0	0	0	0	0	0	0	0	0	0	0	0	0	0	0	0	0	0	0	0	0	0	0	0	0	0	0	0	0	0	0	0	0	0	0	0	0	0	0
511cfce4522c2e3be73f634a909f6907	0	0	0	0	0	0	0	0	0	0	0	0	0	0	0	0	0	0	0	0	0	0	0	0	0	0	0	0	0	0	0	0	0	0	0	0	0	0	0	0	0	0	0	0	0	0	0	0	0
d014ef393796468595e57ccea1cc67a6	0	0	0	0	0	0	0	0	0	0	0	0	0	0	0	0	0	0	0	0	0	0	0	0	0	0	0	0	0	0	0	0	0	0	0	0	0	0	0	0	0	0	0	0	0	0	0	0	0
097e9d7ed011b1b46fe444538d9be66d	0	0	0	0	0	0	0	0	0	0	0	0	0	0	0	0	0	0	0	0	0	0	0	0	0	0	0	0	0	0	0	0	0	0	0	0	0	0	0	0	0	0	0	0	0	0	0	0	0
23736707ee4f1c90e7f35b978416f6b6	0	0	0	0	0	0	0	0	0	0	0	0	0	0	0	0	0	0	0	0	0	0	0	0	0	0	0	0	0	0	0	0	0	0	0	0	0	0	0	0	0	0	0	0	0	0	0	0	0
9f9d4304c1b79d31539fbbd7e3fc4a25	0	0	0	0	0	0	0	0	0	0	0	0	0	0	0	0	0	0	0	0	0	0	0	0	0	0	0	0	0	0	0	0	0	0	0	0	0	0	0	0	0	0	0	0	0	0	0	0	0
6747ced6f5f3f8a32d60b9263367e6f9	0	0	0	0	0	0	0	0	0	0	0	0	0	0	0	0	0	0	0	0	0	0	0	0	0	0	0	0	0	0	0	0	0	0	0	0	0	13	0	0	0	0	0	0	0	0	0	0	0
c478a2f1004d124f07575c6a1d6c2811	0	0	0	0	0	0	0	0	0	0	0	0	0	0	0	0	0	0	0	0	0	0	0	0	0	0	0	0	0	0	0	0	0	0	0	0	0	0	0	0	0	0	0	0	0	0	0	0	0
32f8d14f5d95fce5e6cd084bc7ed2989	0	0	0	0	0	0	0	0	0	0	0	0	0	0	0	0	0	0	0	0	0	0	0	0	0	0	0	0	0	0	0	0	0	0	0	0	0	0	0	0	0	0	0	0	0	0	0	0	0
bf028267bda7ee95dd64c399fbbc0771	0	0	0	0	0	0	0	4	0	0	0	0	0	0	0	0	0	0	0	0	0	0	0	0	6	0	0	0	0	0	0	0	0	0	0	0	0	0	0	0	0	0	0	0	0	0	0	0	0
b82dff2fc6c2ae00cc74225a9024490a	0	0	0	0	0	0	0	0	0	0	0	0	0	0	0	0	0	0	0	0	0	0	0	0	0	0	0	0	0	0	0	3	0	0	0	0	0	0	0	0	0	0	0	0	0	0	0	0	0
d5261edf9a9fa3b64f24e79c04659d86	0	0	0	0	0	0	0	0	0	0	0	0	0	0	0	0	0	0	0	0	0	0	0	0	0	0	0	0	0	0	0	0	0	0	0	0	0	0	0	0	0	0	0	0	0	0	0	0	0
faad5055d9a8cb8ce59ab99fae4679e8	0	0	0	0	0	0	0	0	0	0	0	0	0	0	0	0	0	0	0	0	0	0	0	0	0	0	0	0	0	0	0	0	0	0	0	0	0	0	0	0	0	0	0	0	0	0	0	0	0
b9a33a53f85f5c6c56f3fc560e28dbe0	0	0	0	0	0	0	0	0	0	0	0	0	0	0	0	0	0	0	0	0	0	0	0	0	0	0	0	0	0	0	0	0	0	0	0	0	0	0	0	0	0	0	0	0	0	0	0	0	0
16ca41abd936d945111b1a118fdc604a	0	0	0	0	0	0	0	0	0	0	0	0	0	0	0	0	0	0	0	0	0	0	0	0	0	0	0	0	0	0	0	0	0	0	14	0	0	0	0	0	0	0	0	0	0	0	0	0	0
434d91c6f0e0c5bfbab311f9296ff345	0	0	0	0	0	0	0	0	0	0	0	0	0	0	0	0	0	0	0	0	0	0	0	0	0	0	0	0	0	0	0	0	0	0	0	0	0	0	0	19	0	1	65	17	0	0	0	0	0
875a112c15865806bb6949a68a35ed7b	0	0	0	0	0	0	0	0	0	0	0	0	0	0	0	0	0	0	0	0	0	0	0	0	0	0	0	0	0	0	0	0	0	0	0	0	0	0	0	0	0	0	0	0	0	0	0	0	0
4f0e228cb8858c8505e332bf5604ee2b	0	0	0	0	0	0	0	0	0	0	0	0	0	0	0	0	0	0	0	0	0	0	0	0	0	0	0	0	0	0	0	0	0	0	0	0	0	0	0	0	0	0	0	0	0	0	0	0	0
2318c46f8b9b8827128767a9f8fbfe0a	0	0	0	0	0	0	0	0	0	0	0	0	0	0	0	0	0	0	0	0	0	0	0	0	0	0	0	0	0	0	0	0	21	0	0	0	0	0	0	0	0	0	0	0	323	0	0	0	0
5422cb621de768865dceafb731254c0f	0	0	0	0	0	0	0	0	0	0	0	0	0	0	0	0	0	0	0	0	0	0	0	0	0	0	0	0	0	0	0	0	17	0	0	0	0	0	0	0	0	0	0	0	0	0	0	0	0
207437653de8acd8313c92cde08762c9	0	0	0	0	0	0	0	0	0	0	0	0	0	0	0	0	0	0	0	0	0	0	0	0	0	0	0	0	0	0	0	0	0	0	0	0	0	0	0	0	0	0	0	0	0	0	0	0	0
85b5d28421835755a6dfdbb60da87a6c	0	0	0	0	0	0	0	0	0	0	0	0	0	0	0	0	0	0	0	2	0	0	0	0	0	0	0	0	0	0	0	0	0	0	0	0	0	0	0	0	0	0	0	0	0	0	0	0	0
a40b525bf68778bd1b7600744c497fee	0	0	0	0	0	0	0	0	0	0	0	0	0	0	0	0	0	0	0	0	0	0	0	0	0	0	0	0	0	0	0	0	0	0	0	0	0	0	0	0	0	0	0	0	0	0	0	0	0
7744168b85842abd835e8d6497d9d158	0	0	0	0	0	0	0	0	0	0	0	0	0	0	0	0	0	0	0	0	0	0	0	0	0	0	0	0	0	0	0	0	0	0	0	0	0	0	0	0	0	0	0	0	0	0	0	0	0
f9916caef701c88a8988fb4e97707a89	0	0	0	0	0	0	0	0	0	0	0	0	0	0	0	0	0	0	0	0	0	0	0	0	0	0	0	0	0	0	0	0	0	0	3	0	0	0	0	0	0	0	0	0	0	0	0	0	0
8c2176c113cfb0f9c503bef17ac99df7	0	0	0	0	0	0	0	0	0	0	0	0	0	0	0	0	0	0	0	0	0	0	0	0	0	0	0	0	0	0	0	0	0	0	0	0	0	0	0	0	0	0	0	0	0	0	0	0	0
759ebe71e5136aeabbfb5071c6167171	0	0	0	0	0	0	0	0	0	0	0	0	0	0	0	0	0	0	0	0	0	0	0	0	0	0	0	0	0	0	0	0	0	0	0	0	0	0	0	0	0	0	0	0	0	0	0	0	0
5a72c2e35112d4811346595002dcdfc0	0	0	0	0	0	0	0	0	0	0	0	0	0	0	0	0	0	0	2	0	0	0	0	0	0	0	0	0	0	0	0	0	0	0	0	0	0	0	0	0	0	0	0	0	0	0	0	0	0
e3a55aa806e68da36e3b41866392512f	0	0	0	0	0	0	0	0	0	0	0	0	0	0	0	0	0	0	0	0	0	0	0	0	0	0	0	0	0	0	0	0	0	0	34	0	0	0	0	0	0	0	0	0	0	0	0	0	0
3a688d87b0c6c81f9e0215ea7368ca1b	0	0	0	0	0	0	0	0	0	0	0	0	0	0	0	0	0	0	0	0	0	0	0	0	0	0	0	0	0	0	0	0	0	0	0	0	0	0	0	0	0	0	0	0	0	0	0	0	0
94bcec42efc6fcd6f81aeddf36fe9703	0	0	0	0	0	0	0	0	0	0	0	0	0	0	0	0	0	0	0	0	0	0	0	0	0	0	0	0	0	0	0	0	0	0	0	0	0	0	0	0	0	0	0	0	0	0	0	0	0
693efad7c512e96ad508f614d40b6273	0	0	0	0	0	0	0	0	0	0	0	0	0	0	0	0	0	0	0	0	0	0	0	0	0	0	0	0	0	0	0	0	0	0	0	0	0	0	0	0	0	0	0	0	0	0	0	0	0
dc772c12f194c033865aab7983ed553f	0	0	0	0	0	0	0	0	0	0	0	0	0	0	0	0	0	0	0	0	0	0	0	0	0	0	0	0	0	0	0	0	0	0	0	0	0	0	0	0	0	0	0	0	0	0	0	0	0
6d84f4ad68b5ec7882a0d1b44693c23d	0	0	0	0	0	0	0	0	0	0	0	0	0	0	0	0	0	0	0	0	0	0	0	0	0	0	0	0	0	0	0	0	0	0	0	0	0	0	0	0	0	0	0	0	0	0	0	0	0
af65e2d85dc2b36dfc9a4b3d01206e93	0	0	0	0	0	0	0	0	0	0	0	0	0	0	0	0	0	0	0	0	0	0	0	0	0	0	0	0	0	0	0	0	0	0	0	0	0	0	0	0	0	0	0	0	0	0	0	0	0
96789e6c846017b811eaee24fe2f6a77	0	0	0	0	0	0	0	0	0	0	0	0	0	0	0	0	0	0	0	0	0	0	0	0	0	0	0	0	0	0	0	0	0	0	0	0	0	0	0	0	0	0	0	0	0	0	0	0	0
76aaef947de3f6ab8859a7d6b4a673ab	0	0	0	0	0	0	0	0	0	0	0	0	0	0	0	0	0	0	0	0	0	0	0	0	0	0	0	0	0	0	0	0	0	0	0	0	0	0	0	0	0	0	0	0	0	0	0	0	0
aaa8451e3e91c16583616c8103e4b963	0	0	0	0	0	0	0	0	0	0	0	0	0	0	0	0	0	0	0	0	0	0	0	0	0	0	0	0	0	0	0	0	0	0	0	0	0	0	0	0	0	0	0	0	0	0	0	0	0
f910bec7315aa093b0eb99863e7d70f5	0	0	0	0	0	0	0	0	0	0	0	0	0	0	0	0	0	0	0	0	0	0	0	0	0	0	0	0	0	0	0	8	0	0	0	0	0	0	0	0	0	0	0	0	0	0	0	0	0
2f16cdfdcd0306e0df3c93eeaca2c2f4	0	0	0	0	0	0	0	0	0	0	0	0	0	0	0	0	0	0	0	0	0	0	0	0	0	0	0	0	0	0	0	8	0	0	0	0	0	0	0	0	0	0	0	0	0	0	0	0	0
cdcb1015928c49bafb4a901fb513876d	0	0	0	0	0	0	0	0	0	0	0	0	0	0	0	0	0	0	0	0	0	0	0	0	0	0	0	0	0	0	0	0	0	0	0	0	0	0	0	0	0	0	0	0	0	0	0	0	0
809fb713deb3c4c27368248813c4da8b	0	0	0	0	0	0	0	0	0	0	0	0	0	0	0	0	0	0	0	0	0	0	0	0	0	0	0	0	0	0	0	0	0	0	0	0	0	0	0	0	0	0	0	0	0	0	0	0	0
c61bf2cbd0f7e9c67e7174129c09378d	0	0	0	0	0	0	0	0	0	0	0	0	0	0	0	0	0	0	0	0	0	0	0	0	0	0	0	0	3	0	0	0	0	0	0	0	0	0	0	0	0	0	0	0	0	0	0	0	0
4b481514bb959794102ad3c9201ab3ff	0	0	0	0	0	0	0	0	0	0	0	0	0	0	0	0	0	0	0	0	0	0	0	0	0	0	0	0	0	0	0	0	0	0	0	0	0	0	3	0	0	0	0	0	0	0	0	0	0
4fe3aba2e34cdc97d9b7e937bbe464d9	0	0	0	0	0	0	0	0	0	0	0	0	0	0	0	0	0	0	2	0	0	0	0	0	0	0	0	0	0	0	0	0	0	0	0	0	0	0	0	0	0	0	0	0	0	0	0	0	0
5d0772511a33e37f07fa92b365365200	0	0	0	0	0	0	0	0	0	0	0	0	0	0	0	0	0	0	0	0	0	0	0	0	0	0	0	0	0	0	0	0	0	0	0	0	0	0	0	0	0	0	0	0	0	0	0	0	0
ab80136430c72e26fd4fc722769578f8	0	0	0	0	0	0	0	0	0	0	0	0	0	0	0	0	0	0	0	0	0	0	0	0	0	0	0	0	11	0	0	0	0	0	0	0	0	0	0	0	0	0	0	0	0	0	0	0	0
a37890e14d7024d6144682cfb911d48d	0	0	0	0	0	0	0	0	0	0	0	0	0	0	0	0	0	0	0	0	0	0	0	0	0	0	0	0	0	0	0	0	0	0	0	0	0	0	0	0	0	0	0	0	0	0	0	0	0
ff447c331ed4b6b1927a6f06bc960d1e	0	0	0	0	0	0	0	0	0	0	0	0	0	0	0	0	0	0	0	0	2	0	0	0	0	0	0	0	0	0	0	0	0	0	0	0	0	0	0	0	0	0	0	0	0	0	0	0	0
b357d3c0f4630255108d24097a428e24	0	0	0	0	0	0	0	0	0	0	0	0	0	0	0	0	0	0	0	0	0	0	0	0	0	0	0	0	0	0	0	0	0	0	0	0	0	0	0	0	0	0	0	0	0	0	0	0	0
11f225c4aa6167fbd46609c1ea3b2c57	0	0	0	0	0	0	0	0	0	0	0	0	0	0	0	0	0	0	0	0	0	0	0	0	0	0	0	0	0	0	0	0	0	0	0	0	0	0	0	4	0	0	0	0	0	0	0	0	0
d3be745814c45cc4cd7cd72483b8feeb	0	0	0	0	0	0	0	0	0	0	0	0	0	0	0	0	0	0	0	0	0	0	0	0	0	0	0	0	0	0	0	0	0	0	0	0	0	4	0	0	0	0	0	0	0	0	0	0	0
72277fed04c5bbd59b9bb15ddcd63451	0	0	0	0	0	0	0	0	0	0	0	0	0	0	0	0	0	0	0	0	0	0	0	0	0	0	0	0	0	0	0	0	0	0	0	0	0	0	0	0	0	0	0	0	0	0	0	0	0
735e1ef8e9ba639f1ed9039e511a7978	0	0	0	0	0	0	0	0	0	0	0	0	0	0	0	0	0	0	0	0	0	0	0	0	0	0	0	0	0	0	0	0	0	0	28	0	0	0	0	0	0	0	0	0	0	0	0	0	0
0ae1610208b2e7f2916054ee10511f98	0	0	0	0	0	0	0	0	0	0	0	0	0	0	0	0	0	0	0	0	0	0	0	0	0	0	0	0	0	0	0	0	0	0	0	0	0	0	0	0	0	0	0	0	0	0	0	0	0
32caa73f76a6106ae64c3b691f2270cc	0	0	0	0	0	0	0	0	0	0	0	0	0	0	0	0	0	0	0	0	0	0	0	0	0	0	0	0	0	0	0	0	0	0	0	0	0	0	0	0	0	0	0	0	0	0	0	0	0
2fc66a0a18e8becb96e791805097204d	0	0	0	0	0	0	0	0	0	0	0	0	0	0	0	0	0	0	0	0	0	0	0	0	0	0	0	0	0	0	0	0	0	0	0	0	0	0	0	4	0	0	0	0	0	0	0	0	0
e69b1c219a4f859df931ede99884256e	0	0	0	0	0	0	0	0	0	0	0	0	0	0	0	0	0	0	0	0	0	0	0	0	0	0	0	0	0	0	0	0	0	0	0	0	0	0	0	0	0	0	0	0	0	0	0	0	0
f3ddee6a9ebc6a144b41a042b598b7d7	0	0	0	0	0	0	0	0	0	0	0	0	0	0	0	0	0	0	0	0	0	0	0	0	0	0	0	0	0	0	0	0	0	0	0	0	0	0	0	0	0	0	0	0	0	0	0	0	0
0a954f92277fbc5b46a5dcd7c5087b30	0	0	0	0	0	0	0	0	0	0	0	0	0	0	0	0	0	0	3	0	0	0	0	0	0	0	0	0	0	0	0	0	0	0	0	0	0	0	0	0	0	0	0	0	0	0	0	0	0
c6ea1b5c5b154a405ea4cbb3d4633022	0	0	0	0	0	0	0	0	0	0	0	0	0	0	0	0	0	0	0	0	0	0	0	0	0	0	0	0	0	0	0	0	0	0	0	0	0	0	0	0	0	0	0	0	200	0	0	0	0
f0e0a443a73e235f380592e4eed210a2	0	0	0	0	0	0	0	0	0	0	0	0	0	2	0	0	0	0	0	0	0	0	0	0	0	0	0	0	0	0	0	0	0	0	0	0	0	0	0	0	0	0	0	0	0	0	0	0	5
6961dbeee10bdc13b114924aa77e0f97	0	0	0	0	0	0	0	0	0	0	0	0	0	0	0	0	0	0	0	0	0	0	0	0	0	0	0	0	0	0	0	0	0	0	0	0	0	0	0	0	0	0	0	0	0	0	0	0	0
83579461d0c85349643eeff49c0ecaf1	0	0	0	0	0	0	0	0	0	0	0	0	0	0	0	0	0	0	0	0	0	0	0	0	0	0	0	0	0	0	0	7	0	0	0	0	0	0	0	0	0	0	0	0	0	0	0	0	0
7d23e128fd656f8ae02bc11977698785	0	0	0	0	0	0	0	0	0	0	0	0	0	0	0	0	0	0	0	0	0	0	0	0	0	0	0	0	0	0	0	0	0	0	0	0	0	0	0	0	0	0	0	0	0	0	0	0	0
965df48b925e1032ed5b6e68c5546e25	0	0	0	0	0	0	0	0	0	0	0	0	0	0	0	0	0	0	0	0	0	0	0	0	0	0	0	0	0	0	0	0	0	0	0	0	0	0	0	0	0	0	0	0	0	0	0	0	0
5c1d28f2284cc0258b93360b5b0bb117	0	0	0	0	0	0	0	0	0	0	0	0	0	0	0	0	0	0	0	0	0	0	0	0	0	0	0	0	0	0	0	0	0	0	1	0	0	0	0	0	0	0	0	9	0	0	0	0	0
eabccb2b0895a6da079e73db7d680c66	0	0	0	0	0	0	0	0	0	0	0	0	0	0	0	0	0	0	0	0	0	0	0	0	0	0	0	0	0	0	0	0	0	0	0	0	0	0	0	0	0	0	0	0	0	0	0	0	0
e2cdcd7cc838b2c8182a677f94612c4b	0	0	0	0	0	0	0	0	0	2	0	0	0	0	0	0	0	0	0	0	0	0	0	0	0	0	0	0	0	0	0	0	0	0	0	0	0	0	0	0	0	0	0	0	0	0	0	0	0
c4326685c4a2b652d8b61fae06b0f873	0	0	0	0	0	0	0	0	0	0	0	0	0	0	0	0	0	0	0	0	0	0	0	0	0	0	0	0	0	0	0	0	0	0	0	0	0	0	0	0	0	0	0	0	0	0	0	0	0
4f5eb5d65a5f63aa7959bfd9094e6f36	0	0	0	0	0	0	0	0	0	0	0	0	0	0	0	0	0	0	0	0	0	0	0	0	0	0	0	0	0	0	0	0	0	0	0	0	0	0	7	0	0	0	0	0	0	0	0	0	0
fedab623d8983e9b4044ea47384ccd8f	0	0	0	0	0	0	0	0	0	0	0	0	0	0	0	0	0	0	0	0	0	0	0	0	0	0	0	0	0	0	0	0	0	0	0	0	0	0	0	0	0	0	0	0	0	0	0	0	0
549936766b6768df1822ea7ecd7e5608	0	0	0	0	0	0	0	0	0	0	0	0	0	0	0	0	0	0	0	0	0	0	0	0	0	0	0	0	0	0	0	0	0	0	0	0	0	0	0	0	0	0	0	0	0	0	0	0	0
ab31755f924f426dfd5765868c9a309d	0	0	0	0	0	0	0	0	0	0	0	0	0	0	0	0	0	0	0	0	0	0	0	0	0	0	0	0	0	0	0	0	0	0	0	0	0	0	0	0	0	0	0	0	0	0	0	0	0
10dba3af4b4e7c56c3e2b4bee368d6fd	0	0	0	0	0	0	0	0	0	0	0	0	0	0	0	0	0	0	0	0	0	0	0	0	0	0	0	0	0	0	0	0	0	0	0	0	0	0	0	0	0	0	0	0	0	0	0	0	0
bad576ac575180b4bc9b5fc53151cb51	0	0	0	0	0	0	0	0	0	0	0	0	0	0	0	0	0	0	0	0	0	0	0	0	0	0	0	0	0	0	0	0	0	0	0	0	0	0	0	0	0	0	0	0	0	0	0	0	0
13dfc0300ec47a97b7dd0603e4e99e27	0	0	0	0	0	0	0	0	0	0	0	0	0	0	0	0	0	0	0	0	0	0	0	0	0	0	0	0	0	0	0	0	0	0	0	0	0	0	0	0	0	0	25	0	0	0	0	0	0
bdb29cda0f67241d8028446642cd2139	0	0	0	0	0	0	0	0	0	0	0	0	0	0	0	0	0	0	0	0	0	0	0	0	0	0	0	0	0	0	0	0	0	0	0	0	0	0	0	0	0	0	0	0	0	0	0	0	0
038c58044ea7423f56489b8325abb428	0	0	0	0	0	0	0	0	0	0	0	0	0	0	0	0	0	0	0	0	0	0	0	0	0	0	0	0	0	0	0	0	0	0	0	0	0	0	0	0	0	0	0	0	0	0	0	0	0
7ec61193ffc05f6d5bf2f53ff17be37a	0	0	0	0	0	0	0	0	0	0	0	0	0	0	0	0	0	0	0	0	0	0	0	0	0	0	0	0	0	0	0	13	0	0	0	0	0	0	0	0	0	0	0	0	0	0	0	0	0
24d8c1a90e72a30f06e2d2d074c5280e	0	0	0	0	0	0	0	0	0	0	0	0	0	0	0	0	0	0	0	0	0	0	0	0	0	0	0	0	0	0	0	0	0	0	0	0	0	0	37	0	0	0	0	0	0	0	0	0	0
48c3eed9840a59836498559541e203ad	0	0	0	0	0	0	0	0	0	0	0	0	0	0	0	0	0	0	0	0	0	0	0	0	0	0	0	0	0	0	0	0	0	0	0	0	0	0	0	0	0	0	0	0	0	0	0	0	0
5db9df9cd958560439fffc913da422a1	0	0	0	0	0	0	0	0	0	0	0	0	0	0	0	0	0	0	0	0	0	0	0	0	0	0	0	0	0	0	0	0	0	0	0	0	0	0	0	0	0	0	0	0	0	0	0	0	0
edf927160134240bca3a806531f696d9	0	0	0	0	0	0	0	0	0	0	0	0	0	0	0	0	0	0	0	0	0	0	0	0	0	0	0	0	0	0	0	0	0	0	0	0	0	0	0	0	0	0	0	0	0	0	0	0	0
bcf46a1eccfedb1f4aaabc5cad62fa3f	0	0	0	0	0	0	0	0	0	0	0	0	0	0	0	0	0	0	0	0	0	0	0	0	0	0	0	0	0	14	0	0	0	0	0	0	0	0	0	0	0	0	0	0	0	0	0	0	0
cc6813cbfa8f2dfafaadbbece3b0b46e	0	0	0	0	0	0	0	0	0	0	0	0	0	0	0	0	0	0	0	0	0	0	0	0	0	0	0	0	0	0	0	0	0	0	0	0	0	0	0	0	19	0	0	0	0	0	0	0	0
d730569deabdecc5d989fc0e3a433b35	0	0	0	0	0	0	0	0	0	0	0	0	0	0	0	0	0	0	0	0	0	0	0	0	0	0	0	0	0	0	0	0	0	0	0	0	0	0	0	0	0	0	0	0	0	0	0	0	0
a0e0130ff91bc89262273ada1bb804d0	0	0	0	0	0	0	0	0	0	0	0	0	0	0	0	0	0	0	0	0	0	0	0	0	0	0	0	0	0	0	0	0	0	0	0	0	0	0	0	0	0	0	0	0	0	0	0	0	0
45788386a9a1622339808b0c47309605	0	0	0	0	0	0	0	0	0	0	0	0	0	0	0	0	0	0	0	0	0	0	0	0	0	0	0	0	0	0	0	0	0	0	0	0	0	0	0	0	0	0	0	0	0	0	0	0	0
ef4d79437eb91433b7db85c3516a69ff	0	0	0	0	0	0	0	0	0	0	0	0	0	0	0	0	0	0	0	0	0	0	0	0	0	0	0	0	0	0	0	0	0	0	0	0	0	0	0	0	0	0	0	0	0	0	0	0	0
da1d06a1168ad7b644d29a9e17d8537e	0	0	0	0	0	0	0	0	0	0	0	0	0	0	0	0	0	0	0	0	0	0	0	0	0	0	0	0	0	0	0	0	0	0	0	0	0	0	0	0	0	0	0	0	0	0	0	0	0
4afffd15d2549b17f47477d45f035f04	0	0	0	0	0	0	0	0	0	0	0	0	0	0	0	0	0	0	0	0	0	0	0	0	0	0	0	0	0	0	0	26	0	0	0	0	0	0	0	0	0	0	0	0	0	0	0	0	0
5ab3157a46b5dabb53d75e075547af6c	0	0	0	0	0	0	0	0	0	0	0	0	0	0	0	0	0	0	0	0	5	0	0	0	0	0	0	0	0	0	0	0	0	0	0	0	0	0	0	0	0	0	0	0	0	0	0	0	0
1ff271cb15d8bf92d955a19912cac4c7	0	0	0	0	0	0	0	0	0	0	0	0	0	0	0	0	0	0	0	0	0	0	0	0	0	0	0	0	0	0	0	0	0	0	192	0	0	0	0	0	0	0	0	0	0	0	0	0	0
3e7a0e8db8b35c4290cc87c5cf98abc3	0	0	0	0	0	0	0	0	0	0	0	0	0	0	0	0	0	0	0	0	0	0	0	0	0	0	0	0	0	0	0	0	0	0	0	0	0	0	0	0	0	0	0	0	0	0	0	0	0
22a0bfd39d9205b03970fba5d4f5a04a	0	0	0	0	0	0	0	0	0	0	0	0	0	0	0	0	0	0	0	0	0	0	0	0	0	0	0	0	0	0	0	0	0	0	0	0	0	0	0	0	0	0	0	0	0	0	0	0	0
e9a767509c5aebbf65974215f508bfe9	0	0	0	0	0	0	0	0	0	0	0	0	0	0	0	0	0	0	0	0	0	0	0	0	0	0	0	0	0	0	0	0	0	0	0	0	0	0	0	0	0	0	0	0	0	0	0	0	0
f18ca55f510f0e538b9fabfde1602aa2	0	0	0	0	0	0	0	0	0	0	0	0	0	0	0	0	0	0	0	0	0	0	0	0	0	0	0	0	0	0	0	0	0	0	11	0	0	0	0	0	0	0	0	0	0	0	0	0	0
7db724379a6de2a33e0f54bb7d07f9d6	0	0	0	0	0	0	0	0	0	0	0	0	0	0	0	0	0	0	0	0	0	0	0	0	0	0	0	0	0	0	0	0	0	0	0	0	0	0	0	0	0	0	0	0	0	0	0	0	0
f0d936f9e22d5d0eff09efc043e85d7d	0	0	0	0	0	0	0	0	0	0	0	0	0	0	0	0	0	0	0	0	0	0	0	0	0	0	0	0	0	0	0	0	0	0	0	0	12	0	0	0	0	0	0	0	0	0	0	0	0
1f49b88656a92511dfa7cb5cc48460a9	0	0	0	0	0	0	0	0	0	0	0	0	0	0	0	0	0	0	0	0	0	0	0	0	0	0	0	0	0	0	0	0	0	0	0	0	0	0	0	0	0	0	0	0	0	0	0	0	0
fdd7432729f3f6ebe157e2f8e27c8e0e	2	0	0	0	0	0	0	0	0	0	0	0	0	0	0	0	0	0	0	0	0	0	0	0	0	0	0	0	0	0	0	0	0	0	0	0	0	0	0	0	0	0	0	0	0	0	0	0	0
f6de8542fe155ec4aeffacd11620563d	0	0	0	0	0	0	0	0	0	0	0	0	0	0	0	0	0	0	0	0	0	0	0	0	0	0	0	0	0	0	0	0	0	0	0	0	0	0	0	0	0	0	0	4	0	0	0	0	0
a13046cfb77ebbc2ec8f14202cf5303f	0	0	0	0	0	0	0	0	0	0	0	0	0	0	0	0	0	0	0	0	0	0	0	0	0	0	0	0	0	0	0	0	0	0	0	0	0	0	0	0	0	0	0	0	0	0	0	0	0
4b60dd5238003051a89380c1e74da689	0	0	0	0	0	0	0	0	0	0	0	0	0	0	0	0	0	0	0	0	0	0	0	0	0	0	0	0	0	0	0	0	0	0	0	0	0	0	0	0	0	0	0	0	0	0	0	0	0
4e5d45cc2585376a75b02bbe20cbb2c1	0	0	0	0	0	0	0	0	0	0	0	0	0	0	0	0	0	0	0	0	0	0	0	0	0	0	0	0	0	0	0	0	0	0	0	0	0	0	0	0	0	0	0	0	0	0	0	0	0
7862422931dc331ad483354cb53c2ca7	0	0	0	0	0	0	0	0	0	0	0	0	0	0	0	0	0	0	0	0	0	0	0	0	0	0	0	0	0	0	0	0	0	0	0	0	0	0	0	0	0	0	0	0	0	0	0	0	0
ccb8a88b11d16f9fbed373da08ef5028	0	0	0	0	0	0	0	0	0	0	0	0	0	0	0	0	0	0	0	0	0	0	0	0	0	0	0	0	0	0	0	0	0	0	0	0	0	0	0	0	0	0	0	0	0	0	0	0	0
4ef46abcc3a4056380ca96c3fa69200e	0	0	0	0	0	0	0	0	0	0	0	0	0	0	0	0	0	0	0	0	0	0	0	0	0	0	0	0	0	0	0	0	0	0	0	0	0	0	0	0	0	0	0	0	0	0	0	0	0
b277c0859e4ae349eaf8d07484f5e0a5	0	0	0	0	0	0	0	0	0	0	0	0	0	0	0	0	0	0	0	0	0	0	0	0	0	0	0	0	0	0	0	8	0	0	0	0	0	0	0	0	0	0	0	0	0	0	0	0	0
5625ea7f538571e11ce9e84cd1e7a0a0	0	0	1	0	0	0	0	0	0	2	0	0	0	0	0	0	0	0	0	0	0	0	0	0	3	2	0	0	0	0	0	0	0	0	0	0	0	0	0	1	2	0	0	0	0	0	4	8	0
1a2801eb1ee8c535310b8c9b70ba1906	0	0	0	0	0	0	0	0	0	0	0	0	0	0	0	0	0	0	0	0	0	0	0	0	0	0	0	0	0	0	0	0	0	0	0	0	0	0	0	0	0	0	0	0	0	0	0	0	0
515803c0fd357e232d76ff5d03e27ab1	0	0	0	0	0	0	0	0	0	0	0	0	0	0	0	0	0	0	0	0	0	0	0	0	0	0	0	0	12	0	0	0	0	0	0	0	0	0	0	0	0	0	0	0	0	0	0	0	0
a34ea6304266ef1a2fe849661b490dd9	0	0	0	0	0	0	0	0	0	0	0	0	0	0	0	0	0	0	0	0	0	0	0	0	0	0	0	0	0	0	0	0	0	0	0	0	0	0	0	0	0	0	0	0	0	0	0	0	0
662fa3d17baa7d82ad0718cee6b72f43	0	0	0	0	0	0	0	0	0	0	0	0	0	0	0	0	0	0	0	0	0	0	0	0	0	0	0	0	0	0	0	0	0	0	0	0	0	0	0	0	0	0	0	0	0	0	0	0	0
cd0e15f7c737357ff7bf02302ac7c7cd	0	0	0	0	0	0	0	0	0	0	0	0	0	0	0	0	0	0	0	0	0	0	0	0	0	0	0	0	0	0	0	0	0	0	0	0	0	0	0	0	0	0	0	0	0	0	0	0	0
33012e2e1fc8a1d8e01670d07e1da0d3	0	0	0	0	0	0	0	0	0	0	0	0	0	0	0	0	0	0	0	0	0	0	0	0	0	0	0	0	0	0	0	4	0	0	0	0	0	0	0	0	0	0	0	0	0	0	0	0	0
4e97afd1e08f10aa06dc2da9a6c09e93	0	0	0	0	0	0	0	0	0	0	0	0	4	0	0	0	0	0	0	0	6	0	0	0	0	0	0	0	0	0	0	0	0	0	0	0	0	0	0	0	0	0	0	0	0	0	0	0	0
0ad44559c9847ad562d0152195166c07	0	0	0	0	0	0	0	0	0	0	0	0	0	0	0	0	0	0	0	0	0	0	0	0	0	0	0	0	0	0	0	0	0	0	0	0	0	0	0	0	0	0	0	0	0	0	0	0	0
3bc67c0d70c46d9cfd6ca56bfd6ae4ae	0	0	0	0	0	0	0	0	0	0	0	0	0	0	0	0	0	0	0	0	0	0	0	0	0	0	0	0	0	0	0	0	0	0	0	0	0	0	0	0	0	0	0	0	0	0	0	0	0
3573a407fa3fc26a39fcaed05f3e1ff8	0	0	0	0	0	0	0	0	0	0	0	0	0	0	0	0	0	0	0	0	0	0	0	0	0	0	0	0	0	0	0	0	0	0	0	0	0	0	0	0	0	0	0	0	0	0	0	0	0
ac17f197d6df10ac24d8560d7754ec37	0	0	0	0	0	0	0	0	0	0	0	0	0	0	0	0	0	0	0	0	0	0	0	0	0	0	0	0	0	0	0	0	0	0	0	0	0	0	0	0	14	0	0	0	0	0	0	0	0
29f713bf55b3258e4462c1fa063ec55b	0	0	0	0	0	0	0	0	0	0	0	0	0	0	0	0	0	0	0	0	0	0	0	0	0	0	0	0	0	0	0	0	0	0	0	0	0	0	0	0	0	0	0	0	0	0	0	0	0
4950833ece306c813972535092c1d026	0	0	0	0	0	0	0	0	0	0	0	0	0	0	0	0	0	0	0	0	0	0	0	0	0	0	0	0	0	0	0	0	0	0	0	0	0	0	0	0	0	0	0	0	0	0	0	0	0
774e01c8a3fc7c0d5ffcf13a5f7e3ae1	0	0	0	0	0	0	0	0	0	0	0	0	0	0	0	0	0	0	0	0	0	0	0	0	0	0	0	0	0	0	0	0	0	0	0	0	0	0	0	0	0	0	0	0	0	0	0	0	0
70367feba8d2b426a684963f076ab865	0	0	0	0	0	0	0	0	0	0	0	0	0	0	0	0	0	0	0	0	0	0	0	0	1	0	0	0	0	0	0	0	0	35	0	0	0	0	0	0	0	0	0	0	0	0	0	0	0
8312aff86abbc2846f5b387f07ed2f48	0	0	0	0	0	0	0	0	0	0	0	0	0	0	0	0	0	0	0	0	0	0	0	0	0	0	0	0	0	0	0	12	0	0	0	0	0	0	0	0	0	0	0	0	0	0	0	0	0
e4e75d52dae4fc174fb44d7a1c5c1a9c	0	0	0	0	0	0	0	0	0	0	0	0	0	0	0	0	0	0	0	0	0	0	0	0	0	0	0	0	0	0	0	0	0	0	0	0	0	0	0	0	0	0	0	0	0	0	0	0	0
3ec38bb5a4c98cf5c37ea5fcdb87926b	0	0	0	0	0	0	0	0	0	0	0	0	0	0	0	0	0	0	0	0	0	0	0	0	0	0	0	0	0	0	0	0	0	0	0	0	0	0	0	0	0	0	0	0	0	0	0	0	0
a2e3ab914429bd3770fcc01566a0bc22	0	0	0	0	0	0	0	0	0	0	0	0	0	0	0	0	0	0	0	0	0	0	0	0	0	0	0	0	0	0	0	0	0	0	0	0	0	0	0	0	0	0	0	0	0	0	0	0	0
4781964700cc90a932517bc545871c5d	0	0	0	0	0	0	0	0	0	0	0	0	0	0	0	0	0	0	0	0	0	0	0	0	0	0	0	0	0	0	0	0	0	0	0	0	0	0	0	0	0	0	0	0	0	0	0	0	0
f5bc682c63c5a91576f28d4cf6675593	0	0	0	0	0	0	0	0	0	0	0	0	0	0	0	0	0	0	0	0	0	0	0	0	0	0	0	0	0	0	0	0	0	0	0	0	0	0	0	0	0	0	0	0	0	0	0	0	0
dd74245f41cbf789802df368a135a6ce	0	0	0	0	0	0	0	0	0	0	0	0	0	0	0	0	0	0	0	0	0	0	0	0	0	0	0	0	0	0	0	0	0	0	0	0	0	0	0	0	0	0	0	0	0	0	0	0	0
bfb89cee3709f8c2705588b52b109159	0	0	0	0	0	0	0	0	0	0	0	0	0	0	0	0	0	0	0	0	0	0	0	0	0	0	0	0	0	0	0	3	0	0	0	0	0	0	0	9	0	0	0	0	0	0	0	0	0
90a8300578e0b6c961415acc5c6b586b	0	0	0	0	0	0	0	0	0	0	0	0	0	0	0	0	0	0	0	0	0	0	0	0	0	0	0	0	0	0	0	0	0	0	0	0	0	0	0	0	0	0	0	0	0	0	0	0	0
3c53b97c76fd06f123908d9ef818e4a8	0	0	0	0	0	0	0	0	0	0	0	0	0	0	0	0	0	0	0	0	0	0	0	0	0	0	0	0	0	0	0	0	0	0	0	0	0	0	0	0	0	0	0	0	0	0	0	0	0
a2768a7ddb7620a2e8efd6062bb8567e	0	0	0	0	0	0	0	0	0	0	0	0	0	0	0	0	0	0	0	0	0	0	0	0	0	0	0	0	0	0	0	0	0	0	0	0	0	0	0	0	0	0	0	0	0	0	0	0	0
b298eccae1384c38ccc9a12fed2613f7	0	0	0	0	0	0	0	0	0	0	0	0	0	0	0	0	0	0	0	0	0	0	0	0	0	0	0	0	0	0	0	0	0	0	0	0	0	0	0	0	0	0	0	0	0	0	0	0	0
8d1ed122e5bebba28cda3284bb30d7ec	0	0	0	0	0	0	0	0	0	0	0	0	0	0	0	0	0	0	0	0	0	0	0	0	0	0	0	0	0	0	0	0	0	0	0	0	0	0	0	0	0	0	0	0	0	0	0	0	0
13dbfb431cb3808cfbb37331f55ea1b8	0	0	0	0	0	0	0	0	0	0	0	0	0	0	0	0	0	0	0	0	0	0	0	0	0	0	0	0	0	0	0	0	0	0	0	0	0	0	0	0	0	0	0	0	0	0	0	0	0
55a38b7f050f1b897df656762899e5a0	0	0	0	0	0	0	0	0	0	0	0	0	0	0	0	0	0	0	0	0	0	0	0	0	0	0	0	0	0	0	0	0	0	0	0	0	0	0	0	0	0	0	0	0	0	0	0	0	0
2beb52f02f45609e6d822fabdf39df14	0	0	0	0	0	0	0	0	0	0	0	0	0	0	0	0	0	0	0	0	0	0	0	0	0	0	0	0	0	0	0	0	0	0	0	0	0	0	0	0	0	0	0	0	0	0	0	0	0
2bf923a2cf80a84e3ced4f9b9d266cb8	0	0	0	0	0	0	0	0	0	0	0	0	0	0	0	0	0	0	0	0	0	0	0	0	0	0	0	0	0	0	0	0	0	0	0	0	0	0	0	0	0	0	0	0	0	0	0	0	0
9485699e6c9c5c83541de309de5dc78c	0	0	0	0	0	0	0	0	0	0	0	0	0	0	0	0	0	0	0	0	0	0	0	0	0	0	0	0	0	0	0	0	0	0	0	0	0	0	0	0	0	0	0	0	0	0	0	0	0
847615c044d22d43c32b049be1731b02	0	0	0	0	0	0	0	0	0	0	0	0	0	0	0	0	0	0	0	0	0	0	0	0	0	0	0	0	0	0	0	0	0	0	0	0	0	0	0	0	0	0	0	0	0	0	0	0	0
6b43ea02cab38b8395eb9b826540ea6e	0	0	0	0	0	0	0	0	0	0	0	0	0	0	0	0	0	0	0	0	0	0	0	0	0	0	0	0	0	0	0	0	0	0	0	0	0	0	0	0	0	0	0	0	0	0	0	0	0
e5f7976aac15a9f9d5b424e6dca6e609	0	0	0	0	0	0	0	0	0	0	0	0	0	0	0	0	0	0	0	0	0	0	0	0	0	0	0	0	0	0	0	0	0	0	0	0	0	0	0	0	0	0	0	0	0	0	2	0	0
72bc33d1854b3212de290f380fd32090	0	0	0	0	0	0	0	0	0	0	0	0	0	0	0	0	0	0	0	0	0	0	0	0	0	0	0	0	0	0	0	0	0	0	0	0	0	0	0	0	0	0	0	0	0	0	0	0	0
bca643c1297c5930ab51e7d469425c2a	0	0	0	0	0	0	0	0	0	0	0	0	0	0	0	0	0	0	0	0	0	0	0	0	0	0	0	0	0	0	0	6	0	0	8	0	0	0	0	0	0	0	0	0	0	0	0	0	0
a6c3c5d09a5d7b54a71250fe93097f1f	0	0	0	0	0	0	0	0	0	0	0	0	0	0	0	0	0	0	0	0	0	0	0	0	0	0	0	0	0	0	0	0	0	0	0	0	0	0	0	0	0	0	0	0	0	0	0	0	0
593148a8d52d5f9c6b6d170fd752bce2	0	0	0	0	0	0	0	0	0	0	0	0	0	0	0	0	0	0	0	0	0	0	0	0	0	0	0	0	0	0	0	0	0	0	0	0	0	0	0	0	0	0	0	0	0	2	0	0	0
ff4db2d2d530a3b8f264504f58501f44	0	0	0	0	0	0	0	0	0	0	0	0	0	0	0	0	0	0	0	0	0	0	0	0	0	0	0	0	0	76	7	0	3	0	0	0	0	0	0	0	0	0	0	0	0	0	0	0	0
c574fce16884058b355a1248c562d0de	0	0	0	0	0	0	0	0	0	0	0	0	0	0	0	0	0	0	0	0	0	0	0	0	0	0	0	0	0	0	0	0	0	0	0	0	0	0	0	15	0	0	0	0	0	0	0	0	0
c0c67f02876951684331d361e0d5780d	0	0	0	0	0	0	0	0	0	0	0	0	0	0	0	0	0	0	0	0	0	0	0	0	0	0	0	0	0	0	0	0	0	0	0	0	0	0	0	0	0	0	0	0	0	0	0	0	0
fc8ea8bc3de18ee55ab0819dfd6bf04f	0	0	0	0	0	0	0	0	0	0	0	0	0	0	0	0	0	0	0	0	0	0	0	0	0	0	0	0	0	0	0	0	0	0	0	0	0	0	0	0	0	0	0	0	0	0	0	0	0
7aeed15fbfd0617fc009487ca8956426	0	0	0	0	0	0	0	0	0	0	0	0	0	0	0	0	0	0	2	0	0	0	0	0	0	0	0	0	0	0	0	0	0	0	0	0	0	0	0	0	0	0	0	0	0	0	0	0	0
0929453093f72c62ea004fec798ee370	0	0	0	0	0	0	0	0	0	0	0	0	0	0	0	0	0	0	0	0	0	0	0	0	0	0	0	0	0	0	0	0	0	0	0	0	0	0	0	0	0	0	0	0	0	0	0	0	0
ae030da41d9b8d411410a4fd4f30cc82	0	0	0	0	0	0	0	0	0	0	0	0	0	0	0	0	0	0	0	0	0	0	0	0	0	0	0	0	0	0	0	0	0	0	0	0	0	0	0	0	0	0	0	0	0	0	0	0	0
fb54330f3d4ce06a35545a145f7ad305	0	0	0	0	0	0	0	0	0	0	0	0	0	0	0	0	0	0	0	0	0	0	0	0	0	0	0	0	0	0	0	0	0	0	0	0	0	0	0	0	0	0	0	0	0	0	0	0	0
cbe0f1a2abc2d0a1a7d26306c9139558	0	3	0	0	0	7	0	0	0	0	0	0	0	0	0	0	0	0	0	0	0	0	0	0	8	0	0	0	0	0	0	0	0	0	0	0	0	0	0	0	0	0	0	0	0	0	0	0	0
29a6a301f05320bb4896490f8ee82926	0	0	0	0	0	0	0	0	0	0	0	0	0	0	0	0	0	0	0	0	0	0	0	0	0	0	0	0	0	0	0	5	0	0	0	0	0	0	0	0	0	0	0	0	0	0	0	0	0
4bd0bab420a82bf9b804625c88e3a100	0	0	0	0	0	0	0	0	0	0	0	0	0	0	0	0	0	0	0	0	0	0	0	0	0	0	0	0	52	74	0	0	0	0	15	0	0	0	0	0	0	0	0	0	0	0	0	0	0
c862dfe20af09769643792fb2a1fec6b	0	0	0	0	0	0	0	0	0	0	0	0	0	0	0	0	0	0	0	0	0	0	0	0	0	0	0	0	0	0	0	0	0	0	0	0	0	2	0	0	0	0	0	0	0	0	0	0	0
2faec05d741e5459e358c605b67e343c	0	0	0	0	0	0	0	0	0	0	0	0	0	0	0	0	0	0	0	0	0	0	0	0	0	0	0	0	0	0	0	0	0	0	0	0	0	0	0	0	0	0	0	0	0	0	0	0	0
0990b5104008a196f936eedaac516034	0	0	0	0	0	0	0	0	0	0	0	0	0	0	0	0	0	0	0	0	0	0	0	0	0	0	0	0	0	0	0	0	0	0	0	0	0	0	0	0	0	0	0	0	0	0	0	0	0
f4b48a0e0467323270fcb723531bb28b	0	0	0	0	0	0	0	0	0	0	0	0	0	0	0	0	0	0	0	0	0	0	0	0	0	0	0	0	0	0	0	0	0	0	0	0	0	0	0	0	0	0	0	0	0	0	0	0	0
543e38fbdbe8759b76a0463797ee104d	0	0	0	0	0	0	0	0	0	0	0	0	0	0	0	0	0	0	0	0	0	0	0	0	0	0	0	0	0	0	0	0	0	0	0	0	0	0	0	0	0	0	0	0	0	0	0	0	0
733967607b869414d23f9a04e3c139ff	0	0	0	0	0	0	0	0	0	0	0	0	0	0	0	0	0	0	0	0	0	0	0	0	0	0	0	0	0	0	0	0	0	0	0	0	0	0	0	0	0	0	0	0	0	0	0	0	0
57902a791d19509f66106f987c30d76d	0	0	0	0	0	0	0	0	0	0	0	0	0	0	0	0	0	0	0	0	0	0	0	0	0	0	0	0	0	0	0	0	0	0	0	0	0	0	0	0	0	0	0	0	0	0	0	0	0
86971fa57e343810f0d793b4601e1585	0	0	0	0	0	0	0	0	0	0	0	0	0	0	0	0	0	0	0	0	0	3	0	0	0	0	0	0	0	0	0	0	0	0	0	0	0	0	0	0	0	0	0	0	0	0	0	0	0
14a3fcd12962f373bd868db723a49fbf	0	0	0	0	0	0	0	0	0	0	0	0	0	0	0	0	0	0	0	0	0	0	0	0	0	0	0	0	0	0	0	0	0	0	0	0	0	0	0	0	0	0	0	0	0	0	0	0	0
cb8daba3debb734ddbba48bef3135ade	0	0	0	0	0	0	0	0	0	0	0	0	0	0	0	0	0	0	0	0	0	0	0	0	0	0	0	0	0	0	0	0	0	0	7	0	0	0	0	0	0	0	0	0	0	0	0	0	0
35787153465cb2dc1b0377316d200ff5	0	0	0	0	0	0	0	0	0	0	0	0	0	0	0	0	0	0	0	0	0	0	0	0	0	0	0	0	0	0	0	0	0	0	0	0	0	0	0	63	0	0	0	0	0	0	0	0	0
ac21141bb8d4c96718642a2f9b5028de	0	0	0	0	0	0	0	0	0	0	0	0	0	0	0	0	0	0	0	0	0	0	0	0	0	0	0	0	0	0	0	0	0	0	0	0	0	0	0	0	0	0	0	0	0	0	0	0	0
5f0f36f894ff287ccef57347c08337da	0	0	0	0	0	0	0	0	0	0	0	0	0	0	2	0	0	0	0	0	0	0	0	0	0	0	0	0	0	0	0	0	0	0	0	0	0	0	0	0	0	0	0	0	0	0	0	0	0
b78a072c40b99540dbe1422d0acb2c46	0	0	0	0	0	0	0	0	0	0	0	0	0	0	0	0	0	0	0	0	0	0	0	0	0	0	0	0	0	0	0	0	0	0	0	0	0	0	0	0	0	0	0	0	0	0	0	0	0
659580dc5bb7a37f197970df41d50469	0	0	0	0	0	0	0	0	0	0	0	0	0	0	0	0	0	0	0	0	0	0	0	0	0	0	0	0	0	0	0	0	0	0	0	0	0	0	0	0	0	0	0	0	0	0	0	0	0
bc8e30b5df1911554d1e4ffefd260c0c	0	0	0	0	0	0	0	0	0	0	0	0	0	0	0	0	0	0	0	0	0	0	0	0	0	0	0	0	0	0	0	0	0	0	0	0	0	0	0	0	0	0	0	0	0	0	0	0	0
2df0138efab98999ff8d17f5e64cd4c0	0	0	0	0	0	0	0	0	0	0	0	0	0	0	0	0	0	0	0	0	0	0	0	0	0	0	0	0	0	0	0	0	0	0	0	0	0	0	0	0	0	0	0	0	0	0	0	0	0
ef788f27e2b6899d463e3a2baefa3f9f	0	0	0	0	0	0	0	0	0	0	0	0	0	0	0	0	0	0	0	0	0	0	0	0	0	0	0	0	0	0	0	0	0	0	0	0	0	0	0	0	0	0	0	0	0	0	0	0	0
5f1141a97ca008520bdd4de46e683c8e	0	0	0	0	0	0	0	0	0	0	0	0	0	0	0	0	0	0	0	0	0	0	0	0	0	0	0	0	13	151	0	0	0	0	97	0	0	0	0	0	0	0	0	0	0	0	0	0	0
383b5692a4c26b4f2d20acf3329ffb94	0	0	0	0	0	0	0	0	0	0	0	0	0	0	0	0	0	0	0	0	0	0	0	0	0	0	0	0	0	0	0	0	0	0	0	0	0	0	0	0	0	0	0	0	0	0	0	0	0
8eac6bf1b0cfa77b7309ea07c5f22bd3	0	0	0	0	0	0	0	0	0	0	0	0	0	0	0	0	0	0	0	0	0	0	0	0	0	0	0	0	0	0	0	0	0	0	0	0	0	0	0	0	0	0	0	0	0	0	0	0	0
6b6a42555bf0e2abd47f66f75903ae8e	0	0	0	0	0	0	0	0	0	0	0	0	0	0	0	0	0	0	0	0	0	0	0	0	0	0	0	0	12	0	0	0	0	0	0	0	0	0	0	0	0	0	0	0	25	0	0	0	0
b15be9f3ad91ce7d5b9a435e4537ca88	0	0	0	0	0	0	0	0	0	0	0	0	0	0	0	0	0	0	0	0	0	0	0	0	0	0	0	0	0	0	0	6	0	0	0	0	0	0	0	0	0	0	0	0	0	0	0	0	0
9d380b2eabcd450adc6e448e485012e8	0	0	0	0	0	0	0	0	0	0	0	0	0	0	0	0	0	0	0	0	0	0	0	0	0	0	0	0	0	0	0	0	0	0	0	0	0	0	0	0	0	0	0	0	0	0	0	0	0
3499af7bc90c2ce0433131cad29bc487	5	0	9	8	0	6	34	7	40	8	35	2	5	0	0	7	56	1	4	2	72	8	9	0	253	24	11	22	0	0	0	0	0	0	0	0	0	0	0	0	0	0	0	0	0	0	0	4	0
c67313923573a4fea81541f1dfaf261f	0	0	0	0	0	0	0	0	0	0	0	0	0	0	0	0	0	0	0	0	0	0	0	0	0	0	0	0	0	0	0	0	0	0	0	0	0	0	0	0	0	0	0	0	0	0	0	0	0
ab841de363d41518585b5e695a2aea82	0	0	0	0	0	0	0	0	0	0	0	0	0	0	0	0	0	0	0	0	0	0	0	0	0	0	0	0	0	0	0	0	0	0	0	0	0	0	0	0	0	0	0	7	0	0	0	0	0
927c5b8c404499f33328db280cf2f5b7	0	0	0	0	0	0	0	0	0	0	0	0	0	0	0	0	0	0	0	0	0	0	0	0	0	0	0	0	0	0	0	0	0	0	0	0	0	10	0	0	0	0	0	0	0	0	0	0	0
f5483078d3121fe8015deb588dca257e	0	0	0	0	0	0	0	0	0	0	0	0	0	0	0	0	0	0	0	0	0	0	0	0	0	0	0	0	0	0	0	0	0	0	0	0	0	0	0	0	0	0	0	0	0	0	0	0	0
24750a9d7eefb74501fe98f0742418cd	0	0	0	0	0	0	0	0	0	0	0	0	0	0	0	0	0	0	0	0	0	0	0	0	0	0	0	0	0	0	0	0	0	0	0	0	0	0	0	0	0	0	0	10	0	0	0	0	0
8bfc2a47ca51c7139cd8f5069a0bef81	0	0	0	0	0	0	0	0	0	0	0	0	0	0	0	0	0	0	0	0	0	0	0	0	0	0	0	0	0	0	0	0	0	0	0	0	0	0	0	0	0	0	0	0	0	0	0	0	0
b824e0419cb3895346b6848eebec8cad	0	0	0	0	0	0	0	0	0	0	0	0	0	0	0	0	0	0	0	0	0	0	0	0	0	0	0	0	0	0	0	0	0	0	0	0	0	0	0	0	0	0	0	0	0	0	0	0	0
0ebe053683f954ca556c0cb3d5e3b99b	0	0	0	0	0	0	0	0	0	0	0	0	0	0	0	0	0	0	0	0	0	0	0	0	0	0	0	0	0	0	0	1	0	0	0	0	0	0	0	0	0	0	0	0	0	0	0	0	0
161ef6504939378f76620fe96f6a6a55	0	0	0	0	0	0	0	0	0	0	0	0	0	0	0	0	0	0	0	0	0	0	0	0	0	0	0	0	0	0	0	3	0	0	0	0	0	0	0	0	0	0	0	12	0	0	0	0	0
037cd445ede95487030d6de1e38ed3ec	0	0	0	0	0	0	0	0	0	0	0	0	0	0	0	0	0	0	0	0	0	0	0	0	0	0	0	0	0	0	0	0	0	0	0	0	0	0	0	0	0	0	0	0	0	0	0	0	0
9f3b21e3a34bf680532b56fb54bb68d9	0	0	0	0	0	0	0	0	0	0	0	0	0	0	0	0	0	0	0	0	0	0	0	0	0	0	0	0	0	0	0	0	0	0	0	0	0	0	0	0	0	0	0	0	0	0	0	0	0
bed22660ebdc5a2d348ec3011bc61c21	0	0	0	0	0	0	0	0	0	0	0	0	0	0	0	0	0	0	0	0	0	0	0	0	0	0	0	0	0	0	0	0	0	0	0	0	0	0	0	0	0	0	0	0	0	0	0	0	0
94393188f61539577183e0cef98ed42f	0	0	0	0	0	0	0	0	0	0	0	0	0	0	0	0	0	0	0	0	0	0	0	0	0	0	0	0	0	0	0	0	0	0	0	0	0	0	0	0	0	0	0	0	0	0	0	0	0
9f3e4d96bc2fab5905111118863cd066	0	0	0	0	0	0	0	0	0	0	0	0	0	0	0	0	0	0	0	0	0	0	0	0	0	0	0	0	0	0	0	0	0	0	0	0	0	0	0	0	0	0	0	0	0	0	0	0	0
965d15fb919b0c8876d5fbfd98fc8099	0	0	0	0	0	0	0	0	0	0	0	0	0	0	0	0	0	0	0	0	0	0	0	0	0	0	0	0	0	0	0	0	0	0	0	0	0	0	0	0	0	0	0	0	0	0	0	0	0
344d96a8f31cecc242b5dad269284f74	0	0	0	0	0	0	0	0	0	0	0	0	0	0	0	0	0	0	0	0	0	0	0	0	0	0	0	0	0	0	0	0	0	0	0	0	0	0	0	0	0	0	0	0	0	0	0	0	0
d692adc3edb9b24f272270c4bfdd4a74	0	0	0	0	0	0	0	0	0	0	0	0	0	0	0	0	0	0	0	0	0	0	0	0	0	0	0	0	0	0	0	0	0	0	0	0	0	0	0	0	0	0	0	0	0	0	0	0	0
699eccc06fa8fe83519e254a186eee8c	0	0	0	0	0	0	0	0	0	0	0	0	0	0	0	0	0	0	0	0	0	0	0	0	0	0	0	0	0	0	0	0	0	0	0	0	0	0	0	0	0	0	0	0	0	0	0	0	0
94b3b47f7e08036520aa6a5224e76ec6	0	0	0	0	0	0	0	0	0	0	0	0	0	0	0	0	0	0	0	0	0	0	0	0	0	0	0	0	0	0	0	6	0	0	0	0	0	0	0	0	0	0	0	0	0	0	0	0	0
54b7a1c33ba936371a4b415e204c8469	0	0	0	0	0	0	0	0	0	0	0	0	0	0	0	0	0	0	0	0	0	0	0	0	0	0	0	0	0	0	0	0	0	0	0	0	0	0	0	0	10	0	0	0	0	0	0	0	0
d25ed0d9986c8058d284b0c573efd51b	0	0	0	0	0	0	0	0	0	0	0	0	0	0	0	0	0	0	0	0	0	0	0	0	0	0	0	0	0	0	0	0	0	0	0	0	0	0	0	0	0	0	0	0	0	0	0	0	0
fe6f0d6c7794b358e2f5b0a8026e2996	0	0	0	0	0	0	0	0	0	0	0	0	0	0	0	0	0	0	0	0	0	0	0	0	0	0	0	0	0	0	0	0	0	0	0	0	0	0	0	0	0	0	0	0	0	0	0	0	0
315847f72225a6f6118b1a08109fb8e8	0	0	0	0	0	0	0	0	0	0	0	0	0	0	0	0	0	0	0	0	0	0	0	0	0	0	0	0	0	0	0	0	0	0	0	0	0	0	0	0	0	0	0	0	0	0	0	0	0
86473ae561960074923476191ab224df	0	0	0	0	0	0	0	0	0	0	0	0	0	0	0	0	0	0	0	0	0	0	0	0	0	0	0	0	0	0	0	0	0	0	0	0	0	0	0	0	0	0	0	0	0	0	0	0	0
63061cdbd53b1b383b9a13c6abe8e868	0	0	0	0	0	0	0	0	0	0	0	0	0	0	0	0	0	0	0	0	0	0	0	0	0	0	0	0	0	0	0	13	0	0	0	0	0	0	0	0	0	0	0	0	0	0	0	0	0
018e8f8cba4b76be6fde7e1c462941e6	0	0	0	0	0	0	0	0	0	0	0	0	0	0	0	0	0	0	0	0	0	0	0	0	0	0	0	0	0	0	0	0	0	0	0	0	0	0	0	0	10	0	0	0	0	0	0	0	0
531db4470d06055ed57fc8d2b69d9302	0	0	0	0	0	0	0	0	0	0	0	0	0	0	0	0	0	0	0	0	0	0	0	0	0	0	0	0	0	0	0	0	0	0	0	0	0	0	0	0	0	0	0	0	0	0	0	0	0
fd1c0da3401229bf715471aa8caa889a	0	0	0	0	0	0	0	0	0	0	0	0	0	0	0	0	0	0	0	0	0	0	0	0	0	0	0	0	0	0	0	0	0	0	0	0	0	0	0	0	0	0	0	0	0	0	0	0	0
09e7a3851f0a41d39d506d767c3e30c2	0	0	0	0	0	0	0	0	0	0	12	0	0	0	0	0	0	0	0	0	0	0	0	0	0	0	0	0	0	0	0	0	0	0	0	0	0	0	0	0	0	0	0	0	0	0	0	0	0
d9d24fa614f8945d864fecee291ebec7	0	0	0	0	0	0	0	0	0	0	0	0	0	0	0	0	0	0	0	0	0	0	0	0	0	0	2	0	0	0	0	0	0	0	0	0	0	0	0	0	0	0	0	0	0	0	0	0	0
e84027bcb58d6b2459f57feab8f2695d	0	0	0	0	0	0	0	0	0	0	0	0	0	0	0	0	0	0	0	0	0	0	0	0	0	0	0	0	0	0	0	0	0	0	0	0	0	0	0	0	0	0	48	0	0	0	0	0	0
924840f3ddccaf92e2ae30ba914411c0	0	0	0	0	0	0	0	0	0	0	0	0	0	0	0	0	0	0	0	0	0	0	0	0	0	0	0	0	0	0	0	0	0	0	0	0	0	0	0	0	0	0	0	0	0	0	0	0	0
8ba4c718bf9b36c0a126ebfead7a1a02	0	0	0	0	0	0	0	0	0	0	0	0	0	0	0	0	0	0	0	0	0	0	0	0	0	0	0	0	0	0	0	0	0	0	0	0	0	0	0	0	0	0	0	0	0	0	0	0	0
4f37cc249aa86ed4a94501432082d751	0	0	0	0	0	0	0	0	0	0	0	0	0	0	0	0	0	0	0	0	0	0	0	0	0	0	0	0	0	0	0	0	0	0	0	0	0	0	0	0	0	0	0	0	0	0	0	0	0
f658a28a13bc2a621cc32af8eecadc78	0	0	0	0	0	0	0	0	0	0	0	0	0	0	0	0	0	0	0	0	0	0	0	0	0	0	0	0	0	0	0	0	0	0	0	0	0	0	0	0	0	0	0	0	0	0	0	0	0
92af17085169270632119ba9f2d29c13	0	0	0	0	0	0	0	0	0	0	0	0	0	0	0	0	0	0	0	0	0	0	0	0	0	0	0	0	0	0	0	0	0	0	0	0	0	0	0	0	0	0	0	0	0	0	0	0	0
e473c4735b45813bf4fecda09dd061bf	0	0	0	0	0	0	0	0	0	0	0	0	0	0	0	0	0	0	0	0	0	0	0	0	0	0	0	0	0	0	0	0	0	0	0	0	0	0	0	0	0	0	0	0	0	0	0	0	0
c085c44bf28f346e7e94a371dee5d486	0	0	0	0	0	0	0	0	0	0	0	0	0	0	0	0	0	0	0	0	0	0	0	0	0	0	0	0	0	0	0	0	0	0	0	0	0	0	0	0	0	0	0	0	0	0	0	0	0
0b1b27004589421d997b4604bae351df	0	0	0	0	0	0	0	0	0	0	0	0	0	0	0	0	0	0	0	0	0	0	0	0	0	0	0	0	0	0	0	0	0	0	5	0	0	0	0	35	0	0	0	10	0	0	0	0	0
bd12bd5ee745564b423c7082ab7c767b	0	0	0	0	0	0	0	0	0	0	0	0	0	0	0	0	0	0	0	0	0	0	0	0	0	0	0	0	0	0	0	0	0	0	0	0	0	0	0	0	0	0	0	0	0	0	0	0	0
481763dc2bcc0c80eb222ebf55840ff1	0	0	0	0	0	0	0	0	0	0	0	0	0	0	0	0	0	0	0	0	0	0	0	0	0	0	0	0	53	0	0	0	0	0	6	0	0	0	0	0	0	0	0	0	0	0	0	0	0
145dc0bac645c107a94edff088870083	0	0	0	0	0	0	0	0	0	0	0	0	0	0	0	0	0	0	0	0	0	0	0	0	0	0	0	0	0	0	0	0	0	0	0	0	0	0	0	0	0	0	0	0	0	0	0	0	0
390ec2afc6ee47a83e1e9d504f969c81	0	0	0	0	0	0	0	0	0	0	0	0	0	0	0	0	0	0	0	0	0	0	0	0	0	0	0	0	0	0	0	0	0	0	0	0	0	0	0	0	0	0	0	0	0	0	0	0	0
b6af06c2404ba9991262d3aaa23fef09	0	0	0	0	0	0	0	0	0	0	0	0	0	0	0	0	0	0	0	0	0	0	0	0	0	0	0	0	0	0	0	0	0	0	0	0	0	0	0	0	0	0	0	0	0	0	0	0	0
3ed4ad7ab5ddfb06cfc73ef17871b17a	0	0	0	0	0	0	0	0	0	0	0	0	0	0	0	0	0	0	8	0	0	4	0	0	0	0	0	0	0	0	0	0	0	0	0	0	0	0	0	0	0	0	0	0	0	0	0	0	0
9324b26fd888412052f8ef854151f302	0	0	0	0	0	0	0	0	0	0	0	0	0	0	0	0	0	0	0	0	0	0	0	0	0	0	0	0	0	0	0	0	0	0	0	0	0	0	0	0	0	0	0	0	0	0	0	0	0
7b79f073c70d29dc11fa10af35b9a461	0	0	0	0	0	0	0	0	0	0	0	0	0	0	0	0	0	0	0	0	0	0	0	0	0	0	0	0	0	0	0	0	0	0	0	0	0	0	0	0	0	0	0	0	0	0	0	0	0
070bf82e533a1a9b751ed1547e7302f8	0	0	0	0	0	0	0	0	0	0	0	0	0	0	0	0	0	0	0	0	0	0	0	0	0	0	0	0	0	0	0	0	0	0	0	0	0	0	0	0	0	0	0	0	0	0	0	0	0
7ade54c5b1afefff684da32d23d5f735	0	0	0	0	0	0	0	0	0	0	0	0	0	0	0	0	0	0	0	0	0	0	0	0	0	0	0	0	25	0	0	0	0	0	0	0	0	0	0	0	0	0	0	0	0	0	0	0	0
4414013beaf6db3c2eb573ba340eab3b	0	0	0	0	0	0	0	0	0	0	0	0	0	0	0	0	0	0	0	0	0	0	0	0	0	0	0	0	0	0	0	0	0	0	0	0	0	0	0	0	0	0	0	0	0	0	0	0	0
b57491bf52ff808bfee16cad6face8f6	0	0	0	0	0	0	0	0	0	0	0	0	0	0	0	0	0	0	0	0	0	0	0	0	0	0	0	0	0	0	0	0	0	0	0	0	0	0	0	0	10	0	0	0	0	0	0	0	0
3b872e2ed6b615fa818d48271a7d9bdb	0	0	0	0	0	0	0	0	0	0	0	0	0	0	0	0	0	0	0	0	0	0	0	0	0	0	0	0	0	0	0	0	0	0	0	0	0	0	0	0	0	0	0	0	0	0	0	0	0
a68670f09e82b809ead3ee65385cddfb	0	0	0	0	0	0	0	0	0	0	0	0	0	0	0	0	0	0	0	0	0	0	0	0	0	0	0	0	0	0	0	5	0	0	0	0	0	0	0	0	0	0	0	0	0	0	0	0	0
4c9aeb71068c318a7a66d90e09fd02ed	0	0	0	0	0	0	0	0	0	0	0	0	0	0	0	0	0	0	0	0	0	0	0	0	0	0	0	0	4	0	0	0	0	0	0	0	0	0	0	0	0	0	0	0	0	0	0	0	0
9fca65a3b88226503db289ab9cd64786	0	0	0	0	0	0	0	0	0	0	0	0	0	0	0	0	0	0	0	0	0	0	0	0	0	0	0	0	0	0	0	0	0	0	0	0	0	0	0	0	0	0	0	0	0	0	0	0	0
ff9fd5d1c46c6dfb3dd925cd3acf5300	0	0	0	0	0	0	0	0	0	0	0	0	0	0	0	0	0	0	0	0	0	0	0	0	0	0	0	0	0	0	0	0	0	0	0	0	0	0	0	49	0	0	0	0	0	0	0	0	0
781adc2a0638bcb694d6331cdd45ad66	0	0	0	0	0	0	0	0	0	0	0	0	0	0	0	0	0	0	0	0	0	0	0	0	0	0	0	0	0	0	0	0	0	34	0	0	0	0	0	0	0	0	0	0	0	0	0	0	0
66da464844cf5f97a27fdf1f50fc5c7d	0	0	0	0	0	0	0	0	0	0	0	0	0	0	0	0	0	0	0	0	0	0	0	0	0	0	0	0	0	0	0	0	0	0	0	0	0	0	0	0	0	0	0	0	0	0	0	0	0
6001a5572233a5891eb6cd23cb6ecb5e	0	0	0	0	0	0	0	0	0	0	0	0	0	0	0	0	0	0	0	0	0	0	2	0	0	0	0	0	0	0	0	0	0	0	0	0	0	0	0	0	0	0	0	0	0	0	0	0	0
e6b218df5557fb2c9752a502f42d5b01	0	0	0	0	0	0	0	0	0	0	0	0	0	0	0	0	0	0	0	0	0	0	0	0	0	0	0	0	0	0	0	0	0	0	0	0	0	0	0	0	0	0	0	0	0	0	0	0	0
564b08a24081b462fb35446097600b4c	0	0	0	0	0	0	0	0	0	0	0	0	0	0	0	0	0	0	0	0	0	0	0	0	0	0	0	0	0	0	0	7	0	0	0	0	0	0	0	0	0	0	0	0	0	0	0	0	0
72c2c8b843aba5a7a3e5c83206c896ed	0	0	0	0	0	0	0	0	0	0	0	0	0	0	0	0	49	0	0	0	4	3	0	0	0	0	0	0	0	0	0	0	0	0	0	0	0	0	0	0	0	0	0	0	0	0	0	0	0
c98e9f75cbb6e5c3fb874c18409785fb	0	0	0	0	0	0	0	0	0	0	0	0	0	0	0	0	0	0	0	0	0	0	0	0	0	0	0	0	0	0	0	0	0	0	0	0	0	0	0	0	0	0	0	0	0	0	0	0	0
c3cdfeaa3d6305f33ca25912d3f5be0d	0	0	0	0	0	0	0	0	0	0	0	0	0	0	0	0	0	0	0	0	0	0	0	0	0	0	0	0	0	0	0	0	0	0	0	0	0	0	0	0	0	0	0	0	0	0	0	0	0
bdd2726429fc29bf03cb6dc2b6fc6c16	0	0	0	0	0	0	0	0	0	0	0	0	0	0	0	0	0	0	0	0	0	0	0	0	0	0	0	0	0	0	0	0	0	0	0	0	0	0	0	0	0	0	0	0	0	0	0	0	0
a72e369fb639477d34424a6ffdb0168b	0	0	0	0	0	0	0	0	0	0	0	0	0	0	0	0	0	0	0	0	0	0	0	0	0	0	0	0	0	0	0	0	0	0	0	0	0	0	0	0	0	0	0	0	0	0	0	0	0
6e5e79aceb403ed179aee9db5556971c	0	0	0	0	0	0	0	0	0	0	0	0	0	0	0	0	0	0	0	0	0	0	0	0	0	0	0	0	0	0	0	0	0	0	0	0	0	0	0	0	0	0	0	0	0	0	0	0	0
4f8d2fe4d54af7d757a55e7291c0e4b6	0	0	0	0	0	0	0	0	0	0	0	0	0	0	0	0	0	0	0	0	0	0	0	0	0	0	0	0	0	0	0	0	0	0	19	0	0	0	0	0	0	0	88	0	0	0	0	0	0
5e881de69ed24822e92be25b8a754b80	0	0	0	0	0	0	0	0	0	0	0	0	0	0	0	0	0	0	0	0	0	0	0	0	0	0	0	0	0	0	0	0	0	0	0	0	0	0	0	0	0	0	0	0	0	0	0	0	0
b83e542a78193c88d7832b384442120c	0	0	0	0	0	0	0	0	0	0	0	0	0	0	0	0	0	0	0	0	0	0	0	0	0	0	0	0	0	0	0	0	0	0	0	0	0	0	0	0	0	0	0	0	0	0	0	0	0
0d259375785902a1126c9c021722f9b1	0	0	0	0	0	0	0	0	0	0	0	0	0	0	0	0	0	0	0	0	0	0	0	0	0	0	0	0	0	0	0	0	0	0	0	0	0	0	0	0	0	0	0	0	0	0	0	0	0
55d7040cb4cecf06f6c8e7be6b62cdeb	0	0	0	0	0	0	0	0	0	0	0	0	0	0	0	0	0	0	0	0	0	0	0	0	0	0	0	0	148	0	0	0	0	0	0	0	0	0	0	0	0	0	0	0	0	0	0	0	0
760dbbb375c4b077e4197a384a8c05df	0	0	0	0	0	0	0	0	0	0	0	0	0	0	0	0	0	0	0	0	0	0	0	0	0	0	0	0	0	0	0	0	0	0	0	0	0	0	0	0	0	0	0	0	0	0	0	0	0
07527d86d3ffb3fceef24e5045486851	0	0	0	0	0	0	0	0	0	0	0	0	0	0	0	0	0	0	0	0	0	0	0	0	0	0	0	0	0	0	0	0	0	0	0	0	0	0	0	0	0	0	0	0	0	0	0	0	0
7bf56823b2499b338a6cffe0142635e6	0	0	0	0	0	0	0	0	0	0	0	0	0	0	0	0	0	0	0	0	0	0	0	0	0	0	0	0	0	0	0	0	0	0	0	0	0	0	0	0	0	0	0	0	0	0	0	0	0
105f75c9dc62c7d2b4d753bf1fddc622	0	0	0	0	0	0	0	0	0	0	0	0	0	0	0	0	0	0	0	0	0	0	0	0	0	0	0	0	0	0	0	0	0	0	6	0	0	0	0	0	0	0	0	0	0	0	0	0	0
12674e272f87a967a3a207967dbab0e0	0	0	0	0	0	0	0	0	0	0	0	0	0	0	0	0	0	0	0	0	0	0	0	0	0	0	0	0	0	0	0	0	0	0	0	0	0	0	0	0	0	0	0	0	0	0	0	0	0
a1b71ae16f4d52a5ec4786fa81700e88	0	0	0	0	0	0	0	0	0	0	0	0	0	0	0	0	0	0	0	0	0	0	0	0	0	0	0	0	0	0	0	0	0	0	0	0	0	0	0	0	0	0	0	0	0	0	0	0	0
524df39939c826a67d54a22ab6f9a431	0	0	0	0	0	0	0	0	0	0	0	0	0	0	0	0	0	0	0	0	0	0	0	0	0	0	0	0	0	0	0	0	0	0	0	0	0	0	0	0	0	0	0	0	0	0	0	0	0
cac622d8d132a1f3314c6a252b00c0e7	0	0	0	0	0	0	0	0	0	0	0	0	0	0	0	0	0	0	0	0	0	0	0	0	0	0	0	0	0	0	0	0	0	0	2	0	0	0	0	0	0	0	0	0	0	0	0	0	0
7c0bf35359ff5bafbaf4b493f00bf168	0	0	0	0	0	0	0	0	0	0	0	0	0	0	0	0	0	0	0	0	0	0	0	0	0	0	0	0	0	0	0	0	0	0	0	0	0	0	0	0	0	0	0	0	0	0	0	0	0
a890d6ebda1bc8c565766561299bac3e	0	0	0	0	0	0	0	0	0	0	0	0	0	0	0	0	0	0	0	0	0	0	0	0	0	0	0	0	0	0	0	0	0	0	0	0	0	0	0	0	0	0	0	0	0	0	0	0	0
4a2cf0e1a9d2f9fced26a9269e6303f8	0	0	0	0	0	0	0	0	0	0	0	0	0	0	0	0	0	0	0	0	0	0	0	0	0	0	0	0	0	0	0	0	0	0	0	0	0	0	0	0	0	0	0	0	0	0	0	0	0
57158020dcd7801c33f009060bb41a46	0	0	0	0	0	0	0	0	0	0	0	0	0	0	0	0	0	0	0	0	0	0	0	0	0	0	0	0	0	0	0	0	0	0	0	0	0	0	0	0	0	0	0	0	0	0	0	0	0
3dca1781fc39826cd47c1f5827458c74	0	0	0	0	0	0	0	0	0	0	0	0	0	0	0	0	0	0	0	3	0	0	0	0	0	0	0	0	0	0	0	0	0	0	0	0	0	0	0	0	0	0	0	0	0	0	0	0	0
0e71691318c196db22b7a33aa9cb23a3	0	0	0	0	0	0	0	0	0	0	0	0	0	0	0	0	0	0	0	0	0	0	0	0	0	0	0	0	0	0	0	0	0	0	0	0	0	0	0	0	0	0	0	0	0	0	0	0	0
7ae8c14dc8e4dc14b154d76329983f73	0	0	0	0	0	0	0	0	0	0	0	0	0	0	0	0	0	0	0	0	0	0	0	0	0	0	0	0	0	0	0	0	0	0	0	0	0	0	0	0	0	0	0	0	0	0	0	0	0
49b2182fe26f72a3422367bddf4d0f71	0	0	0	0	0	0	0	0	0	0	0	0	0	0	0	0	0	0	0	0	0	0	0	0	0	0	0	0	0	0	0	0	0	0	0	0	0	32	0	0	0	0	0	0	0	0	0	0	0
db3df6246944df946ede81fab1ecc78e	0	0	0	0	0	0	0	0	0	0	0	0	0	0	0	0	0	0	0	0	0	0	0	2	0	2	0	0	0	0	0	0	0	0	0	0	0	0	0	0	0	0	0	0	0	0	0	0	0
7e22904bc0fbed8d90f3a4eb2ae372c4	0	0	0	0	0	0	0	0	0	0	0	0	0	0	0	0	0	0	0	0	0	0	0	0	0	0	0	0	4	0	0	0	0	0	48	0	0	0	0	0	0	0	0	0	0	0	0	0	0
f17f84f5199d5cc58c34be630ce77f09	0	0	0	0	0	0	0	0	0	0	0	0	0	0	0	0	0	0	0	0	0	0	0	0	0	0	0	0	0	0	0	0	0	0	0	0	0	0	0	0	0	0	0	0	0	0	0	0	0
065cc3cf0ebc2163e5ff63b404670266	0	0	0	0	0	0	0	0	0	0	0	0	0	0	0	0	0	0	0	0	0	0	0	0	0	0	0	0	0	0	0	0	0	0	0	0	0	0	0	0	0	0	0	0	0	0	0	0	0
d804d684b845050535ab6a21e2c2e1ce	0	0	0	0	0	0	0	0	0	0	0	0	0	0	0	0	0	0	0	0	0	0	0	0	0	0	0	0	0	0	0	0	0	0	0	0	0	0	0	0	0	0	0	0	0	0	0	0	0
71639a14a1a4a94bfe0cc20036822d5a	0	0	0	0	0	0	0	0	0	0	0	0	0	0	0	0	0	0	0	0	0	0	0	0	0	0	0	0	0	0	0	0	0	0	0	0	0	0	0	0	0	0	0	0	0	0	0	0	0
aa8a56d47a695a020e1ea191d6b792a2	0	0	0	0	0	0	0	0	0	0	0	0	0	0	0	0	0	0	0	0	0	0	0	0	0	0	0	0	0	0	0	0	0	0	0	0	0	0	0	0	0	0	0	0	0	0	0	0	0
292a981a6447edcdfbbd404bc34959e7	0	0	0	0	0	0	0	0	0	0	0	0	0	0	0	0	0	0	0	0	0	0	0	0	0	0	0	0	0	0	0	0	0	0	0	0	0	0	0	0	0	0	0	0	0	0	0	0	0
fb6341a7848e3c54f8bbc0f0f312095b	0	0	0	0	0	0	0	0	0	0	0	0	0	0	0	0	0	0	0	0	0	0	0	0	0	0	0	0	0	0	0	0	0	0	0	0	8	0	0	0	0	0	0	0	0	0	0	0	0
cd303fe8e9a9259176045898dbabd7e6	0	0	0	0	0	0	0	0	0	0	0	0	0	0	0	0	0	0	0	0	0	0	0	0	0	0	0	0	0	0	0	0	0	0	0	0	0	0	0	0	0	0	0	0	0	0	0	0	0
1f5cbb431f0569bb6a110ecf3c2bca07	0	0	0	0	0	0	0	0	0	0	0	0	0	0	0	0	0	0	0	0	0	0	0	0	0	0	0	0	0	0	0	0	0	0	0	0	0	0	0	0	0	0	0	0	0	0	0	0	0
7f7e2b34156f49c48cd19571109baa8c	0	0	0	0	0	0	0	0	0	0	0	0	0	0	0	0	0	0	0	0	0	4	0	0	0	0	0	0	0	0	0	0	0	0	0	0	0	0	0	0	0	0	0	0	0	0	0	0	0
2198544cd846c78e2a6a7cc8b8596561	0	0	0	0	0	0	0	0	0	0	0	0	0	0	0	0	0	0	0	0	0	0	0	0	0	0	0	0	0	0	0	0	0	0	0	0	0	0	0	0	0	0	0	0	0	0	0	0	0
81a2c00fd85e941098b8229c4daa04cb	0	0	0	0	0	0	0	0	0	0	0	0	0	0	0	0	0	0	0	0	0	0	0	0	0	0	0	0	0	0	0	0	0	0	0	0	0	0	0	0	0	0	0	0	0	0	0	0	0
0d6005c2f724ccf572ef9e84001f75e3	0	0	0	0	0	0	0	0	0	0	0	0	0	0	0	0	0	0	0	0	0	0	0	0	0	0	0	0	0	0	0	0	0	0	0	0	0	0	0	0	0	0	0	0	0	0	0	0	0
2699f46aa874ec4a07452626dc0455fb	0	0	0	0	0	0	0	0	0	0	0	0	0	0	0	0	0	0	0	0	0	0	0	0	0	0	0	0	0	0	0	0	0	0	0	0	0	0	0	0	0	0	0	0	0	0	0	0	0
4e4eedcce78925fe314d1385519afb10	0	0	0	0	0	0	0	0	0	0	0	0	0	0	0	0	0	0	0	0	0	0	0	0	0	0	0	0	0	0	0	0	0	0	0	0	0	0	0	0	0	0	0	0	0	0	0	0	0
a7faa9b373f935f7b0b61ced7e87c120	0	0	0	0	0	0	0	0	0	0	0	0	0	0	0	0	0	0	0	0	0	0	0	0	0	0	0	0	0	0	0	10	0	0	0	0	0	0	0	0	0	0	0	0	0	0	0	0	0
7d45ab03302479c70129c3b53e7fc6fa	0	0	0	0	0	0	0	0	0	0	0	0	0	0	0	0	0	0	0	0	0	0	0	0	0	0	0	0	0	0	0	0	0	0	0	0	0	0	0	0	0	0	0	0	0	0	0	0	0
6e5457efb2aa3e392a12f551553c9937	0	0	0	0	0	0	0	0	0	0	0	0	0	0	0	0	0	0	0	0	0	0	0	0	0	0	0	0	0	0	0	0	0	0	0	0	0	0	0	0	0	0	0	0	0	0	0	0	0
597523a02200b7b61864fe56a1609acb	0	0	0	0	0	0	0	0	0	0	0	0	0	0	0	0	0	0	0	0	0	0	0	0	0	0	0	0	0	0	0	0	0	0	0	0	0	0	0	0	0	0	0	0	0	0	0	0	0
bb612dd1c51714b17487ce119019dd6f	0	0	0	0	0	0	0	0	0	0	0	0	0	0	0	0	0	0	0	0	0	0	0	0	0	0	0	0	0	0	0	0	0	0	0	0	0	0	0	0	0	0	0	0	0	0	0	0	0
fd2fd50a5fe0790d5acdf07c519ed37c	0	0	0	0	0	0	0	0	0	0	0	0	0	0	0	0	0	0	0	0	12	0	0	0	0	0	0	0	0	0	0	0	0	0	0	0	0	0	0	0	0	0	0	0	0	0	0	0	0
2d4ab13b37673dab92a143cb97d003ce	0	0	0	0	0	0	0	0	0	0	0	0	0	0	0	0	0	0	0	0	0	0	0	0	0	0	0	0	0	0	0	0	0	0	0	0	0	0	0	0	0	0	0	0	0	0	0	0	0
4ea9870060e8d00e0e10b81ac3682ab7	0	0	0	0	0	0	0	0	0	0	0	0	0	0	0	0	0	0	0	0	0	0	0	0	0	0	0	0	0	0	0	0	0	0	0	0	0	0	0	0	0	0	0	0	0	0	0	0	0
f41e7242dfaeb83190cb044f5d80999b	0	0	0	0	0	0	0	0	0	0	0	0	0	0	0	0	0	0	0	0	0	0	0	0	0	0	0	0	0	0	0	0	0	0	0	0	0	0	0	0	0	0	0	0	0	0	0	0	0
bdf37972b5291f3ec0788a27226be6c0	0	0	0	0	0	0	0	0	0	0	0	0	0	7	0	0	0	4	0	4	0	0	0	0	0	0	0	0	0	0	0	0	0	0	0	0	0	0	0	0	0	0	0	0	0	0	0	0	0
48a8cdd8de94c15fa3320f2e90fcae73	0	0	0	0	0	0	0	0	0	0	0	0	0	0	0	0	0	0	0	0	0	0	0	0	0	0	0	0	0	0	0	0	0	0	0	0	0	0	0	0	0	0	0	0	0	0	0	0	0
717a0a0aaeebe56eeda7429921a65b4d	0	0	0	0	0	0	0	0	0	0	0	0	0	0	0	0	0	0	0	0	0	0	0	0	0	0	0	0	0	0	0	14	0	0	0	0	0	0	0	0	0	0	0	0	0	0	0	0	0
1c9cd113bb32391a1babf65f1efbaa37	0	0	0	0	0	0	0	0	0	0	0	0	0	0	0	0	0	0	0	0	0	0	0	0	0	0	0	0	0	0	0	0	0	0	5	0	0	0	0	0	0	0	0	0	0	0	0	0	0
965ac951b07af3574e5a4d4dfa563d1f	0	0	0	0	0	0	0	0	0	0	0	0	0	0	0	0	0	0	0	0	0	0	0	0	0	0	0	0	0	0	0	0	0	0	12	0	0	0	0	0	0	0	0	0	0	0	0	0	0
3c6a1840e69af20aac66e58ad9af3388	0	0	0	0	0	0	0	0	0	0	0	0	0	0	0	0	0	0	0	0	0	0	0	0	0	0	0	0	0	8	15	0	0	0	0	32	20	0	0	0	4	0	0	31	0	0	0	0	0
88dd17758cae713be29eb166693c3f77	0	0	0	0	0	0	0	0	0	0	0	0	0	0	0	0	0	0	0	0	0	0	0	0	0	0	0	0	0	0	0	0	0	0	0	0	0	0	0	0	0	0	0	0	0	0	0	0	0
8b4046e266d0a7b0cdac384940cc1d24	0	0	0	0	0	0	0	0	0	0	0	0	0	0	0	0	0	0	0	0	0	0	0	0	0	0	0	0	288	158	0	49	0	0	228	0	0	0	0	15	0	0	251	0	0	0	0	0	0
735083caa49d6652f7515c2a0686869e	0	0	0	0	0	0	0	0	0	0	0	0	0	0	0	0	0	0	0	0	0	0	0	0	0	0	0	0	0	0	0	0	0	0	0	0	0	0	0	0	0	0	0	0	0	0	0	0	0
f7b74d3821235b7840577ad6a205b250	0	0	0	0	0	0	0	0	0	0	0	0	0	0	0	0	0	0	0	0	0	0	0	0	0	0	0	0	0	0	0	0	0	0	0	0	0	0	0	0	0	0	0	0	0	0	0	0	0
3d270eac283dedf26e2025974980e9bd	0	0	0	0	0	0	0	0	0	0	0	0	0	0	0	0	0	0	0	0	0	0	0	0	0	0	0	0	0	0	0	0	0	0	0	0	0	0	0	0	0	0	0	0	0	0	0	0	0
1f4d72b27f5cb4fb4be7fded9e400402	0	0	0	0	0	0	0	0	0	0	0	0	0	0	0	0	0	0	0	0	0	0	0	0	0	0	0	0	0	0	0	0	0	0	0	0	0	0	0	0	12	0	0	0	0	0	0	0	0
8e557c1f32ed49965d085f163d9ce07c	0	0	0	0	0	0	0	0	0	0	0	0	0	0	0	0	0	0	0	0	0	0	0	0	0	0	0	0	0	0	0	0	0	0	0	0	0	0	0	0	0	0	0	0	0	0	0	0	0
3b828e71b6e63dd2593e08d9e750f7db	0	0	0	0	0	0	0	0	0	0	0	0	0	0	0	0	0	0	0	0	0	0	0	0	0	0	0	0	0	0	0	0	0	0	0	0	0	0	0	0	0	0	0	0	0	0	0	0	0
f7af2952627a020a4615f7eca842257e	0	0	0	0	0	0	0	0	0	0	0	0	0	0	0	0	0	0	0	0	0	0	0	0	0	0	0	0	0	0	0	0	0	0	0	0	0	0	0	0	0	0	0	0	0	0	0	0	0
d923a4971845ca1c67499bd0d7cf9726	0	0	0	0	0	0	0	0	0	0	0	0	0	0	0	0	0	0	0	0	0	0	0	0	0	0	0	0	0	0	0	0	0	0	0	0	0	0	0	0	0	0	0	0	0	0	0	0	0
f738d9e8cdd4c295a0db752fd4087f07	0	0	0	0	0	0	0	0	0	0	0	0	0	0	0	0	0	0	0	0	0	0	0	0	0	0	0	0	0	0	0	0	0	0	0	0	0	0	0	2	0	0	0	0	0	0	0	0	0
0fc22f771bcf465d2eb81cfc55f553e5	0	0	2	0	0	2	0	0	0	0	2	0	0	0	0	0	0	0	0	0	2	0	0	0	0	0	0	0	0	0	0	2	2	0	0	0	0	0	0	0	0	0	0	0	0	0	0	0	0
7606ac3f05fbc0229f7b48a488e1bda9	0	0	0	0	0	0	0	0	0	0	0	0	0	0	0	0	0	0	0	0	0	0	0	0	0	0	0	0	0	0	0	2	0	0	0	0	0	0	0	0	0	0	0	0	0	0	0	0	0
36f4348bafd46653fe3674a1cbb52a67	0	0	0	0	0	0	0	0	0	0	0	0	0	0	0	0	0	0	0	0	0	0	0	0	0	0	0	0	0	0	0	0	0	0	0	0	0	0	0	0	0	0	0	0	0	0	0	0	0
cc440c3396dee80da0aa7c341aaec82b	0	0	0	0	0	0	0	0	0	0	0	0	0	0	0	0	0	0	0	0	0	0	0	0	0	0	0	0	0	0	0	0	0	0	0	0	0	0	0	0	0	0	17	0	0	0	0	0	0
a1940e8e3c2c79b7b59537c4d4d1c1a3	0	0	0	0	0	0	0	0	0	0	0	0	0	0	0	0	0	0	0	0	0	0	0	0	0	0	0	0	0	0	0	0	0	0	0	0	0	0	0	0	0	0	0	0	0	0	0	0	0
3a367cff706496722646c698edbf1dfe	0	0	0	0	0	0	0	0	0	0	0	0	0	0	0	0	0	0	0	0	0	0	0	0	0	0	0	0	0	0	0	0	0	0	0	0	0	0	0	0	0	0	0	0	0	0	0	0	0
36e5b46409e7ea0370aa87a8bb51e6e6	0	0	0	0	0	0	0	0	0	0	0	0	0	0	0	0	0	0	0	0	0	0	0	0	0	0	0	0	0	0	0	2	0	0	0	0	0	0	0	0	0	0	0	0	0	0	0	0	0
6d3e6d8c74b682d4f0d062bd8d9f116c	0	0	0	0	0	0	0	0	0	0	0	0	0	0	0	0	0	0	0	0	0	0	0	0	0	0	0	0	0	0	0	0	0	0	0	0	0	0	0	0	0	0	0	0	0	0	0	0	0
467124d0dca4fab961513b01a28b5de3	0	0	0	0	0	0	0	0	0	0	0	0	0	0	0	0	0	0	0	0	0	0	0	0	0	0	0	0	0	0	0	0	0	0	0	0	0	0	0	0	0	0	0	0	0	0	0	0	0
14ec8c6c974e4b35195933b088eda424	0	0	0	0	0	0	0	0	0	0	0	0	0	0	0	0	0	0	0	0	0	0	0	0	0	0	0	0	0	0	0	0	0	0	0	0	0	0	0	0	0	0	0	0	0	0	0	0	0
3989c89ada9b5fefb104498b2ae000a2	0	0	0	0	0	0	0	0	0	0	0	0	0	0	0	0	0	0	0	0	0	0	0	0	0	0	0	0	0	0	0	0	0	0	0	0	0	0	0	0	0	0	0	0	0	0	0	0	2
077fc4587ef52ed4cf116d3d16359463	0	0	0	0	0	0	0	0	0	0	0	0	0	0	0	0	0	0	0	0	0	0	0	0	0	0	0	0	0	0	0	0	0	0	0	0	0	0	0	0	0	0	0	0	0	0	0	0	0
0e853558b131d14428ce0ad7e5857928	0	0	0	0	0	0	0	0	0	0	0	0	0	0	0	0	0	0	0	0	0	0	0	0	0	0	0	0	0	0	0	0	0	0	0	0	0	0	0	0	0	0	0	0	0	0	0	0	0
858c2ed3047b4c7e982ce5199cd0e326	0	0	0	0	0	0	0	0	0	0	0	0	0	0	0	0	0	0	0	0	0	0	0	0	0	0	0	0	11	0	0	0	0	0	0	0	0	0	0	0	0	0	0	0	0	0	0	0	0
629407dfa993f226028c4d0c2f653f26	0	0	0	0	0	0	0	0	0	0	0	0	0	0	0	0	0	0	0	0	0	0	0	0	0	0	0	0	0	0	0	0	0	0	10	0	0	0	0	0	0	0	0	0	0	0	0	0	0
864bff3fbb469f263e66d877ba1e8fa6	0	0	0	0	0	0	0	0	0	0	0	0	0	0	0	0	0	0	0	0	0	0	0	0	0	0	0	0	0	0	0	0	0	0	7	0	0	0	0	0	0	0	0	0	0	0	0	0	0
68f56c11ac557f288494bcebed76b125	0	0	0	0	0	0	0	0	0	0	0	0	0	0	0	0	0	0	0	0	0	0	0	0	0	0	0	0	0	0	0	0	0	0	0	0	12	0	0	0	0	0	0	0	0	0	0	0	0
54eef7415242a4376335c0a536354b48	0	0	0	0	0	0	0	0	0	0	0	0	0	0	0	0	0	0	0	0	0	0	0	0	0	0	0	0	0	0	0	0	0	0	0	0	0	0	0	0	0	0	0	0	0	0	0	0	0
1829b6f9b029e0a4b35e23344f59d89e	0	0	0	0	0	0	0	0	0	0	0	0	0	0	0	0	0	0	0	2	0	0	0	0	0	0	0	0	0	0	0	0	0	0	0	0	0	0	8	0	0	0	0	0	0	0	0	0	0
3c825a59d152a8df156fe35e3c01ab2a	0	0	0	0	0	0	0	0	0	0	0	0	0	0	0	0	0	0	0	0	0	0	0	0	0	0	0	0	0	0	0	0	0	0	0	0	0	0	0	0	0	0	0	0	0	0	0	0	0
0ce2b9527661d186403b9f051772a26c	0	0	0	0	0	0	0	0	0	0	0	0	0	0	0	0	0	0	0	0	0	0	0	0	0	0	0	0	0	0	0	0	0	0	0	0	0	0	0	0	0	0	0	0	0	0	0	0	0
666cf56ae3116a9126f2afb70a1a96ec	0	0	0	0	0	0	0	0	0	0	0	0	0	0	0	0	0	0	0	0	0	0	0	0	0	0	0	0	0	0	0	0	0	0	0	0	0	0	0	0	0	0	0	0	0	0	0	0	0
40dcfab102fd6385fab6af4baae27a24	0	0	0	0	0	0	0	0	0	0	0	0	0	0	0	0	0	0	0	0	0	0	0	0	0	0	0	0	0	0	0	0	0	0	0	0	0	0	0	0	0	0	0	0	0	0	0	0	0
139a1b2587e203623fc07a83809d14d1	0	0	0	0	0	0	0	0	0	0	0	0	0	0	0	0	0	0	0	0	0	0	0	0	0	0	0	0	0	0	0	0	0	0	0	0	0	0	0	0	0	0	0	0	0	0	0	0	0
ee54f1a034a47ba0ec98ae432929d016	0	0	0	0	0	0	0	0	0	0	0	0	0	0	0	0	0	0	0	0	0	0	0	0	0	0	0	0	0	0	0	0	0	0	0	0	0	0	0	0	0	0	0	0	0	0	0	0	0
0bd4fe21b1c613f946f74df472da864e	0	0	0	0	0	0	0	0	0	0	0	0	0	0	0	0	0	0	0	0	0	0	0	0	0	0	0	0	0	0	0	0	0	0	0	0	0	0	0	0	0	0	0	0	0	0	0	0	0
3e2231b8a40c11b7652c37c99dc3c555	0	0	0	0	0	0	0	0	0	0	0	0	0	0	0	0	0	0	0	0	0	0	0	0	0	0	0	0	0	0	0	0	0	0	0	0	0	0	15	0	0	0	0	0	0	0	0	0	0
b6ae6812d947114b4235dd1e37f6809f	0	0	0	0	0	0	0	0	0	0	0	0	0	0	0	0	0	0	0	0	0	0	0	0	0	0	0	0	0	0	0	0	0	0	0	0	0	0	0	0	0	0	0	0	0	0	0	0	0
edbbcc2acf71a4c8ea8ad5d7ad016b4c	0	0	0	0	0	0	0	0	0	0	0	0	0	0	0	0	0	0	0	0	0	0	0	0	0	0	0	0	0	0	0	0	0	0	0	0	0	0	0	0	0	0	0	0	0	0	0	0	0
2d01233a09daba1785e5d20066541119	0	0	0	0	0	0	0	0	0	0	0	0	0	0	0	0	0	0	0	0	0	0	0	0	0	0	0	0	0	0	0	0	0	0	0	0	0	0	0	13	0	0	0	0	0	0	0	0	0
e09f2be3131864b28e49ef930063f761	0	0	0	0	0	0	0	0	0	0	0	0	0	0	0	0	0	0	0	0	0	0	0	0	0	0	0	0	0	0	0	0	0	0	0	0	0	0	0	0	0	0	0	0	0	0	0	0	0
14089211d853a107293079ec3a2e5620	0	0	0	0	0	0	0	0	0	0	0	0	0	0	0	0	0	0	0	0	0	0	0	0	0	0	0	0	0	0	0	0	0	0	0	0	0	0	0	0	0	0	0	0	0	0	0	0	0
922c0afc3378c769cc7c0c52e82a9169	0	0	0	0	0	0	0	0	0	0	0	0	0	0	0	0	0	0	0	0	0	0	0	0	0	0	0	0	0	0	0	0	0	0	0	0	0	0	0	0	0	0	0	0	0	0	0	0	0
809bf153d12baf417de4275bfc1130e8	0	0	0	0	0	0	0	0	0	0	0	0	0	0	0	0	0	0	0	0	0	0	0	0	0	0	0	0	0	0	0	0	0	0	0	0	0	0	0	0	0	0	0	0	0	0	0	0	0
a9ef298f891c47b3d2f822fd9d3b37f9	0	0	0	0	0	0	0	0	0	0	0	0	0	0	0	0	0	0	0	0	0	0	0	0	0	0	0	0	0	0	0	0	0	0	0	0	0	0	0	0	0	0	0	0	0	0	0	0	0
236d5ffbd0dc7fc3f245466e8018fea7	0	0	0	0	0	0	0	0	0	0	0	0	0	0	0	0	0	0	0	0	0	0	0	0	0	0	0	0	0	0	0	0	0	0	0	0	0	0	0	0	0	0	0	0	0	0	0	0	0
976154df115cc394bf02f3b7c9784175	0	0	0	0	0	0	0	0	0	0	0	0	0	0	0	0	0	0	0	0	0	0	0	0	0	0	0	0	0	0	0	0	0	0	0	0	0	0	0	0	0	0	0	0	0	0	0	0	0
c98b4f33e93345f35c1238416bf8af34	0	0	0	0	0	0	0	0	0	0	0	0	0	0	0	0	0	0	0	0	0	0	0	0	0	0	0	0	0	0	0	0	0	0	0	0	0	0	0	0	0	0	0	0	0	0	0	0	0
976d53e516693a4e3cf51947570aca6a	0	0	0	0	0	0	0	0	0	0	0	0	0	0	0	0	0	0	0	0	0	0	0	0	0	0	0	0	0	0	0	0	0	0	0	0	0	0	0	0	0	0	0	0	0	0	0	0	0
b383c1a52b5dfc949d9afed98faf3d0b	0	0	0	0	0	0	0	0	0	0	0	0	0	0	0	0	0	0	0	0	0	0	0	0	0	0	0	0	0	0	0	0	0	0	0	0	0	0	0	0	0	0	0	0	0	0	0	0	0
280501178350998292dc68b1e0bb3f48	0	0	0	0	0	0	0	0	0	0	0	0	0	0	0	0	0	0	0	0	0	0	0	0	0	0	0	0	0	0	0	7	0	0	0	0	0	0	0	14	0	0	0	0	0	0	0	0	0
da6c6b4c0a547907ee3e96813c62beb3	0	0	0	0	0	0	0	0	0	0	0	0	0	0	0	0	0	0	0	0	0	0	0	0	0	0	0	0	0	0	0	0	0	0	0	0	0	0	0	0	0	0	0	0	0	0	0	0	0
49456fd225a33b84e06f0fdc468523b9	0	0	0	0	0	0	0	0	0	0	0	0	0	0	0	0	0	0	0	0	0	0	0	0	0	0	0	0	0	0	0	0	0	0	0	0	0	0	0	0	0	0	0	0	0	0	0	0	0
37d681a40bf7e98e7a2c5aef82f98df4	0	0	0	0	0	0	0	0	0	0	0	0	0	0	0	0	0	0	0	0	0	0	0	0	0	0	0	0	0	0	0	0	0	0	0	0	0	0	0	0	0	0	0	0	0	0	0	0	0
bf3f4438d3d53af56d3c0dc865a0bf53	0	0	0	0	0	0	0	0	0	0	0	0	0	0	0	0	0	0	0	0	0	0	0	0	0	0	0	0	0	0	0	6	0	0	0	0	0	0	19	7	0	0	0	0	0	0	0	0	0
c45f1647e24fd16381f5d8694ad4c57a	0	0	0	0	1	0	0	0	0	0	0	0	0	0	0	0	0	0	0	0	0	0	0	0	0	0	0	0	0	0	0	0	0	0	0	0	0	0	0	0	0	0	0	0	0	0	0	0	0
cce078c2b49b7ee5b3ef83a76ccd82f6	0	0	0	0	0	0	0	0	0	0	0	0	0	0	0	0	0	0	0	0	0	0	0	0	0	0	0	0	0	0	0	0	0	0	0	0	0	0	0	0	0	0	0	0	0	0	0	0	0
40ed4b6da1345835c3476a6bae8b1909	0	0	0	0	0	0	0	0	0	0	0	0	0	0	0	0	0	0	0	0	0	0	0	0	0	0	0	0	0	0	0	0	0	0	0	0	0	0	0	0	0	0	0	0	0	0	0	0	0
2c5b67b3e986ea3f2ca76c5d8f74cf0d	0	0	0	0	0	0	0	0	0	0	0	0	0	0	0	0	0	0	0	0	0	0	0	0	0	0	0	0	0	0	0	0	0	0	0	0	0	0	0	0	0	0	0	0	0	0	0	0	0
586aa85ef1526892c992d62246e94d20	0	0	0	0	0	0	0	0	0	0	0	0	0	0	0	0	0	0	0	0	0	0	0	0	0	0	0	0	0	0	0	0	0	0	0	0	0	0	0	0	0	0	0	0	0	0	0	0	0
8188e51b0d0254b881f4988041fe58a0	0	0	0	0	0	0	0	0	0	0	0	0	0	0	0	0	0	0	0	0	0	0	0	0	0	0	0	0	0	0	0	0	0	0	0	0	0	0	0	0	0	0	0	0	0	0	0	0	0
9d6cbef4985e79a5700023e73106b0dd	0	0	0	0	0	0	0	0	0	0	0	0	0	0	0	0	0	0	0	0	0	0	0	0	0	0	0	0	44	0	0	0	0	0	0	0	0	0	0	0	0	0	0	0	0	0	0	0	0
5ef6e82f7b36f30d3738840ea4082265	0	0	0	0	0	0	0	0	0	0	0	0	0	0	0	0	0	0	0	0	0	0	0	0	0	0	0	0	9	0	0	0	0	0	0	0	0	0	0	0	0	0	0	0	0	0	0	0	0
1a54ef689396ab83d4ec4f28c47afadc	0	0	0	0	0	0	0	0	0	0	0	0	0	0	0	0	0	0	0	0	0	0	0	0	0	0	0	0	0	0	0	0	0	0	0	0	0	0	0	0	17	0	0	0	0	0	0	0	0
9e9076bab55b386451021e235eb318eb	0	0	0	0	0	0	0	0	0	0	0	0	0	0	0	0	0	0	0	0	0	0	0	0	0	0	0	0	0	0	0	0	0	0	0	0	0	0	0	0	0	0	0	0	0	0	0	0	0
f1b5f17af60b1b13801b8b87c0d903f2	0	0	0	0	0	0	0	0	0	0	0	0	0	0	0	0	0	0	0	0	0	0	0	0	0	0	0	0	0	0	0	0	0	0	0	0	0	0	0	0	0	0	0	0	0	0	0	0	0
a55baeb7bbece7e2b470bcd1c42733df	0	0	0	0	0	0	0	0	0	0	0	0	0	0	0	0	0	0	0	0	0	0	0	0	0	0	0	0	0	0	0	0	0	0	0	0	0	0	0	0	0	0	0	0	0	0	0	0	0
611824067393e94b1f14d806a9dcea3f	0	0	0	0	0	0	0	0	0	0	0	0	0	0	0	0	0	0	0	0	0	0	0	0	0	0	0	0	0	0	0	0	0	0	0	0	0	0	0	0	0	0	0	0	0	0	0	0	0
aa75b0db2e5d67af2c3376448f9dbbc8	0	0	0	0	0	0	0	0	0	0	0	0	0	0	0	0	0	0	0	0	0	0	0	0	0	0	0	0	0	0	0	0	0	0	0	0	0	0	0	775	0	0	0	0	0	0	0	0	0
7526514cf0e910802752996d9527d99f	0	0	0	0	0	0	0	0	0	0	0	0	0	0	0	0	0	0	0	0	0	0	0	0	0	0	0	0	0	0	0	0	0	0	0	0	0	0	0	0	0	0	0	0	0	0	0	0	0
9bffa9d36e94a6186182014b1994eb69	0	0	0	0	0	0	0	0	0	0	0	0	0	0	0	0	0	0	0	0	0	0	0	0	0	0	0	0	0	0	0	0	0	0	0	0	0	0	17	0	0	0	0	0	0	0	0	0	0
3059b652778c5d5bd59de400a733b3eb	0	0	0	0	0	0	0	0	0	0	0	0	0	0	0	0	0	0	0	0	0	0	0	0	0	0	0	0	0	0	0	0	0	0	0	0	0	0	0	0	0	0	0	0	0	0	0	0	0
763df59130311cbd36a4beb6d49f8587	0	0	0	0	0	0	0	0	0	0	0	0	0	0	0	0	0	0	0	0	0	0	0	0	0	0	0	0	0	0	0	6	0	0	0	0	0	0	0	0	0	0	0	0	0	0	0	0	0
54bda13f63f74cd1027799ce6be1b731	0	0	0	0	0	0	0	0	0	0	0	0	0	0	0	0	0	0	0	0	0	0	0	0	0	0	0	0	67	0	0	0	0	0	2	0	0	0	0	0	0	0	0	0	0	0	0	0	0
a4d3fcca3b485e81ad20ac3c238d2279	0	0	0	0	0	0	0	0	0	0	0	0	0	0	0	0	0	0	0	0	0	0	0	0	0	0	0	0	0	0	0	0	0	0	0	0	0	0	0	0	0	0	0	0	0	0	0	0	0
1f66597f512c9c86c8bbfa376797d066	0	0	0	0	0	0	0	0	0	0	0	0	0	0	0	0	0	0	0	0	0	0	0	0	0	0	0	0	0	0	0	0	0	0	0	0	0	0	0	0	0	0	0	0	0	0	0	0	0
275ab6faa1a4f79a0b545588b7034be7	0	0	0	0	0	0	0	0	0	0	0	0	0	0	0	0	0	0	0	0	0	0	0	0	0	0	0	0	0	0	0	0	0	0	0	0	0	0	0	0	0	0	16	0	0	0	0	0	0
9366617abd90ed4f67b3f47675305404	0	0	0	0	0	0	0	0	0	0	0	0	0	0	0	0	0	0	0	0	0	0	0	0	0	0	0	0	0	0	0	0	0	0	0	0	0	0	0	0	0	0	0	0	0	0	0	0	0
813de12f75702b874be325b6c8dcef09	0	0	0	0	0	0	0	0	0	0	0	0	0	0	0	0	0	0	0	0	0	0	0	0	0	0	0	0	0	0	0	0	0	0	0	0	0	0	0	0	0	0	0	0	0	0	0	0	0
3567a544b25a3d10ee1e44a93308e64d	0	0	0	0	0	0	0	0	0	0	0	0	0	0	0	0	0	0	0	0	0	0	0	0	0	0	0	0	0	0	0	0	0	0	0	0	0	0	0	0	0	0	0	0	0	0	0	0	0
229d48a3eea0c084e7bf8c5bebfdc47f	0	0	0	0	0	0	0	0	0	0	0	0	0	0	0	0	0	0	0	0	0	0	0	0	0	0	0	0	0	0	0	0	0	0	0	0	0	0	0	11	0	0	0	0	0	0	0	0	0
58ee3a597a23e6a323510690935be9e0	0	0	0	0	0	0	0	0	0	0	0	0	0	0	0	0	0	0	0	0	0	0	0	0	0	0	0	0	0	0	0	0	0	0	0	0	0	0	0	0	0	0	0	0	0	0	0	0	0
681a14979e8f2261995a2557e58e24e3	0	0	0	0	0	0	0	0	0	0	0	0	0	0	0	0	0	0	0	0	0	0	0	0	0	0	0	0	0	0	0	0	0	0	0	0	0	0	0	0	0	0	0	0	0	0	0	0	0
eed4354106ca6c6d67f450aa913d1931	0	0	0	0	0	0	0	0	0	0	0	0	0	0	0	0	0	0	0	0	0	0	0	0	0	0	0	0	0	0	0	0	0	0	0	0	0	0	0	34	0	0	0	0	0	0	0	0	0
9ccdb422e1879afdbaa483f74c9b4b05	0	0	0	0	0	0	0	0	0	0	0	0	0	0	0	0	0	0	0	0	0	0	0	0	0	0	0	0	0	0	0	0	0	0	0	0	0	0	0	0	0	0	0	0	0	0	0	0	0
c4ab0f3e2a980ab7e3bf9424642097c3	0	0	0	0	0	0	0	0	0	0	0	0	0	0	0	0	0	0	0	0	0	0	0	0	0	0	0	0	0	0	0	15	0	0	0	0	0	0	0	0	0	0	0	0	0	0	0	0	0
315fa7bef24a0739f07ba0404b7af465	0	0	0	0	0	0	0	0	0	0	0	0	0	0	0	0	0	0	0	0	0	0	0	0	0	0	0	0	0	0	0	0	0	0	0	0	0	0	0	0	0	0	0	0	0	0	0	2	0
e842266166ff79fb3d6a51e6a208d90d	0	0	0	0	0	0	0	0	0	0	0	0	0	0	0	0	0	0	0	0	0	0	0	0	0	0	0	0	0	0	0	0	0	0	0	0	0	0	0	0	0	0	0	0	0	0	0	0	0
9a8d7ca8705625d75ee8c7d11fdf21a4	0	0	0	0	0	0	0	0	0	0	0	0	0	0	0	0	0	0	0	0	0	0	0	0	0	0	0	0	15	0	0	0	0	0	804	0	0	0	0	0	0	0	0	0	0	0	0	0	0
f8411b9b0ec97b112c5849a933b267c3	0	0	0	0	0	0	0	0	0	0	0	0	0	0	0	0	0	0	0	0	0	0	0	0	0	0	0	0	0	0	0	7	0	0	0	0	0	0	0	0	0	0	0	0	0	0	0	0	0
567e1f2631d5597500a75a72945ab943	0	0	0	0	0	0	0	0	0	0	0	0	0	0	0	0	0	0	0	0	0	0	0	0	0	0	0	0	0	0	0	0	0	0	0	0	0	0	0	0	0	0	0	0	0	0	0	0	0
54651e2bf0108aebce0ad025bfd42092	0	0	0	0	0	0	0	0	0	0	0	0	0	0	0	0	0	0	0	0	0	0	0	0	0	0	0	0	0	0	0	0	0	0	0	0	0	0	0	0	0	0	0	0	0	0	0	0	0
b815246f3669b5702a46a11c0a6d7173	2	12	0	0	0	0	2	0	0	0	0	0	0	0	0	0	0	0	0	0	0	0	0	0	0	0	0	0	0	0	0	5	0	0	0	0	8	0	0	0	0	0	0	11	76	0	0	0	0
1583723b1cb48648c3d5d19f036d0c96	0	0	0	0	0	0	0	0	0	0	0	0	0	0	0	0	0	0	0	0	0	0	0	0	0	0	0	0	0	0	0	0	0	0	0	0	0	0	0	0	0	0	0	0	38	0	0	0	0
896eb612afb284449750c3335903c136	0	0	0	0	0	0	0	0	0	0	0	0	0	0	0	0	0	0	0	0	0	0	0	0	0	0	0	0	0	0	0	0	0	0	0	0	0	0	0	0	0	0	0	0	0	0	0	0	0
28eb761e3c5737d35d3cf686bca1c015	0	0	0	0	0	0	0	0	0	0	0	0	0	0	0	0	0	0	0	0	0	0	0	0	0	0	0	0	0	0	0	0	0	0	174	0	0	0	0	0	0	0	0	0	0	0	0	0	0
d88f0c3bb3d949583891bf95917157d1	0	0	0	0	0	0	0	0	0	0	0	0	0	0	0	0	0	0	0	0	0	0	0	0	0	0	0	0	0	0	0	0	0	0	0	0	17	0	0	0	0	0	0	0	0	0	0	0	0
508e3d0bd03b6cacb35b9e8be694d40a	0	0	0	0	0	0	0	0	0	0	0	0	0	0	0	0	0	0	0	0	0	0	0	0	0	0	0	0	41	0	0	0	0	0	0	0	0	0	0	0	0	0	0	0	0	0	0	0	0
dbc84983b15396daf27ea34bda56bf69	0	0	0	0	0	0	0	0	0	0	0	0	0	0	0	0	0	0	0	0	0	0	0	0	0	0	0	0	0	0	0	0	0	0	0	0	0	0	0	0	0	0	0	0	0	0	0	0	0
99f595cf8b7caa71782d609cb9c481e2	0	0	0	0	0	0	0	0	0	0	0	0	0	0	0	0	0	0	0	0	0	0	0	0	0	0	0	0	0	0	0	0	0	0	0	0	0	0	0	0	0	0	0	0	0	0	0	0	0
6e483fd201bb69f4ec49f2ab7da1465b	0	0	0	0	0	0	0	0	0	0	0	0	0	0	0	0	0	0	0	0	0	0	0	0	0	0	0	0	0	0	0	0	0	0	0	0	0	0	0	29	0	0	0	0	0	0	0	0	0
372e5067f11654b87bb0f9cde002c93c	0	0	0	0	0	0	0	0	0	0	0	0	0	0	0	0	0	0	0	0	0	0	0	0	0	0	0	0	0	0	0	0	0	0	2	0	0	0	0	0	0	0	0	0	0	0	0	0	0
ad0677346bd2a942dee1a0e1a9c65c86	0	0	0	0	0	0	0	0	0	0	0	0	0	0	0	0	0	0	0	0	0	0	0	0	0	0	0	0	0	0	0	0	0	0	0	0	0	0	0	0	0	0	0	0	0	0	0	0	0
fd9c3cccd547cc629b8160710cfbb762	0	0	0	0	0	0	0	0	0	0	0	0	0	0	0	0	0	0	0	0	0	0	0	0	0	0	0	0	0	0	0	0	0	0	0	0	0	0	0	0	0	0	0	0	0	0	0	0	0
b9c2c456e81aeafea8242f7b27833672	0	0	0	0	0	0	0	0	0	0	0	0	0	0	0	0	0	0	0	0	0	0	0	0	0	0	0	0	0	0	0	0	0	0	0	0	0	0	0	0	0	0	0	0	0	0	0	0	0
ff7453bbbfa7c3c505ab0d3f4d3faddb	0	0	0	0	0	0	0	0	0	0	0	0	0	0	0	0	0	0	0	0	0	0	0	0	0	0	0	0	0	0	0	0	0	0	0	0	0	0	0	0	0	0	0	0	0	0	0	0	0
44bed1144b2019c47f7f62a4970cff23	0	0	0	0	0	0	0	0	0	0	0	0	2	0	0	0	0	0	0	0	0	0	0	0	0	0	0	0	0	0	0	0	0	0	0	0	0	0	0	0	0	0	0	0	0	0	0	0	0
4b8c80c1cdb2f5d8df6108896cbdb51c	0	0	0	0	0	0	0	0	0	0	0	0	0	0	0	0	0	0	0	0	0	0	0	0	0	0	0	0	0	0	0	0	0	0	0	0	0	0	0	0	0	0	0	0	0	0	0	0	0
f7acc4a4363ff9db1418cf896323dd8e	0	0	0	0	0	0	0	0	0	0	0	0	0	0	0	0	0	0	0	0	0	0	0	0	0	0	0	0	0	0	0	0	0	0	0	0	0	0	0	0	0	0	0	0	0	0	0	0	0
ddf11482ba2d1f645bdff7d5c43ee4e3	0	0	0	0	0	0	0	0	0	0	0	0	0	0	0	0	0	0	0	0	0	0	0	0	0	0	0	0	0	0	0	0	0	0	0	0	0	0	0	0	0	0	0	0	0	0	0	0	0
5be014e3db1d1dc720d63a71d28418e8	0	0	0	0	0	0	0	0	0	0	0	0	0	0	0	0	0	0	0	0	0	0	0	0	0	0	0	0	0	0	0	0	0	0	0	0	0	0	0	6	0	0	0	0	0	0	0	0	0
90a69e495752b2255ef47d464b01c462	0	0	0	0	0	0	0	0	0	0	0	0	0	0	0	0	0	0	0	0	0	0	0	0	0	0	0	0	0	0	0	0	0	0	0	0	0	0	0	0	0	0	0	0	0	0	0	0	2
0c252db600024fb239fe6cd5286ac9a5	0	0	0	0	0	0	0	0	0	0	0	0	0	0	0	0	0	0	0	0	0	0	0	0	0	0	0	0	0	0	0	0	0	0	0	0	0	0	0	0	0	0	0	16	0	0	0	0	0
20360307958501b2716f3845b40ee24c	0	0	0	0	0	0	0	0	0	0	0	0	0	0	0	0	0	0	0	0	0	0	0	0	0	0	0	0	0	0	0	0	0	0	0	0	0	0	0	0	0	0	0	0	0	0	0	0	0
74e4f973e13b35c905f3d24df0ce169a	0	0	0	0	0	0	0	0	0	0	0	0	0	0	0	0	0	0	0	2	0	0	0	0	0	0	0	0	0	0	0	0	0	0	0	0	0	0	0	0	0	0	0	0	0	0	0	0	0
0ce7f7a55c2362b818b41c8e38bb4fa5	0	0	0	0	0	0	0	0	0	0	0	0	0	0	0	0	0	0	0	0	0	0	0	0	0	0	0	0	0	0	0	0	0	0	0	0	0	0	0	0	0	0	0	0	0	0	0	0	0
e8a1d1c45d85e132c1d017160638bd79	0	0	0	0	0	0	0	0	0	0	0	0	0	0	0	0	0	0	5	4	0	0	0	0	0	0	0	0	0	0	0	0	0	0	0	0	0	0	0	0	0	0	0	0	0	0	0	0	0
427c15b68572492d1dc7480fe689b804	0	0	0	0	0	0	0	0	0	0	0	0	0	0	0	0	0	0	0	0	0	0	0	0	0	0	0	0	0	0	0	12	0	0	0	0	0	0	0	0	0	0	0	0	0	0	0	0	0
96b73fabd7f128428f0da650d6817af7	0	0	0	0	0	0	0	0	0	0	0	0	0	0	0	0	0	0	0	0	0	0	0	0	0	0	0	0	0	0	0	0	0	0	12	0	0	0	0	0	0	0	0	0	0	0	0	0	0
605a761edb9c377d53c6b271613335e3	0	0	0	0	0	0	0	0	0	0	0	0	0	0	0	0	0	0	0	0	0	0	0	0	0	0	0	0	0	0	0	0	0	0	0	0	0	0	0	0	0	0	0	0	0	0	0	0	0
9fec508e1aaeef017f56d805ca589ed4	0	0	0	0	0	0	0	0	0	0	0	0	0	0	0	0	0	0	0	0	0	0	0	0	0	0	0	0	0	0	0	3	0	0	0	0	0	0	0	0	0	0	0	0	0	0	0	0	0
64dfa861974f45971cd7708379b2fc6c	0	0	0	0	0	0	0	0	0	0	0	0	0	0	0	0	0	0	0	0	0	0	0	0	0	0	0	0	0	0	0	0	0	0	0	0	0	0	0	0	0	0	0	0	0	0	0	0	0
8f0e09292fbdb19cf1dc8d6c45140b44	0	0	0	0	0	0	0	0	0	0	0	0	0	0	0	0	0	0	0	0	0	0	0	0	0	0	0	0	0	0	0	0	0	0	0	0	0	0	0	0	0	0	0	0	0	0	0	0	0
8bfeb0e83fc6d24753cf88662a0cf65b	0	0	0	0	0	0	0	0	0	0	0	0	0	0	0	0	0	0	0	0	0	0	0	0	0	0	0	0	0	0	0	0	0	0	0	0	0	0	0	0	0	0	0	0	0	0	0	0	0
ba89a3c6fea1a5db395eb87230c10fa8	0	0	0	0	0	0	0	0	0	0	0	0	0	0	0	0	0	0	0	0	0	0	0	0	0	0	0	0	0	0	0	0	0	0	0	0	0	0	0	0	0	0	0	0	0	0	0	0	0
ae0efe344a6302f4a79c0dd109c7d6b9	0	0	0	0	0	0	0	0	0	0	0	0	0	0	0	0	0	0	0	0	0	0	0	0	0	0	0	0	0	0	0	0	0	0	0	0	0	0	0	0	0	0	0	0	0	0	0	0	0
e42aea0c0098a47469de6748343334b5	0	0	0	0	0	0	0	1	0	0	2	1	0	4	0	0	0	0	3	0	0	0	0	2	0	0	0	0	2	0	0	2	2	0	2	0	0	2	0	0	3	0	2	8	126	3	4	2	0
5d10db491129a7a0c775113b5c487374	0	0	0	0	0	0	0	0	0	0	0	0	0	0	0	0	0	0	0	0	0	0	0	0	0	0	0	0	0	0	0	0	0	0	0	0	0	0	0	0	0	0	0	0	0	0	0	0	0
082c29816da40afce37874733aa3d7b7	0	0	0	0	0	0	0	0	0	0	0	0	0	0	0	0	0	0	0	0	0	0	0	0	0	0	0	0	0	0	0	0	0	0	0	0	0	0	0	0	0	0	0	0	0	0	0	0	0
d03eb2154aa01c63a1943c0b768b188b	0	0	0	0	0	0	0	0	0	0	0	0	0	0	0	0	0	0	0	0	0	0	0	0	0	0	0	0	0	0	0	0	0	0	0	0	0	0	0	0	0	0	0	0	0	0	0	0	0
a562eec5a2bb742838d8c1450754e129	0	0	0	0	0	0	0	0	0	0	0	0	0	0	0	0	0	0	0	0	0	0	0	0	0	0	0	0	0	0	0	0	0	0	0	0	0	0	0	0	0	0	0	0	0	0	0	0	0
1c45249283f1d15d945d6a460eecf516	0	0	0	0	0	0	0	0	0	0	0	0	0	0	0	0	0	0	4	0	0	0	0	0	14	0	0	0	0	0	0	0	0	0	0	0	0	0	0	0	0	0	0	0	0	0	0	0	0
e8b0cb2100036ce0a6850899ed76ee8d	0	0	0	0	0	0	0	0	0	0	0	0	0	0	0	0	0	0	0	0	0	0	0	0	0	0	0	0	5	0	0	33	0	0	191	0	0	0	0	0	0	0	0	0	0	0	0	0	0
d6cf7afa4d9822376a1bfca721789386	0	0	0	0	0	0	0	0	0	0	0	0	0	0	0	0	0	0	0	0	0	0	0	0	0	0	0	0	0	0	0	0	0	0	0	0	0	0	0	0	0	0	0	0	0	0	0	0	0
f79b5abb05de665e0507e2fd7213a0d5	0	0	0	0	0	0	0	0	0	0	0	0	0	0	0	0	0	0	0	0	0	0	0	0	0	0	0	0	0	0	0	8	0	0	0	0	0	0	0	0	0	0	0	0	0	0	0	0	0
7b8e551df185ae289a1a4c6eb55d1c01	0	0	0	0	0	0	0	0	0	0	0	0	0	0	0	0	0	0	0	0	0	0	0	0	0	0	0	0	0	0	0	0	0	0	0	0	0	0	0	0	0	0	0	0	0	0	0	0	0
d76ff9324cbaa421f91221c29d863de7	0	0	0	0	0	0	0	0	0	0	0	0	0	0	0	0	0	0	0	0	0	0	0	0	0	0	0	0	0	0	0	0	0	0	0	0	0	0	0	0	0	0	0	0	0	0	0	0	0
b04d82a24d3951d17c51cd0a23cd85c5	0	0	0	0	0	0	0	0	0	0	0	0	0	0	0	0	0	0	0	0	0	0	0	0	0	0	0	0	0	0	0	0	0	0	0	0	0	0	0	38	0	0	0	0	0	0	0	0	0
d08cb79611a56763c2933d853f3c463c	0	0	0	0	0	0	0	0	0	0	0	0	0	0	0	0	0	0	0	0	0	0	0	0	0	0	0	0	91	0	0	0	0	0	2	0	0	0	0	0	0	0	0	0	0	0	0	0	0
cf0094410b3942f8ee47c3440b07e65d	0	0	0	0	0	0	0	0	0	0	0	0	0	0	0	0	0	0	0	0	0	0	0	0	0	0	0	0	0	0	0	0	0	0	0	0	0	0	0	0	0	0	0	0	0	0	0	0	0
069ad9efa5b3cd682f579edf94e096ce	0	0	0	0	0	0	0	0	0	0	0	0	0	0	0	0	0	0	0	0	0	0	0	0	0	0	0	0	0	0	0	0	0	0	0	0	0	0	0	0	0	0	0	0	0	0	0	0	0
8f6f296d1db5f96352c5ea5f7fd0149e	0	0	0	0	0	0	0	0	0	0	0	0	0	0	0	0	0	0	0	0	0	0	0	0	0	0	0	0	0	0	0	0	0	0	0	0	0	0	0	0	0	0	0	0	0	0	0	0	0
b3fac3bf6b2b29f74f6c6f03381df153	0	0	0	0	0	0	0	0	0	0	0	0	0	0	0	0	0	0	0	0	0	0	0	0	0	0	0	0	15	0	0	0	0	0	0	0	0	0	0	0	0	0	0	0	0	0	0	0	0
8986291da87ee5af1ed34b2fecbde131	0	0	0	0	0	0	0	0	0	0	0	0	0	0	0	0	0	0	0	0	0	0	0	0	0	0	0	0	0	0	0	0	0	0	0	0	0	0	0	0	0	0	0	0	0	0	0	0	0
86404c2d6fc76097850fee1effa177d5	0	0	0	0	0	0	0	0	0	0	0	0	0	0	0	0	0	0	0	0	0	0	0	0	0	0	0	0	0	0	0	0	0	0	0	0	0	0	0	0	0	0	0	0	0	0	0	0	0
3849f8b4f68163467f3f68dbb55f5cff	0	0	0	0	0	0	0	0	0	0	0	0	0	0	0	0	0	0	0	0	0	0	0	0	0	0	0	0	0	0	0	0	0	0	0	0	0	0	0	70	0	0	0	0	0	0	0	0	0
adfea386b46086996239bb10b1a21334	0	0	0	0	0	0	0	0	0	0	0	0	0	0	0	0	0	0	0	0	0	0	0	0	0	0	0	0	0	0	0	0	0	0	0	0	0	0	0	0	0	0	0	0	0	0	0	0	0
5efe272e61596fc81c13781b0ba0bb73	0	0	0	0	0	0	0	0	0	0	0	0	0	0	0	0	0	0	0	0	0	0	0	0	0	0	0	0	0	0	0	8	0	0	0	0	0	0	0	0	0	0	0	0	0	0	0	0	0
2f203d678a4c83aa7bc13af30a4757cb	0	0	0	0	0	0	0	0	0	0	0	0	0	0	0	0	0	0	0	0	0	0	0	0	0	0	0	0	0	0	0	0	0	0	0	0	0	0	0	0	0	0	0	0	0	0	0	0	0
bd7422552b70ad62c2ac6b8a0f30c582	0	0	0	0	0	0	0	0	0	0	0	0	0	0	0	0	0	0	0	0	0	0	0	0	0	0	0	0	0	0	0	3	0	0	0	0	0	0	0	0	0	0	0	0	0	0	0	0	0
fb433d41ff9d45bebf5ab6c5910e81b3	0	0	0	0	0	0	0	0	0	0	0	0	0	0	0	0	0	0	0	0	0	0	0	0	0	0	0	0	0	0	0	0	0	0	0	0	0	0	0	0	0	0	0	0	0	0	0	0	0
5bbc18584c3194eb9608e023f4da0e82	0	0	0	0	0	0	0	0	0	0	0	0	0	0	0	0	0	0	0	0	0	0	0	0	0	0	0	0	0	0	0	0	0	0	0	0	0	0	0	0	0	0	0	0	0	0	0	0	0
896cc2b76eafb2d567b9de59ac560ace	0	0	0	0	0	0	0	0	0	0	0	0	0	0	0	0	0	0	0	0	0	0	0	0	0	0	0	0	0	0	0	0	0	0	0	0	0	0	0	0	0	0	0	0	0	0	0	0	0
fe21107cdb3a2239e012ac243f5201a6	0	0	0	0	0	0	0	0	0	0	0	0	0	0	0	0	0	0	0	0	0	0	0	0	0	0	0	0	0	0	0	0	0	0	0	0	0	0	0	0	0	0	0	0	0	0	0	0	0
677b100d67ec2f45e62b083107e24d9c	0	0	0	0	0	0	0	0	0	0	0	0	0	0	0	0	0	0	0	0	0	0	0	0	0	0	0	0	0	0	0	0	0	0	0	0	0	0	0	0	0	0	0	0	0	0	0	0	0
33ea91cd4957f5eac94a2bc43c27cf01	0	0	0	0	0	0	0	0	0	0	0	0	0	0	0	0	0	0	0	0	0	0	0	0	0	0	0	0	0	0	0	0	0	0	0	0	0	0	0	0	0	0	0	0	0	0	0	0	0
d55a57a643d33a9e86f5e9eec2211753	0	0	0	0	0	0	0	0	0	0	0	0	0	0	0	0	0	0	0	0	0	0	0	0	0	0	0	0	0	0	0	0	0	0	0	0	0	7	0	0	0	0	0	0	0	0	0	0	0
b8aef294e45126fd7b5e3d90434c57eb	0	0	0	0	0	0	0	0	0	0	0	0	0	0	0	0	0	0	0	0	0	0	0	0	0	0	0	0	0	0	0	0	0	11	0	0	0	0	0	0	0	0	0	0	0	0	0	0	0
9ac68311f6f104eda00a536811150f96	0	0	0	0	0	0	0	0	0	0	0	0	0	0	0	0	0	0	0	0	0	0	0	0	0	0	0	0	0	0	0	0	0	0	0	0	0	0	0	0	0	0	0	0	0	0	0	0	0
e5db2f08983172103829f9793149df1f	0	0	0	0	0	0	0	0	0	0	0	0	0	0	0	0	0	0	0	0	0	0	0	0	0	0	0	0	0	0	0	0	0	0	0	0	0	0	0	0	0	0	0	0	0	0	0	0	0
934f2dc25f326e44b2e758d0593bc88e	0	0	0	0	0	0	0	0	0	0	0	0	0	0	0	0	0	0	0	0	0	0	0	0	0	0	0	0	0	0	0	0	0	0	0	0	0	0	0	30	0	0	0	0	0	0	0	0	0
9b58eee97ffbec68dd7441cef15317fd	0	0	0	0	0	0	0	0	0	0	0	0	0	0	0	0	0	0	0	0	0	0	0	0	0	0	0	0	0	0	0	0	0	0	8	0	0	0	0	0	0	0	0	0	0	0	0	0	0
70b13d3543da89ef71ce85ecaafc0a7d	0	0	0	0	0	0	0	0	0	0	0	0	0	0	0	0	0	0	0	0	0	0	0	0	0	0	0	0	0	0	0	0	0	0	0	0	0	0	0	0	0	0	0	0	0	0	0	0	0
f879e7dacca717dc79624c2edae01b3b	0	0	0	0	0	0	0	0	0	0	0	0	0	0	0	0	0	0	0	0	0	0	0	0	0	0	0	0	0	0	0	0	0	0	0	0	0	0	0	0	0	0	0	0	0	0	0	0	0
9e7bd31514e7d94ce23f4dc5ced857b8	0	0	0	0	0	0	0	0	0	0	0	0	0	0	0	0	0	0	0	0	0	0	0	0	0	0	0	0	0	0	0	0	0	0	0	0	0	0	0	0	0	0	0	0	0	0	0	0	0
7ab3c255cb9edee611016f06d8126ecb	0	0	0	0	0	0	0	0	0	0	0	0	0	0	0	0	0	0	0	0	0	0	0	0	0	0	0	0	0	0	0	0	0	0	0	0	0	14	0	0	0	0	0	0	0	0	0	0	0
a0b1a86f6e7368870e2624751eda5ceb	0	0	0	0	0	0	0	0	0	0	0	0	0	0	0	0	0	0	0	0	0	0	0	0	0	0	0	0	0	0	0	0	0	0	0	0	0	0	0	0	0	0	0	0	0	0	0	0	0
b3e8d71ce186d54f5ba24dd4f40dd149	0	0	0	0	0	0	1	0	0	0	0	0	0	0	0	0	0	0	0	0	0	0	0	0	0	0	0	0	0	0	0	0	0	0	0	0	0	0	0	0	0	0	0	0	0	0	0	0	0
f1b96a3a13b7bba50e93dcf874f2dacc	0	4	0	0	0	0	0	0	0	0	0	0	0	0	0	0	0	0	0	0	0	0	0	0	0	0	0	0	0	0	0	0	0	0	0	0	0	0	0	0	0	0	0	0	0	0	0	0	0
ac7a2ccd11d2800791bd090e26a8f18c	0	0	0	0	0	0	0	0	0	0	0	0	0	0	0	0	0	0	0	0	0	0	0	0	0	0	0	0	0	0	0	0	0	0	0	0	0	0	0	0	0	0	0	0	0	0	0	0	0
d8966399a2de246bc7271054a0640b60	0	0	0	0	0	0	0	0	0	0	0	0	0	0	0	0	0	0	0	0	0	0	0	0	0	0	0	0	0	0	0	0	0	0	0	0	0	0	0	0	0	0	0	0	0	0	0	0	0
051170829d894f4837364a3984930c55	0	0	0	0	0	0	0	0	0	0	0	0	0	0	0	0	0	0	0	0	0	0	0	0	0	0	0	0	0	0	0	0	0	0	0	0	0	0	0	0	0	0	0	0	0	0	0	0	0
7b2f64eaa6a4547312fd8f1461c088e6	0	0	0	0	0	0	0	0	0	0	0	0	0	0	0	0	0	0	0	0	0	0	0	0	0	0	0	0	0	0	0	0	0	0	0	0	0	0	0	0	0	0	0	0	0	0	0	0	0
cba4160a1f36772e7c61e1e2fe729394	0	0	0	0	0	0	0	0	0	0	0	0	0	0	0	0	0	0	0	0	0	0	0	0	0	0	0	0	0	0	0	0	0	0	0	0	0	0	0	0	0	0	0	0	0	0	0	0	0
81991addde967633b74f367f42965051	0	0	0	0	0	0	0	0	0	0	0	0	0	0	0	0	0	0	0	0	0	0	0	0	0	0	0	0	0	0	0	0	0	0	0	0	0	0	0	0	0	0	0	0	0	0	0	0	0
b596ed7afa61247abf08e506e16bc4c9	0	0	0	0	0	0	0	0	0	0	0	0	0	0	0	0	0	0	0	0	0	0	0	0	0	0	0	0	0	0	0	3	0	0	0	0	0	0	0	0	0	0	0	0	0	0	0	0	0
06b6e85dfe060a85d0e72e2685fba78c	0	0	0	0	0	0	0	0	0	0	0	0	10	0	0	0	0	0	0	0	0	0	0	0	0	0	0	0	0	0	0	0	0	0	0	0	0	0	0	0	0	0	0	0	0	0	0	0	0
5ba46e4506c612521f21560653bcb8f1	0	0	0	0	0	0	0	0	0	0	0	0	0	0	0	0	0	0	0	0	0	0	0	0	0	0	0	0	0	0	0	0	0	0	0	0	0	0	0	0	0	0	0	0	0	0	0	0	0
1921cf68d2c3d89d7a132511cac1279f	0	0	0	0	0	0	0	0	0	0	0	0	0	0	0	0	0	0	0	0	0	0	0	0	0	0	0	0	0	0	0	0	0	0	0	0	0	0	0	0	0	0	0	0	0	0	0	0	0
fffae539cf99bfaa0cfea59ef8cd920f	0	0	0	0	0	0	0	0	0	0	0	0	0	0	0	0	0	0	0	0	0	0	0	0	0	0	0	0	0	0	0	0	0	0	0	0	4	0	0	0	0	0	0	0	0	0	0	0	0
fab89239ac02530dac25421c4e1e3a18	0	0	0	0	0	0	0	0	0	0	0	0	0	0	0	0	0	0	0	0	0	0	0	0	0	0	0	0	0	0	0	3	0	0	0	0	0	0	0	0	0	0	0	0	0	0	0	0	0
90285e814a56649af86a9e4c4d1c1749	0	0	0	0	0	0	0	0	0	0	0	0	0	0	0	0	0	0	0	0	0	0	0	0	0	0	0	0	0	0	0	0	0	0	0	0	0	0	0	0	0	0	0	0	0	0	0	0	0
bf80b35b7db05feef93cfda03c6c3e0c	0	0	0	0	0	0	0	0	0	0	0	0	0	0	0	0	0	0	0	0	0	0	0	0	0	0	0	0	0	0	0	0	0	0	0	0	0	0	18	0	0	0	0	0	0	0	0	0	0
1ca0aff09cb11c12a6f239bab5cbb080	0	0	0	0	0	0	0	0	0	0	0	0	0	0	0	0	0	0	0	0	0	0	0	0	0	0	0	0	0	0	0	5	0	0	0	0	0	0	0	0	0	0	0	0	0	0	0	0	0
faac136c6bc99dd9263873ee4158d3ae	0	0	0	0	0	0	0	0	0	0	0	0	0	0	0	0	0	0	0	0	0	0	0	0	0	0	0	0	0	0	0	0	0	0	0	0	0	0	0	0	0	0	0	0	0	0	0	0	0
5faadc40a8b9d347f76e90e9ad965af4	0	0	0	0	0	0	0	0	0	0	0	0	0	0	0	0	0	0	0	0	0	0	0	0	0	0	0	0	0	0	0	0	0	0	0	0	0	0	0	0	0	0	0	0	0	0	0	0	0
cb10625758079d37175ec731deeb9121	0	0	0	0	0	0	0	0	0	0	0	0	0	0	0	0	0	0	0	0	0	0	0	0	0	0	0	0	0	0	0	14	0	0	0	0	0	0	0	0	0	0	0	0	0	0	0	0	0
d862058dc2a9104964d313bea746c439	0	0	0	0	0	0	0	0	0	0	0	0	0	0	0	0	0	0	0	0	0	0	0	0	0	0	0	0	0	0	0	0	0	0	0	0	0	0	0	0	0	0	0	0	0	0	0	0	0
af93f935d69645c84730fafa5eb53356	0	0	0	0	0	0	0	0	0	0	0	0	0	0	0	0	0	0	0	0	0	0	0	0	0	0	0	0	0	0	0	0	0	0	0	0	0	0	0	0	0	0	0	0	0	0	0	0	0
09711a6e8aa4e45306edac9d37b7337a	0	0	0	0	0	0	0	0	0	0	0	0	0	0	0	0	0	0	0	0	0	0	0	0	0	0	0	0	0	0	0	0	0	0	0	0	0	0	0	0	0	0	0	0	0	0	0	0	0
def36f8eec9e74a88f0e70f333a362a9	0	0	0	0	0	0	0	0	0	0	0	0	0	0	0	0	0	0	0	0	0	0	0	0	0	0	0	0	0	0	0	0	0	0	0	0	0	0	0	0	0	0	0	0	0	0	0	0	0
951e2202866ad422869b14d240377cd6	0	0	0	0	0	0	0	0	0	0	0	0	0	0	0	0	0	0	0	0	0	0	0	0	0	0	0	0	0	0	0	0	0	0	0	0	0	0	0	0	0	0	0	0	0	0	0	0	0
034132434056813077e19b4c097e7791	0	0	0	0	0	0	0	0	0	0	0	0	0	0	0	0	0	0	0	0	0	0	0	0	0	0	0	0	0	0	0	0	0	0	0	0	0	0	0	0	0	0	0	0	0	0	0	0	0
55abd60866953ef0a4529c7c7b1ab117	0	0	0	0	0	0	0	0	0	0	0	0	0	0	0	0	0	0	0	0	0	0	0	0	0	0	0	0	0	0	0	0	0	0	0	0	0	0	0	5	0	0	0	0	0	0	0	0	0
2492d74a8795f089983d9a02ee335259	0	0	0	0	0	0	0	0	0	0	0	0	0	0	0	0	0	0	0	0	0	0	0	0	0	0	0	0	0	0	0	0	0	0	0	0	0	0	0	8	0	0	0	0	0	0	0	0	0
4e3c3599f009b50d663ded26e61ad68c	0	0	0	0	0	5	0	0	0	0	0	0	0	0	0	0	0	0	0	0	0	0	0	0	0	0	0	0	0	0	0	0	0	0	0	0	0	0	0	0	0	0	0	0	0	0	0	0	0
9b711faf67a51520099d006dd6a18b1b	0	0	0	0	0	0	0	0	0	0	0	0	0	0	0	0	0	0	0	0	0	0	0	0	0	0	0	0	0	0	0	0	0	0	0	0	0	0	0	0	0	0	0	0	0	0	0	0	0
a22f71c83411568ced4cdcff57d668ae	0	0	0	0	0	0	0	0	0	0	0	0	0	0	0	0	0	0	0	0	0	0	0	0	0	0	0	0	0	0	0	0	0	0	0	0	0	0	0	0	0	0	0	0	0	0	0	0	0
5ca1446ce05ae78a082cdd2dcbd877b3	0	0	0	0	0	0	2	0	0	0	0	0	0	0	0	0	0	0	0	0	0	0	0	0	0	0	0	0	0	0	0	0	0	0	0	0	0	0	0	0	0	0	0	0	0	0	0	0	0
435b5b099b3c67dbe67a9556cd87591a	0	0	0	0	0	0	0	0	0	0	0	0	0	0	0	0	0	0	0	0	0	0	0	0	0	0	0	0	0	0	0	0	0	0	0	0	0	0	23	0	0	0	0	0	0	0	0	0	0
206a00712f6f39d86a1879ce0efa11f6	0	0	0	0	0	0	0	0	0	0	0	0	0	0	0	0	0	0	0	0	0	0	0	0	0	0	0	0	0	0	0	0	0	0	0	0	0	0	0	0	0	0	0	0	0	0	0	0	0
4c4f8f412b117a233211c2821ecd170e	0	0	0	0	0	0	0	0	0	0	0	0	0	0	0	0	0	0	0	0	0	0	0	0	0	0	0	0	11	0	0	0	0	0	0	0	0	0	0	0	0	0	0	0	0	0	0	0	0
187178b8aa09dd19c29894bf09e92704	0	0	0	0	0	0	0	0	0	0	0	0	0	0	0	0	0	0	0	0	0	0	0	0	0	0	0	0	0	0	0	0	0	0	0	0	0	0	0	0	0	0	0	0	0	0	0	0	0
f8910ec5c8000e2e5708e8ba1f2b8fbc	0	0	0	0	0	0	0	0	0	0	0	0	0	0	0	0	0	0	0	0	0	0	0	0	0	0	0	0	0	0	0	0	0	0	0	0	0	0	0	0	0	0	0	0	0	0	0	0	0
2a6b49b76281cb316ddcd4935195a79f	0	0	0	0	0	0	0	0	0	0	0	0	0	0	0	0	0	0	0	0	0	0	0	0	0	0	0	0	0	0	0	0	0	0	0	0	0	0	0	0	0	0	0	0	0	0	0	0	0
f40d64721a4d807893e58e653c667422	0	0	0	0	0	0	0	0	0	0	0	0	0	0	0	0	0	0	0	0	0	0	0	0	0	0	0	0	0	0	0	6	0	0	0	0	0	0	0	0	0	0	0	0	0	0	0	0	0
a74264d7a206d3df7f051812a5b8519c	0	0	0	0	0	0	0	0	0	0	0	0	0	0	0	0	0	0	0	0	0	0	0	0	0	0	1	0	0	0	0	0	0	0	0	0	0	0	0	0	0	0	0	0	0	0	0	0	0
7bda81974eea39145c607b578a377786	0	0	0	0	0	0	0	0	0	0	0	0	0	0	0	0	0	0	0	0	0	0	0	0	0	0	0	0	0	0	0	7	0	0	0	0	0	0	0	0	0	0	0	0	0	0	0	0	0
8e3029ca61b7a747a68a962ed7bfeb8e	0	0	0	0	0	0	0	0	0	0	0	0	0	0	0	0	0	0	0	0	0	0	0	0	0	0	0	0	0	0	0	10	0	0	0	0	0	0	0	0	0	0	0	0	0	0	0	0	0
f7c8311240e70acf8279cb5a1834e3bd	0	0	0	0	0	0	0	0	0	0	0	0	0	0	0	0	0	0	0	0	0	0	0	0	0	0	0	0	0	0	0	0	0	0	0	0	0	0	0	0	0	0	0	0	0	0	0	0	0
14ba9a81a2fed8ac6773dc1417f7ba29	0	0	0	0	0	0	0	0	0	0	0	0	0	0	0	0	0	0	0	0	0	0	0	0	0	0	0	0	0	0	0	0	0	0	0	0	0	0	0	0	0	0	0	0	0	0	0	0	0
a1ac76450ed3bd8199b580c5f1c2171b	0	0	0	0	0	0	0	0	0	0	0	0	0	0	0	0	0	0	0	0	0	0	0	0	0	0	0	0	0	0	0	0	0	0	0	0	0	0	0	0	0	0	0	0	0	0	0	0	0
209fa33fbb94a8b07f3803ebb89a0239	0	0	0	0	0	0	0	0	0	0	0	0	0	0	0	0	0	0	0	0	0	0	0	0	0	0	0	0	0	0	0	0	0	0	0	0	0	0	0	0	0	0	0	0	0	0	0	0	0
9e48410fe30b39c05578c19bb5d9f696	0	0	0	0	0	0	0	0	0	0	0	0	0	0	0	0	0	0	0	0	0	0	0	0	0	0	0	0	0	0	0	0	0	0	0	0	0	0	0	0	0	0	0	0	0	0	0	0	0
44c28b3bdc9debd52c0343968a47ac4d	0	0	0	0	0	0	0	0	0	0	0	0	0	0	0	0	0	0	0	0	0	0	0	0	0	0	0	0	0	0	0	0	0	0	0	0	0	0	0	0	0	0	0	0	0	0	0	0	0
8c637e5a87e82810470ff4275e92f3ed	0	0	0	0	0	0	0	0	0	0	0	0	0	0	0	0	0	0	0	0	0	0	0	0	0	0	0	0	0	0	0	0	0	0	0	0	0	0	0	0	0	0	0	0	0	0	0	0	0
71b5718d8919eee9558a3465fbd36499	0	0	0	0	0	0	0	0	0	0	0	0	0	0	0	0	0	0	0	0	0	0	0	0	0	0	0	0	0	0	0	0	0	0	0	0	0	0	0	0	0	0	0	0	0	0	0	0	0
2a283de69e83360a40f52078c9eaac5b	0	0	0	0	0	0	0	0	0	0	0	0	0	0	0	0	0	0	0	0	0	0	0	0	0	0	0	0	0	0	0	0	0	0	0	0	0	0	0	0	0	0	0	0	0	0	0	0	0
c179a22b7cbff3614b3ef43caa8488d2	2	2	0	0	0	0	0	2	0	2	0	0	0	3	0	0	0	0	0	0	0	0	0	0	0	0	0	0	0	0	4	0	45	680	37	152	0	30	25	0	0	0	0	0	0	0	2	0	0
0e8a09de8200a08f30042479fa938f6e	0	0	0	0	0	0	0	0	0	0	0	0	0	0	0	0	0	0	0	0	0	0	0	0	0	0	0	0	0	0	0	0	0	0	0	0	0	0	0	0	0	0	0	0	0	0	0	0	0
0c39b254e8d2f8b1f27dd9313b9ab64f	0	0	0	0	0	0	0	0	0	0	0	0	0	0	0	0	0	0	0	0	0	0	0	0	0	0	0	0	0	0	0	0	0	0	0	0	0	0	0	0	0	0	0	0	0	0	0	0	0
051fbd231c12e09f7b6530b0164ee899	0	0	0	2	0	0	0	0	0	0	0	0	0	0	0	0	0	0	0	0	0	0	0	0	0	0	0	0	0	0	0	0	0	0	0	0	0	0	0	0	0	0	0	0	0	0	0	0	0
79d5c3344e540fab11659ea9e5e35aff	0	0	0	0	0	0	0	0	0	0	0	0	0	0	0	0	0	0	0	0	0	0	0	0	0	0	0	0	0	0	0	0	0	0	0	0	0	0	0	0	0	0	0	0	0	0	0	0	0
d75dcf19250bd6b8875a6de565af25f0	0	0	0	0	0	0	0	0	0	0	0	0	0	0	0	0	0	0	0	0	0	0	0	0	0	0	0	0	0	0	0	0	0	0	0	0	0	0	0	0	0	0	0	0	0	0	0	0	0
8dc552bd659164e38a8f214cc4762190	0	0	0	0	0	0	0	0	0	0	0	0	0	0	0	0	0	0	0	0	0	0	0	0	0	0	0	0	0	0	0	0	0	0	0	0	0	0	0	0	0	0	0	0	0	0	0	0	0
c91bef4d557daeb344ac9e1d3866c458	0	0	0	0	0	0	0	0	0	0	0	0	0	0	0	0	0	0	0	0	0	0	0	0	0	0	0	0	0	0	0	0	0	0	0	0	0	0	0	0	0	0	0	0	0	0	0	0	0
c3bf638c290d523da33d2827cb1eda30	0	0	0	0	0	0	0	0	0	0	0	0	0	0	0	0	0	0	5	0	0	0	0	0	0	0	0	0	0	0	0	0	0	0	0	0	0	0	0	0	0	0	0	0	0	0	0	0	0
060dccf116cdb5c93d7144171b15eea5	0	0	0	0	0	0	0	0	0	0	0	0	0	0	0	0	0	0	0	0	0	0	0	0	0	0	0	0	0	0	0	0	0	0	0	0	0	0	0	0	0	0	0	0	0	0	0	0	0
0dc47b7b8c27c260b08ffc9075f71147	0	0	0	0	0	0	0	0	0	0	0	0	0	0	0	0	0	0	0	0	0	0	0	0	0	0	0	0	0	0	0	0	0	0	0	0	0	0	0	0	0	0	0	3	0	0	0	0	0
ab7efc4e5b442404904c11817dcecc55	0	0	0	0	0	0	0	0	0	0	0	0	0	0	0	0	0	0	0	0	0	0	0	0	0	0	0	0	0	0	0	0	0	0	0	0	0	0	0	0	0	0	0	0	0	0	0	0	0
d71717251f1273d493d60e27a157f08d	0	0	0	0	0	0	0	0	0	0	0	0	0	0	0	0	0	0	0	0	0	0	0	0	0	0	0	0	0	0	0	3	0	0	0	0	0	0	0	0	6	0	0	0	0	0	0	0	0
7f31bb83c7d59531af9c2e7212d189f7	0	0	0	0	0	0	0	0	0	0	0	0	0	0	0	0	0	0	0	0	0	0	0	0	0	0	0	0	0	0	0	10	0	0	0	0	0	0	0	0	0	0	0	0	0	0	0	0	0
1733fa3b9b586ad3aeda414b17f599db	0	0	0	0	0	0	0	0	0	0	0	0	0	0	0	0	0	0	0	0	0	0	0	0	0	0	0	0	0	0	0	0	0	0	0	0	0	0	0	0	0	0	0	0	0	0	0	0	0
d2b807cebf7a06c381176192e3bd60af	0	0	0	0	0	0	0	0	0	0	0	0	0	0	0	0	0	0	0	0	0	0	0	0	0	0	0	0	0	0	0	0	0	0	0	0	0	0	0	0	0	0	0	0	0	0	0	0	0
719bd4f5eee4f692fb368ab471e862b7	0	0	0	0	0	0	0	0	0	0	0	0	0	0	0	0	0	0	0	0	0	0	0	0	0	0	0	0	0	0	0	0	0	0	0	0	0	0	0	0	0	0	0	0	0	0	0	0	0
dd01b1fd32c066fd1a663c21cce7ce3b	0	0	0	0	0	0	0	0	0	0	0	0	0	0	0	0	0	0	0	0	0	0	0	0	0	0	0	0	0	0	0	0	0	0	0	0	0	0	0	0	0	0	0	0	0	0	0	0	0
8939468c4673f3ba4637c97396fa6fed	0	0	0	0	0	0	0	0	0	0	0	0	0	0	0	0	0	0	0	0	0	0	0	0	0	0	0	0	0	0	0	0	0	0	0	0	0	0	0	46	0	0	0	0	0	0	0	0	0
e85f429986c46bc1851ce93aa1ddf7a1	0	0	0	0	0	0	0	0	0	0	0	0	0	0	0	0	0	0	0	0	0	0	0	0	0	0	0	0	0	0	0	0	0	0	0	0	0	0	725	0	0	0	0	0	0	0	0	0	0
8b8e2bc3d9906426adda9d92eee1fed2	0	0	0	0	0	0	0	0	0	0	0	0	0	0	0	0	0	0	0	0	0	0	0	0	0	0	0	0	0	0	0	0	0	0	0	0	0	0	0	0	0	0	0	0	0	0	0	0	0
b9daa931d03acc5458e1dfa1cd54e704	0	0	0	0	0	0	0	0	0	0	0	0	0	0	0	0	0	0	0	0	0	0	0	0	0	0	0	0	0	0	0	0	0	0	0	0	0	0	0	21	0	0	0	0	0	0	0	0	0
21886b36e11524c4604c41cc24df1fa3	0	0	0	0	0	0	0	0	0	0	0	0	0	0	0	0	0	0	0	0	0	0	0	0	0	0	0	0	0	0	0	0	0	0	0	0	0	0	0	0	0	0	0	0	0	0	0	0	0
ae11f84bef27a4e802c76e6df7893701	0	0	0	0	0	0	0	0	0	0	0	0	0	0	0	0	0	0	0	0	0	0	0	0	0	0	0	0	0	0	0	0	0	0	0	0	0	0	0	0	0	0	0	0	0	0	0	0	0
c40d806b2a2eb7183593a218e1987ba4	0	0	0	0	0	0	0	0	0	0	0	0	0	0	0	0	0	0	0	0	0	0	0	0	0	0	0	0	0	0	0	0	0	0	0	0	0	0	0	0	0	0	13	0	0	0	0	0	0
1a50a642e07b633d7fe915072688f8c5	0	0	0	0	0	0	0	0	0	0	0	0	0	0	0	0	0	0	0	0	0	0	0	0	4	0	0	0	0	0	0	0	0	0	0	0	0	0	0	0	0	0	0	0	0	0	0	0	0
8b34b107f48523ea33f88c719fcf14c5	0	0	0	0	0	0	0	0	0	0	0	0	0	0	0	0	0	0	0	0	0	0	0	0	0	0	0	0	0	0	0	0	0	0	0	0	0	0	0	0	0	0	0	0	0	0	0	0	0
8f1322dd84e5708ffb79ab1531cc4222	0	0	0	0	0	0	0	0	0	0	0	0	0	0	0	0	0	0	0	0	0	0	0	0	0	0	0	0	0	0	0	0	0	0	0	0	0	0	0	0	0	0	0	0	0	0	0	0	0
3814475df39190509834850a4884cccf	0	0	0	0	0	0	0	0	0	0	0	0	0	0	0	0	0	0	0	0	0	0	0	0	0	0	0	0	0	0	0	0	0	0	0	0	0	0	0	0	0	0	0	0	0	0	0	0	0
19ec234610105781a8769f9270e38a6c	0	0	0	0	0	0	0	0	0	0	0	0	0	0	0	0	0	0	0	0	0	0	0	0	0	0	0	0	0	0	0	0	0	0	0	0	0	0	0	0	0	0	0	0	0	0	0	0	0
6f26bd7ceeafd27581feeea3d40ca709	0	0	0	0	0	0	0	0	0	0	0	0	0	0	0	0	0	0	0	0	0	0	0	0	0	0	0	0	0	0	8	0	14	0	0	0	0	0	1	0	17	0	0	40	4	0	0	0	0
83c89049943168d45b7475f3025102dc	0	0	0	0	0	0	0	0	0	0	0	0	0	0	0	0	0	0	0	0	0	0	0	0	0	0	0	0	0	0	0	0	0	0	0	0	0	0	0	0	0	0	0	0	0	0	0	0	0
65ca7f5ee269b615944d6d7a00defbd7	0	0	0	0	0	0	0	0	0	0	0	0	0	0	0	0	0	0	0	0	0	0	0	0	0	0	0	0	0	0	0	0	0	0	0	0	0	0	0	0	0	0	0	0	0	0	0	0	0
04a3d3c6ef111157ef3f211d59f0660b	0	0	0	0	0	0	0	0	0	0	0	0	0	0	0	0	0	0	0	0	0	0	0	0	0	0	0	0	0	0	0	0	0	0	12	0	0	0	0	0	0	0	0	0	0	0	0	0	0
380d9747904b081121befc7d2c389da3	0	0	0	0	0	0	2	0	0	0	0	0	0	0	0	0	0	0	0	0	0	0	0	0	0	0	0	0	0	0	0	0	0	0	0	0	0	0	0	0	0	0	0	0	0	0	0	0	0
1a709bebd98095be4664c38fb49b8588	0	0	0	0	0	0	0	0	0	0	0	0	0	0	0	0	0	0	3	0	0	0	0	0	0	0	0	0	0	0	0	0	0	0	0	0	0	0	0	0	0	0	0	0	0	0	0	0	0
f7478d01eefab0875fe5e06d99654a35	0	0	0	0	0	0	0	0	0	0	0	0	0	0	0	0	0	0	0	0	0	0	0	0	0	0	0	0	0	0	0	0	0	0	0	0	0	0	0	0	0	0	0	0	0	0	0	0	0
fa95e264af81a2b1c654f100e99ca7df	0	0	0	0	0	0	0	0	0	0	0	0	0	0	0	0	0	0	0	0	0	0	0	0	0	0	0	0	0	0	0	0	0	0	0	0	0	0	0	0	0	0	0	0	0	0	0	0	0
2ea900f7ca1a71c3ee8168b90bc2f522	0	0	0	0	0	0	0	0	0	0	0	0	0	0	0	0	0	0	0	0	0	0	0	0	0	0	0	0	0	0	0	0	0	0	0	0	0	0	0	0	0	0	0	0	0	0	0	0	0
f5d39bca79adddd342fd51f14483d1c4	0	0	0	0	0	0	0	0	0	0	0	0	0	0	0	0	0	0	0	0	0	0	0	0	0	0	0	0	0	0	0	0	0	0	0	0	0	0	0	0	0	0	0	0	0	0	0	0	0
4b6f6d8e0b4cb79db9e4750e35d51f87	0	0	0	0	0	0	0	0	0	0	0	0	0	0	0	0	0	0	0	2	0	0	0	0	0	0	0	0	0	0	0	0	0	0	0	0	0	0	0	0	0	0	0	0	0	0	0	0	0
0d9b9954b9e0ae7bebc7f553f9a9e6fa	0	0	0	0	0	0	0	0	0	0	0	0	0	0	0	0	0	0	0	0	0	0	0	0	0	0	0	0	0	0	0	0	0	0	0	0	0	0	0	0	0	0	0	0	0	0	0	0	0
768f4564661ad71feb51748431e598bd	0	0	0	0	0	0	0	0	0	0	0	0	0	0	0	0	0	0	0	0	0	0	0	0	0	0	0	0	0	0	0	0	0	0	0	0	0	0	0	0	0	0	0	0	0	0	0	0	0
980eff586823d1e04e245d6b95dfe2ef	0	0	0	0	0	0	0	0	0	0	0	0	0	0	0	0	0	0	0	0	0	0	0	0	0	0	0	0	0	0	0	0	0	0	0	0	0	0	0	0	0	0	0	0	0	0	0	0	0
d29994f5f7bdd923cf1fa5ff12f3a07e	0	0	1	0	0	0	0	0	0	0	0	0	0	0	0	0	0	0	0	0	0	0	0	0	0	0	0	0	0	0	0	0	0	0	0	0	0	0	0	0	0	0	0	0	0	0	0	0	0
7772463023fd154e6ff371f09fa612bd	0	0	0	0	0	0	0	0	0	0	0	0	0	0	0	0	0	0	0	0	0	0	0	0	0	0	0	0	0	0	0	0	0	0	0	0	0	0	0	21	0	0	0	0	0	0	0	0	0
7125bad1b5eec9074346f8714e8ee87b	0	0	0	0	0	0	0	0	0	0	0	0	0	0	0	0	0	0	0	0	0	0	0	0	0	0	0	0	0	0	0	0	0	0	0	0	0	0	0	0	0	0	0	21	0	0	0	0	0
c26679b9e345b62c915a39b66c406238	0	0	0	0	0	0	0	0	0	0	0	0	0	0	0	0	0	0	0	0	0	0	0	0	0	0	0	0	0	0	0	0	0	0	0	0	0	0	0	0	0	0	0	0	0	0	0	0	0
a9211230124bd4dceb2e7d06531fd33d	0	0	0	0	0	0	0	0	0	0	0	0	0	0	0	0	0	0	0	0	0	0	0	0	0	0	0	0	0	0	0	0	0	0	0	0	0	0	0	0	0	0	0	0	0	0	0	0	0
1b93c2aaa5ecab371583c7b97a6e191d	0	0	0	0	0	0	0	0	0	0	0	0	0	0	0	0	0	0	0	0	0	0	0	0	0	0	0	0	0	0	0	0	0	0	0	0	0	0	0	0	0	0	0	0	0	0	0	0	0
9ea1853c3d23d646455091e1e1c884e3	0	0	0	0	0	0	0	0	0	0	0	0	0	0	0	0	0	0	0	0	0	0	0	0	0	0	0	0	0	0	0	0	0	0	0	0	0	0	0	0	0	0	0	0	0	0	0	0	0
fab26457da50c8392b6f64326b1cd116	0	0	0	0	0	0	0	0	0	0	0	0	0	0	0	0	0	0	0	0	0	0	0	0	0	0	0	0	0	0	0	0	0	0	0	0	0	0	0	0	0	0	0	0	0	0	0	0	0
48bf8a29bd5a999bb038a994da9da929	0	0	0	0	0	0	0	0	0	0	0	0	0	0	0	0	0	0	0	0	0	0	0	0	0	0	0	0	0	0	0	0	0	0	0	0	0	0	0	0	0	0	0	0	0	0	0	0	0
68d135c807cd5e4c321b9e88824380aa	0	0	0	0	0	0	0	0	0	0	0	0	0	0	0	0	0	0	0	0	0	0	0	0	0	0	0	0	132	0	0	0	0	0	0	0	0	0	0	0	0	0	0	0	0	0	0	0	0
9cd1fa439acbd6c3f5ddada79b9102d1	0	0	0	0	0	0	0	0	0	0	0	0	0	0	0	0	0	0	0	0	0	0	0	0	0	0	0	0	0	0	0	0	0	0	0	0	0	0	0	0	0	0	0	0	0	0	0	0	0
280c9113bc15efe8328077d3d0116bd1	0	0	0	0	0	0	0	0	0	0	0	0	0	0	0	0	0	0	0	0	0	0	0	0	0	0	0	0	0	0	12	0	0	0	0	0	0	0	0	0	0	0	0	0	0	0	0	0	0
12b47896b5274683cde0cf93b6975878	0	0	0	0	0	0	0	0	0	0	0	0	0	0	0	0	0	0	0	0	0	0	0	0	0	0	0	0	0	0	0	0	0	0	0	0	0	0	0	0	0	0	0	0	0	0	0	0	0
e3ca6e53047ebf783eb06c983b386090	0	0	0	0	0	0	0	0	0	0	0	0	0	0	0	0	0	0	0	6	0	0	0	0	0	0	0	0	0	0	0	0	0	0	0	0	0	0	0	0	0	0	0	0	0	0	0	0	0
7e9a73123d4ab3e364c65d81e65d4850	0	0	0	0	0	0	0	0	0	0	0	0	0	0	0	0	0	0	0	0	0	0	0	0	0	0	0	0	0	0	0	0	0	0	0	0	0	0	0	0	0	0	0	10	0	0	0	0	0
304bedd81b2d1f39bb1fedf79fcfebcb	0	0	0	0	0	0	0	0	0	0	0	0	0	0	0	0	0	0	0	0	0	0	0	0	0	0	0	0	0	0	0	0	0	0	0	0	0	0	0	0	0	0	0	0	0	0	0	0	0
23cfb1be85742ee1e4e6204bdec57d36	0	0	0	0	0	0	0	0	0	0	0	0	0	0	0	0	0	0	0	0	0	0	0	0	0	0	0	0	0	0	0	0	0	0	0	0	0	0	0	0	0	0	0	0	0	0	0	0	0
7564a1000048416af6037ae86d4cc5a4	0	0	0	0	0	0	0	0	0	0	0	0	0	0	0	0	0	0	0	0	0	0	0	0	1	0	0	0	0	0	0	0	0	0	0	0	0	0	0	0	0	0	0	0	0	0	0	0	0
b6c8cabaadd580294bf4b844f909b2d7	0	0	0	0	0	0	0	0	0	0	0	0	0	0	0	0	0	0	5	0	0	0	0	0	0	0	0	0	0	0	0	0	0	0	0	0	0	0	0	0	0	0	0	0	0	0	0	0	0
1ce47c6b7ab045dd73b60db0dec4bcd8	0	0	0	0	0	0	0	0	0	0	0	0	0	0	0	0	0	0	0	0	0	0	0	0	0	0	0	0	0	0	0	0	0	0	0	0	0	0	0	0	0	0	0	51	0	0	0	0	0
fa6da4fdd02cf29291a0f988f9c70fe5	0	0	0	0	0	0	0	0	0	0	0	0	0	0	0	0	0	0	0	0	0	0	0	0	0	0	0	0	0	0	0	0	0	0	0	0	6	0	0	0	0	0	0	0	0	0	0	0	0
f948304d41574d5e5c91e9fcd3dc1b9a	0	0	0	0	0	0	0	0	0	0	0	0	0	0	0	0	0	0	0	0	0	0	0	0	0	0	0	0	0	0	0	4	0	0	0	0	0	0	0	0	0	0	0	0	0	0	0	0	0
f841b10457536c7a97e4a9b3a6d746a6	1	0	1	1	0	3	44	12	4	33	38	3	0	0	0	18	0	0	0	0	58	2	19	0	155	20	13	10	0	0	0	0	0	0	0	0	0	0	0	0	0	0	0	0	0	0	3	1	0
a125c23c3dcf9c463616700de94e7bb1	0	0	0	0	0	0	0	0	0	0	0	0	0	0	0	0	0	0	0	0	0	0	0	0	0	0	0	0	0	0	0	0	0	0	0	0	0	0	0	0	0	0	0	0	0	0	0	0	0
b32d87458f71d4ca0e82fb6669c03a1d	0	0	0	0	0	0	0	0	0	0	0	0	0	0	0	0	0	0	0	0	0	0	0	0	0	0	0	0	0	0	0	0	0	0	0	0	0	0	0	0	0	0	0	0	0	0	0	0	0
6027e2843aa74bc945f73155567b20a3	0	0	0	0	0	0	0	0	0	0	0	0	0	0	0	0	0	0	0	0	0	0	0	0	0	0	0	0	0	0	0	0	0	0	0	0	0	0	0	0	0	0	0	0	0	0	0	0	0
f4f31f3418db6e1a9ca58794aefc24f0	0	0	0	0	0	0	0	0	0	0	0	0	0	0	0	0	0	0	0	0	0	0	0	0	0	0	0	0	0	0	0	0	0	0	0	0	0	0	0	0	0	0	0	0	0	0	0	0	0
857c4ca7f5d36cd34dd65e42b5948f3a	0	0	0	0	0	0	0	0	0	0	0	0	0	0	0	0	0	0	0	0	0	0	0	0	0	0	0	0	0	0	0	0	0	0	0	0	0	0	0	0	0	0	0	0	0	0	0	0	0
5c42cd661271142d85ac047324981d36	0	0	0	0	0	0	0	0	0	0	0	0	0	0	0	0	0	0	0	0	0	0	0	0	0	0	0	0	0	0	0	0	0	0	0	0	0	0	0	0	0	0	0	0	0	0	0	0	0
e7506cd86389fa63f89e89c857d1286f	0	0	0	0	0	0	0	0	0	0	0	0	0	0	0	0	0	0	0	0	0	0	0	0	0	0	0	0	0	0	0	0	0	0	0	0	0	0	0	0	0	0	0	0	0	0	0	0	0
08c54ecb0d621f5354481520d1ef8837	0	0	0	0	0	0	0	0	0	0	0	0	0	0	0	0	0	0	0	0	0	0	0	0	0	0	0	0	0	0	0	0	0	0	0	0	0	0	0	0	0	0	0	0	0	0	0	0	0
399f9353904e179fee74f047b554c3b7	0	0	0	0	0	0	0	0	0	0	0	0	0	0	0	0	0	0	0	0	0	0	0	0	0	0	0	0	0	0	0	0	0	0	0	0	0	0	0	0	0	0	0	0	0	0	0	0	0
3666ab9e2eeae90549765603a37f68a7	0	0	0	0	0	0	0	0	0	0	0	0	0	0	0	0	0	0	0	0	0	0	0	0	0	0	0	0	5	0	0	12	0	0	0	0	0	0	0	0	18	0	0	0	0	0	0	0	0
80b951107b22996d342b1da8288d1b5d	0	0	0	0	0	0	0	0	0	0	0	0	0	0	0	0	0	0	0	0	0	0	0	0	0	0	0	0	0	11	0	0	0	0	0	0	0	0	0	0	0	0	0	0	0	0	0	0	0
d650bd5ce306183d712d1f6d097f855a	0	0	0	0	0	0	0	0	0	0	0	0	0	0	0	0	0	0	0	0	0	0	0	0	0	0	0	0	0	0	0	0	0	0	0	0	0	0	0	0	0	0	0	22	0	0	0	0	0
f7b88ddc13256227517af99270258776	0	0	0	0	0	0	0	0	0	0	0	0	0	0	0	0	0	0	0	0	0	0	0	0	0	0	0	0	0	0	0	0	0	0	0	0	0	0	0	0	0	0	0	0	0	0	0	0	0
466f91209584bd38abf5dd2925926ca6	0	0	0	0	0	0	0	0	0	0	0	0	0	0	0	0	0	0	0	0	0	0	0	0	0	0	0	0	0	0	0	0	0	0	0	0	0	0	0	0	0	0	0	0	0	0	0	0	0
f544dfead3eae51b084bad4f59800175	0	0	0	0	0	0	0	0	0	0	0	0	0	0	0	0	0	0	0	0	0	0	0	0	0	0	0	0	0	0	0	0	0	0	0	0	0	0	0	10	0	0	0	0	0	0	0	0	0
789262011d3830622110f6dede662b3d	0	0	0	0	0	0	0	0	0	0	0	0	0	0	0	0	0	0	0	0	0	0	0	0	0	0	0	0	0	0	0	0	0	0	0	0	0	0	0	0	0	0	0	0	0	0	0	0	0
e5ffeaf6ac45887d24fcee80f32a95e6	0	0	0	0	0	0	0	0	0	0	0	0	0	0	0	0	0	0	0	0	0	0	0	0	0	0	0	0	0	0	0	0	0	0	0	0	0	0	0	0	0	0	0	0	0	0	0	0	0
892e960df9f4ebb5efd86e67e05e72d1	0	0	0	0	0	0	0	0	0	0	0	0	0	0	0	0	0	0	0	0	0	0	0	0	0	0	0	0	0	0	0	0	0	0	0	0	0	0	0	0	0	0	0	0	0	0	0	0	0
3eaf1e43cbe66cef39ee4c2a52f8a8c1	0	0	0	0	0	0	0	0	0	0	0	0	0	0	0	0	0	0	8	0	0	0	0	0	0	0	0	0	0	0	0	0	0	0	0	0	0	0	0	0	0	0	0	0	0	0	0	0	0
5df06880f83850b230dc4a990a47b798	0	0	0	0	0	0	0	0	0	0	0	0	0	0	0	0	0	0	0	0	0	0	0	0	0	0	0	0	0	0	0	0	0	0	0	0	0	0	0	0	0	0	0	0	0	0	0	0	0
29b4f6de40f53b97e875d22574e12fa7	0	0	0	0	0	0	0	0	0	0	0	0	0	0	0	0	0	0	0	0	0	0	0	0	0	0	0	0	0	0	0	0	0	0	0	0	0	0	0	0	0	0	0	0	0	0	0	0	0
33a1b78d9982858e99c61f6f27892b95	0	0	0	0	0	0	0	0	0	0	0	0	0	0	0	0	0	0	0	0	0	0	0	0	0	0	0	0	0	0	0	0	0	0	0	0	0	0	0	0	0	0	0	5	0	0	0	0	0
9b395a07d96122e6c58ca6b5eb6cd956	0	0	0	0	0	0	0	0	0	0	0	0	0	0	0	0	0	0	0	0	0	0	0	0	0	0	0	0	0	0	0	0	0	0	0	0	0	0	0	0	0	0	0	0	0	0	0	0	0
a1148c62a100667de145b7f23ab77a36	0	0	0	0	0	0	0	0	0	0	0	0	0	0	0	0	0	0	0	0	0	0	0	0	0	0	0	0	0	39	0	0	0	0	0	0	0	0	0	0	0	0	0	0	0	0	0	0	0
3583c82d98eeff5a65a5c1b17559f958	0	0	0	0	0	0	0	0	0	0	0	0	0	0	0	0	0	0	0	0	0	0	0	0	0	0	0	0	31	0	0	0	0	0	0	0	0	0	0	0	0	0	0	0	0	0	0	0	0
bd3ca41131fb100af22f750a657e54e8	0	0	0	0	0	0	0	0	0	0	0	0	0	0	0	0	0	0	0	0	0	0	0	0	0	0	0	0	0	0	0	0	0	0	0	0	0	0	0	18	0	0	0	0	0	0	0	0	0
8080f95df7181d333d501796270f81bd	0	0	0	0	0	0	0	0	0	0	0	0	0	0	0	0	0	0	0	0	0	0	0	0	0	0	0	0	0	0	0	0	0	0	0	0	0	0	0	0	0	0	0	0	0	0	0	0	0
daf3939c4b83fdeb1cd2441fa38eabc0	0	0	0	0	0	0	0	0	0	0	0	0	0	0	0	0	0	0	0	0	0	0	0	0	0	0	0	0	0	0	2	0	18	0	0	42	0	0	0	0	0	0	0	0	0	0	0	0	0
c5552a3f849010380c461e1a68e07ab3	0	0	0	0	0	0	0	0	0	0	0	0	0	0	0	0	0	0	0	0	0	0	0	0	0	0	0	0	0	0	0	0	0	0	0	0	0	0	0	0	0	0	0	0	0	0	0	0	0
7acad318d44ae1e040232eb20ca6b370	0	0	0	0	0	0	0	0	0	0	0	0	0	0	0	0	0	0	0	0	0	0	0	0	0	0	0	0	0	0	0	0	0	0	0	0	0	0	0	0	0	0	0	0	0	0	0	0	0
c7bf9533950ee23c64db4d70a59d862d	0	0	0	0	0	0	0	0	0	0	0	0	0	0	0	0	0	0	0	0	0	0	0	0	0	0	0	0	0	0	0	0	0	0	0	0	0	0	0	0	0	0	0	0	0	0	0	0	0
d6382a2e7e2e8f8b12b730d1ac5fc264	0	0	0	0	0	0	0	0	0	0	0	0	0	0	0	0	0	0	0	0	0	0	0	0	0	0	0	0	0	0	0	0	0	0	0	0	0	0	0	0	0	0	0	0	0	0	0	0	0
53d9b5a13f28bf39c299b7215ac4cd95	0	0	0	0	0	0	0	0	0	0	0	0	0	0	0	0	0	0	0	0	0	0	0	0	0	0	0	0	0	0	0	0	0	0	0	0	0	0	0	8	0	0	0	0	0	0	0	0	0
993bf649e17ea571af90acd9d8d0ba3f	0	0	0	0	0	0	0	0	0	0	0	0	0	0	0	0	0	0	0	0	0	0	0	0	0	0	0	0	0	0	0	0	0	0	0	0	0	0	0	40	0	0	0	0	0	0	0	0	0
3982dbdf31b74be49a9f59b2fa180e25	0	0	0	0	0	0	0	0	0	0	0	0	0	0	0	0	0	0	0	0	0	0	0	0	0	0	0	0	0	0	0	0	0	0	0	0	0	0	0	0	0	0	0	12	0	0	0	0	0
bdd851dc64bfb4411186d06b58e2cd8e	0	0	0	0	0	0	0	0	0	0	0	0	0	0	0	0	0	0	0	0	0	0	0	0	0	0	0	0	0	0	0	0	0	0	0	0	0	0	0	0	0	1	0	0	0	0	0	0	0
279958a4c9acaaab83a2fcb2113c71a3	0	0	0	0	0	0	0	0	0	0	0	0	0	0	0	0	0	0	0	0	0	0	0	0	0	0	0	0	0	0	0	0	0	0	0	0	0	0	0	0	0	0	0	0	0	0	0	0	0
88197e67570cf98ae5d6394a2711e0bf	0	0	0	0	0	0	0	0	0	0	0	0	0	0	0	0	0	0	0	0	0	0	0	0	0	0	0	0	0	0	0	0	0	0	0	0	0	0	0	0	0	0	0	0	0	0	0	0	0
80f03e326c4b9342166308df4b48b2e9	0	0	0	0	0	0	0	0	0	0	0	0	0	0	0	0	0	0	0	0	0	0	0	0	0	0	0	0	0	0	0	0	0	0	0	0	0	0	0	0	0	0	0	0	0	0	0	0	0
f52889ea87c625d4f5dff7e5d91d0aa4	0	0	0	0	0	0	0	0	0	0	0	0	0	0	0	0	0	0	0	0	0	0	0	0	0	0	0	0	0	0	0	0	0	0	0	0	0	0	0	0	0	0	0	0	0	0	0	0	0
387c8fe865bef6e43076358abb799439	0	0	0	0	0	0	0	0	0	0	0	0	0	0	0	0	0	0	0	0	0	0	0	0	0	0	0	0	0	0	0	0	0	0	0	0	0	0	0	0	0	0	0	0	0	0	0	0	0
300211e57d821921c7cba3ec6d97e51f	0	0	0	0	0	0	0	0	0	0	0	0	0	0	0	0	0	0	0	0	0	0	0	0	0	0	0	0	0	0	0	0	0	0	0	0	0	0	0	0	0	0	0	0	0	0	0	0	0
871b870c0493399cf03ca4a07c593f73	0	0	0	0	0	0	0	0	0	0	0	0	0	0	0	0	0	0	0	0	0	0	0	0	0	0	0	0	0	0	0	0	0	0	0	0	0	0	0	0	0	0	0	20	0	0	0	0	0
1d40f5050d622ba70e8369583685178c	0	0	0	0	0	0	0	0	0	0	0	0	0	0	0	0	0	0	0	0	0	0	0	0	0	0	0	0	0	0	0	0	0	0	0	0	0	0	0	0	0	0	0	0	0	0	0	0	0
cfb2fd3fdd5ffcd737b11f93e0562990	0	0	0	0	0	0	0	0	0	0	0	0	0	0	0	0	0	0	0	0	0	0	0	0	0	0	0	0	0	0	0	0	0	0	13	0	0	0	0	0	0	0	0	0	0	0	0	0	0
ed7e011ac20c29c69476c14660a444db	0	0	0	0	0	0	0	0	0	0	0	0	0	0	0	0	0	0	0	0	0	0	0	0	0	0	0	0	0	0	0	0	0	0	0	0	0	0	0	0	0	0	0	0	0	0	0	0	0
c36be9a32f5157fad424f59708050a1b	0	0	0	0	0	0	0	0	0	0	0	0	0	0	0	0	0	0	0	0	0	0	0	0	0	0	0	0	0	0	0	0	0	0	0	0	0	0	0	0	0	0	0	0	0	0	0	0	0
30a271d67e05ac3dc081c7df3c323134	0	0	0	0	0	0	0	0	0	0	0	0	0	0	0	0	0	0	0	0	0	0	0	0	0	0	0	0	0	0	0	0	0	0	0	0	0	0	0	0	0	0	0	0	0	0	0	0	0
374ccfe0589aedf3070f75bd0257f31d	0	0	0	0	0	0	0	0	0	0	0	0	0	0	0	0	0	0	0	0	0	0	0	0	0	0	0	0	0	0	0	0	0	0	0	0	0	0	0	0	0	0	0	0	0	0	0	0	0
690d9c42c12e312bd423cc56f7b8238f	0	0	0	0	0	0	0	0	0	0	0	0	0	0	0	0	0	0	0	0	0	0	0	0	0	0	0	0	0	0	0	0	0	0	0	0	0	0	0	0	0	0	0	0	0	0	0	0	0
80ecbeaa64e0c12c1821b924093786a1	0	0	0	0	0	0	0	0	0	0	0	0	0	0	0	0	0	0	0	0	0	0	0	0	0	0	0	0	0	0	0	0	0	0	0	0	0	0	0	0	0	0	0	0	0	0	0	0	0
59be86f15d1bc3dfc5c8667e137e1671	0	0	0	0	0	0	0	0	0	0	0	0	0	0	0	0	0	0	0	0	0	0	0	0	0	0	0	0	0	0	0	4	0	0	0	0	0	0	0	0	0	0	0	0	0	0	0	0	0
7d06df2e780e6420d9531a204151dc43	0	0	0	0	0	0	0	0	0	0	0	0	0	0	0	0	0	0	0	0	0	0	0	0	0	0	0	0	0	0	0	0	0	0	0	0	0	0	0	3	0	0	0	0	0	0	0	0	0
022c5a0cf5633a1624c732efcffb2114	0	0	0	0	0	0	0	0	0	0	0	0	0	0	0	0	23	0	0	0	0	0	0	0	0	0	0	0	0	0	0	0	0	0	0	0	0	0	0	0	0	0	0	0	0	0	0	0	0
2ba73bf544c2d9a87b226495566d2a05	0	0	0	0	0	0	0	0	0	0	0	0	0	0	0	0	0	0	0	0	0	0	0	0	0	0	0	0	0	0	0	0	0	0	0	0	0	0	14	0	0	0	0	0	0	0	0	0	0
7896b438e3370f5d4a0cc55106106dd9	0	0	0	0	0	0	0	0	0	0	0	0	0	0	0	0	0	0	0	0	0	0	0	0	0	0	0	0	0	0	0	0	0	0	0	0	0	0	0	0	0	0	0	0	0	0	0	0	0
5cc3b288d850501ee01a0416c402c010	0	0	0	4	0	0	0	0	0	0	0	0	0	0	0	0	0	0	0	0	0	0	0	0	0	0	0	0	0	0	0	0	0	0	0	0	0	0	0	0	0	0	0	0	0	0	0	0	0
fe4658b8a7667f81ea671baeae5fa651	0	0	0	0	0	0	0	0	0	0	0	0	0	0	0	0	0	0	0	0	0	0	0	0	0	0	0	0	0	0	0	0	0	0	0	0	0	0	0	0	0	0	0	0	0	0	0	0	0
f9be288892b7fb0202a8c7632e8272b7	0	0	0	0	0	0	0	0	0	0	0	0	0	0	0	0	0	0	0	0	0	0	0	0	0	0	0	0	0	0	0	0	0	0	0	0	5	0	0	0	0	0	0	0	17	0	0	0	0
49ccb0a2daf617a8ceeec0a70b4595dd	0	0	0	0	0	0	0	0	0	0	0	0	0	0	0	0	0	0	0	0	0	0	0	0	0	0	0	0	0	0	0	0	0	0	0	0	0	0	0	0	0	0	0	0	0	0	0	0	0
2cc422e17d8fb72cc93c1ad45372281d	0	0	0	0	0	0	0	0	0	0	0	0	0	0	0	0	0	0	0	0	0	0	0	0	0	0	0	0	0	0	0	0	0	0	0	0	0	0	0	0	0	0	0	0	0	0	0	0	0
61d8042f3a4dc4633b577df814cbc1bb	0	0	0	0	0	0	0	0	0	0	0	0	0	0	0	0	0	0	0	0	40	0	0	0	0	0	0	0	0	0	0	0	0	0	0	0	0	0	0	0	0	0	0	0	0	0	0	0	0
a2d6818308b4b9fdba9d0d144906efd1	0	0	0	0	0	0	0	0	0	0	0	0	0	0	0	0	0	0	0	0	0	0	0	0	0	0	0	0	0	0	0	0	0	0	0	0	0	0	0	15	0	0	0	0	0	0	0	2	4
2e8f3c77f80583e22b9a9de34c7d644a	0	0	0	0	0	0	0	0	0	0	0	0	0	0	0	0	0	0	0	0	0	0	0	0	0	0	0	0	0	0	0	0	0	0	0	0	0	0	0	0	0	0	0	0	0	0	0	0	0
0347befc33a719d33b4bb2e78f12ccf9	0	0	0	0	0	0	0	0	0	0	0	0	0	0	0	0	0	0	0	0	0	0	0	0	0	0	0	0	0	0	0	9	0	0	0	0	0	0	0	0	0	0	0	0	0	0	0	0	0
d89d6991f1bceb705e3601a1749b04d5	0	0	0	0	0	0	0	0	0	0	0	0	0	0	0	0	0	0	0	0	0	0	0	0	0	0	0	0	0	0	0	0	0	0	0	0	0	0	0	0	0	0	0	0	0	0	0	0	0
170fd1798e1b9c5400c348e212774226	0	0	0	0	0	0	0	0	0	0	0	0	0	0	0	0	0	0	0	0	0	0	0	0	0	0	0	0	0	0	0	0	0	0	0	0	0	0	0	0	0	0	0	0	0	0	0	0	0
df49c207e6381a9357dd8ec65eed8ab9	0	0	0	0	0	0	0	0	0	0	0	0	0	0	0	0	0	0	0	0	0	0	0	0	0	0	0	0	0	0	0	0	0	0	0	0	0	0	0	0	0	0	0	0	0	0	0	0	0
42d2528ae9d551e0c054efe0c77acd3f	0	0	0	0	0	0	0	0	0	0	0	0	0	0	0	0	0	0	0	0	0	0	0	0	0	0	0	0	0	0	0	0	0	0	0	0	0	0	0	0	0	0	0	0	0	0	0	0	0
d19f1ebcf004b2634a1a02a504071bf6	0	0	0	0	0	0	0	0	0	0	0	0	0	0	0	0	0	0	0	0	0	0	0	0	0	0	0	0	0	0	0	0	0	0	0	0	0	0	0	0	0	0	0	0	0	0	0	0	0
bae283dafd08b320c979ea944ef4bc2d	0	0	0	0	0	0	0	0	0	0	0	0	0	0	0	0	0	0	0	0	0	0	0	0	0	0	0	0	0	0	0	0	0	0	0	0	0	0	0	0	0	0	0	0	0	0	0	0	0
b7dbf5db3dc3174f65bfa564a04c258d	0	0	0	0	0	0	0	0	0	0	0	0	0	0	0	0	0	0	0	0	0	0	0	0	0	0	0	0	0	0	0	0	0	0	0	0	0	0	0	0	0	0	0	0	0	0	0	0	0
547a187b08a19021ba91887d6e887d67	0	0	0	0	0	0	0	0	0	0	0	0	0	0	0	0	0	0	0	0	0	0	0	0	0	0	0	0	0	0	0	0	0	0	0	0	0	0	0	6	0	0	15	0	0	0	0	0	0
73ecbd653464f2f11a779364faf003e4	0	0	0	0	0	0	0	0	0	0	0	0	0	0	0	0	0	0	0	0	0	0	0	0	0	0	0	0	0	0	0	0	0	0	0	0	0	0	0	0	0	0	0	0	0	0	0	0	0
9ee3fe10eabecd6cf7158592ee134d4c	0	0	0	0	0	0	0	0	0	0	0	0	0	0	0	0	0	0	0	0	0	0	0	0	0	0	0	0	0	0	0	0	0	28	0	0	0	0	0	0	0	0	0	0	0	0	0	0	0
7ff4679d264cd0bfd0e7d0f45f3b53cf	0	0	0	0	0	0	0	0	0	0	0	0	0	0	0	0	0	0	0	0	0	0	0	0	0	0	0	0	0	0	0	0	0	0	0	0	0	0	0	0	0	0	0	0	0	0	0	0	0
c203d35d5df35301e2ed8106f3c86487	0	0	0	0	0	0	0	0	0	0	0	0	0	0	0	0	0	0	0	0	0	0	0	0	0	0	0	0	0	0	0	0	0	0	0	0	0	0	0	0	0	0	0	0	0	0	0	0	0
f157fd2dd66ac9795da95bcd8067005d	0	0	0	0	0	0	0	0	0	0	0	0	0	0	0	0	0	0	0	0	0	0	0	0	0	0	0	0	0	0	0	0	0	0	0	0	0	0	0	0	0	0	0	0	0	0	0	0	0
551aafec18c1f24c8694121c1be39e9d	0	0	0	0	0	0	0	0	0	0	0	0	0	0	0	0	0	0	0	0	0	0	0	0	0	0	0	0	0	0	0	6	0	0	0	0	0	0	0	0	0	0	0	0	0	0	0	0	0
051b723182b611fcc581749a1ff93af2	0	0	0	0	0	0	0	0	0	0	0	0	0	0	0	0	0	0	0	0	0	0	0	0	0	0	0	0	0	0	0	0	0	0	0	0	0	0	0	0	0	0	0	0	0	0	0	0	0
7b595b9eb88d63e936f5316a040ddf5b	0	0	0	0	0	0	0	0	0	0	0	0	0	0	0	0	0	0	0	0	0	0	0	0	0	0	0	0	0	0	0	0	0	0	0	0	4	0	0	0	41	0	0	0	0	0	0	0	0
5fd6adbfa14b110c6748c7c1c1d7a4b5	0	0	0	0	0	0	0	0	0	0	0	0	0	0	0	0	0	0	0	0	0	0	0	0	0	0	0	0	0	0	0	9	0	0	0	0	0	0	0	0	0	0	0	0	0	0	0	0	0
a9008605c9e4ba05ab6a838a94a6d215	0	0	0	0	0	0	0	0	0	0	0	0	0	0	0	0	0	0	0	0	0	0	0	0	0	0	0	0	0	0	0	0	0	0	0	0	0	0	0	0	0	0	0	0	0	0	0	0	0
ffcb10288541aba3ad954d5cef9cd8d0	0	0	0	0	0	0	0	0	0	0	0	0	0	0	0	0	0	0	0	0	0	0	0	0	0	0	0	0	0	0	0	0	0	0	0	0	0	0	90	0	0	0	0	0	0	0	0	0	0
1a26d3c8184c2a0a94362e0fe1d30a38	0	0	0	0	0	0	0	0	0	0	0	0	0	0	0	0	0	0	0	0	0	0	0	0	0	0	0	0	0	0	0	0	0	0	0	0	0	0	0	0	0	0	0	0	0	0	0	0	0
4f2faaa7d223a7532d55bfd3ced2c539	0	0	0	0	0	0	0	0	0	0	0	0	0	0	0	0	0	0	0	0	0	0	0	0	0	0	0	0	0	0	0	0	0	0	0	0	0	0	0	0	0	0	0	0	0	0	0	0	0
b8cdb98a3e218dab5607ff530ada67a2	0	0	0	0	0	0	0	0	0	0	0	0	0	0	0	0	0	0	0	0	0	0	0	0	0	0	0	0	0	0	0	0	0	0	0	0	0	0	0	0	0	0	0	0	0	0	0	0	0
fd09ae0596093d964599972642632687	0	0	0	0	0	0	0	0	0	0	0	0	0	0	0	0	0	0	0	0	0	0	0	0	0	0	0	0	0	0	0	0	0	0	0	0	0	0	0	0	0	0	0	0	0	0	0	0	0
4b47b18a63e9dadd3c2ccb31cc61c70d	0	0	0	0	0	0	0	0	0	0	0	0	0	0	0	0	0	0	0	0	0	0	0	0	0	0	0	0	0	11	0	0	0	0	0	0	0	0	0	0	0	0	0	0	0	0	0	0	0
87a45ae4129e8298bf3347b57be5df1b	0	0	0	0	0	0	0	0	0	0	0	0	0	0	0	0	0	0	0	0	0	0	0	0	0	0	0	0	0	0	0	0	0	0	0	0	0	0	0	0	0	0	0	0	0	0	0	0	0
e80044f186881fca391f4c85304a4a9e	0	0	0	0	0	0	0	0	0	0	0	0	0	0	0	0	0	0	0	0	0	0	0	0	0	0	0	0	0	0	0	0	0	0	0	0	0	0	0	0	0	0	0	0	0	0	0	0	0
0821dbb2ce1d768426423d63a9e2e4b3	0	0	0	0	0	0	0	0	0	0	0	0	0	0	0	0	0	0	0	0	0	0	0	0	0	0	0	0	0	0	0	0	0	0	0	0	0	0	0	0	0	0	0	0	0	0	0	0	0
0650d681fc7b1c16beb00d629a13e8a9	0	0	0	0	0	0	0	0	0	0	0	0	0	0	0	0	0	0	0	0	0	0	0	0	0	0	0	0	0	0	0	0	0	0	0	0	0	0	0	0	0	0	0	0	0	0	0	0	0
e500fc93c85e895e435de956e8bfe8db	0	0	0	0	0	0	0	0	0	0	0	0	0	0	0	0	0	0	0	0	0	0	0	0	0	0	0	0	0	0	0	0	0	0	0	0	0	0	0	0	0	0	0	0	0	0	0	0	0
1c373e7f90a4dbc00d99367064b1cf44	0	0	0	0	0	0	0	0	0	0	0	0	0	0	0	0	0	0	0	0	0	0	0	0	0	0	0	0	0	0	0	0	0	0	0	0	0	0	0	0	0	0	0	0	0	0	0	0	0
ec867b5ec0d8ff37df4da221084bc14f	0	0	0	0	0	0	0	0	0	0	0	0	0	0	0	0	0	0	0	0	0	0	0	0	0	0	0	0	0	0	0	0	0	0	0	0	0	0	0	0	0	0	0	0	0	0	0	0	0
17cf26c1b9584e209f23e4273d642b67	0	0	0	0	0	0	0	0	0	0	0	0	0	0	0	0	0	0	0	0	0	0	0	0	0	0	0	0	0	0	0	0	0	0	0	0	0	0	0	0	0	0	0	0	0	0	0	0	0
ce650b346bb47fa693943b0a5534ffca	0	0	0	0	0	0	0	0	0	0	0	0	0	0	0	0	0	0	0	0	0	0	0	0	0	0	0	0	0	0	0	0	0	0	0	0	0	0	0	0	0	0	0	0	0	0	0	0	0
fb115e3811f913477d40351aba759db0	0	0	0	0	0	0	0	0	0	0	0	0	0	0	0	0	0	0	0	0	0	0	0	0	0	0	0	0	0	0	0	0	0	0	0	0	0	0	0	0	0	0	0	0	0	0	0	0	0
9ac4c6b689be83bc05408f9273328e94	0	0	0	0	0	0	0	0	0	0	0	0	0	0	0	0	0	0	0	0	0	0	0	0	0	0	0	0	0	0	0	0	0	0	0	0	0	0	0	0	0	0	0	0	0	0	0	0	0
ab211aee119279d28d22d9222bc5a50c	0	0	0	0	0	0	0	0	0	0	0	0	0	0	0	0	0	0	0	0	0	0	0	0	0	0	0	0	0	0	0	0	0	0	0	0	0	0	0	0	0	0	0	0	0	0	0	0	0
55b78c8ba56bcf0d5f625226b7072a80	0	0	0	0	0	2	0	0	0	0	0	0	0	0	0	0	0	0	0	0	0	0	3	0	0	0	0	0	0	0	0	0	0	0	0	0	0	0	0	0	0	0	0	0	0	0	0	0	0
34b52dbf52cd708609b6b49da67633a0	0	0	0	0	0	0	0	0	0	0	0	0	0	0	0	0	0	0	0	0	0	0	0	0	0	0	0	0	0	0	0	0	0	0	0	0	0	0	0	0	0	0	0	0	0	0	0	0	0
c65fe666c6a4b8df23c67a107f4dd025	0	0	0	0	0	0	0	0	0	0	0	0	0	0	0	0	0	0	6	0	0	0	0	0	0	0	0	0	0	0	0	0	0	0	0	0	0	0	0	0	0	0	0	0	0	0	0	0	0
9edd0c04fa4aeec8babb13b355863f84	0	0	0	0	0	0	0	0	0	0	0	0	0	0	0	0	0	0	0	0	0	0	0	0	0	0	0	0	0	0	0	0	0	0	0	0	0	0	0	0	0	0	0	0	0	0	0	0	0
957301561b97d4826c8b5df8111dc847	0	0	0	0	0	0	0	0	0	0	0	0	0	0	0	0	0	0	0	0	0	0	0	0	0	0	0	0	0	0	0	0	0	0	0	0	0	0	0	0	0	0	0	0	0	0	0	0	0
63febe53780107947466187984651387	0	0	0	0	0	0	0	0	0	0	0	0	0	0	0	0	0	0	0	0	0	0	0	0	0	0	0	0	0	0	0	0	0	0	0	0	0	0	11	0	0	0	0	0	0	0	0	0	0
eb09824ebc46b24932b3758212ceb5ea	0	0	0	0	0	0	0	0	0	0	0	0	0	0	0	0	0	0	0	0	0	0	0	0	0	0	0	0	0	0	0	4	0	0	0	0	0	0	0	0	0	0	0	0	0	0	0	0	0
ca35768bd03add44d8d3e9e118ecf709	0	0	0	0	0	0	0	0	0	0	0	0	0	0	0	0	0	0	0	0	0	0	0	0	0	0	0	0	0	0	0	0	0	0	0	0	0	0	0	26	0	0	0	0	0	0	0	0	0
717c91cdc302ac682e5babc8b9253fa1	0	0	0	0	0	0	0	0	0	0	0	0	0	0	0	0	0	0	0	0	0	0	0	0	0	0	0	0	0	0	0	0	0	0	0	0	0	0	0	0	0	0	0	0	0	0	0	0	0
da86243d78409662664766d86e626cf1	0	0	0	0	0	0	0	0	0	0	0	0	0	0	0	0	0	0	0	0	0	0	0	0	0	0	0	0	0	0	0	0	0	0	0	0	0	0	0	0	0	0	0	0	0	0	0	0	0
6875541b511f13b218535d9cbe7a5ed0	0	0	0	0	0	0	0	0	0	0	0	0	0	0	0	0	0	0	0	0	0	0	0	0	0	0	0	0	0	0	0	0	0	0	0	0	0	0	0	0	0	0	0	0	0	0	0	0	0
cb321435d076bf2908daf3555ee7844a	0	0	0	0	0	0	0	0	0	0	0	0	0	0	0	0	0	0	0	0	0	0	0	0	0	0	0	0	0	0	0	0	0	0	0	0	0	0	0	0	0	0	0	0	0	0	0	0	0
0e73b6eac2a8a21251cfa942d64ef4c7	0	0	0	0	0	0	0	0	0	0	0	0	0	0	0	0	0	0	0	0	0	0	0	0	0	0	0	0	0	0	0	0	0	0	0	0	0	0	0	0	0	0	0	0	0	0	0	0	0
b844339ff51eee47e89ae827c0a64943	0	0	0	0	0	0	0	0	0	0	0	0	0	0	0	0	0	0	0	0	0	0	0	0	0	0	0	0	0	0	0	0	0	0	0	0	0	0	0	0	0	0	0	0	0	0	0	0	0
eaebc46056562b5a3d950f46c10716ee	0	0	0	0	0	0	0	0	0	0	0	0	0	0	0	0	0	0	0	0	0	0	0	0	0	0	0	0	0	0	0	0	0	0	0	0	0	0	0	0	0	0	0	0	0	0	0	0	0
6c9ff21b936ad5ade84b98ded0720602	0	0	0	0	0	0	0	0	0	0	0	0	0	0	0	0	0	0	0	0	0	0	0	0	0	0	0	0	0	0	0	0	0	0	0	0	0	0	0	0	0	0	0	0	0	0	0	0	0
1ddcc47c7df26898078657f007babe42	0	0	0	0	0	0	0	0	0	0	0	0	0	0	0	0	0	0	0	0	0	0	0	0	0	0	0	0	0	0	0	0	0	0	0	0	0	0	0	0	0	0	0	0	0	0	0	0	0
41cb0be907d895bbbccc3982c22749b1	0	0	0	0	0	0	0	0	0	0	0	0	0	0	0	0	0	0	0	0	0	0	0	0	0	0	0	0	0	0	0	0	0	0	0	0	0	0	0	16	0	0	0	0	0	0	0	0	0
22e96f80d2d6996cb5c28df835c1396b	0	0	0	0	0	0	0	0	0	0	0	0	0	0	0	0	0	0	0	0	0	0	0	0	0	0	0	0	0	0	0	0	0	0	0	0	0	0	0	0	0	0	0	0	0	0	0	0	0
d0fdfeb3138c01a6d3bdfc9575c24a75	0	0	0	0	0	0	0	0	0	0	0	0	0	0	0	0	0	0	0	0	0	0	0	0	0	0	0	0	0	0	0	0	0	0	0	0	0	0	0	0	0	0	0	0	0	0	0	0	0
de57914dd886bc099372ba218d3dde09	0	0	0	0	0	0	0	0	0	0	0	0	0	0	0	0	0	0	0	0	0	0	0	0	0	0	0	0	0	0	0	0	0	0	0	0	0	0	0	0	0	0	0	0	0	0	0	0	0
9072804ada570b1780439e35583c4053	0	0	0	0	0	0	0	0	0	0	0	0	0	0	0	0	0	0	0	0	0	0	0	0	0	0	0	0	0	0	0	0	0	0	0	0	0	0	0	0	0	0	0	0	0	0	0	0	0
fa783f5b489d5f7187bf6db7b2a6821d	0	0	0	0	0	0	0	0	0	0	0	0	0	0	0	0	0	0	0	0	0	0	0	0	0	0	0	0	0	0	0	0	0	0	0	0	0	0	0	0	0	0	0	0	0	0	0	0	0
d55ff96742ead1155f011f4ce6f1a1a4	0	0	0	0	0	0	0	0	0	0	0	0	0	0	0	0	0	0	0	0	0	0	0	0	0	0	0	0	0	0	0	0	0	0	141	0	0	0	0	0	0	0	0	0	0	0	0	0	0
d60e5c8e080c251f5667dc199889d6aa	0	0	0	0	0	0	0	0	0	0	0	0	0	0	0	0	0	0	0	0	0	0	0	0	0	0	0	0	0	0	0	0	0	0	0	0	0	0	0	0	0	0	0	0	0	0	0	0	0
ab45e8db8e89def6e1cdaa901a8613d3	0	0	0	0	0	0	0	0	0	0	0	0	0	0	0	0	0	0	0	0	0	0	0	0	0	0	0	0	0	0	0	0	0	0	49	0	0	0	0	0	0	0	0	0	0	0	0	0	0
bc6c8a6dc73a97bf97053e7a2ff7f6fa	0	0	0	0	0	0	0	0	0	0	0	0	0	0	0	0	0	0	0	0	0	0	0	0	0	0	0	0	0	0	0	0	0	0	0	0	0	0	0	0	0	0	0	0	0	0	0	0	0
4ec907b53ee50f4f95688e70ca90aa37	0	0	0	0	0	0	0	0	0	0	0	0	0	0	0	0	0	0	0	0	0	0	0	0	0	0	0	0	0	0	0	0	0	0	0	0	0	0	0	0	0	0	0	0	0	0	0	0	0
1728fd3cfeed3f743e2ff193e2e61c2a	0	0	0	0	0	0	0	0	0	0	0	0	0	0	0	0	0	0	0	0	0	0	0	0	0	0	0	0	0	0	0	0	0	0	0	0	0	0	0	0	0	0	0	0	0	0	0	0	0
267b7576e8eecc59a6831d770376ffde	9	4	0	12	20	0	20	0	4	5	2	17	0	0	0	1	0	0	0	0	9	2	0	0	10	0	0	3	0	0	0	0	0	0	0	0	0	0	0	0	0	0	0	0	0	2	3	7	2
56dae1e0a63b955725fe5a3d25a8170e	0	0	0	0	0	0	0	0	0	0	0	0	0	0	0	0	0	0	0	0	0	0	0	0	0	0	0	0	0	0	0	0	0	0	0	0	0	0	0	0	0	0	0	0	0	0	0	0	0
2694492ea664197fadecff02534483cf	0	0	0	0	0	0	0	0	0	0	0	0	0	0	0	0	0	0	0	3	0	0	0	0	0	0	0	0	0	0	0	0	0	0	0	0	0	0	0	0	0	0	0	0	0	0	0	0	0
7b58130ef779f0726da6dcee007b51e7	0	0	0	0	0	0	0	0	0	0	0	0	0	0	0	0	0	0	0	0	0	0	0	0	0	0	0	0	2	0	0	0	0	0	0	0	0	0	0	0	0	0	0	0	0	0	0	0	0
616383999425e6126ecd1bc682216ed5	0	0	0	0	0	0	0	0	0	0	0	0	0	0	0	0	0	0	0	0	0	0	0	0	0	0	0	0	0	0	0	0	0	0	0	0	0	0	0	0	0	0	0	0	0	0	0	0	0
6ae1c4cb7670b6ff5035eb4bb64ffc9c	0	0	0	0	0	0	0	0	0	0	0	0	0	0	0	0	0	0	0	0	0	0	0	0	0	0	0	0	0	0	0	0	0	0	0	0	0	0	0	0	0	0	0	0	0	0	0	0	0
1ca8189331d0caee941eb7f95fe48a4a	0	0	0	0	0	0	0	0	0	0	0	0	0	0	0	0	0	0	0	0	0	0	0	0	0	0	0	0	0	0	0	0	0	0	0	0	0	0	0	0	0	0	0	0	0	0	0	0	0
31538e642141434141b8f87b4f638c33	0	4	0	0	0	2	0	0	0	0	23	0	0	0	0	0	0	0	0	0	0	0	0	0	0	0	0	0	0	9	0	0	0	0	0	0	0	0	0	0	0	0	0	6	125	0	0	0	0
4bf34a953b542e7f0140c99466897540	0	0	0	0	0	0	0	0	0	0	0	0	0	0	0	0	0	0	0	0	7	0	0	0	0	0	0	0	0	0	0	0	0	0	0	0	0	0	0	0	0	0	0	0	0	0	0	0	0
d93e979c8c56e12c5c4ca63f750bfe50	0	0	0	0	0	0	0	0	0	0	0	0	0	0	0	0	0	0	0	0	0	0	0	0	0	0	0	0	0	0	0	14	0	0	0	0	0	0	0	0	0	0	0	0	0	0	0	0	0
2e9f56a05f9e87510542766610d28e45	0	0	0	0	0	0	0	0	0	0	0	0	0	0	0	0	0	0	0	0	0	0	0	0	0	0	0	0	0	0	0	0	0	0	0	0	0	0	0	0	0	0	0	0	0	0	0	0	0
e246c671fa34950b6299a63b2ba8608e	0	0	0	0	0	0	0	0	0	0	0	0	0	0	0	0	0	0	0	0	0	0	0	0	0	0	0	0	0	0	0	12	0	0	0	0	0	0	0	0	17	0	0	0	0	0	0	0	0
fcc3b2becf769fbc94d49187f648b97a	0	0	0	0	0	0	0	0	0	0	0	0	0	0	0	0	0	0	0	0	0	0	0	0	0	0	0	0	26	0	0	0	0	0	0	0	0	0	0	0	0	0	0	0	0	0	0	0	0
84bf1a381f7e3dfa52aa8bbeeaca6e8f	0	0	0	0	0	0	0	0	0	0	0	0	0	0	0	0	0	0	0	0	0	0	0	0	0	0	0	0	0	0	0	0	0	0	0	0	0	0	0	0	0	0	0	0	0	0	0	0	0
df777947bbe47bc81e0837f18766d0f0	0	0	0	0	0	0	0	0	0	0	0	0	0	0	0	0	0	0	0	0	0	0	0	0	0	0	0	0	0	0	0	2	0	0	0	0	0	0	0	0	0	0	0	0	0	0	0	0	0
b94b601945404cba2f13d28133bbb8f6	0	0	0	0	0	0	0	0	0	0	0	0	0	0	0	0	0	0	0	0	0	0	0	0	0	0	0	0	0	0	0	4	0	0	0	0	0	0	0	0	0	0	0	0	0	0	0	0	0
8943097210471e3feb06e973583f705b	0	0	0	0	0	0	0	0	0	0	0	0	0	0	0	0	0	0	0	0	0	0	0	0	0	0	0	0	0	0	0	0	0	0	0	0	0	0	0	0	0	0	0	0	0	0	0	0	0
95678f2efcc044ca34d38c2184f13685	0	0	0	0	0	0	0	0	0	0	0	0	0	0	0	0	0	0	0	0	0	0	0	0	0	0	0	0	0	0	0	0	0	0	0	0	0	0	0	0	0	0	0	0	0	0	0	0	0
4280014ae10a011f6b1ec432e7418bc9	0	0	0	0	0	0	0	0	0	0	0	0	0	0	0	0	0	0	0	0	0	0	0	0	0	0	0	0	0	0	0	0	0	0	0	0	0	0	0	0	0	0	0	0	0	0	0	0	0
b44a029e3082cb34781bbd96009a0d07	0	0	0	0	0	0	0	0	0	0	0	0	0	0	0	0	0	0	0	0	0	0	0	0	0	0	0	0	0	0	0	5	0	0	0	0	0	0	0	0	0	0	0	0	0	0	0	0	0
1caf726202f009745816bcbba7a9de65	0	0	0	0	0	0	0	0	0	0	0	0	0	0	0	0	0	0	0	0	0	0	0	0	0	0	0	0	0	0	0	0	0	0	0	0	0	0	0	0	0	0	144	0	0	0	0	0	0
51d003e15cf3cccbce4594fc064af133	0	0	0	0	0	0	0	0	0	0	0	0	0	0	0	0	0	0	1	0	3	0	0	0	0	0	0	0	0	0	0	0	0	0	0	0	0	0	0	0	0	0	0	0	0	0	0	0	0
dbc0a5a6ab98d082449b9e9cdbad7879	0	0	0	0	0	0	0	0	0	0	0	0	0	0	0	0	0	0	0	0	0	0	0	0	0	0	0	0	0	0	0	0	0	0	0	0	0	0	0	0	0	0	0	0	0	0	0	0	0
3ea4ec6f3cf133c1324fd01ecd60fb55	9	12	0	8	0	0	0	0	0	6	0	0	0	0	0	0	0	0	0	0	0	0	0	0	0	0	0	0	0	0	0	0	0	0	0	0	0	0	0	0	0	0	0	0	0	0	0	0	0
2d5cc68196732f0564ff2a1ccc82c091	0	0	0	0	0	0	0	0	0	0	0	0	0	0	0	0	0	0	0	0	0	0	0	0	0	0	0	0	0	0	0	0	0	0	0	0	0	0	0	0	0	0	0	0	0	0	0	0	0
37b4ca3c9a87781733532385c8425b0b	0	0	0	0	0	0	0	0	0	0	0	0	0	0	0	0	0	0	0	0	0	0	0	0	0	0	0	0	0	0	0	0	0	0	0	0	0	0	0	0	0	0	0	0	0	0	0	0	0
b62a69b81fde48ff0272522af7118f2f	0	0	0	0	0	0	0	0	0	0	0	0	0	0	0	0	0	0	0	0	0	0	0	0	0	0	0	0	0	0	0	0	0	0	0	0	0	0	0	0	0	0	0	0	0	0	0	0	0
3ea43e03e8975a5413bdb4f55f7558f9	0	0	0	0	0	0	0	0	0	0	0	0	0	0	0	0	0	0	0	0	0	0	0	0	0	0	0	0	0	0	0	0	0	0	0	0	0	0	0	0	0	0	0	0	0	0	0	0	0
5d50686a5d61da2ab0229b026860543d	0	0	0	0	0	0	0	0	0	0	0	0	0	0	0	0	0	0	0	0	0	0	0	0	0	0	0	0	0	0	0	0	0	0	0	0	0	0	0	0	0	0	0	0	0	0	0	0	0
61f112c05ee7818845ea6a04c5d7bb2c	0	0	0	0	0	0	0	0	0	0	0	0	0	0	0	0	0	0	0	0	0	0	0	0	0	0	0	0	0	0	0	0	0	0	0	0	0	0	0	0	0	0	0	0	0	0	0	0	0
3927eca5b88bd6715102e3ed0ca03f4a	0	0	0	0	0	0	0	0	0	0	0	0	0	0	0	0	0	0	0	0	0	0	0	0	0	0	0	0	0	0	0	0	0	0	0	0	0	0	0	0	0	0	0	0	0	0	0	0	0
5c6213ca61c81337e4d34307dff25786	0	0	0	0	0	0	0	0	0	0	0	0	0	0	0	0	0	0	0	0	0	0	0	0	0	0	0	0	0	0	0	0	0	0	0	0	0	0	0	0	0	0	0	0	0	0	0	0	0
0b50a561f9a0c1bfcf1aa76203bde299	0	0	0	0	0	0	0	0	0	0	0	0	0	0	0	0	0	0	0	0	0	0	0	0	0	0	0	0	0	0	0	0	0	0	0	0	0	0	0	0	0	0	0	0	0	0	0	0	0
763f5fc5dcb2b0aeef74dbe53eb8745a	0	0	0	0	0	0	0	0	0	0	0	0	0	0	0	0	0	0	0	0	0	0	0	0	0	0	0	0	0	0	0	0	0	0	0	0	0	0	0	0	0	0	0	0	0	0	0	0	0
4bdb9c26178030478dc35e4f18240684	0	0	0	0	0	0	0	0	0	0	0	0	0	0	0	0	0	0	0	0	0	0	0	0	0	0	0	0	0	0	0	0	0	0	0	0	0	0	0	0	0	0	0	0	0	0	0	0	0
34a738e05a6daf786f717feb2c45b21e	0	0	0	0	0	0	0	0	0	0	0	0	0	0	0	0	0	0	0	0	0	0	0	0	0	0	0	0	0	0	0	0	0	0	0	0	0	0	0	0	0	0	0	0	0	0	0	0	0
7fc5e1a3495a8c7d969614841d2472fb	0	0	0	0	0	0	0	0	0	0	0	0	0	0	0	0	0	0	0	0	0	0	0	0	0	0	0	0	0	0	0	0	0	0	0	0	0	0	0	0	0	0	0	0	0	0	0	0	0
bf777020eb81e736141ad68313d8f5e4	0	0	0	0	0	0	0	0	0	0	0	0	0	0	0	0	0	0	0	0	0	0	0	0	0	0	0	0	0	0	0	0	0	0	0	0	0	0	0	0	0	0	0	0	0	0	0	0	0
8ce3c9c3a621ab3cbb5284128fd0869a	0	0	0	0	0	0	0	0	0	0	0	0	0	0	0	0	0	0	0	0	0	0	0	0	0	0	0	0	0	0	0	0	0	0	0	0	0	0	0	0	0	0	0	0	0	0	0	0	0
5e76e6c80e280173990d59c7df0d183e	0	0	0	0	0	0	0	0	0	0	0	0	0	0	0	0	0	0	0	0	0	0	0	0	0	0	0	0	0	0	0	0	0	0	0	0	0	0	0	0	0	0	0	0	0	0	0	0	0
ba4939e3137587a946c7aea5ad982621	0	0	0	0	0	0	0	0	0	0	0	0	0	0	0	0	0	0	0	0	0	0	0	0	0	0	0	0	0	0	0	0	0	0	0	0	0	0	0	0	0	0	0	0	0	0	0	0	0
b28812e93caf9fba592eacd5a24691b1	0	0	0	0	0	0	0	0	0	0	0	0	0	0	0	0	0	0	0	0	0	0	0	0	0	0	0	0	0	0	0	0	0	0	0	0	0	0	0	0	0	0	23	0	0	0	0	0	0
465f2fdd9d6612769b683e41951f0870	0	0	0	0	0	0	0	0	0	0	0	0	0	0	0	0	0	0	0	0	0	0	0	0	0	0	0	0	0	0	0	0	0	0	0	0	0	0	0	0	0	0	0	0	0	0	0	0	0
90c689b93b10d09a127c135621e3b195	0	0	0	0	0	0	0	0	0	0	0	0	0	0	0	0	0	0	0	0	0	0	0	0	0	0	0	0	0	0	0	0	0	0	0	0	0	0	0	0	0	0	0	0	0	0	0	0	0
9ac0a4d0657b7f287783ee8025228d4d	0	0	0	0	0	0	0	0	0	0	0	0	0	0	0	0	0	0	0	0	0	0	0	0	0	0	0	0	0	0	0	0	0	0	0	0	0	0	0	0	0	0	0	0	0	0	0	0	0
1d1b4ea513fc9f7e05a34df3518e5772	0	0	0	0	0	0	0	0	0	0	0	0	0	0	0	0	0	0	0	0	0	0	0	0	0	0	0	0	0	0	0	0	0	0	0	0	0	0	0	0	0	0	0	0	0	0	0	0	0
fe76d541f338fd110d988780b98fce63	0	0	0	0	2	0	0	0	0	0	0	0	0	0	0	0	0	0	0	0	0	0	0	0	0	0	0	0	0	0	0	0	0	0	0	0	0	0	0	0	0	0	0	0	0	0	0	0	0
8b0d24c350d6e4d9ab7747bc19f79a0e	0	0	0	0	0	0	0	0	0	0	0	0	0	0	0	0	0	0	0	0	0	0	0	0	0	0	0	0	0	0	0	0	0	0	0	0	0	0	0	0	0	0	0	0	0	0	0	0	0
3fcc54bfdf82774d30bf82e3fc883d48	0	0	0	0	0	0	0	0	0	0	4	0	0	0	0	2	0	0	0	0	0	0	0	0	0	0	0	0	0	0	0	0	0	0	0	0	0	0	0	0	0	0	0	0	0	0	0	0	0
1df1ea4511b6ca5ce8d47ebab17b0299	0	0	0	0	0	0	0	0	0	0	0	0	0	0	0	0	0	0	0	0	0	0	0	0	0	0	0	0	0	0	0	0	0	0	0	0	0	0	0	0	0	0	0	0	0	0	0	0	0
9738fc9f0d80f4654dbd15617f22998a	0	0	0	0	0	0	0	0	0	0	0	0	0	0	0	0	0	0	0	0	0	0	0	0	0	0	0	0	0	0	0	0	0	10	0	0	0	0	0	0	0	0	0	0	0	0	0	0	0
68fe2bf0d52ec8c1e3ab990e2f3cf86d	0	0	0	0	0	0	0	0	0	0	0	0	0	0	0	0	0	0	0	0	0	0	0	0	0	0	0	0	0	0	0	0	0	0	0	0	0	0	0	0	0	0	0	0	0	0	0	0	0
c2321a72dddd735331ba2ad6ed0284b4	0	0	0	0	0	0	0	0	0	0	0	0	0	0	0	0	0	0	0	0	0	0	0	0	0	0	0	0	0	0	0	0	0	0	0	0	0	0	0	0	0	0	0	0	0	0	0	0	0
a337c20ff5c0e0083081c666ecfd51a6	0	0	0	0	0	0	0	0	0	0	0	0	0	0	0	0	0	0	0	0	0	0	0	0	0	0	0	0	0	0	0	0	0	0	0	0	0	0	0	0	0	0	0	0	0	0	0	0	0
6d509794b99d4be9d7807ad6435b9d36	0	0	0	0	0	0	0	0	0	0	0	0	0	0	0	0	0	0	0	0	0	0	0	0	0	0	0	0	0	0	0	0	0	0	0	0	0	0	0	0	0	0	0	0	0	0	0	0	0
163ae24978daea51b93b745ddff7d314	0	0	0	0	0	0	0	0	0	0	0	0	0	0	0	0	0	0	0	0	0	0	0	0	0	0	0	0	0	0	0	0	0	0	0	0	0	0	0	0	0	0	0	0	0	0	0	0	0
5fcacc69cea5a1fe5b2507c4dfd2d772	0	0	0	0	0	0	0	0	0	0	0	0	0	0	0	0	0	0	0	0	0	0	0	0	0	0	0	0	0	0	0	0	0	0	0	0	0	0	0	0	0	0	0	0	0	0	0	0	0
f1529ea25b00e473cb9843684d471c4a	0	0	0	0	0	0	0	0	0	0	0	0	0	0	0	0	0	0	0	0	0	0	0	0	0	0	0	0	0	0	0	0	0	0	0	0	0	0	0	0	0	0	0	0	0	0	0	0	0
3bb3b2519baae807077246dc0bdbb80b	0	0	0	0	0	0	0	0	0	0	0	0	0	0	0	0	0	0	0	0	0	0	0	0	0	0	0	0	3	0	0	0	0	0	0	0	0	0	0	0	0	0	21	0	0	0	0	0	0
f91022e868512706b727f58f3aabc7f3	0	0	0	0	0	0	0	0	0	0	0	0	0	0	0	0	0	0	0	0	0	0	0	0	0	0	0	0	0	0	0	8	0	0	0	0	0	0	0	0	0	0	0	0	0	0	0	0	0
5c06811c5d76f4e50efa78af44e94186	0	0	0	0	0	0	0	0	0	0	0	0	0	0	0	0	0	0	0	0	0	0	0	0	0	0	0	0	0	0	0	0	0	0	0	0	0	0	0	0	12	0	0	0	0	0	0	0	0
6d7a7b4e97b3561cc1e0933634813cf7	0	0	0	0	0	0	0	0	0	0	0	0	0	0	0	0	0	0	0	0	0	0	0	0	0	0	0	0	0	0	0	0	0	0	0	0	0	0	0	0	0	0	0	0	0	0	0	0	0
4d6f1efaba3fda89cda31c73bd8dde05	0	0	0	0	0	0	0	0	0	0	0	0	0	0	0	0	0	0	0	0	0	0	0	0	0	0	0	0	0	0	0	0	0	0	0	0	0	0	0	0	31	0	0	0	0	0	0	0	0
4f3d8561ecaaa6717d4660072f4e1bb1	0	0	0	0	0	0	0	0	0	0	0	0	0	0	0	0	0	0	0	0	0	0	0	0	0	0	0	0	0	0	0	0	0	0	0	0	0	0	0	0	0	0	0	0	0	0	0	0	0
381291f6b97791b31cd188e76f5e9172	0	0	0	0	0	0	0	0	0	0	0	0	0	0	0	0	0	0	0	0	0	0	0	0	0	0	0	0	0	0	0	0	0	0	0	0	0	0	0	0	0	0	0	0	0	0	0	0	0
88716daeabacfd2cb5e3aca52a4a0c8d	0	0	0	0	0	0	0	0	0	0	0	0	0	0	0	0	0	0	0	0	0	0	0	0	0	0	0	0	0	0	0	0	0	0	0	0	0	0	0	0	0	0	0	0	62	0	0	0	0
b2a55706872d7cfcc558c7712c027227	0	0	0	0	0	0	0	0	0	0	0	0	0	0	0	0	0	0	0	0	0	0	0	0	0	0	0	0	0	0	0	0	0	0	0	0	0	0	0	0	0	0	0	0	0	0	0	0	0
fe9fb29cfe183602610fc2562979ebe6	0	0	0	0	0	0	0	0	0	0	0	0	0	0	0	0	0	0	0	0	0	0	0	0	0	0	0	0	0	0	0	0	0	0	0	0	0	0	0	0	0	0	0	0	0	0	0	0	0
841dd8a61483fe44008caf606e2cd075	0	0	0	0	0	0	0	0	0	0	0	0	0	0	0	0	0	0	0	0	0	0	0	0	0	0	0	0	0	0	0	0	0	0	0	0	0	0	0	0	2	0	0	0	0	0	0	0	0
05f278aa9e1082ad547de19a9e049a7e	0	0	0	0	0	0	0	0	0	0	0	0	0	0	0	0	0	0	0	0	0	0	0	0	0	0	0	0	0	0	0	0	0	0	0	0	0	0	0	0	0	0	0	0	0	0	0	0	0
65d47806fe7bf0268109620408ee9a12	0	0	0	0	0	0	0	0	0	0	0	0	0	0	0	0	0	0	0	0	0	0	0	0	0	0	0	0	0	0	0	0	0	0	0	0	0	0	0	0	0	0	0	0	0	0	0	0	0
21c562407214729b1bf63212c60b8ffe	0	0	0	0	0	0	0	0	0	0	0	0	0	0	0	0	0	0	0	0	0	0	0	0	0	0	0	0	0	0	0	0	0	0	0	0	0	0	0	0	0	0	0	0	0	0	0	0	0
66dcac48350a68efd6d9e439683bf027	0	0	0	0	0	0	0	0	0	0	0	0	0	0	0	0	0	0	0	0	0	0	0	0	0	0	0	0	0	0	0	0	0	0	0	0	0	0	0	0	0	0	0	0	0	0	0	0	0
d6959204d2c8f75f6b3c55338205958e	0	0	0	0	0	0	0	0	0	0	0	0	0	0	0	0	0	0	0	0	0	0	0	0	0	0	0	0	5	0	0	0	0	0	0	0	0	0	0	0	0	0	0	0	0	0	0	0	0
17dbf82e7b4fd06133383ad14a078760	0	0	0	0	0	0	0	0	0	0	0	0	0	0	0	0	0	0	0	0	0	0	0	0	0	0	0	0	0	0	0	0	0	0	0	0	0	0	0	0	0	0	0	0	0	0	0	0	0
78269b05ab542d7a5b60a063b96a9201	0	0	0	0	0	0	0	0	0	0	0	0	0	0	0	0	0	0	0	0	0	0	0	0	0	0	0	0	0	0	0	0	0	0	0	0	0	0	0	0	0	0	0	0	0	0	0	0	0
4076b777df5f97e62b4563a3405fccde	0	0	0	0	0	0	0	0	0	0	0	0	0	0	0	0	0	0	0	0	0	0	0	0	0	0	0	0	0	0	0	0	0	0	0	0	0	0	0	0	0	0	0	0	0	0	0	0	0
8f5487942199a068967464f5236a1400	0	0	0	0	0	0	0	0	0	0	0	0	0	0	0	0	0	0	0	0	0	0	0	0	0	0	0	0	0	0	0	0	0	0	0	0	0	0	0	0	0	0	0	0	0	0	0	0	0
7030be01fa3c1d0910616e792d8bd473	0	0	0	0	0	0	0	0	0	0	0	0	0	0	0	0	0	0	0	0	0	0	0	0	0	0	0	0	0	0	0	6	0	0	0	0	0	0	0	0	0	0	0	0	0	0	0	0	0
237bce96059a3d93dea6528139e04866	2	8	0	10	0	0	0	0	0	1	0	2	0	0	0	0	0	0	0	0	0	0	0	0	0	0	0	0	0	0	0	0	0	0	0	0	0	0	0	0	0	0	0	0	0	0	0	0	0
7afc4b171f2d63096e835c85a1c85eb1	0	0	0	0	0	0	0	0	0	0	0	0	0	0	0	0	0	0	0	0	0	0	0	0	0	0	0	0	0	0	0	0	0	0	0	0	0	0	0	0	0	0	0	0	0	0	0	0	0
71a0ac6b040d7cf29f13da7eabf35d58	18	0	4	10	0	0	1	2	0	0	0	0	0	0	0	0	0	0	0	2	9	6	10	0	107	2	2	0	0	0	0	0	0	0	0	0	0	0	0	0	0	0	0	0	0	0	5	5	0
4e5df13d67a4c2a8990cde2e5158720f	0	0	0	0	0	0	0	0	0	0	0	0	0	0	0	0	0	0	0	0	0	0	0	0	0	0	0	0	0	0	0	0	0	0	12	0	0	0	0	0	0	0	0	0	0	0	0	0	0
fe79b1f8d0e53c27f14412fb68badfcc	0	0	0	0	0	0	0	0	0	0	0	0	0	0	0	0	0	0	0	0	0	0	0	0	0	0	0	0	0	0	0	0	0	0	0	0	0	0	0	46	0	0	0	0	0	0	0	0	0
3404fe2b1cc68b8a060998e53184d039	0	0	0	0	0	0	0	0	0	0	0	0	0	15	0	0	0	45	0	289	87	7	80	0	0	0	0	0	0	0	0	0	0	0	0	0	0	0	0	0	0	0	0	0	0	0	0	0	0
95a50dba75e1402b8eb32978f7c33bc5	0	0	0	0	0	0	0	0	0	0	0	0	0	0	0	0	0	0	0	0	0	0	0	0	0	0	0	0	0	0	0	0	0	0	0	0	0	0	0	0	0	0	8	23	0	0	0	0	0
7dd5f385a3b94a386b3951aa60f61cc6	0	0	0	0	0	0	0	0	0	0	0	0	0	0	0	0	0	0	0	0	0	0	0	0	0	0	0	0	0	0	0	0	0	0	407	0	0	0	0	0	0	0	0	0	0	0	0	0	0
61c07e68eb29a80df420cff6feffe3e6	0	0	0	0	0	0	0	0	0	0	0	0	0	0	0	0	0	0	0	0	0	0	0	0	0	0	0	0	0	0	0	0	0	0	0	0	0	26	0	0	0	0	0	0	0	0	0	0	0
0a579a6245c41451a07cb1ed77263ae7	0	0	0	0	0	0	0	0	0	0	0	0	0	0	0	0	0	0	0	0	0	0	0	0	0	0	0	0	0	0	0	0	0	0	0	0	0	0	0	0	0	0	0	0	0	0	0	0	0
8ed146a1217ca35cc0fdc31c1d50928f	0	0	0	0	0	0	0	0	0	0	0	0	0	0	0	0	0	0	0	0	0	0	0	0	0	0	0	0	0	0	0	0	0	0	0	0	0	0	0	0	0	0	0	0	0	0	0	0	0
1f93cab6157a30c78f9fcba195ba0ed3	0	0	0	0	0	0	0	0	0	0	0	0	0	0	0	0	0	0	0	0	0	0	0	0	0	0	0	0	0	0	0	0	0	0	0	0	0	0	0	0	0	0	0	0	0	0	0	0	0
bba2e44bf3f6a2f537701017467d4c2c	0	0	0	0	0	0	0	0	0	0	0	0	0	0	0	0	0	0	0	0	0	0	0	0	0	0	0	0	0	0	0	0	0	0	0	0	0	0	0	0	0	0	0	0	0	0	0	0	0
8a168fd38232de74e59d2e1c4a3ab8d0	0	0	0	0	0	0	0	0	0	0	0	0	0	0	0	0	0	0	0	0	0	0	0	0	3	0	0	0	0	0	0	0	0	0	2	0	0	0	0	0	0	0	0	0	0	0	0	0	0
f16b08998755fcc91c75ef8a41a1ae69	0	0	0	0	0	0	0	0	0	0	0	0	0	0	0	0	0	0	0	0	0	0	0	0	0	0	0	0	0	0	0	0	0	0	0	0	0	0	0	0	0	0	0	0	0	0	0	0	0
66687ede567bebc2ca6e80ea5f82626e	0	0	0	0	0	0	0	0	0	0	0	0	0	0	0	0	0	0	0	0	0	0	0	0	0	0	0	0	0	0	0	0	0	0	137	0	0	0	0	0	0	0	0	0	0	0	0	0	0
3a4ff57ce536cf13565653a0e3197cbd	0	0	0	0	0	0	0	0	0	0	0	0	0	0	0	0	0	0	2	0	0	0	0	0	0	0	0	0	0	0	0	0	0	0	0	0	0	0	0	0	0	0	0	0	0	0	0	0	0
4e724ebd389ae3bed50de0165620d3bc	0	0	0	0	0	0	0	0	0	0	0	0	0	0	0	0	0	0	0	0	0	0	0	0	0	0	0	0	0	0	0	0	0	0	0	0	0	0	0	0	0	0	0	0	0	0	0	0	0
b25424fa6b4e346b1a5e0adb9237ef7a	0	0	0	0	0	0	0	0	0	0	0	0	0	0	0	0	0	0	0	0	0	0	0	0	0	0	0	0	0	0	0	0	0	0	0	0	0	0	0	0	0	0	0	0	0	0	0	0	0
f8506ab3d37f5389e09fc2845e8b8e81	0	0	0	0	0	0	0	0	0	0	0	0	0	0	0	0	0	0	0	0	0	0	0	0	0	0	0	0	2	0	0	0	0	0	10	0	0	0	0	0	0	0	0	0	0	0	0	0	0
44a782cdd123d62ab61b40852f4a75a4	0	0	0	0	0	0	0	0	0	0	0	0	0	0	0	0	0	0	0	0	0	0	0	0	0	0	0	0	0	0	0	0	0	0	0	0	0	0	0	0	0	0	0	0	0	0	0	0	0
a9d3d3118ddac2401a5c94d25ad2a993	0	0	0	0	0	0	0	0	0	0	0	0	0	0	0	0	0	0	0	0	0	0	0	0	0	0	0	0	55	0	0	0	0	0	0	0	0	0	0	0	0	0	0	0	0	0	0	0	0
6546db34ec3473ee9c88dafa44faf805	0	0	0	0	0	0	0	0	0	0	0	0	0	0	0	0	0	0	0	0	0	0	0	0	0	0	0	0	0	0	0	0	0	0	0	0	0	0	0	0	0	0	0	0	0	0	0	0	0
e9e8d2a26b0174fd13db25b6b69ade6f	0	0	0	0	0	0	0	0	0	0	0	0	0	0	0	0	0	0	0	0	0	0	0	0	0	0	0	0	0	0	0	0	29	0	0	0	0	0	0	0	0	0	0	0	0	0	0	0	0
95b6656ef4f7b02fa4c11454987aa3fd	0	0	0	0	0	0	0	0	0	0	0	0	0	0	0	0	0	0	0	0	0	0	0	0	0	0	0	0	0	0	0	0	0	0	0	0	0	0	0	0	0	0	0	0	0	0	0	0	0
a605bdff77b7d89afba5eea9805e73b6	0	0	0	0	0	0	0	0	0	0	0	0	0	0	0	0	0	0	0	0	0	0	0	0	0	0	0	0	0	0	0	0	0	0	0	0	0	0	0	0	0	0	0	0	0	0	0	0	0
d499f38cb97149a66f5676318b997382	0	0	0	0	0	0	0	0	0	0	0	0	0	0	0	0	29	0	0	0	0	0	0	0	0	0	0	0	0	0	0	0	0	0	0	0	0	0	0	0	0	0	0	0	0	0	0	0	0
10fc43da194fc426f224a5e438451b2a	0	0	0	0	0	0	0	0	0	0	0	0	0	0	0	0	0	0	0	0	0	0	0	0	0	0	0	0	0	0	0	0	0	0	0	0	0	0	0	0	0	0	0	0	0	0	0	0	0
a7fac37d0b0e7577b00e8749c67eb365	0	0	0	0	0	0	0	0	0	0	0	0	0	0	0	0	0	0	0	0	0	0	0	0	0	0	0	0	0	0	0	0	0	0	0	0	0	0	0	0	0	0	0	0	0	0	0	0	0
0513ba22c77882cb5f0a0df1c45cf86d	0	0	0	0	0	0	0	0	0	0	0	0	0	0	0	0	0	0	0	0	0	0	0	0	0	0	0	0	0	0	0	0	0	0	0	0	0	0	0	0	0	0	0	2	0	0	0	0	0
04e0285c2b2a2d7d829cece0e92a634d	0	0	0	0	0	0	0	0	0	0	0	0	0	0	0	0	0	0	0	0	0	0	0	0	0	0	0	0	0	0	0	0	0	0	5	0	0	0	0	0	0	0	0	0	0	0	0	0	0
6092af8d081dea802055da18178b1fc2	0	0	0	0	0	0	0	0	0	11	0	0	0	0	0	0	0	0	0	0	0	0	0	0	0	0	0	0	0	0	0	0	0	0	0	0	0	0	0	0	0	0	0	0	0	0	0	0	0
f5a053763a9c4210fe2c2df5bf69df11	0	0	0	0	0	0	0	0	0	0	0	0	0	0	0	0	0	0	0	0	0	0	0	0	0	0	0	0	0	0	0	0	0	0	0	0	0	0	0	0	0	0	0	0	0	0	0	0	0
ce914b85baf280f18edfdc349c168ba0	0	0	0	0	0	0	0	0	0	0	0	0	0	0	0	0	0	0	0	0	0	0	0	0	0	0	0	0	0	0	0	0	0	0	0	0	0	0	0	0	0	0	0	0	0	0	0	0	0
450aa09fcd5f10fd70113ebc3a6d1783	0	0	0	0	0	0	0	0	0	0	0	0	0	0	0	0	0	0	0	0	0	0	0	0	0	0	0	0	0	0	0	0	0	0	0	0	0	0	0	0	0	0	0	0	0	0	0	0	0
d28eff9485fa63ba6e94a272dd6e6537	0	0	0	0	0	0	0	0	0	0	0	0	0	0	0	0	0	0	0	0	0	0	0	0	0	0	0	0	0	0	0	0	0	0	0	0	0	0	0	0	0	0	0	0	0	0	0	0	0
f805cf2caf1686c685eb6542e04838f3	0	0	0	0	0	0	0	0	0	0	0	0	0	0	0	0	0	0	0	0	0	0	0	0	0	0	0	0	0	0	0	0	0	0	0	0	0	0	0	0	0	0	0	0	0	0	0	0	0
f819e69ee10b88a35673fc9f97fb14c9	0	0	0	0	0	0	0	0	0	0	0	0	0	0	0	0	0	0	0	0	0	0	0	0	0	0	0	0	0	0	0	0	0	0	0	0	0	0	0	0	0	0	0	0	0	0	0	0	0
a5a87e650051df16e5f303cfbaaff4ba	0	0	0	0	0	0	0	0	0	0	0	0	0	0	0	0	0	0	0	0	0	0	0	0	0	0	0	0	0	0	0	0	0	0	0	0	0	0	0	0	0	0	0	0	0	0	0	0	0
72afa7ec278c510eeda9dd0177e46586	0	0	0	0	0	0	0	0	0	0	0	0	0	0	0	0	0	0	0	0	0	0	0	0	0	0	0	0	0	0	0	0	0	0	0	0	0	0	32	0	0	0	0	0	0	0	0	0	0
ffd0d70fd943b90aa2cb7738b5473076	0	0	0	0	0	0	0	0	0	0	0	0	0	0	0	0	0	0	0	0	0	0	0	0	0	0	0	0	0	0	0	0	0	0	0	0	0	0	0	0	0	0	0	0	0	0	0	0	0
98be9c273eec46f85334ef8d35c628d1	0	0	0	0	0	0	0	0	0	0	0	0	0	0	0	0	0	0	0	0	0	0	0	0	0	0	0	0	0	0	0	0	0	0	0	0	0	0	0	0	0	0	0	0	0	0	0	0	0
ae043bcde5366088be2244ef8177a30c	0	0	0	0	0	0	0	0	0	0	0	0	0	0	0	0	0	0	0	0	0	0	0	0	0	0	0	0	0	0	0	0	0	0	0	0	0	0	0	1	0	0	0	0	0	0	0	0	0
054addbe825063b7596b94511e3cc83b	0	0	0	0	0	0	0	0	0	0	0	0	0	0	0	0	0	0	0	0	0	0	0	0	0	0	0	0	0	0	0	10	0	0	0	0	0	0	0	36	0	0	0	0	0	0	0	0	0
2dea869e1be98841f4e695b3a2dc1399	0	0	0	0	0	0	0	0	0	0	0	0	0	0	0	0	0	0	0	0	0	0	0	0	0	0	0	0	0	0	0	0	0	0	0	0	0	0	0	6	0	0	0	0	0	0	0	0	0
5d7683e8fde39c489a7df6f218339a2b	0	0	0	0	0	0	0	0	0	0	0	0	0	0	0	0	0	0	0	0	0	0	0	0	0	0	0	0	0	0	0	0	0	0	0	0	0	0	0	0	0	0	0	0	0	0	0	0	0
708fb96d04fe92230a6e506d4d19921f	0	0	0	0	0	0	0	0	0	0	0	0	0	0	0	0	0	0	0	0	0	0	0	0	0	0	0	0	0	0	0	0	0	0	0	0	0	0	0	0	0	0	0	0	0	0	0	0	0
320bfe71914c203fb22f64274274ed98	0	0	0	0	0	0	0	0	0	0	0	0	0	0	0	0	0	0	0	0	0	0	0	0	0	0	0	0	178	0	0	0	0	0	24	0	0	0	0	0	0	0	0	0	0	0	0	0	0
f7e2ae9fd1ab1c54b7583e5ae797af4a	0	0	0	0	0	0	0	0	0	0	0	0	0	0	0	0	0	0	0	0	0	0	0	0	0	0	0	0	0	0	0	0	0	0	0	0	0	0	0	0	0	0	0	0	0	0	0	0	0
f8607bb33e3fd1fac140998e3aa08ef6	0	0	0	0	0	0	0	0	0	0	0	0	0	0	0	0	0	0	0	0	0	0	0	0	0	0	0	0	0	0	0	0	0	0	0	0	0	0	0	0	0	0	0	0	0	0	0	0	0
3fb0cca5d513be117cc32a23d7bf77ad	0	0	0	0	0	0	0	0	0	0	0	0	0	0	0	0	0	0	0	0	0	0	0	0	0	0	0	0	0	0	0	0	0	0	0	0	0	0	0	0	0	0	0	0	0	0	0	0	0
227731691c2bc33e8f7c309d2f7da909	0	0	0	0	0	0	0	0	0	0	0	0	0	0	0	0	0	0	0	0	0	0	0	0	0	0	0	0	0	0	0	0	0	0	0	0	0	0	0	0	0	0	0	0	0	0	0	0	0
2be8c5ceb15bed69eb24c0bf9ac7e76b	0	0	0	0	0	0	0	0	0	0	0	0	0	0	0	0	0	0	0	0	0	0	0	0	0	0	0	0	0	0	0	0	0	0	0	0	0	0	0	0	0	0	0	0	0	0	0	0	0
33d84f00323de1f2cb161b92100d6db2	0	0	0	0	0	0	0	0	0	0	0	0	0	0	0	0	0	0	0	0	0	0	0	0	0	0	0	0	0	0	0	0	0	0	0	0	0	0	0	0	0	0	0	0	0	0	0	0	0
ad5a515073b13f28dd22895c1e09e5d7	0	0	0	0	0	0	0	0	0	0	0	0	0	0	0	0	0	0	0	0	0	0	0	0	0	0	0	0	0	0	0	0	0	0	0	0	0	0	0	0	0	0	0	0	0	0	0	0	0
3204bc1e8bc7112bffe270d5ae2e6185	0	0	0	0	0	0	0	0	0	0	0	0	0	0	0	0	0	0	0	0	0	0	0	0	0	0	0	0	0	0	0	0	0	0	0	0	0	0	0	0	0	0	0	0	0	0	0	0	0
db5b4dc9fe037a26b92d18bbb65489c4	0	0	0	0	0	0	0	0	0	0	0	0	0	0	0	0	0	0	0	0	0	0	0	0	0	0	0	0	0	0	0	0	0	0	0	0	0	0	0	0	0	0	0	0	0	0	0	0	0
f4d8974714b7e7eef1389ff18b72f444	0	0	0	0	0	0	0	0	0	0	0	0	0	0	0	0	0	0	0	0	0	0	0	0	0	0	0	0	0	0	0	0	0	0	0	0	0	0	0	0	0	0	0	0	0	0	0	0	0
a190c001a830cfe12ddbcae782294eb8	0	0	0	0	0	0	0	0	0	0	0	0	0	0	0	0	0	0	0	0	0	0	0	0	0	0	0	0	0	0	0	0	0	0	0	0	0	0	0	0	0	0	0	0	0	0	0	0	0
031c26a41d716c6e75dc39f7a41e4214	0	0	0	0	0	2	0	0	0	0	0	0	0	0	0	0	0	0	0	0	0	0	0	0	0	0	0	0	0	0	0	0	0	0	0	0	0	0	0	0	0	0	0	0	0	0	0	0	0
a96c1bf37a4c87914b69d90b6a58fc3d	0	0	0	0	0	0	0	0	0	0	0	0	0	0	0	0	0	0	0	0	0	0	0	0	0	0	0	0	0	0	0	0	0	0	0	0	0	0	0	0	0	0	0	43	0	0	0	0	0
335dde3abd257ddfde73a806d800783e	0	0	0	0	0	0	0	0	0	0	0	0	0	0	0	0	0	0	0	0	0	0	0	0	0	0	0	0	0	0	0	0	0	0	0	0	0	0	0	15	0	0	0	0	0	0	0	0	0
225269a906677bf13974e1c812d6d1e4	0	0	0	0	0	0	0	0	0	0	0	0	0	0	0	0	0	0	0	0	0	0	0	0	0	0	0	0	0	0	0	6	0	0	0	0	0	0	0	25	0	0	0	0	0	0	0	0	0
c68f31d0359e819219ab9390531e781c	0	0	0	0	0	0	0	0	0	0	0	0	0	0	0	0	0	0	0	0	0	0	0	0	0	0	0	0	0	0	0	0	0	0	0	0	0	0	0	0	0	0	0	0	0	0	0	0	0
7ca637b1d16cbd33de16df9e58d7699f	0	0	0	0	0	0	0	0	0	0	0	0	0	0	0	0	0	0	0	0	0	0	0	0	0	0	0	0	0	0	0	0	0	0	0	0	0	0	0	0	0	0	0	0	0	0	0	0	0
970b08a9822f8b4cfa2dfb800e570e5c	0	0	0	0	0	0	0	0	0	0	0	0	0	0	0	0	0	0	0	0	0	0	0	0	0	0	0	0	0	0	0	0	0	0	0	0	0	0	0	0	0	0	0	0	0	0	0	0	0
59f3503d5a835de54cb5c79f70ee9b8b	0	0	0	0	0	0	0	0	0	0	0	0	0	0	0	0	0	0	0	0	0	0	0	0	0	0	0	0	0	0	0	0	0	0	0	0	0	0	0	0	0	0	0	0	0	0	0	0	0
37322bf1245883bbc1641744be723ee9	0	0	0	0	0	0	0	0	0	0	0	0	0	0	0	0	0	0	0	0	0	0	0	0	0	0	0	0	8	0	0	0	0	0	39	0	0	0	0	0	0	0	0	0	0	0	0	0	0
1f9001fcf5576eb121d04ede38656c5c	0	0	0	0	0	0	0	0	0	0	0	0	0	0	0	0	0	0	0	0	0	0	0	0	0	0	0	0	0	0	0	0	0	0	0	0	0	0	0	0	0	0	0	0	0	0	0	0	0
a4209baffe64a4c7b834bb91ef23b435	0	0	0	0	0	0	0	0	0	0	0	0	0	0	0	0	0	0	0	0	0	0	0	0	0	0	0	0	0	0	0	0	0	0	0	0	0	0	0	0	0	0	0	0	0	0	0	0	0
c239b9bd4b569c96e9d8bed76bd3ee58	0	0	0	0	0	0	0	0	0	0	0	0	0	0	0	0	0	0	0	0	0	0	0	0	0	0	0	0	0	0	0	0	0	0	0	0	0	0	0	0	0	0	0	0	0	0	0	0	0
3cf7ae56fc7242af59ef7dfec730993c	0	0	0	0	0	0	0	0	0	0	0	0	0	0	0	0	0	0	0	0	0	0	0	0	0	0	0	0	0	0	0	0	0	0	0	0	0	0	0	0	0	0	0	0	0	0	0	0	0
e3f37d1a587d9b42c914e76aea724382	0	0	0	0	0	0	0	0	0	0	0	0	0	0	0	0	0	0	0	0	0	0	0	0	0	0	0	0	0	0	0	0	0	0	0	0	0	0	0	0	25	0	0	22	0	0	0	0	0
a9130f3349a05459d55d13719095a864	0	0	0	0	0	0	0	0	0	0	0	0	0	0	0	0	0	0	0	0	0	0	0	0	0	0	0	0	0	0	0	0	0	0	0	0	0	0	0	0	0	0	0	0	0	0	0	0	0
86ad0df41692fd348957453e067b6384	0	0	0	0	0	0	0	0	0	0	0	0	0	0	0	0	0	0	0	0	0	0	0	0	2	0	0	0	0	0	0	0	0	0	0	0	0	0	0	0	0	0	0	0	0	0	0	0	0
8918513b6bd36a3ad372eb16174743e5	0	0	0	0	0	0	0	0	0	0	0	0	0	0	0	0	0	0	0	0	0	0	0	0	0	0	0	0	0	0	0	0	0	0	0	0	0	0	0	0	0	0	0	0	0	0	0	0	0
0ebee62ebc7a44557d0557c75548b2dc	0	0	0	0	0	0	0	0	0	0	0	0	0	0	0	0	0	0	0	0	0	0	0	0	0	0	0	0	0	0	0	0	0	0	0	0	0	0	0	0	0	0	0	0	0	0	0	0	0
bffc1d9f8bc56e96a50ab6f72bf21c33	0	0	0	0	0	0	0	0	0	0	0	0	0	0	0	0	0	0	0	0	0	0	0	0	0	0	0	0	0	0	0	6	0	0	5	0	0	0	0	0	0	0	0	0	0	0	0	0	0
4dc470d1a6a6803edfc66dc3795b7808	0	0	0	0	0	0	0	0	0	0	0	0	0	0	0	0	0	0	0	0	0	0	0	0	0	0	0	0	0	0	0	0	0	0	0	0	0	0	0	0	25	0	0	0	0	0	0	0	0
1adc021bee6a9e7d44f1ccab887e5d8e	0	0	0	0	0	0	0	0	0	0	0	0	0	0	0	0	0	0	8	0	0	0	0	0	0	0	0	0	0	0	0	0	0	0	0	0	0	0	0	0	0	0	0	0	0	0	0	0	0
11e845d64de3371b83ea25819f799d9c	0	0	0	0	0	0	0	0	0	0	0	0	0	0	0	0	0	0	0	0	0	0	0	0	0	0	0	0	0	0	0	0	0	0	0	0	0	0	0	10	0	0	0	0	0	0	0	0	0
d8adda5f653495bbc45f20a2cc0b0bb3	0	0	0	0	0	0	0	0	0	0	0	0	0	0	0	0	0	0	0	0	0	0	0	0	0	0	0	0	0	0	0	0	0	0	0	0	0	0	0	0	0	0	0	0	0	0	0	0	0
183b8b8905b8509e31974334a51838a3	0	0	0	0	0	0	0	0	0	0	0	0	0	0	0	0	0	0	0	0	0	0	0	0	0	0	0	0	0	0	0	0	0	0	0	0	0	0	0	0	0	0	0	0	0	0	0	0	0
c812044a2160d4b6fdd9618284329eaa	0	0	0	0	0	0	0	0	0	0	0	0	0	0	0	0	0	0	0	0	0	0	0	0	0	0	0	0	0	0	0	0	0	0	0	0	0	0	0	0	0	0	0	0	0	0	0	0	0
3ec2f2de5972641e75b185b8f075694c	0	0	0	0	0	0	0	0	0	0	0	0	0	0	0	0	0	0	0	0	0	0	0	0	0	0	0	0	0	0	0	0	0	0	0	0	0	0	0	0	0	0	0	0	0	0	0	0	0
4634e301816811bb18a8b086b5b0d3da	0	0	0	0	0	0	0	0	0	0	0	0	0	0	0	0	0	0	0	0	0	0	0	0	0	0	0	0	0	0	0	0	0	0	0	0	0	0	0	0	0	0	0	0	0	0	0	0	0
4bb134d42e6310444dcb14c0c3f295e2	0	0	2	0	0	0	0	0	0	0	0	0	0	0	0	0	2	2	0	0	0	0	0	0	0	0	0	0	0	0	0	0	0	0	0	0	0	0	0	0	0	0	0	0	0	0	0	0	0
19cf753d0d711dd65f95fdf02ac77b71	0	0	0	0	0	0	0	0	0	0	0	0	0	0	0	0	0	0	0	0	0	0	0	0	0	0	0	0	0	0	0	0	0	0	0	0	0	0	0	0	0	0	0	0	0	0	0	0	0
bc4cc364727589d2cdf845656b240441	0	0	0	0	0	0	0	0	0	0	0	0	0	0	0	0	0	0	0	0	0	0	0	0	0	0	0	0	0	0	0	0	0	0	0	0	0	0	0	0	0	0	0	0	0	0	0	0	0
f50aeefa67ee1d365aa494026118998f	0	0	0	0	0	0	0	0	0	0	0	0	0	0	0	0	0	0	0	0	0	0	0	0	0	0	0	0	0	0	0	3	0	0	0	0	0	0	0	0	0	0	0	0	0	0	0	0	0
bf5270875a073aa1af222b66938021ea	0	0	0	0	0	0	0	0	0	0	0	0	0	0	0	0	0	0	0	0	0	0	0	0	0	0	27	0	0	0	0	0	0	0	0	0	0	0	0	0	0	0	0	0	0	0	0	0	0
594cc5ccf754d20cd4262042a27311bc	0	0	0	0	0	0	0	0	0	0	0	0	0	0	0	0	0	0	0	0	0	0	0	0	0	0	0	0	0	0	0	0	0	0	0	0	0	0	0	0	0	0	0	0	0	0	0	0	0
f4be6f3e7c2f042318e343a2ad5dade9	0	0	0	0	0	0	0	0	0	0	0	0	0	0	0	0	0	0	0	0	0	0	0	0	0	0	0	0	0	0	0	0	0	0	0	0	0	0	0	0	0	0	0	0	0	0	0	0	0
dbc29a99b90b2727af68b049d9ef822d	0	0	0	0	0	0	0	0	0	0	0	0	0	0	0	0	0	0	0	0	0	0	0	0	0	0	0	0	0	0	0	0	0	0	0	0	0	0	0	0	3	0	0	0	0	0	0	0	0
1ac56083aa43896cd4ddd617093be197	0	0	0	0	0	0	0	0	0	0	0	0	0	0	0	0	0	0	0	0	0	0	0	0	0	0	0	0	0	0	0	0	0	0	0	0	0	0	0	0	0	0	0	0	0	0	0	0	0
bfb3c1eb2fd8410f1237dc8dcfbc456c	0	0	0	0	0	0	0	0	0	0	0	0	0	0	0	0	0	0	0	0	0	0	0	0	0	0	0	0	0	0	0	0	0	0	0	0	0	0	0	0	0	0	0	0	0	0	0	0	0
25a1a732e5c6cdd434d081f22cf68db7	0	0	0	0	0	0	0	0	0	0	0	0	0	0	0	0	0	0	0	0	0	0	0	0	0	0	0	0	0	0	0	8	0	0	0	0	0	0	0	0	1	0	0	0	0	0	0	0	0
14fb59022dab3e5bb848f1edca00b244	0	0	0	0	0	0	0	0	0	0	0	0	0	0	0	0	0	0	0	0	0	0	0	0	0	0	0	0	0	0	0	0	0	0	0	0	0	0	0	0	0	0	0	0	0	0	0	0	0
34048ddfbf21741d6d4bbb48c3944721	0	0	0	0	0	0	0	0	0	0	0	0	0	0	0	0	0	0	0	0	0	0	0	0	0	0	0	0	0	0	0	0	0	0	0	0	0	0	0	0	0	0	0	0	0	0	0	0	0
0947b427bf107c067ac99666ab3254ce	0	0	0	0	0	0	0	0	0	0	0	0	0	0	0	0	0	0	0	0	0	0	0	0	0	0	0	0	0	0	0	0	0	0	0	0	0	0	0	0	0	0	0	0	0	0	0	0	0
e3729bcea875141ee810fc44ec9522ef	0	0	0	0	0	0	0	0	0	0	0	0	0	0	0	0	0	0	0	0	0	0	0	0	0	0	0	0	0	0	0	0	0	0	0	0	0	0	0	0	0	0	0	0	0	0	0	0	0
c4232ddd0df679f5151f930e09c1e1f3	0	0	0	0	0	0	0	0	0	0	0	0	0	0	0	0	0	0	0	0	0	0	0	0	0	0	0	0	0	0	0	0	0	0	0	0	0	0	0	0	0	0	0	0	0	0	0	0	0
83a6e16d0e932917363df92f4df068ec	0	0	0	0	0	0	0	0	0	0	0	0	0	0	0	0	0	0	0	0	0	0	0	0	0	0	0	0	0	0	0	0	0	0	0	0	0	0	0	0	0	0	0	0	0	0	0	0	0
9e50a7c6a46345fcf1291d595d0257c2	0	0	0	0	0	0	0	0	0	0	0	0	0	0	0	0	0	0	0	0	0	0	0	0	0	0	0	0	0	0	0	0	0	0	0	0	0	0	0	0	0	0	0	0	0	0	0	0	0
02b44acb5766e18acea0a9e4b71bf4bc	0	0	0	0	0	0	0	0	0	0	0	0	0	0	0	0	0	0	0	0	0	0	0	0	0	0	0	0	0	0	0	0	0	0	0	0	0	0	0	48	0	0	0	0	0	0	0	0	0
a08c31c6dfa4c4778caacb2b025256c6	0	0	0	0	0	0	0	0	0	0	0	0	0	0	0	0	0	0	0	0	0	0	0	0	0	0	0	0	0	0	0	0	0	0	0	0	0	0	0	0	0	0	0	0	0	0	0	0	0
76ec57f468cf753a26bd64d14931fb0d	0	0	0	0	0	0	0	0	0	0	0	0	0	0	0	0	0	0	0	0	0	0	0	0	0	0	0	0	0	0	0	0	0	0	0	0	0	0	0	0	0	0	0	0	0	0	0	0	0
d9b47d35a58d29f27883b942d9629ca7	0	0	0	0	0	0	0	0	0	0	0	0	0	0	0	0	0	0	0	0	0	0	0	0	0	0	0	0	0	0	0	0	0	0	0	0	0	0	0	0	0	0	0	0	0	0	0	0	0
f7946e5bd86ad9723e0106bfad550127	0	0	0	0	0	0	0	0	0	0	0	0	0	0	0	0	0	0	0	0	0	0	0	0	0	0	0	0	0	0	0	0	0	0	0	0	0	0	0	0	0	0	0	0	0	0	0	0	0
8d89081915c7e658b9ed31248df39c5b	0	0	0	0	0	0	0	0	0	0	0	0	0	0	0	0	0	0	0	0	0	0	0	0	0	0	0	0	0	0	0	0	0	0	0	0	0	0	0	0	0	0	0	0	0	0	0	0	0
7db9d28bab805644112f0ce1c654ddc2	0	0	0	0	0	0	0	0	0	0	0	0	0	0	0	0	0	0	0	0	0	0	0	0	0	0	0	0	0	0	0	0	0	0	0	0	0	0	0	0	0	0	0	0	0	0	0	0	0
6aa35005a876d03afe7885410bf87c0e	0	0	0	0	0	0	0	0	0	0	0	0	0	0	0	0	0	0	0	0	0	0	0	0	0	0	0	0	0	0	0	8	0	0	0	0	0	0	0	0	0	0	0	0	0	0	0	0	0
31cbcc90af9694c78a0e433568884a44	0	0	0	0	0	0	0	0	0	0	0	0	0	0	0	0	0	0	0	0	0	0	0	0	0	0	0	0	0	0	0	0	0	0	0	0	0	0	0	0	0	0	0	0	0	0	0	0	0
ec3f363eb0356f7ca00b59c15a715c92	0	0	0	0	0	0	0	0	0	0	0	0	0	0	0	0	0	0	0	0	0	0	0	0	0	0	0	0	0	0	0	0	0	0	0	0	0	0	0	63	0	0	0	0	0	0	0	0	0
68497741d736b9ddf8e081c066a3243f	0	0	0	0	0	0	0	0	0	0	0	0	0	0	0	0	0	0	0	0	0	0	0	0	0	0	0	0	0	0	0	0	0	0	0	0	0	0	0	0	0	0	0	0	0	0	0	0	0
b964e9727cdf44345ed495842d54c0f2	0	0	0	0	0	0	0	0	0	0	0	0	0	0	0	0	0	0	0	0	0	0	0	0	0	0	0	0	0	0	0	3	0	0	0	0	0	0	0	0	0	0	0	0	0	0	0	0	0
17ef6589df3b036c6bfedfaa19085347	0	0	0	0	0	0	0	0	0	0	0	0	0	0	0	0	0	0	0	0	0	0	0	0	0	0	0	0	22	0	0	0	0	0	0	0	0	0	0	0	0	0	0	0	0	0	0	0	0
5bb33778c93ad430d4d2e195bfde1696	0	0	0	0	0	0	0	0	0	0	0	0	0	0	0	0	0	0	0	0	0	0	0	0	0	0	0	0	0	0	0	0	0	0	0	0	0	0	0	0	0	0	0	0	0	0	0	0	0
3e9f7306215ddb03e31cb252350319ce	0	0	0	0	0	0	0	0	0	0	0	0	0	0	0	0	0	0	0	0	0	0	0	0	0	0	0	0	0	0	0	0	0	0	0	0	0	0	0	0	0	0	23	0	0	0	0	0	0
5cbfd5010e321a79a2d31a1cf91990ea	0	0	0	0	0	0	0	0	0	0	0	0	0	0	0	0	0	0	0	0	0	0	0	0	0	0	0	0	0	0	0	0	0	0	0	0	0	0	10	0	0	0	0	0	0	0	0	0	0
2205082461b6f1808d0e5bced9f41863	0	0	0	0	0	0	0	0	0	0	0	0	0	0	0	0	0	0	0	0	0	0	0	0	0	0	0	0	0	0	0	0	0	0	0	0	0	0	0	0	0	0	0	0	0	0	0	0	0
1f8b6fee92fc7de832708e50b0aa62ad	0	0	0	0	0	0	0	0	0	0	0	0	0	0	0	0	0	0	0	0	0	0	0	0	0	0	0	0	0	0	0	0	0	0	18	0	0	0	0	0	0	0	0	0	0	0	0	0	0
64a904a8be4e96734c2aa7d21ea3adf6	0	0	0	0	0	0	0	0	0	0	0	0	0	0	0	0	0	0	0	0	0	0	0	0	0	0	0	0	0	0	0	2	0	0	0	0	0	0	38	0	0	0	0	0	0	0	0	0	0
e18ce5ed080dc8fbbb3933643190c217	0	0	0	0	0	0	0	0	0	0	0	0	0	0	0	0	0	0	0	0	0	0	0	0	0	0	0	0	0	0	0	0	124	0	57	0	0	0	0	0	0	0	0	0	0	0	0	0	0
84f47ecb7842e6a856d7e5e32fddf7c0	0	0	0	0	0	0	0	0	0	0	0	0	0	0	0	0	0	0	0	0	0	0	0	0	0	0	0	0	0	0	0	0	0	0	60	0	0	0	0	0	0	0	0	0	0	0	0	0	0
3c0dc2a2de082f7af5e36ad4ab84d39d	0	0	0	0	0	0	0	0	0	0	0	0	0	0	0	0	0	0	0	0	0	0	0	0	0	0	0	0	0	0	0	0	0	0	0	0	0	0	0	0	0	0	0	0	0	0	0	0	0
ae70e1160a64187a71e42c9650fc1b08	0	0	0	0	0	0	0	0	0	0	0	0	0	0	0	0	0	0	0	0	0	0	0	0	0	0	0	0	0	0	0	0	0	0	0	0	0	0	0	0	0	0	0	0	0	0	0	0	0
fd0afd21d44f8556b14571c8491faaf2	0	0	0	0	0	0	0	0	0	0	0	0	0	0	0	0	0	0	0	0	0	0	0	0	0	0	0	0	0	0	0	0	0	0	0	0	0	0	0	0	0	0	0	0	0	0	0	0	0
ef84dc1739e402a97a475af279331c5f	0	0	0	0	0	0	0	0	0	0	0	0	0	0	0	0	0	0	0	0	0	0	0	0	0	0	0	0	0	0	0	0	0	0	0	0	0	0	0	0	0	0	0	0	0	0	0	0	0
9b7ec02ee1cd9b29f7129438edb0bf58	0	0	0	0	0	0	0	0	0	0	0	0	0	0	0	0	0	0	0	0	0	0	0	0	0	0	0	0	0	0	0	0	0	0	0	0	0	0	0	0	0	0	0	0	0	0	0	0	0
c43d7da95af02777d926996222666571	0	0	0	0	0	0	2	0	0	0	0	0	0	0	0	0	0	0	0	0	0	4	0	0	0	0	0	0	0	0	0	0	0	0	0	0	0	0	0	0	0	0	0	0	0	0	0	0	0
9a7b0d978f878368c57bf985243db5ff	0	0	0	0	0	0	0	0	0	0	0	0	0	0	0	0	0	0	0	0	0	0	0	0	0	0	0	0	0	0	0	0	0	0	0	0	0	0	0	0	0	0	0	0	0	0	0	0	0
e55880a1ed03053a4e115bea8e7f28b0	0	0	0	0	0	0	0	0	0	0	0	0	0	0	0	0	0	0	0	0	0	0	0	0	0	0	0	0	0	0	0	0	0	0	0	0	0	0	0	0	0	0	0	0	0	0	0	0	0
1dcfb0cee3cc3f992bae0dac4fefc03d	0	0	0	0	0	0	0	0	0	0	0	0	0	0	0	0	0	0	0	0	0	0	0	0	0	0	0	0	0	0	0	0	0	0	0	0	0	0	0	0	0	0	0	0	0	0	0	0	0
bd1bbf68fbb3e1b260047b67b6cdd81a	0	0	0	0	0	0	0	0	0	0	0	0	0	0	0	0	0	0	0	0	0	0	0	0	0	0	0	0	0	0	0	0	0	0	0	0	0	0	0	0	0	0	0	0	0	0	0	0	0
e448ed90e77f8eacc925e3ea2a892e75	0	0	0	0	0	0	0	0	2	0	0	0	0	0	0	0	0	0	0	0	0	0	0	0	0	0	0	0	0	0	0	0	0	0	0	0	0	0	0	0	0	0	0	0	0	0	0	0	0
450c93296c29e5eff0264ec995b3befc	0	0	0	0	0	0	0	0	0	0	0	0	0	0	0	0	0	0	0	0	0	0	0	0	0	0	0	0	0	0	0	0	0	0	0	0	0	0	0	0	0	0	0	11	0	0	0	0	0
bdbe8262955b8e4acfafccb9d93ddda3	0	0	0	0	0	0	0	0	0	0	0	0	0	0	0	0	0	0	0	0	0	0	0	0	0	0	0	0	0	0	0	0	0	0	0	0	0	0	0	0	0	0	0	0	0	0	0	0	0
400a92a9a3c0705bb7975e7bc784b9bf	0	0	0	0	0	0	0	0	0	0	0	0	0	0	0	0	0	164	225	111	413	259	135	212	416	76	52	0	0	0	0	0	0	0	0	0	0	0	0	0	0	0	0	0	0	0	0	0	0
802a7d131ebd2b3fac9404e42308686c	0	0	0	0	0	0	0	0	0	0	0	0	0	0	0	0	0	0	0	0	0	0	0	0	0	0	0	0	0	0	0	0	0	0	0	0	0	0	43	0	0	0	0	0	0	0	0	0	0
50cc4d5529c6226b0b0d76c458195457	0	0	0	0	0	0	0	0	0	0	0	0	0	0	0	0	0	0	0	0	0	0	0	0	0	0	0	0	0	0	0	0	0	0	0	0	0	0	0	0	0	0	0	0	0	0	0	0	0
c7c0f224e9f0201c35319a20798dd541	0	0	0	0	0	0	0	0	0	0	0	0	0	0	0	0	0	0	0	0	0	0	0	0	0	0	0	0	0	0	0	0	0	0	0	0	0	0	0	0	0	0	0	0	0	0	0	0	0
463f33d09ded37be9c13b8d64e7a7859	0	0	0	0	0	0	0	0	0	0	0	0	0	0	0	0	0	0	0	0	0	0	0	0	0	0	0	0	0	0	0	0	0	0	0	0	0	0	0	0	0	0	0	0	0	0	0	0	0
6829d21d2db98e488fe1628b419a1028	0	0	0	0	0	0	0	0	0	0	0	0	0	0	0	0	0	0	0	0	0	0	0	0	0	0	0	0	0	0	0	0	0	0	0	0	0	0	0	0	0	0	0	0	0	0	0	0	0
e0026aae074ea2dc78bd94f9f5d6f75d	0	0	0	0	0	0	0	0	0	0	0	0	0	0	0	0	0	0	0	0	0	0	0	0	0	0	0	0	16	0	0	0	0	0	0	0	0	0	0	0	0	0	0	0	0	0	0	0	0
bff7d112e3252c89c55a804132251cc8	0	0	0	0	0	0	0	0	0	0	0	0	0	0	0	0	0	0	0	0	0	0	0	0	0	0	0	0	0	0	0	0	0	0	0	0	0	0	0	0	0	0	0	0	0	0	0	0	0
e279d5eca08a462d6fd2afedbadda53a	0	0	0	0	0	0	0	0	0	0	0	0	0	0	0	0	0	0	0	0	0	0	0	0	0	0	0	0	0	0	0	0	0	0	0	0	0	0	0	0	0	0	0	0	0	0	0	0	0
6fb671f6b82d2b6ccf6b3a305f5b84f5	0	0	0	0	0	0	0	0	0	0	0	0	0	0	0	0	0	0	0	0	0	0	0	0	0	0	0	0	0	0	0	43	0	0	0	0	0	0	0	0	0	0	0	0	0	0	0	0	0
24c8e401a33ccc601539c1190171f56e	7	0	0	0	3	19	5	0	0	0	0	0	0	0	0	0	0	0	0	0	0	0	0	0	0	0	0	0	0	0	0	0	0	0	0	0	0	0	0	0	0	0	0	0	0	0	0	0	0
2809801e537ff644c84b6dd01aa6440a	0	0	0	0	0	0	0	0	0	0	0	0	0	0	0	0	0	0	0	0	6	0	0	0	0	0	0	0	0	0	0	0	0	0	0	0	0	0	0	0	0	0	0	0	0	0	0	0	0
d5495d16f10e9b4ce8e831089261c536	0	0	0	0	0	0	0	0	0	0	0	0	0	0	0	0	0	0	0	0	0	0	0	0	0	0	0	0	0	0	0	10	0	0	0	0	0	0	0	0	0	0	0	0	0	0	0	0	0
e76ea0ea09d143dcbf7d84f985854615	0	0	0	0	0	0	0	0	0	0	0	0	0	0	0	0	0	0	0	0	0	0	0	0	0	0	0	0	0	0	0	10	0	0	0	0	0	0	0	0	0	0	0	0	0	0	0	0	0
3d3a2fc49ec5d476dc0dc3529069b551	0	0	0	0	0	0	0	0	0	0	0	0	0	0	0	0	0	0	0	0	0	0	0	0	0	0	0	0	0	0	0	0	0	0	0	0	0	0	0	0	0	0	0	0	0	0	0	0	0
b2ac3441d4e893ea87f5ee700704711d	0	0	0	0	0	0	0	0	0	0	0	0	0	0	0	0	0	0	0	0	0	0	0	0	0	0	0	0	0	0	0	0	0	0	0	0	0	0	10	124	99	0	0	0	0	0	0	0	0
c87e7a7cce5e9979e5ba237d7ac8e2d8	0	0	0	0	0	0	0	0	0	0	0	0	0	0	0	0	0	0	0	0	0	0	0	0	0	0	0	0	0	0	0	0	0	0	0	0	0	0	0	0	0	0	0	0	0	0	0	0	0
74d3ee9f6a802989852a013ef440980b	0	0	0	0	0	0	0	0	0	0	0	0	0	0	0	0	0	0	0	0	0	0	0	0	0	0	0	0	0	0	0	0	0	0	0	0	0	0	0	0	0	0	0	0	0	0	0	0	0
63ba0c823e277d9fb3927233de1612ff	0	0	0	0	0	0	0	0	0	0	0	0	0	0	0	0	0	0	0	0	0	0	0	0	0	0	0	0	0	0	0	0	0	0	0	0	0	0	0	0	0	0	0	0	0	0	0	0	0
fb324b3b095ed06f23890ae0dc411d04	0	0	0	0	0	0	0	0	0	0	0	0	0	0	0	0	0	0	6	3	0	0	0	0	0	0	2	0	0	0	0	0	0	0	0	0	0	0	0	0	0	0	0	0	0	0	0	0	0
ff04993deb60c7603a63b89a002e6aba	0	0	0	0	0	0	0	0	0	0	0	0	0	0	0	0	0	0	0	0	0	0	0	0	0	0	0	0	0	0	0	0	0	0	0	0	0	0	0	0	13	0	0	0	0	0	0	0	0
539d15fead4622e573b35f7764751f6e	0	0	0	0	0	0	0	0	0	0	0	0	0	0	0	0	0	0	0	0	0	0	0	0	0	0	0	0	0	0	0	0	0	0	0	0	0	0	0	0	0	0	0	0	0	0	0	0	0
64f1a3b1697056d142e25634bf12f2b7	0	0	0	0	0	0	0	0	0	0	0	0	0	0	0	0	0	0	0	0	0	0	0	0	0	0	0	0	0	0	0	0	0	0	0	0	0	0	0	0	0	0	0	0	0	0	0	0	0
dac29d565740d58a8e441691358362bd	0	0	0	0	0	0	0	0	0	0	0	0	0	0	0	0	0	0	0	0	0	0	0	0	0	0	0	0	0	0	0	0	0	0	0	0	0	0	0	0	0	0	10	0	0	0	0	0	0
492e68c354e090edd863a52c9e9f6147	0	0	0	0	0	0	0	0	0	0	0	0	0	0	0	0	0	0	0	0	0	0	0	0	0	0	0	0	11	0	0	0	0	0	0	0	0	0	0	0	0	0	0	0	0	0	0	0	0
c81a8aa59351f9ca1b0b1ae5c50a7f0a	0	0	0	0	0	0	0	0	0	0	0	0	0	0	0	0	0	0	0	0	0	0	0	0	0	0	0	0	0	0	0	0	0	0	0	0	0	0	0	0	0	0	0	0	0	0	0	0	0
f8248feca5a54a5908a1331600862e18	0	0	0	0	0	0	0	0	0	0	0	0	0	0	0	0	0	0	0	0	0	0	0	0	0	0	0	0	0	0	0	0	0	0	0	0	0	0	0	0	0	0	0	0	0	0	0	0	0
aa1e5bf73481c7d590a1f4815314dad0	0	0	0	0	0	0	0	0	0	0	0	0	0	0	0	0	0	0	0	0	0	0	0	0	0	0	0	0	80	0	0	0	0	0	7	0	0	0	0	0	0	0	0	0	0	0	0	0	0
272c4a489fd9c7519eccb40af8347674	0	0	0	0	0	0	0	0	0	0	0	0	0	0	2	0	0	0	0	0	0	0	0	0	0	0	0	0	0	0	0	0	0	0	0	0	0	0	0	0	0	0	0	0	0	0	0	0	0
72cb5dc39eec03f063fea08e8d08812f	0	0	0	0	1	0	0	0	0	0	0	0	0	0	4	0	0	0	2	3	0	2	0	0	0	0	0	0	0	0	0	0	0	0	0	0	0	0	0	0	0	0	0	0	0	0	0	0	0
8b936eb6ac7792592a62690930fbd95b	0	0	0	0	0	0	0	0	0	0	0	0	0	0	0	0	0	0	0	0	0	0	0	0	0	0	0	0	0	0	0	0	0	0	0	0	0	0	0	0	0	0	0	0	0	0	0	0	0
4d960bc2057c0d698e7df59ac0bb3841	0	0	0	0	0	0	0	0	0	0	0	0	0	0	0	0	0	0	0	0	0	0	0	0	0	0	0	0	0	0	0	0	0	0	0	0	0	0	0	0	0	0	0	0	0	0	0	0	0
3757e981ac5eef547023a5b022285f5c	0	0	0	0	0	0	0	0	0	0	0	0	0	0	0	0	0	0	0	0	0	0	0	0	0	0	0	0	0	0	0	12	0	0	0	0	0	0	0	0	0	0	0	0	0	0	0	0	0
7ea5eac011019b4fd52caf2e3d10b951	0	0	0	0	0	0	0	0	0	0	0	0	0	0	0	0	0	0	0	0	0	0	0	0	0	0	0	0	0	0	0	0	0	0	0	0	0	0	0	0	0	0	0	0	0	0	0	0	0
1554f22b33e10c7b0b21b5a5a1191bd3	0	0	0	0	0	0	0	0	0	0	0	0	0	0	0	0	0	0	0	0	0	0	0	0	0	0	0	0	0	0	0	0	0	0	0	0	0	0	0	0	0	0	97	0	0	0	0	0	0
93d888fb5795ef2ca5e2702514bc243e	0	0	0	0	0	0	0	0	0	0	0	0	0	0	0	0	0	0	0	0	0	0	0	0	0	0	0	0	0	0	0	0	0	0	0	0	0	0	0	0	0	0	0	0	0	0	0	0	0
88e880b15364feb175046d0942095f1a	0	0	0	0	0	0	0	0	0	0	0	0	0	0	0	0	0	0	0	0	0	0	0	0	0	0	0	0	0	0	0	0	0	0	0	0	0	0	0	0	0	0	0	0	0	0	0	0	0
43158121bc3083ffd9f6208809077d15	0	0	0	0	0	0	0	0	0	0	0	0	0	0	0	0	0	0	0	0	0	0	0	0	0	0	0	0	0	0	0	0	0	0	0	0	0	0	0	0	0	0	0	0	0	0	0	0	0
7cdfe9bf72a86f0a3e5d7befe3865ce6	0	0	0	0	0	0	0	0	0	0	0	0	0	0	0	0	0	0	0	0	0	0	0	0	0	0	0	0	0	0	0	0	0	0	0	0	0	0	0	0	0	0	0	0	0	0	0	0	0
757f4dc6794def1eea0b4ea064e432b0	0	0	0	0	0	0	0	0	0	0	0	0	0	0	0	0	0	0	0	0	0	0	0	0	0	0	0	0	0	0	0	0	0	0	0	0	0	0	0	0	0	0	0	0	0	0	0	0	0
c8181561453c851c06c62ec09a1ad600	0	0	0	0	0	0	0	0	0	0	0	0	0	0	0	0	0	0	0	0	0	0	0	0	0	0	0	0	2	0	0	0	0	0	0	0	0	0	0	0	0	0	0	0	0	0	0	0	0
840c513bff3a5fcebb0f25b2b5b3da82	0	0	0	0	0	0	0	0	0	0	0	0	0	0	0	0	0	0	0	0	0	0	0	0	0	0	0	0	0	0	0	0	0	0	0	0	0	0	0	15	0	0	0	0	0	0	0	0	0
6cd2bab8dc40cea88d38b6753c4dc2bf	0	0	0	0	0	0	0	0	0	0	0	0	0	0	0	0	0	0	0	0	0	0	0	0	0	0	0	0	0	0	0	0	0	0	0	0	0	0	0	0	0	0	0	0	0	0	0	0	0
9ec312cd004f5b0d105ad7fbbcfe2749	0	0	0	0	0	0	0	0	0	0	0	0	0	0	0	0	0	0	0	0	0	0	0	0	0	0	0	0	0	0	0	0	0	0	0	0	0	0	0	0	0	0	0	0	0	0	0	0	0
57dc5e70ba13adb5d4852f02e21335e3	0	0	0	0	0	0	0	0	0	0	0	0	0	0	0	0	0	0	0	0	0	0	0	0	0	0	0	0	0	0	0	0	0	0	0	0	0	0	0	0	0	0	0	0	0	0	0	0	0
bafebf27b51bdb4ead5b3d96f8a8bd3c	0	0	0	0	0	0	0	0	0	0	0	0	0	0	0	0	0	0	0	0	0	0	0	0	0	0	0	0	0	0	0	24	0	0	0	0	0	0	0	11	0	0	0	0	0	0	0	0	0
fddd94d5ddbfb316857f6c6fe316ff58	0	0	0	0	0	0	0	0	0	0	0	0	0	0	0	0	0	0	0	0	0	0	0	0	0	0	0	0	0	0	0	0	0	0	0	0	0	0	19	0	0	0	0	0	0	0	0	0	0
bf313cba2bf36e5692817023db2ea560	0	0	0	0	0	0	0	0	0	0	0	0	0	0	0	0	0	0	0	0	0	0	0	0	0	0	0	0	0	0	0	0	0	0	10	0	0	0	0	0	0	0	0	0	0	0	0	0	0
9672017b7a991c76a48da2d4d10729e9	0	0	0	0	0	0	0	0	0	0	0	0	0	0	0	0	0	0	0	0	0	0	0	0	0	0	0	0	0	0	0	0	0	0	0	0	0	0	0	0	0	0	0	0	0	0	0	0	0
2f4dd7db0b304de7431fd2eb84580ce3	0	0	0	0	0	0	0	0	0	0	0	0	1	0	0	0	0	0	0	0	0	0	0	0	0	0	0	0	0	0	0	0	0	0	0	0	0	0	0	0	0	0	0	0	0	0	0	0	0
03062ac02c3d529ae9e02fd4f1a3267b	0	0	0	0	0	0	0	0	0	0	0	0	0	0	0	0	0	0	0	0	0	0	0	0	0	0	0	0	0	0	0	0	0	0	0	0	0	0	0	0	0	0	0	0	0	0	0	0	0
10226afefb6aa0a9e6e0ae11a8a24c46	0	0	0	0	0	0	0	0	0	0	0	0	0	0	0	0	0	0	0	0	0	0	0	0	0	0	0	0	0	0	18	0	0	0	0	0	0	5	0	0	0	0	0	0	0	0	0	0	0
6ae45317facc1eac2ea8e0467bb4aabf	0	0	0	0	0	0	0	0	0	0	0	0	0	0	0	0	0	0	0	0	0	0	0	0	0	0	0	0	0	0	0	0	0	0	17	0	0	0	0	0	0	0	0	0	0	0	0	0	0
24e507b18c7403359317f9cb11e59f1c	0	0	0	0	0	0	0	0	0	0	0	0	0	0	0	0	0	0	0	0	0	0	0	0	0	0	0	0	0	0	0	11	0	0	0	0	0	0	0	0	0	0	0	0	0	0	0	0	0
19a9fda655dafd52395cc032d6a2a939	0	0	0	0	0	0	0	3	0	0	0	0	0	0	0	0	0	0	0	0	0	0	0	0	0	0	0	0	0	0	0	0	0	0	0	0	0	0	0	0	0	0	0	2	0	0	0	0	0
2b71a6d48876ec33b545a80b2eeec9e1	0	0	0	0	0	0	0	0	0	0	0	0	0	0	0	0	0	0	0	0	0	0	0	0	0	0	0	0	0	0	0	0	0	0	0	0	0	0	0	0	0	0	0	0	0	0	0	0	0
0b1d482f4507e43730ca5d049a1826ac	0	0	0	0	0	0	0	0	0	0	0	0	0	0	0	0	0	0	0	0	0	0	0	0	52	0	0	0	0	0	0	0	0	0	0	0	0	0	0	0	0	0	0	0	0	0	0	0	0
b2227d8bf35d2b513f7d4f6f65bc9228	0	0	0	0	0	0	0	0	0	0	0	0	0	0	0	0	0	0	0	0	0	0	0	0	0	0	0	0	0	0	0	9	0	0	0	0	0	0	0	0	0	0	0	0	0	0	0	0	0
eb4f79d815d355612548c18c6accba92	0	0	0	0	0	0	0	0	0	0	0	0	0	0	0	0	0	0	0	0	0	0	0	0	0	0	0	0	0	0	0	0	0	0	0	0	0	0	0	0	0	0	0	0	0	0	0	0	0
b609ecc60f98769490d3a1f90a7f9438	0	0	0	0	0	0	0	0	0	0	0	0	0	0	0	0	0	0	0	0	0	0	0	0	0	0	0	0	0	0	0	0	0	0	0	0	0	0	0	0	0	0	0	0	0	0	0	0	0
6a12ad43b8f5a42d519cacf718ed6b34	0	0	0	0	0	0	0	0	0	0	0	0	0	0	0	0	0	0	0	0	0	0	0	0	0	0	0	0	0	0	0	0	0	0	0	0	0	0	0	0	0	0	0	0	0	0	0	0	0
ce21959f22c232a499adb949e7bc70e6	0	0	0	0	0	0	0	0	0	0	0	0	0	0	0	0	0	0	0	0	0	0	0	0	0	0	0	0	0	0	0	0	0	0	0	0	0	0	0	0	0	0	0	0	0	0	0	0	0
51baf7c5da821e6d303c1950da1f7d96	0	0	0	0	0	0	0	0	0	0	0	0	0	0	0	0	0	0	5	0	0	0	0	0	0	0	0	0	0	0	0	0	0	0	0	0	0	0	0	0	0	0	0	0	0	0	0	0	0
e5b6d5d747812b348f71065c4917cf38	0	0	0	0	0	0	0	0	0	0	0	0	0	0	0	0	0	0	0	0	0	0	0	0	0	0	0	0	0	0	0	0	0	0	0	0	0	0	0	0	0	0	0	0	0	0	0	0	0
35244cabd8486aaa12d829f4d0eddae7	0	0	0	0	0	0	0	0	0	0	0	0	0	0	0	0	0	0	0	0	0	0	0	0	0	0	0	0	0	0	0	0	0	0	0	0	0	0	0	0	0	0	0	0	0	0	0	0	0
b705e7efbee7291bb0b5946d9f15948f	0	0	0	0	0	0	0	0	0	0	0	0	0	0	0	0	0	0	0	0	0	0	0	0	0	0	0	0	0	0	0	0	0	0	0	0	0	0	0	0	0	0	0	0	0	0	0	0	0
241a40648fbdbc20d46e97d9c6b78248	0	0	0	0	0	0	0	0	0	0	0	0	0	0	0	0	0	0	0	0	0	0	0	0	0	0	0	0	0	0	0	0	0	0	0	0	0	25	0	0	0	0	0	0	0	0	0	0	0
37d198ee22c65641d07d5274a2ff3823	0	0	0	0	0	0	0	0	0	0	0	0	0	0	0	0	0	0	0	0	0	0	0	0	0	0	0	0	0	0	0	0	0	0	0	0	0	0	0	0	0	0	0	0	0	0	0	0	0
67d890f37fe1e1f503f3b72bdfcc2cca	0	0	0	0	0	0	0	0	0	0	0	0	0	0	0	0	0	0	0	0	0	0	0	0	0	0	0	0	0	23	0	0	0	0	0	0	0	0	0	0	0	0	0	0	0	0	0	0	0
597ddd59c4630075ab7282d53fce1dbc	0	0	0	0	0	0	0	0	0	0	0	0	0	0	0	0	0	0	0	0	0	0	0	0	0	0	0	0	0	0	0	0	0	0	0	0	0	0	0	0	0	0	0	0	0	0	0	0	0
e390dd77ce0514faada4f614e36ca4c5	0	0	0	0	0	0	0	0	0	0	0	0	0	0	0	0	0	0	0	0	0	0	0	0	0	0	0	0	0	0	0	0	0	0	0	0	0	0	0	0	0	0	0	0	0	0	0	0	0
79c343fd84aa6ef084b01fd877506860	0	0	0	0	0	0	0	0	0	0	0	0	0	0	0	0	0	0	0	0	0	0	0	0	0	0	0	0	0	0	0	0	0	0	0	0	0	0	0	29	0	0	0	0	0	0	0	0	0
b3a6dcd217e58e2f7f1c25726689c667	0	0	0	0	0	0	0	0	0	0	0	0	0	0	0	0	0	0	0	0	0	0	0	0	0	0	0	0	0	0	0	0	0	0	8	0	0	0	0	0	0	0	0	0	0	0	0	0	0
ec2d26718e364e2e44f436181c8a4391	0	0	0	0	0	0	0	0	0	0	0	0	0	0	0	0	0	0	0	0	0	0	0	0	0	0	0	0	0	0	0	0	0	0	0	0	0	0	0	0	0	0	0	0	0	0	0	0	2
e6293002c26cd645da7c0be3dcbcc7e1	0	0	0	0	0	0	0	0	0	0	0	0	0	0	0	0	0	0	0	0	0	0	0	0	0	0	0	0	0	0	0	0	0	0	0	0	0	0	0	0	0	0	0	0	0	0	0	0	0
78152d6428863e47bbcf4e2bca31e16a	0	0	0	0	0	0	0	0	0	0	0	0	0	0	0	0	0	0	0	0	0	0	0	0	0	0	0	0	0	0	0	0	0	0	0	0	0	0	0	0	0	0	0	0	0	0	0	0	0
79b7ff85ef70f510b700ef9aa3a5073f	0	0	0	0	0	0	0	0	0	0	0	0	0	0	0	0	0	0	0	3	0	0	0	0	0	0	0	0	0	0	0	0	0	0	0	0	0	0	0	0	0	0	0	0	0	0	0	0	0
52b900e8abb444a7ea7136221d950af0	0	0	0	0	0	0	0	0	0	0	0	0	0	0	0	0	0	0	0	0	0	0	0	0	0	0	0	0	0	0	0	12	0	0	0	0	0	0	0	0	0	0	0	0	0	0	0	0	0
3a4a56d6c4b983abdd0bd7c39a434e4f	0	0	0	0	0	0	0	0	0	0	0	0	0	0	0	0	42	0	0	0	0	0	1	0	0	0	0	0	0	0	0	0	0	0	0	0	0	0	0	0	0	0	0	0	0	0	0	0	0
9560a79f19771b827dec6a12d3d5edd5	0	0	0	0	0	0	0	0	0	0	0	0	0	0	0	0	0	0	0	0	0	0	0	0	0	0	0	0	0	0	0	0	0	0	0	0	0	0	0	0	0	0	0	0	0	0	0	0	0
0d7447b63be9cc5221d2b371a60dde9b	0	0	0	0	0	0	0	0	0	0	0	0	0	0	0	0	0	0	0	0	0	0	0	0	0	0	0	0	0	0	0	0	0	0	0	0	0	0	0	0	0	0	0	0	0	0	0	0	0
a8f6bf13bad0c53940c26fe4bfbb726d	0	0	0	0	0	0	0	0	0	0	0	0	0	0	0	0	0	0	4	0	0	0	0	0	0	0	0	0	0	0	0	0	0	0	0	0	0	0	0	0	0	0	0	0	0	0	0	0	0
666008ddfb012976467a85b5e5a29dcb	0	0	0	0	0	0	0	0	0	0	0	0	0	0	0	0	0	0	0	0	0	0	0	0	0	0	0	0	0	0	0	0	0	0	0	0	0	0	0	43	0	0	0	0	0	0	0	0	0
7eb66a979129d9e4c91aeb9ac557148e	0	0	0	0	0	0	0	0	0	0	0	0	0	0	0	0	0	0	0	0	0	0	0	0	0	0	0	0	0	0	0	11	0	0	0	0	0	0	0	0	0	0	0	0	0	0	0	0	0
3b05450c850e721daaeafe985d8e6bdb	0	0	0	0	0	0	0	0	0	0	0	0	0	0	0	0	0	0	0	0	0	0	0	0	0	0	0	0	0	0	0	0	0	0	0	0	0	0	0	0	0	0	0	0	15	0	0	0	0
0860120f80b9040919a9ea03ad99373d	0	0	0	0	0	0	0	0	0	0	0	0	0	0	0	0	0	0	0	0	0	0	0	0	0	0	0	0	0	0	0	0	0	0	0	0	0	0	0	0	0	0	0	0	0	0	0	0	0
08481e216c230b46f3031ac091a5a5a6	0	0	0	0	0	0	0	0	0	0	0	0	0	0	0	0	0	0	0	0	0	0	0	0	0	0	0	0	0	0	0	0	0	0	0	0	0	0	0	0	0	0	0	0	0	0	0	0	0
bec5f53c136310b49488ea66d36a9ccc	0	0	0	0	0	0	0	0	0	0	0	0	0	0	0	0	0	0	0	0	0	0	0	0	0	0	0	0	174	0	0	0	0	0	0	0	0	0	0	0	0	0	0	0	0	0	0	0	0
8d23b2c67bb1029c4e59c9e7b6bbe6c0	0	0	0	0	0	0	0	0	0	0	0	0	0	0	0	0	0	0	0	0	0	0	0	0	0	0	0	0	0	0	0	0	0	0	0	0	0	0	0	24	0	0	0	0	0	0	0	0	0
a9ec5a5d529b93efe0a022c6d2998c71	0	0	0	0	0	0	0	0	0	0	0	0	0	0	0	0	0	0	0	0	0	0	0	0	0	0	0	0	0	0	0	0	0	0	0	0	0	0	0	0	0	0	0	0	0	0	0	0	0
948338d1b2f079c49d042eccb0ed4deb	0	0	0	0	0	0	0	0	0	0	0	0	0	0	0	0	0	0	0	0	0	0	0	0	0	0	0	0	0	0	0	0	0	0	0	0	0	0	0	0	31	0	0	0	0	0	0	0	0
65ae859f5f7c868120cf9348f2e34707	0	0	0	0	0	0	0	0	0	0	0	0	0	0	0	0	0	0	0	0	0	0	0	0	0	0	0	0	0	0	0	0	0	0	0	0	0	0	0	0	0	0	0	0	0	0	0	0	0
b1613667416d3ec6a1ac2e4e382d20e0	0	0	0	0	0	0	0	0	0	0	0	0	0	0	0	0	0	0	0	0	0	0	0	0	0	0	0	0	17	0	0	9	20	0	12	0	0	0	0	0	0	0	0	0	0	0	0	0	0
fc9a8452b0a979dbaffd930f8c015077	0	0	0	0	0	0	0	0	0	0	0	0	0	0	0	0	0	0	0	0	0	0	0	0	0	0	0	0	0	0	0	0	0	0	0	0	0	0	0	0	0	0	0	0	0	0	0	0	0
41b18cc45e001032922a8647af74af1c	0	0	0	0	0	0	0	0	0	0	0	0	0	0	0	0	0	0	0	0	0	0	0	0	0	0	0	0	0	0	0	0	0	0	0	0	0	0	0	0	0	0	0	0	0	0	0	0	0
09ac1d0c5eaab593eba96ff4569e806a	0	0	0	0	0	0	0	0	0	0	0	0	0	0	0	0	0	0	0	0	0	0	0	0	0	0	0	0	0	0	0	0	0	0	0	0	0	0	0	0	0	0	0	0	0	0	0	0	0
b7e53b3b5f23fecb76240d1b5cf50f8b	0	0	0	0	0	0	0	0	0	0	0	0	0	0	0	0	0	0	0	0	0	0	0	0	0	0	0	0	0	0	0	0	0	0	0	0	0	0	0	0	0	0	0	0	0	0	0	0	0
4cdb02b3d9e3c85675cf440eaa6ad145	0	0	0	0	0	0	0	0	0	0	0	0	0	0	0	0	0	0	0	0	0	0	0	0	0	0	0	0	0	0	0	0	0	0	0	0	0	0	0	2	0	0	0	0	0	0	0	0	0
74b2c92d2728043ac782ad96fdd6d3b8	0	0	0	0	0	0	0	0	0	0	0	0	0	0	0	0	0	0	0	0	0	0	0	0	0	0	0	0	0	0	0	0	0	0	0	0	0	0	0	0	0	0	0	0	0	0	0	0	0
2c9b6588bf6ad4b75139cc2ef5e0c3b1	0	0	0	0	0	0	0	0	0	0	0	0	0	0	0	0	0	0	0	0	0	0	0	0	0	0	0	0	0	0	0	0	0	0	0	0	0	0	0	0	0	0	0	0	0	0	0	0	0
b6fac543eb536032444acf1fb298b6f9	0	0	0	0	0	0	0	0	0	0	0	0	0	0	0	0	0	0	0	0	0	0	0	0	0	0	0	0	0	0	0	0	0	0	0	0	0	0	0	0	0	0	0	0	0	0	0	0	0
eb7b24d6f558b20913f2479615f688c3	0	0	0	0	0	0	0	0	0	0	0	0	0	0	0	0	0	0	0	0	0	0	0	0	0	0	0	0	0	0	0	0	0	0	0	0	0	0	0	0	0	0	0	0	0	0	0	0	0
70a2bae02c6d4577f99e2a6e1b5ac021	0	0	0	0	0	0	0	0	0	0	0	0	0	0	0	0	0	0	0	0	0	0	0	0	0	0	0	0	2	0	0	2	0	0	0	0	0	0	18	31	26	0	0	0	0	0	0	0	0
11376591ef3974258493b7211fa37b97	0	0	0	0	0	0	0	0	0	0	0	0	0	0	0	0	0	0	0	0	0	0	0	0	0	0	0	0	0	0	0	0	0	0	0	0	0	0	0	0	0	0	0	0	0	0	0	0	0
eb10ac58fc7ab7739eff34f3c4f7a004	0	0	0	0	0	0	0	0	0	0	0	0	0	0	0	0	0	0	0	0	0	0	0	0	0	0	0	0	0	0	0	0	0	0	0	0	0	0	17	0	0	0	0	0	0	0	0	0	0
318c7026c340c0808fed02d3897862b9	0	0	0	0	0	0	0	0	0	0	0	0	0	0	0	0	0	0	0	0	0	0	0	0	0	0	0	0	0	0	0	0	0	0	0	0	0	0	0	0	0	0	0	0	0	0	0	0	0
4feb6095b98330770f9b0f694e8ad6f5	0	0	0	0	0	0	0	0	0	0	0	0	0	0	0	0	0	0	0	0	0	0	0	0	0	0	0	0	0	0	0	0	0	0	0	0	0	0	0	0	0	0	0	0	0	0	0	0	0
ac145a85c6f80b3ff50168f3e73dc88c	0	0	0	0	0	0	0	0	0	0	0	0	0	0	0	0	0	0	0	0	0	0	0	0	0	0	0	0	0	0	0	0	0	0	0	0	0	0	0	0	0	0	0	0	0	0	0	0	0
51b13b7c87e1cd2026ae4085008a67a2	0	0	0	0	0	0	0	0	0	0	0	0	0	0	0	0	28	0	0	0	0	0	0	0	0	0	0	0	0	0	0	0	0	0	0	0	0	0	0	0	0	0	0	0	0	0	0	0	0
5ad161dc94ee3c8abe7a9eea6028cc80	0	0	0	0	0	0	0	0	0	0	0	0	0	0	0	0	0	0	0	0	0	0	0	0	0	0	0	0	0	0	0	0	0	0	0	0	0	0	0	0	0	0	64	0	0	0	0	0	0
f632b26df57f46201c7dfc70f366c0c3	0	0	0	0	0	0	0	0	0	0	0	0	0	0	0	0	0	0	0	0	0	0	0	0	0	0	0	0	0	0	0	0	0	0	0	0	0	0	0	0	0	0	0	0	0	0	0	0	0
129a4439929d2b854974e114e98fa1e6	0	0	0	0	0	0	0	0	0	0	0	0	0	0	0	0	0	0	0	0	0	0	0	0	0	0	0	0	0	0	0	0	0	0	0	0	0	0	0	0	0	0	0	0	0	0	0	0	0
0a2f963a0d0e23cc39ebbc48c333be5f	0	0	0	0	0	0	0	0	0	0	0	0	0	0	0	0	0	0	0	0	0	0	0	0	0	0	0	0	0	0	0	0	0	0	0	0	0	0	0	0	13	0	0	0	0	0	0	0	0
e1522e95ae91f8a259c9e5aff012066a	0	0	0	0	0	0	0	0	0	0	0	0	0	0	0	0	0	0	0	0	0	0	0	0	0	0	0	0	0	0	0	0	0	0	0	0	0	0	0	0	0	0	0	0	0	0	0	0	0
d213840eb1788322529a88e7a801fefd	0	0	0	0	0	0	0	0	0	0	0	0	0	0	0	0	0	0	0	0	0	0	0	0	0	0	0	0	0	0	0	0	0	0	0	0	0	0	0	0	0	0	0	0	0	0	0	0	0
5ac82abb28a1a1fc6b3492cab1e7eee3	0	0	0	0	0	0	0	0	0	0	0	0	0	0	0	0	0	0	0	0	0	0	0	0	0	0	0	0	1	0	0	0	0	0	0	0	0	0	0	0	0	0	0	0	0	0	0	0	0
66036b6e5070b0d57d786366672248b2	0	0	0	0	0	0	0	0	0	0	0	0	0	0	0	0	0	0	0	0	0	0	0	0	0	0	0	0	0	0	0	0	0	0	0	0	15	0	0	0	0	0	9	0	37	0	0	0	0
18b2e583c8f8c169ac098b17244ff7f0	0	0	0	0	0	0	2	0	0	0	0	0	0	0	0	0	0	0	0	0	0	0	0	0	0	0	0	0	0	0	0	0	0	0	0	0	0	0	0	0	0	0	0	0	0	0	0	0	0
eabbc5c4048db96927fb9050b1b1d15f	0	0	0	0	0	0	0	0	0	0	0	0	0	0	0	0	0	0	0	0	0	0	0	0	0	0	0	0	0	0	0	0	0	0	0	0	0	0	0	0	0	0	0	0	0	0	0	0	0
a6c0f984318e264ecc58d64fd784b83b	0	0	0	0	0	0	0	0	0	0	0	0	0	0	0	0	0	0	0	0	0	0	0	0	0	0	0	0	0	0	0	0	0	0	0	0	0	0	5	0	0	0	0	0	0	0	0	0	0
0258084e0feed8b521f20156800d0d4f	0	0	0	0	0	0	0	0	0	0	0	0	0	0	0	0	0	0	0	0	0	0	0	0	0	0	0	0	0	0	0	0	0	0	0	0	0	0	0	0	0	0	55	0	0	0	0	0	0
e94715060a9641d0334a09c969fd6150	0	0	0	0	0	0	0	0	0	0	0	0	0	0	0	0	0	0	0	0	0	0	0	0	0	0	0	0	0	0	0	0	0	0	0	0	0	0	0	0	0	0	0	0	0	0	0	0	0
b4e8dfd09a49250e3bc1425c5756cb4e	0	0	0	0	0	0	0	0	0	0	0	0	0	0	0	0	0	0	0	0	0	0	0	0	0	0	0	0	0	0	0	0	0	0	0	0	0	0	0	0	0	0	0	0	0	0	0	0	0
8d1daca5ad242d15cb629d96131ed796	0	0	0	0	0	0	0	0	0	0	0	0	0	0	0	0	0	0	0	0	0	0	0	0	0	0	0	0	0	0	0	0	0	0	0	0	0	0	0	0	0	0	0	23	0	0	0	0	0
63bb1ec24d9eb0b37dc10a9ad1dd95e3	0	0	0	0	0	0	0	0	0	0	0	0	0	0	0	0	0	0	0	0	0	0	0	0	0	0	0	0	0	0	0	0	0	0	0	0	0	0	0	0	0	0	0	0	0	0	0	0	0
7dd8ca5c4d09a8494c554d94e651cc08	0	0	0	0	0	0	0	0	0	0	0	0	0	0	0	0	0	0	0	0	0	0	0	0	0	0	0	0	0	0	0	0	0	0	0	0	0	0	0	0	0	0	0	0	0	0	0	0	0
75f930c33ace98a89bcb0daf4c84f64b	0	0	0	0	0	0	0	0	0	0	0	0	0	0	0	0	0	0	0	0	0	0	0	0	0	0	0	0	0	0	0	0	0	0	0	0	0	0	0	0	0	0	0	0	0	0	0	0	0
caf9b6a57c993ce47929f41e1dbd0ee7	0	0	0	0	0	0	0	0	0	0	0	0	0	0	0	0	0	0	0	0	0	0	0	0	0	0	0	0	0	0	0	0	0	0	0	0	0	0	0	0	0	0	0	0	0	0	0	0	0
80d99c76f77dca6d12fd216c183b2a30	0	0	0	0	0	0	0	0	0	0	0	0	0	0	0	0	0	0	0	0	0	0	0	0	0	0	0	0	0	0	0	0	0	0	0	0	0	0	0	0	0	0	0	0	0	0	0	0	0
b95c9a2d8b0e41840635c7fbcccb7b28	0	0	0	0	0	0	0	0	0	0	0	0	0	0	0	0	0	0	0	0	0	0	0	0	0	0	0	0	0	0	0	0	0	0	0	0	0	0	0	0	0	0	0	0	0	0	0	0	0
08b2fd8d989717e00c7eb244088c9739	0	0	0	0	0	0	0	0	0	0	0	0	0	0	0	0	0	0	0	0	0	0	0	0	0	0	0	0	0	0	0	5	0	0	0	0	0	0	0	0	0	0	0	0	0	0	0	0	0
c9140122379c8d730597a35a44a32a3e	0	0	0	0	0	0	0	0	0	0	0	0	0	0	0	0	0	0	0	0	0	0	0	0	0	0	0	0	0	0	0	0	0	0	0	0	0	0	0	0	0	0	0	0	0	0	0	0	0
946729ee4c34b2c6d533c547a81fb8ba	0	0	0	0	0	0	0	0	0	0	0	0	0	0	0	0	0	0	0	0	0	0	0	0	0	0	0	0	0	0	0	0	0	0	0	0	0	0	0	0	0	0	0	0	0	0	0	0	0
e07a5311651040cda9f6f047b57ea180	0	0	0	0	0	0	0	0	0	0	0	0	0	0	0	0	0	0	0	0	0	0	0	0	0	0	0	0	0	0	0	0	0	0	0	0	0	0	0	0	0	0	0	0	0	0	0	0	0
5aeb09da06d31e62bcb74437a9889c22	0	0	0	0	0	0	0	0	0	0	0	0	0	0	0	0	0	0	0	0	0	0	0	0	0	0	0	0	0	0	0	1	0	0	0	0	0	0	0	0	0	0	0	0	0	0	0	0	0
74044f8a893b0a9cc4c71861565d0bed	0	0	0	0	0	0	0	0	0	0	0	0	0	0	0	0	0	0	0	0	0	0	0	0	0	0	0	0	0	0	0	11	0	0	0	0	0	0	0	28	9	0	0	0	0	0	0	0	0
a2ca308196ed6f9318c95d84c3d0fac8	0	0	0	0	0	0	0	0	0	0	0	0	0	0	0	0	0	0	0	0	0	0	0	0	0	0	0	0	0	0	0	0	0	0	0	0	0	0	0	0	0	0	0	0	0	0	0	0	0
c58a0a42fe2eeadcadc68a076a3e0f0f	0	0	0	0	0	0	0	0	0	0	0	0	0	0	0	0	0	0	0	0	0	0	0	0	0	0	0	0	0	0	0	0	0	0	0	0	0	0	0	23	0	0	0	0	0	0	0	0	0
e717414165bace53634d82753e1cb00c	0	0	0	0	0	0	0	0	0	0	0	0	0	0	0	0	0	0	0	0	0	0	0	0	0	0	0	0	0	0	0	0	0	0	0	0	0	0	0	0	0	0	0	0	0	0	0	0	0
82a29290f9f3166ee79b72185d9249ed	0	0	0	0	0	0	0	0	0	0	0	0	0	0	0	0	0	0	0	0	0	0	0	0	0	0	0	0	0	0	0	0	0	0	0	0	0	0	0	59	0	0	0	0	0	0	0	0	0
db72096c209b4bf90c5bca7f205112e0	0	0	0	0	0	0	0	0	0	0	0	0	0	0	0	0	0	0	0	0	0	0	0	0	0	0	0	0	0	0	0	0	0	0	0	0	0	0	0	0	0	0	0	0	0	0	0	0	0
c919f4ee340c37ba8b159b34da4f65f0	0	0	0	0	0	0	0	0	0	0	0	0	0	0	0	0	0	0	0	0	0	0	0	0	0	0	0	0	0	0	0	0	0	0	0	0	0	0	0	0	0	0	0	0	0	0	0	0	0
0871546f2f3f0533347dbb9745b2abd0	0	0	0	0	0	0	0	0	0	0	0	0	0	0	0	0	0	0	0	0	0	0	0	0	0	0	0	0	0	0	0	0	0	0	0	0	0	0	0	0	0	0	0	0	0	0	0	0	0
533e66be6427e48d09877f0b8ec583dc	0	0	0	0	0	0	0	0	0	0	0	0	0	0	0	0	0	0	0	0	0	0	0	0	0	0	0	0	0	0	0	0	0	0	0	0	0	0	0	0	0	0	0	0	0	0	0	0	0
88a29b2847aa685d652e5930d2cffacf	0	0	0	0	0	0	0	0	0	0	0	0	0	0	0	0	0	0	0	0	0	0	0	0	0	0	0	0	0	0	0	0	0	0	0	0	0	0	0	0	0	0	0	0	0	0	0	0	0
a47b58bcb2a2d575d54a1f94c88ba20d	0	0	0	0	0	0	0	0	0	0	0	0	0	0	0	0	0	0	0	0	0	0	0	0	0	0	0	0	0	0	0	0	0	0	0	0	0	0	0	0	0	0	0	0	0	0	0	0	0
5991c82e6ae32a41748d2db793ceeaf0	0	0	0	0	0	0	0	0	0	0	0	0	0	0	0	0	0	0	0	0	0	0	0	0	0	0	0	0	0	0	0	0	0	0	0	0	0	0	0	0	0	0	0	0	0	0	0	0	0
3bbfbf5082befa0eded36b05f0b34b77	0	0	0	0	0	0	0	0	0	0	0	0	0	0	0	0	0	0	0	0	0	0	0	0	0	0	0	0	0	0	0	0	0	0	0	0	0	0	0	0	0	0	0	0	0	0	0	0	0
a5db9d5b8c1f3cc660a00a16b66802f1	0	0	0	0	0	0	0	0	0	0	0	0	0	0	0	0	0	0	0	0	0	0	0	0	0	0	0	0	0	0	0	0	0	0	10	0	0	0	0	0	0	0	0	0	0	0	0	0	0
605c27f8e5ad0418a6e1a1741a8845f8	0	0	0	0	0	0	0	0	0	0	0	0	0	0	0	0	0	0	0	0	0	0	0	0	0	0	0	0	0	0	0	0	0	0	0	0	0	0	0	0	0	0	0	0	0	0	0	0	0
a21cbd020d550be9d6a54ca06827b77f	0	0	0	0	0	0	0	0	0	0	0	0	0	0	0	0	0	0	0	0	0	0	0	0	0	0	0	0	16	0	0	0	0	0	0	0	0	0	0	0	0	0	0	0	0	0	0	0	0
0482a5d73a85c38a57d6be00a2212e7c	0	0	0	0	0	0	0	0	0	0	0	0	0	0	0	0	0	0	0	0	0	0	0	0	0	0	0	0	0	0	0	0	0	0	0	0	0	0	0	0	0	0	0	0	0	0	0	0	0
655660f564adc0997d847a190c8c2900	0	0	0	0	0	0	0	0	0	0	0	0	0	0	0	0	0	0	0	0	0	0	0	0	0	0	0	0	0	0	0	0	0	0	0	0	0	0	0	0	0	0	0	0	0	0	0	0	0
36e096964a3d621d67bae35a1e7f46d3	0	0	0	0	0	0	0	0	0	0	0	0	0	0	0	0	0	0	0	0	0	0	0	0	0	0	0	0	0	0	0	0	0	0	0	0	0	0	0	0	0	0	0	0	0	0	0	0	0
61c19cf5c2864c8f878b04f1662c2113	0	0	0	0	0	0	0	0	0	0	0	0	0	0	0	0	0	0	0	0	0	0	0	0	0	0	0	0	0	0	0	0	0	0	0	0	0	0	0	0	0	0	32	0	0	0	0	0	0
6fe12dd18bd927f1b51f98c954519419	0	0	0	0	0	0	0	0	0	0	0	0	0	0	0	0	0	0	0	0	0	0	0	0	0	0	0	0	0	0	0	0	0	0	0	0	0	0	0	0	0	0	0	0	0	0	0	0	0
d1dc5c8b9cb4045ed522f1421c405f49	0	0	0	0	0	0	0	0	0	0	0	0	0	0	0	0	0	0	0	0	0	0	0	0	0	0	0	0	0	0	0	0	0	0	0	0	0	0	0	0	0	0	0	0	0	0	0	0	0
82003863a9edf4208c7ba9d5a2c626b4	0	0	0	0	0	0	0	0	0	0	0	0	0	0	0	0	0	0	0	0	0	0	0	0	0	0	0	0	0	0	0	0	0	0	0	0	0	0	0	0	0	0	0	0	0	0	0	0	0
ebd61b6133c1458764a11517cfab310f	0	0	0	0	0	0	0	0	0	0	0	0	0	0	0	0	0	0	0	0	0	0	0	0	0	0	0	0	0	0	0	0	0	0	0	0	0	0	0	48	0	0	0	0	0	0	0	0	0
8be674827e10f793ce10aceaed3695da	0	0	0	0	0	0	0	0	0	0	0	0	0	0	0	0	0	0	0	0	0	0	0	0	0	0	0	0	0	0	0	0	0	0	0	0	0	0	0	0	0	0	0	0	0	0	0	0	0
2a9120d3e401cb17d6afee9d09d0bb40	0	0	0	0	0	0	0	0	0	0	0	0	0	0	0	0	0	0	0	0	0	0	0	0	0	0	0	0	0	0	0	0	0	0	0	0	0	0	0	0	0	0	0	0	0	0	0	0	0
92d45aef8913ed19cb292de811271ad5	0	0	0	0	0	0	0	0	0	0	2	0	0	0	0	0	0	0	0	0	0	0	0	0	0	0	0	0	0	0	0	0	0	0	0	0	0	0	0	0	0	0	0	0	0	0	0	0	0
35d95a815579278e7ba9b17298049f5d	0	0	0	0	0	0	0	0	0	0	0	0	0	0	0	0	0	0	0	0	0	0	0	0	0	0	0	0	0	0	0	0	0	0	0	0	0	0	0	30	0	0	0	0	0	0	0	0	0
62b5d7b7118a2d3d725aa7d1b5179b4e	0	0	0	0	0	0	0	0	0	0	0	0	0	0	0	0	0	0	0	0	0	0	0	0	0	0	0	0	0	0	0	0	0	0	0	0	0	0	0	0	0	0	0	0	0	0	0	0	0
7e977d33f8c99551ba10da6f7b099c14	0	0	0	0	0	0	0	0	0	0	0	0	0	0	0	0	0	0	0	0	0	0	0	0	0	0	0	0	0	0	0	0	0	0	0	0	0	0	0	0	0	0	0	0	0	0	0	0	1
94a6aa1bf069cc651612deebf36ce603	0	0	0	0	0	0	0	0	0	0	0	0	0	0	0	0	0	0	0	0	0	0	0	0	0	0	0	0	0	0	0	0	0	0	0	0	0	0	0	0	0	0	0	0	0	0	0	0	0
0a36b70fab98d801dbdfdf7f709cf516	0	0	0	0	0	0	0	0	0	0	0	0	0	0	0	0	0	0	0	0	0	0	0	0	0	0	0	0	0	0	0	0	0	0	0	0	0	0	0	0	0	0	0	0	0	0	0	0	0
b80951954a65dc64f157c0e7f0b184f5	0	0	0	0	0	0	0	0	0	0	0	0	0	0	0	0	0	0	0	0	0	0	0	0	0	0	0	0	0	0	0	0	0	0	0	0	0	0	0	0	0	0	0	0	0	0	0	0	0
eecade71d1b2e70ccb8e0a05d2006a10	0	0	0	0	0	0	0	0	0	0	0	0	0	0	0	0	0	0	0	1	0	0	0	0	0	0	0	0	0	0	0	0	0	0	0	0	0	0	0	0	0	0	0	0	0	0	0	0	0
a92a5fdd663159c592048c615e317e92	0	0	0	0	0	0	0	0	0	0	0	0	0	0	0	0	0	0	0	0	0	0	0	0	0	0	0	0	0	0	0	0	0	0	0	0	0	0	0	0	0	0	0	0	0	0	0	0	0
41556a1d2da530e83c129d7c1e5a83be	0	0	0	0	0	0	0	0	0	0	0	0	0	0	0	0	0	0	0	0	0	0	0	0	0	0	0	0	0	0	0	0	0	0	0	0	0	0	0	0	0	0	0	0	0	0	0	0	0
6b10a5c69f195caca4d7252c14128663	0	0	0	0	0	0	0	0	0	0	0	0	0	0	0	0	0	0	0	0	0	0	0	0	0	0	0	0	0	0	0	0	0	0	0	0	0	0	0	0	0	0	0	0	0	0	0	0	0
7aaf5967750fc1284598afe9cfc1033e	0	0	0	0	0	0	0	0	0	0	0	0	0	0	0	0	0	0	0	0	0	0	0	0	0	0	0	0	0	0	0	0	0	0	0	0	0	0	0	0	0	0	0	0	0	0	0	0	0
f9bb4d5b3fb8c735de85a486f51bc863	0	0	0	0	0	0	0	0	0	0	0	0	0	0	0	0	0	0	0	0	0	0	0	0	0	0	0	0	0	0	0	0	0	0	0	0	0	0	0	0	0	0	0	0	0	0	0	0	0
452cd09d08326268d785fdead9335cda	0	0	0	0	0	0	0	0	0	0	0	0	0	0	0	0	0	0	0	0	0	0	0	0	0	0	0	0	0	0	0	0	0	0	0	0	0	0	0	0	0	0	0	0	0	0	0	0	0
321163ff411edab39112dfc596bb60d9	3	0	0	0	0	0	0	0	0	0	0	0	0	0	0	0	0	5	0	0	11	0	0	0	0	0	0	0	0	0	0	0	4	0	0	0	0	0	0	0	7	0	0	19	0	0	0	0	0
86d6138e29b3448e5a3ec764cb3fb3fc	0	0	0	0	0	0	0	0	0	0	0	0	0	0	0	0	0	0	0	0	0	0	0	0	0	0	0	0	0	0	0	0	0	0	0	0	0	0	0	0	0	0	0	0	0	0	0	0	0
c43b66708c9b55b068dfd38e063c494d	0	0	0	0	0	0	0	0	0	0	0	0	0	0	0	0	0	0	0	0	0	0	0	0	0	0	0	0	0	0	0	0	0	0	0	0	0	0	0	0	0	0	0	0	0	0	0	0	0
cb49e1e91d41d29f707b4e2d0f82bd08	0	0	0	0	0	0	0	0	0	0	0	0	0	0	0	0	0	0	0	0	0	0	0	0	0	0	0	0	0	0	0	0	0	0	0	0	0	0	0	0	0	0	0	0	0	0	0	0	0
bbe92f008efce294652f4545329ede03	0	0	0	0	0	0	0	0	0	0	0	0	0	0	0	0	0	0	0	0	0	0	0	0	0	0	0	0	0	0	0	0	0	0	0	0	0	0	0	0	0	0	0	0	0	0	0	0	0
4f486fc65e2d2c2c5d333c9ad64cc846	0	0	0	0	0	0	0	0	0	0	0	0	0	0	0	0	0	0	0	0	0	0	0	0	0	0	0	0	0	0	0	0	0	0	0	0	0	0	0	0	0	0	0	0	0	0	0	0	0
2a3c3c800e81e2df3eda0f6468a4a49a	0	0	0	0	0	0	0	0	0	0	0	0	0	0	0	0	0	0	0	0	0	0	0	0	0	0	0	0	0	0	0	0	0	0	0	0	0	0	0	0	0	0	0	0	0	0	0	0	0
1dd708f341fd3590c5a7a5c422e2e2e5	0	0	0	0	0	0	0	0	0	0	0	0	0	0	0	0	0	0	0	0	0	0	0	0	0	0	0	0	0	102	0	0	0	0	0	0	0	0	0	0	0	0	0	0	0	0	0	0	0
5ba7b10701935e22bccb82c1a9e5cdfd	0	0	0	0	0	0	0	0	0	0	0	0	0	0	0	0	0	0	0	0	0	0	0	0	0	0	0	0	0	0	0	0	0	0	16	0	0	0	0	0	0	0	0	0	0	0	0	0	0
ed802b9e0f124a3c00cc6d5c04b5ab2d	0	0	0	0	0	0	0	0	0	0	0	0	0	0	0	0	0	0	0	0	0	0	0	0	0	0	0	0	0	0	0	0	0	0	0	0	0	0	0	20	0	0	0	0	0	0	0	0	0
38ff6b07145b5856ac8676ecdc39b4da	0	0	0	0	0	0	0	0	0	0	0	0	0	0	0	0	0	0	0	0	0	0	0	0	0	0	0	0	0	0	0	0	0	0	0	0	0	0	0	0	0	0	0	0	0	0	0	0	0
adb270068cf0cb28f7598007b2d489b5	0	0	0	0	0	0	0	0	0	0	0	0	0	0	0	0	0	0	0	0	0	0	0	0	0	0	0	0	0	0	0	0	0	0	10	0	0	0	0	0	0	0	0	0	0	0	0	0	0
e025c87cf364edd4b06b6621d6948bf6	0	0	0	0	0	0	0	0	0	0	0	0	0	0	0	0	0	0	0	0	0	0	0	0	0	0	0	0	0	0	0	0	0	0	0	0	0	0	0	0	0	0	0	0	0	0	0	0	0
c655b615364eeca82c9060a4853bf446	0	0	0	0	0	0	0	0	0	0	0	0	0	0	0	0	0	0	0	0	0	0	0	0	0	0	0	0	0	0	0	0	0	0	0	0	0	0	0	40	0	0	0	0	0	0	0	0	0
d1129a88422f0c30f953f544a0c8df69	0	0	0	0	0	0	0	0	0	0	0	0	0	0	0	0	0	0	0	0	0	0	0	0	0	0	0	0	0	0	0	0	0	0	0	0	0	0	0	0	0	0	0	0	0	0	0	0	0
133c3b7bfb8c8a94167b8815c9d7e0a4	0	0	0	0	0	0	0	0	0	0	0	0	0	0	0	0	0	0	0	0	0	0	0	0	0	0	0	0	0	0	0	0	0	0	0	0	0	0	0	0	0	0	0	0	0	0	0	0	0
1578a9fc88d84ab4bbd22ae1543bb70a	0	0	0	0	0	0	0	0	0	0	0	0	0	0	0	0	0	0	0	0	0	0	0	0	0	0	0	0	0	0	0	0	0	0	0	0	0	0	0	0	0	0	0	0	0	0	0	0	0
38b17f705546181177191787cb312d6c	0	0	0	0	0	0	0	0	0	0	0	0	0	0	0	0	0	0	0	0	0	0	0	0	0	0	0	0	0	0	0	0	0	0	0	0	0	0	0	0	0	0	0	0	0	0	0	0	0
24bb4b544ba52b232ab285a5a3dd1140	0	0	0	0	0	0	0	0	0	0	0	0	0	0	0	0	0	0	0	0	0	0	0	0	0	0	0	0	0	0	0	0	0	0	0	0	0	0	0	0	0	0	0	0	0	0	0	0	0
d658825151496bf8f35cca02a95b7f8a	0	0	0	0	0	0	0	0	0	0	0	0	0	0	0	0	0	0	0	0	0	0	0	0	0	0	0	0	4	0	0	0	0	0	35	0	0	0	0	0	0	0	0	0	0	0	0	0	0
9c8abbaba566e1dfa04f90769f722031	0	0	0	0	0	0	2	0	0	0	0	0	0	0	0	0	0	0	0	0	0	0	0	0	0	0	0	0	0	0	0	0	0	0	0	0	0	0	0	0	0	0	0	0	0	0	0	0	0
0921ac5325e044e54c8b569ea85dd9b2	0	0	0	0	0	0	0	0	0	0	0	0	0	0	0	0	0	0	0	0	0	0	0	0	0	0	0	0	0	0	0	0	0	0	0	0	0	0	0	0	0	0	0	0	0	0	0	0	0
9a5c025f62feee437405648462c697ef	0	0	0	0	0	0	0	0	0	0	0	0	0	0	0	0	0	0	0	0	0	0	0	0	0	0	0	0	0	0	0	2	0	0	0	0	0	0	0	0	0	0	0	0	0	0	0	0	0
166c61b7e99b759d1af1b7845903dcae	0	0	0	0	0	0	0	0	0	0	0	0	0	0	0	0	0	0	3	0	0	0	0	0	0	0	0	0	0	0	0	0	0	0	0	0	0	0	0	0	0	0	0	0	0	0	0	0	0
930d325fffcbe3ef263179c21fb0d279	0	0	0	0	0	0	0	0	0	0	0	0	0	0	0	0	0	0	0	0	0	0	0	0	0	0	0	0	0	0	0	0	0	0	0	0	0	0	0	0	0	0	0	0	0	0	0	0	0
fd8547136a8239cbac818f50c36056f9	0	0	0	0	0	0	0	0	0	0	0	0	0	0	0	0	0	0	0	0	0	0	0	0	0	0	0	0	0	0	0	0	0	0	0	0	0	0	0	0	0	0	0	0	0	0	0	0	0
c387a3e7a2938be7c7d0ceeca32e42a2	0	0	0	0	0	0	0	0	0	0	0	0	0	0	0	0	0	0	0	0	0	0	0	0	0	0	0	0	0	0	0	0	0	0	0	0	0	0	0	0	0	0	0	0	0	0	0	0	0
625d73968f5428f726da6a9071601b47	0	0	0	0	0	0	0	0	0	0	0	0	0	0	0	0	0	0	0	0	0	0	0	0	0	0	0	0	0	0	0	19	0	0	0	0	0	0	0	0	0	0	0	0	0	0	0	0	0
9dabd43f57edf03e2d5fcb628a1fbe75	0	0	0	0	0	0	0	0	0	0	0	0	0	0	0	0	0	0	0	0	0	0	0	0	0	0	0	0	31	0	0	0	0	0	0	0	0	0	0	0	0	0	0	0	0	0	0	0	0
e52a81fe268b28b6cd0e596c2f7dffc9	0	0	0	0	0	0	0	0	0	0	0	0	0	0	0	0	0	0	0	0	0	0	0	0	0	0	0	0	0	0	0	0	0	0	0	0	0	0	0	0	0	0	0	0	0	0	0	0	0
d28df2abd15d5e63d65dcc998016f2a5	0	0	0	0	0	0	0	0	0	0	0	0	0	0	0	0	0	0	0	0	0	0	0	0	0	0	0	0	0	0	0	0	0	0	0	0	0	0	0	0	0	0	0	0	0	0	0	0	0
f4e857558e1c8f0ecb05371b6e6d381b	0	0	0	0	0	0	0	0	0	0	0	0	0	0	0	0	0	0	0	0	0	0	0	0	0	0	0	0	0	0	0	0	0	0	0	0	0	0	0	0	0	0	0	0	0	0	0	0	0
03bb23ca3148892a219ecb84d7a1a4f5	0	0	0	0	0	0	0	0	0	0	0	0	0	0	0	0	0	0	0	0	0	0	0	0	0	0	0	0	0	0	0	0	0	0	0	0	0	0	0	0	0	0	0	0	0	0	0	0	0
ad9fb384933ce68692e80e7b7e0036d5	0	0	0	0	0	0	0	0	0	0	0	0	0	0	0	0	0	0	0	0	0	0	0	0	0	0	0	0	0	0	0	11	0	0	0	0	0	0	0	0	0	0	0	0	0	0	0	0	0
5d4688f9ea81b4498cba044bb0a837d3	0	0	0	0	0	0	0	0	0	0	0	0	0	0	0	0	0	0	0	0	0	0	0	0	0	0	0	0	0	0	0	0	0	0	0	0	0	0	0	0	0	0	0	0	0	0	0	0	0
53684d7a8f55ec30c3c0998a82a3c928	0	0	0	0	0	0	0	0	0	0	0	0	0	0	0	0	0	0	0	0	0	0	0	0	0	0	0	0	0	0	0	0	0	0	0	0	0	0	0	0	0	0	0	0	0	0	0	0	0
aff30b80b76f532382a33798bf5f1dc6	0	0	0	0	0	0	0	0	0	0	0	0	0	0	0	0	0	0	0	0	0	0	0	0	0	0	0	0	0	0	0	0	0	0	0	0	0	0	0	0	0	0	0	0	0	0	0	0	0
df3f133b7c2aff6ad9c303073d625a6d	0	0	0	0	0	0	0	0	0	0	0	0	0	0	0	0	0	0	2	0	0	0	0	0	0	0	0	0	0	0	0	0	0	0	0	0	0	0	0	0	0	0	0	0	0	0	0	0	0
987a1b048f66b99a36dac8e0da5eb78c	0	0	0	0	0	0	0	0	0	0	0	0	0	0	0	0	0	0	0	0	0	0	0	0	0	0	0	0	0	0	0	0	0	0	0	0	0	0	0	0	0	0	0	0	0	0	0	0	0
337c9cfee7350ba96ddbb110f0ebb3d8	0	0	0	0	0	0	0	0	0	0	0	0	0	0	0	0	0	0	0	0	0	0	0	0	0	0	0	0	0	0	0	0	0	0	0	0	0	0	0	0	0	0	0	0	0	0	0	0	0
f851c79e6dff2e0300b7b36c3ca67ba6	0	0	0	0	0	0	0	0	0	0	0	0	0	0	0	0	0	0	0	0	0	0	0	0	0	0	0	0	0	0	0	0	0	0	0	0	0	0	16	0	0	0	0	0	0	0	0	0	0
c64f53417307c860eb829b5c926122ce	0	0	0	0	0	0	0	0	0	0	0	0	0	0	0	0	0	0	0	0	0	0	0	0	0	0	0	0	0	0	0	0	0	0	0	0	0	0	0	0	0	0	0	0	0	0	0	0	0
e3425bf5a6bfa7d8a3ec08143b630582	0	0	0	0	0	0	0	0	0	0	0	0	0	0	0	0	0	0	0	0	0	0	0	0	0	0	0	0	0	0	0	0	0	0	0	0	0	0	0	0	0	0	0	0	0	0	0	0	0
e707f719dfe034368b056ae5540cd54a	0	0	0	0	0	0	0	0	0	0	0	0	0	0	0	0	0	0	0	0	0	0	0	0	0	0	0	0	0	0	0	0	0	0	0	0	0	0	0	0	0	0	0	0	0	0	0	0	0
8ec045a9959226cd6ad11f277e992889	0	0	0	0	0	0	0	0	0	0	0	0	0	0	0	0	0	0	0	0	0	0	0	0	0	0	0	0	0	0	0	0	0	0	0	0	0	0	0	0	0	0	0	0	0	0	0	0	0
72c90daa710af7f57978318122eac95b	0	0	0	0	0	0	0	0	0	0	0	0	0	0	0	0	0	0	0	0	0	0	0	0	0	0	0	0	0	0	0	0	0	0	0	0	0	0	0	0	0	0	0	0	0	0	0	0	0
8702c2c1e07e3ee06610734ac940c257	0	0	0	0	0	0	0	0	0	0	0	0	0	0	0	0	0	0	0	0	0	0	0	0	0	0	0	0	0	0	0	0	0	0	0	0	0	0	0	0	0	0	0	0	0	0	0	0	0
25967cfc82540383a5e61cc3cd464017	0	0	0	0	0	0	0	0	0	0	0	0	0	0	0	0	0	0	0	0	0	0	0	0	0	0	0	0	0	0	0	0	0	0	0	0	0	0	0	0	0	0	0	0	0	0	0	0	0
90ac01d7a44cf91be229f9cb73d9dad5	0	0	0	0	0	0	0	0	0	0	0	0	0	2	0	0	0	0	0	0	0	0	0	0	0	0	0	0	0	0	0	0	0	0	0	0	0	0	0	0	0	0	0	0	0	0	0	0	0
061fcad089b3479f00b22e46e7fdc95b	0	0	0	0	0	0	0	0	0	0	0	0	0	0	0	0	0	0	0	0	0	0	0	0	0	0	0	0	0	0	0	0	0	0	0	0	0	0	0	0	0	0	0	0	0	0	0	0	0
47a30dbebffbe7146bba168eafd798ca	0	0	0	0	0	0	0	0	0	0	0	0	0	0	0	0	0	0	0	0	0	0	0	0	0	0	0	0	0	0	0	0	0	0	0	0	0	0	0	7	0	0	0	0	0	0	0	0	0
cb0928351618f0b010f856a90f704c22	0	0	0	0	0	0	0	0	0	0	0	0	0	0	0	0	0	0	0	0	0	0	0	0	0	0	0	0	0	0	0	0	0	0	0	0	0	0	0	0	0	0	0	0	0	0	0	0	0
b5f6a7b410bf846ba42d2c1bf17252ed	0	0	0	0	0	0	0	0	0	0	0	0	0	0	0	0	0	0	0	0	0	0	0	0	0	0	0	0	0	0	0	0	0	0	0	0	0	0	0	0	0	0	0	0	0	0	0	0	0
5c3b7ec4a2d12d71d6ea2745c8772905	0	0	0	0	0	0	0	0	0	0	0	0	0	0	0	0	0	0	0	0	0	0	0	0	0	0	0	0	0	0	0	0	0	0	0	0	0	0	0	0	0	0	0	0	0	0	0	0	0
f4d1363e264e8585bab012c334a0dbdd	0	0	0	0	0	0	0	0	0	0	0	0	0	0	0	0	0	0	0	0	0	0	0	0	0	0	0	0	0	0	0	0	0	0	12	0	0	0	0	0	0	0	0	0	0	0	0	0	0
2f898637bed5cc15bd248f0802c1c849	0	0	0	0	0	0	0	0	0	0	0	0	0	0	0	0	0	0	0	0	0	0	0	0	6	0	0	0	0	0	3	0	0	0	0	0	0	0	0	0	0	0	0	0	0	0	0	0	0
8f55653e76297f56a3bb11cd6b45e942	0	0	0	0	0	0	0	0	0	0	0	0	0	0	0	0	0	0	0	0	0	0	0	0	0	0	0	0	0	0	0	0	0	0	0	0	0	0	0	0	0	0	0	0	0	0	0	0	0
3abcf7255374eecb4d94228e44281d10	0	0	0	0	0	0	0	0	0	0	0	0	0	0	0	0	0	0	0	0	0	0	0	0	0	0	0	0	0	0	0	0	0	0	0	0	0	0	0	0	0	0	0	0	10	0	0	0	0
e3d544080abcf33a569bddbce53f37a4	0	0	0	0	0	0	0	0	0	0	0	0	0	0	0	0	0	0	0	0	0	0	0	0	0	0	0	0	0	0	0	0	0	0	0	0	0	0	0	0	0	0	0	0	0	0	0	0	0
9f81e7095e46e8959d7a5fdeb3c61b2e	0	0	0	0	0	0	0	0	0	0	0	0	0	0	0	0	0	0	0	0	0	0	0	0	0	0	0	0	0	0	0	0	0	0	0	0	0	0	0	0	0	0	0	0	0	0	0	0	0
7ae63ab1cc5f80d1da5db545ad41b95b	0	0	0	0	0	0	0	0	0	0	0	0	0	0	0	0	0	0	0	0	0	0	0	0	0	0	0	0	0	0	0	0	0	0	0	0	0	0	0	0	0	0	0	0	0	0	0	0	0
3268903457a9426e3850681fdbee7614	0	0	0	0	0	0	0	0	0	0	0	0	0	0	0	0	0	0	0	0	0	0	0	0	0	0	0	0	0	0	0	0	0	0	0	0	0	0	0	0	0	0	0	0	0	0	0	0	0
2c3929d25c83eea07e597bf9ab7332f6	0	0	0	0	0	0	0	0	0	0	0	0	0	0	0	0	0	0	0	0	0	0	0	0	0	0	0	0	0	0	0	0	0	0	0	0	0	0	0	0	0	0	0	0	0	0	0	0	0
d440effedea1f20813dd995b89d9d7cc	0	0	0	0	0	0	0	0	0	0	0	0	0	0	0	0	0	0	0	0	0	0	0	0	0	0	0	0	0	0	0	0	0	0	0	0	0	0	0	0	0	0	0	0	0	0	0	0	0
c6f1e3973163e47f140b96a21c139a2e	0	0	0	0	0	0	0	0	0	0	0	0	0	0	0	0	0	0	0	0	0	0	0	0	0	0	0	0	0	0	0	8	0	0	0	0	0	0	0	0	0	0	0	0	0	0	0	0	0
5496c53f5ed91dada9dcce918e50ccf3	0	0	0	0	0	0	0	0	0	0	0	0	0	0	0	0	0	0	0	0	0	0	0	0	0	0	0	0	0	0	0	0	0	0	0	0	0	0	0	0	0	0	0	0	0	0	0	0	0
cdc2d1225a4edce49a673468b3ccb379	0	0	0	0	0	0	0	0	0	0	0	0	0	0	0	0	0	4	0	0	0	0	0	0	0	0	0	0	0	0	0	0	0	0	0	0	0	0	0	0	0	0	0	0	0	0	0	0	0
ed979e6cc09888efd4d040bd84a3aeea	0	0	0	0	0	0	0	0	0	0	0	0	0	0	0	0	0	0	0	0	0	0	0	0	0	0	0	0	0	0	0	0	0	0	0	0	0	0	0	0	0	0	0	0	0	0	0	0	0
5ad60cf12fd74bd2329a7563ed763f04	0	0	0	0	0	0	0	0	0	0	0	0	0	0	0	0	0	0	0	0	0	0	0	0	0	0	0	0	0	0	0	0	0	0	0	0	0	0	0	0	0	0	0	0	0	0	0	0	0
6e4412388c4dc1f474b76b17eac32b25	0	0	0	0	0	0	0	0	0	0	0	0	0	0	0	0	0	0	0	0	0	0	0	0	0	0	0	0	0	0	0	0	0	0	0	0	0	0	0	0	0	0	0	0	0	0	0	0	0
3c12e121eb06e27e52636bbc83f6d0a3	0	0	0	0	0	0	0	0	0	0	0	0	0	0	0	0	0	0	0	0	0	0	0	0	0	0	0	0	0	0	0	0	0	0	0	0	0	0	0	0	0	0	0	0	0	0	0	0	0
2e167ce2df4cbb5e0badc2b47daa79fe	0	0	0	0	0	0	0	0	0	0	0	0	0	0	0	0	0	0	0	0	0	0	0	0	0	0	0	0	0	0	0	0	0	0	0	0	0	0	0	0	0	0	0	0	0	0	0	0	0
cd45931f820ece62cd6b023259ad6742	0	0	0	0	0	0	0	0	0	0	0	0	0	0	0	0	0	0	0	0	0	0	0	0	0	0	0	0	0	0	0	3	0	0	0	0	0	0	0	0	0	0	0	0	0	0	0	0	0
f4fa5693e27da19eb6a34a5b546908bb	0	0	0	0	0	0	0	0	0	0	0	0	0	0	0	0	0	0	0	0	0	0	0	0	0	0	0	0	0	0	0	0	0	0	0	0	0	0	0	0	0	0	10	111	0	0	0	0	0
fb7c675a1d665572172e790a26e0fccd	0	0	0	0	0	0	0	0	0	0	0	0	0	0	0	0	0	0	0	0	0	0	0	0	0	0	0	0	0	0	0	54	0	0	0	0	0	0	36	50	0	0	0	10	0	0	0	0	0
4e868bf4b0669fa0acc318c54853553c	0	0	0	0	0	0	0	0	0	0	0	0	0	0	0	0	0	0	0	0	0	0	0	0	0	0	0	0	0	0	0	5	0	0	0	0	0	0	0	0	0	0	0	0	0	0	0	0	0
aa9ed04af9bd1a3832a4b2a4812523bc	0	0	0	0	0	0	0	0	0	0	0	0	0	0	0	0	0	0	0	0	0	0	0	0	0	0	0	0	0	0	0	0	0	22	0	0	0	0	0	0	0	0	0	0	0	0	0	0	0
2093752c0beddff8c420ba01d49d96af	0	0	0	0	0	0	0	0	0	0	0	0	0	0	0	0	0	0	0	0	0	0	0	0	0	0	0	0	0	0	0	0	0	0	0	0	0	0	0	0	0	0	0	0	0	0	0	0	0
b5763117bbf1643bfe3df2364e413482	0	0	0	0	0	0	0	0	0	0	0	0	0	0	0	0	0	0	0	0	0	0	0	0	0	0	0	0	0	0	0	0	0	0	0	0	0	0	0	0	0	0	0	0	0	0	0	0	0
e939872946658bee21e5c8868e56d4a1	0	0	0	0	0	0	0	0	0	0	0	0	0	0	0	0	0	0	0	0	0	0	0	0	0	0	0	0	0	0	0	0	0	0	0	0	0	0	0	0	0	0	0	0	0	0	0	0	0
795802c864e18b976d354db59fabf603	0	0	0	0	0	0	0	0	0	0	0	0	0	0	0	0	0	0	0	0	0	0	0	0	0	0	0	0	0	0	0	0	0	0	0	0	0	0	0	0	0	0	0	0	0	0	0	0	0
9ea4f4a4cf48b84a09695a1984c8d3ce	0	0	0	0	0	0	0	0	0	0	0	0	0	0	0	0	0	0	0	0	0	0	0	0	0	0	0	0	0	0	0	0	0	0	0	0	0	0	0	0	0	0	0	0	0	0	0	0	0
072f31cf2a709431257a0f97c7c1169c	0	0	0	0	0	0	0	0	0	0	0	0	0	0	0	0	0	0	0	0	0	0	0	0	0	0	0	0	0	0	0	6	0	0	0	0	0	0	0	0	0	0	0	18	0	0	0	0	0
e006ab0ce13b9edbfea4fe8826a77ced	0	0	0	0	0	0	0	0	0	0	0	0	0	0	0	0	0	0	0	0	0	0	0	0	0	0	0	0	0	0	0	0	0	0	0	0	0	0	0	0	0	0	0	0	0	0	0	0	0
79be37ba9c4d1be1f4f6658427bb4b40	0	0	0	0	0	0	0	0	0	0	0	0	0	0	0	0	0	0	0	0	0	0	0	0	0	0	0	0	0	0	0	0	0	0	0	0	0	0	0	0	0	0	0	0	0	0	0	0	0
3fc9112a8e0e106da726b677656bb562	0	0	0	0	0	0	0	0	0	0	0	0	0	0	0	0	0	0	0	0	0	0	0	0	0	0	0	0	0	0	0	0	0	0	0	0	0	0	0	0	0	0	0	0	0	0	0	0	0
ec36aa559b65d0446d797059563fa080	0	0	0	0	0	0	0	0	0	0	0	0	0	0	0	0	0	0	0	0	0	0	0	0	0	0	0	0	0	0	0	0	0	0	0	0	0	0	0	11	0	0	0	0	0	0	0	0	0
ec78d51a2a39a2a3941767102c3c30d5	0	0	0	0	0	0	6	0	0	0	0	0	0	0	0	0	0	0	0	0	60	0	0	3	61	8	2	0	0	0	0	2	0	0	0	0	0	0	0	0	0	0	0	0	0	0	0	0	5
9c4f4184203c5e07a495f139d231c73b	0	0	0	0	0	0	0	0	0	0	0	0	0	0	0	0	0	0	0	0	0	0	0	0	0	0	0	0	0	0	0	0	0	0	0	0	0	0	0	0	0	0	0	0	0	0	0	0	0
2eefbe38962d8304551c315ed04c50d8	0	0	0	0	0	0	0	0	0	0	0	0	0	0	0	0	0	0	0	0	0	0	0	0	0	0	0	0	0	4	0	0	0	0	0	0	0	0	0	0	0	0	0	0	0	0	0	0	0
60a2fda401bd75f2b5658cf8502d9ca2	0	0	0	0	0	0	0	0	0	0	0	0	0	0	0	0	0	0	0	0	0	0	0	0	0	0	0	0	0	0	0	0	0	0	0	0	0	0	0	0	0	0	0	0	0	0	0	0	0
6faddd8cfe8de44de8af6ad33cf6ca1d	0	0	0	0	0	0	0	0	0	0	0	0	0	0	0	0	0	0	0	0	0	0	0	0	0	0	0	0	0	0	0	0	0	0	0	0	0	0	0	0	0	0	0	0	0	0	0	0	0
0ade9ac42577d3b4b1b25c55759c1b3b	0	0	0	0	0	0	0	0	0	0	0	0	0	0	0	0	0	0	0	0	0	0	0	0	0	0	0	0	20	0	0	0	0	0	0	0	0	0	0	0	0	0	0	0	0	0	0	0	0
23bd157eacfc4935e618e38308870b22	0	0	0	0	0	0	0	0	0	0	0	0	0	0	0	0	0	0	0	0	0	0	0	0	0	0	0	0	0	0	0	0	0	0	0	0	0	0	0	0	0	0	0	0	0	0	0	0	0
5d4284bf2f087ddceead5271de0abf71	0	0	0	0	0	0	0	0	5	0	0	0	0	0	0	0	0	0	0	0	0	0	0	0	0	0	0	2	0	0	0	0	0	0	0	0	0	0	0	0	0	0	0	0	0	0	0	0	0
ba7ccc0f369f2bd84394a0ad6e7832ac	0	0	0	0	0	0	0	0	0	0	0	0	0	0	0	0	0	0	0	0	0	0	0	0	0	0	0	0	0	0	0	0	0	0	0	0	0	0	0	0	0	0	0	0	0	0	0	0	0
a00a37a878a46d6079673637e50e3ad0	0	0	0	0	0	0	0	0	0	0	0	0	0	0	0	0	0	0	0	0	0	0	0	0	0	0	0	0	0	0	0	0	0	0	0	0	0	0	0	0	0	0	0	0	0	0	0	0	0
e77322160ab93c121ed03fc97a85248e	0	0	0	0	0	0	0	0	0	0	0	0	0	0	0	0	0	0	0	0	0	0	0	0	0	0	0	0	0	0	0	0	0	0	0	0	0	0	0	0	0	0	0	0	0	0	0	0	0
0fb0ed624bd3d1de882cd39f5bb6a35f	0	0	0	0	0	0	0	0	0	0	0	0	0	0	0	0	0	0	0	0	0	0	0	0	0	0	0	0	0	0	0	0	0	0	0	0	0	0	0	0	0	0	0	0	0	0	0	0	0
be4027bcc4b5da3b35eeadcca8a439e0	0	0	0	0	0	0	0	0	0	0	0	0	0	0	0	0	0	0	0	0	0	0	0	0	0	0	0	0	0	0	0	0	0	0	0	0	0	0	0	0	0	0	0	0	0	0	0	0	0
f85bd63fc764d5083080b42fbf4c1fe6	0	0	0	0	0	0	0	0	0	0	0	0	0	0	0	0	0	0	0	0	0	0	0	0	0	0	0	0	0	0	0	0	0	0	0	0	0	0	0	0	0	0	0	0	0	0	0	0	0
5b91ec37d158db5b1e7ef1701f390ea7	0	0	0	0	0	0	0	0	0	0	0	0	0	0	0	0	0	0	0	0	0	0	0	0	0	0	0	0	0	0	0	0	0	0	0	0	0	0	0	0	0	0	0	0	0	0	0	0	0
57d23b55edb020c262f2ba4369c67592	0	0	0	0	0	0	0	0	0	0	0	0	0	0	0	0	0	0	0	0	0	0	0	0	0	0	0	0	0	0	0	0	0	0	0	0	0	0	0	0	0	0	0	0	0	0	0	0	0
e86a4cdcb96599b278ac2587c585dd1e	0	0	0	0	0	0	0	0	0	0	0	0	0	0	0	0	0	0	0	0	0	0	0	0	0	0	0	0	0	0	0	0	0	0	0	0	0	0	0	0	0	0	0	0	0	0	0	0	0
a25b5e2e250188bdbd8b3cc9b45e2a79	0	0	0	0	0	0	0	0	0	0	0	0	0	0	0	0	0	0	0	0	0	0	0	0	0	0	0	0	0	0	0	0	0	0	0	0	0	0	0	0	0	0	0	0	0	0	0	0	0
06759f4f528376d24a81b3d4be043402	0	0	0	0	0	0	0	0	0	0	0	0	0	0	0	0	0	0	0	0	0	0	0	0	0	0	0	0	0	0	0	0	0	0	0	0	0	0	0	0	0	0	0	0	0	0	0	0	0
7577be8eef5aee7032c541cb1b46fcf7	0	0	0	0	0	0	0	0	0	0	0	0	0	0	0	0	0	0	0	0	0	0	0	0	0	0	0	0	0	0	0	0	0	0	0	0	0	0	0	0	0	0	0	0	0	0	0	0	0
ea5c6deb1b2ea4ccd11cef8e54fa8d40	0	0	0	0	0	0	0	0	0	0	0	0	0	0	0	0	0	0	0	0	0	0	0	0	0	0	0	0	0	0	0	0	0	0	0	0	0	0	0	0	0	0	0	0	0	0	0	0	0
a75ffe08dba6facdef814464394c253d	0	0	0	0	0	0	0	0	0	0	0	0	0	0	0	0	0	0	0	0	0	0	0	0	0	0	0	0	0	0	0	3	0	0	0	0	0	0	0	0	0	0	0	0	0	0	0	0	0
5abf989a28b946a1284e605475c4a356	0	0	0	0	0	0	0	0	0	0	0	0	0	0	0	0	0	0	0	0	0	0	0	0	0	0	0	0	0	0	0	0	0	0	0	0	0	0	0	0	0	0	0	0	0	0	0	0	0
4e6e392eb074d67a20226497f12cfe1a	0	0	0	0	0	0	0	0	0	0	0	0	0	0	0	0	0	0	0	0	0	0	0	0	0	0	0	0	0	0	0	0	0	0	0	0	0	0	0	0	0	0	0	0	0	0	0	0	0
c41609b0c381589c64606cf42f052d16	0	0	0	0	0	0	0	0	0	0	0	0	0	0	0	0	0	0	0	0	0	0	0	0	0	0	0	0	0	0	0	8	0	0	0	0	0	0	0	0	0	0	0	0	0	0	0	0	0
cede48eb14d778f5d4f7a96f27d50d76	0	0	0	0	0	0	0	0	0	0	0	0	0	0	0	0	0	0	0	0	0	0	0	0	0	0	0	0	0	0	0	0	0	0	0	0	0	0	0	0	0	0	0	0	0	0	0	0	0
7de42f748a076845d9422e9178b99199	0	0	0	0	0	0	0	0	0	0	0	0	0	0	0	0	0	0	0	0	0	0	0	0	0	0	0	0	0	0	0	0	0	0	0	0	0	0	0	0	0	0	0	0	0	0	0	0	0
3fa8292b6ac6502a3841f29d4564b25b	0	0	0	0	0	0	0	0	0	0	0	0	0	0	0	0	0	0	0	0	0	0	0	0	0	0	0	0	0	0	0	0	0	0	0	0	0	0	0	0	0	0	0	0	0	0	0	0	0
41666e731cdd700bb990e18b18e8ae83	0	0	0	0	0	0	0	0	0	0	0	0	0	0	0	0	0	0	0	0	0	0	0	0	0	0	0	0	0	0	0	0	0	0	0	0	0	0	0	0	0	0	0	0	0	0	0	0	0
6aa7e295bb7811994153493559fd6d74	0	0	0	0	0	0	0	0	0	0	0	0	0	0	0	0	0	0	0	0	0	0	0	0	0	0	0	0	0	0	0	0	0	0	0	0	0	0	0	0	0	0	0	0	0	0	0	0	0
e21fe20bb66926f271e5c01bba39be59	0	0	0	0	0	0	0	0	0	0	0	0	0	0	0	0	0	0	0	0	0	0	0	0	0	0	0	0	0	0	0	0	0	0	0	0	0	0	0	49	0	0	0	0	0	0	0	0	0
f803c07b2d1463158a66d547a735f1ec	0	0	0	0	0	0	0	0	0	0	0	0	0	0	0	0	0	0	9	0	0	0	0	0	0	0	0	0	0	0	0	0	0	0	0	0	0	0	0	0	0	0	0	0	0	0	0	0	0
1633f0bf13746d6783a4589ac9b10705	0	0	0	0	0	0	0	0	0	0	0	0	0	0	0	0	0	0	0	0	0	0	0	0	0	0	0	0	0	0	0	0	0	0	6	0	0	0	0	18	3	0	44	0	0	0	0	0	0
9740d6bdf554bfacc8b27ce68b4940fa	0	0	0	0	0	0	0	0	0	0	0	0	0	0	0	0	0	0	0	0	0	0	0	0	0	0	0	0	0	0	0	0	0	0	0	0	0	0	0	0	0	0	0	0	0	0	0	0	0
0261d64ed13eb9a54ae5893d0bb587dc	0	0	0	0	0	0	0	0	0	0	0	0	0	0	0	0	0	0	0	0	0	0	0	0	0	0	0	0	0	0	0	0	0	18	0	0	0	0	0	0	0	0	0	0	0	0	0	0	0
dce8781ba0a0cf43c32e0268f296060b	0	0	2	7	0	0	0	0	0	0	0	0	0	0	0	0	0	0	0	0	0	0	0	0	0	0	0	0	0	0	0	0	0	0	0	0	0	0	0	0	0	0	0	0	0	0	0	0	0
9c6edfba0283f095bd9c8d568b071dd3	0	0	0	0	0	0	0	0	0	0	0	0	0	0	0	0	0	0	0	0	0	0	0	0	0	0	0	0	0	0	0	0	0	0	0	0	0	0	0	0	0	0	0	0	0	0	0	0	0
bceb3135f3900e107d0c7ebd1c6bddbd	0	0	0	0	0	0	0	0	0	0	0	0	0	0	0	0	0	0	0	0	0	0	0	0	0	0	0	0	0	0	0	3	0	0	0	0	0	0	0	0	0	0	0	0	0	0	0	0	0
01be9a7d6045abc979e373726f105ade	0	0	0	0	0	0	0	0	0	0	0	0	0	0	0	0	0	0	0	0	0	0	0	0	0	0	0	0	0	0	0	0	0	0	0	0	0	0	0	0	0	0	0	0	0	0	0	0	0
0f1b43adf7fc4f43eb6e094189ce0f8f	0	0	0	0	0	0	0	0	0	0	0	0	0	0	0	0	0	0	0	0	0	0	0	0	0	0	0	0	0	0	0	0	0	0	0	0	0	0	0	0	0	0	0	0	0	0	0	0	0
f6128a2748d26404e7c5c2b419383b7d	0	0	0	0	0	0	0	0	0	0	0	0	0	0	0	0	0	0	0	0	0	0	0	0	0	0	0	0	0	0	0	0	0	0	0	0	0	0	0	0	0	0	0	14	0	0	0	0	0
605d6e8e99f5868887249f3c10fdf660	0	0	0	0	0	0	0	0	0	0	0	0	0	0	0	0	0	0	0	0	0	0	0	0	0	0	0	0	0	0	0	8	0	0	0	0	0	0	0	0	0	0	0	0	0	0	0	0	0
eab794d31a91006695740f3166f3877e	0	0	0	0	0	0	0	0	0	0	0	0	0	0	0	0	0	0	0	0	0	0	0	0	0	0	0	0	0	0	0	0	0	0	0	0	0	0	0	0	0	0	0	0	0	0	0	0	0
140c078407243d2b9de27f95a29741b4	0	0	1	0	0	0	0	0	0	0	0	0	0	0	0	0	0	0	0	0	0	0	0	0	0	0	0	0	0	0	0	0	0	0	0	0	0	0	0	0	0	0	0	0	0	0	0	0	0
cdae6bee51c9ceb648b1a264ffd5b187	0	0	0	0	0	0	0	0	0	0	0	0	0	0	0	0	0	0	0	0	0	0	0	0	0	0	0	0	0	0	0	0	0	0	0	0	0	0	0	0	0	0	0	0	0	0	0	0	0
d191c84ecfa3bbfaa9ed629aa5cdeca6	0	0	0	0	0	0	0	0	0	0	0	0	0	0	0	0	0	0	0	0	0	0	0	0	0	0	0	0	0	0	0	0	0	0	0	0	0	0	0	0	0	0	0	0	0	0	0	0	0
8f208f8e52f60c50be43a1d165fb7a82	0	0	0	0	0	0	0	0	0	0	0	0	0	0	0	0	0	0	0	0	0	0	0	0	0	0	0	0	0	0	0	0	0	0	0	0	0	0	0	0	0	0	0	0	0	0	0	0	0
02092005c0e0460a86036d65dd9dc653	0	0	0	0	0	0	0	0	0	0	0	0	0	0	0	0	0	0	0	0	0	0	0	0	0	0	0	0	0	0	0	0	0	0	0	0	0	0	0	0	0	0	0	348	0	0	0	0	0
716cba658decfa5f06f0b2a79a672270	0	0	0	0	0	0	0	0	0	0	0	0	0	0	0	0	0	0	0	0	0	0	0	0	0	0	0	0	0	0	0	0	0	0	41	0	0	0	0	0	0	0	0	0	0	0	0	0	0
447b575639fd239e868757e95d552dfa	0	0	0	0	0	0	0	0	0	0	0	0	0	0	0	0	0	0	0	0	0	0	0	0	0	0	0	0	2	0	0	0	0	0	0	0	0	0	0	0	0	0	0	0	0	0	0	0	0
3a94b2e39c327edbccdd5f195c56d9ea	0	0	0	0	0	0	0	0	0	0	0	0	0	0	0	0	0	0	0	0	0	0	0	0	0	0	0	0	0	0	0	0	0	0	0	0	0	0	0	0	0	0	0	0	0	0	0	0	0
8747f91a00ce45d7d3de7c5d556889e6	0	0	0	0	0	0	0	0	0	0	0	0	0	0	0	0	0	0	0	0	0	0	0	0	0	0	0	0	0	0	0	0	0	0	0	0	0	0	0	0	0	0	0	0	0	0	0	0	0
b092b6236f17ef80dd7d7f052e5e7dc7	0	0	0	0	0	0	0	0	0	0	0	0	0	0	0	0	0	0	0	0	0	0	0	0	0	0	0	0	0	0	0	0	0	0	0	0	0	0	0	0	0	0	0	0	0	0	0	0	0
ff54c553ee4c008d3a0fe24a9db8090d	0	0	0	0	0	0	0	0	0	0	0	0	0	0	0	0	0	0	0	0	0	0	0	0	0	0	0	0	0	0	0	0	0	0	0	0	0	0	0	0	0	0	0	0	0	0	0	0	0
659886c551b58f248ddc666d385d68a5	0	0	0	0	0	0	0	0	0	0	0	0	0	0	0	0	0	0	0	0	0	0	0	0	0	0	0	0	0	0	0	0	0	0	0	0	0	0	0	40	0	0	0	0	0	0	0	0	0
14cdc0d82da63f7716091dc62fb0a838	0	0	0	0	0	0	0	0	0	0	0	0	0	0	0	0	0	0	0	0	0	0	0	0	0	0	0	0	0	0	0	0	0	0	0	0	0	0	0	0	0	0	0	0	0	0	0	0	0
40d7994f746d351716d7693d480728b2	0	0	0	0	0	0	0	0	0	0	0	0	0	0	0	0	0	0	0	0	0	0	0	0	0	0	0	0	0	0	0	0	0	0	7	0	0	0	92	0	0	0	0	0	0	0	0	0	0
efa7147bac94812145eb34c283f3e629	0	0	0	0	0	0	0	0	0	0	0	0	0	0	0	0	0	0	0	0	0	0	0	0	0	0	0	0	0	0	0	0	0	0	0	0	0	0	0	0	0	0	0	0	0	0	0	0	0
ef978bd7df5e19c9a1d2bb21b535c912	0	0	0	0	0	0	0	0	0	0	0	0	0	0	0	0	0	0	0	0	0	0	0	0	0	0	0	0	0	0	0	0	0	0	0	0	0	0	0	0	0	0	0	0	0	0	0	0	0
78021d30a101f402b21e7e895ae4e6ce	0	0	0	0	0	0	0	0	0	0	0	0	0	0	0	0	0	0	0	0	0	0	0	0	0	0	0	0	0	0	0	0	0	0	0	0	0	0	0	0	0	0	0	17	0	0	0	0	0
42b0dbce760895b58c1c1b4e45fefbb8	0	0	0	0	0	0	0	0	0	0	0	0	0	0	0	0	0	0	0	0	0	0	0	0	0	0	0	0	3	0	0	0	0	0	0	0	0	0	0	0	0	0	0	0	0	0	0	0	0
a4bffcd6f66045600b85da18a00ef326	0	0	0	0	0	0	0	0	0	0	0	0	0	0	0	0	0	0	0	0	0	0	0	0	0	0	0	0	0	0	0	0	0	0	0	0	0	0	0	0	0	0	0	0	0	0	0	0	0
77519d7838cb919a16ef47b7139e96ce	0	0	0	0	0	0	0	0	0	0	0	0	0	0	0	0	0	0	0	0	0	0	0	0	0	0	0	0	0	0	0	0	0	0	0	0	0	0	0	0	0	0	0	0	0	0	0	0	0
6f7523e46998bf5e0d025db2ee838f6f	0	0	0	0	0	0	0	0	0	0	0	0	0	0	0	0	0	0	0	0	0	0	0	0	0	0	0	0	0	0	0	0	0	0	0	0	0	0	0	0	0	0	0	0	0	0	0	0	0
9efee83ad231c0ed41196121600e2d5d	0	0	0	0	0	0	0	0	0	0	0	0	0	0	0	0	0	0	0	0	0	0	0	0	0	0	0	0	0	0	0	0	0	0	0	0	0	0	0	0	0	5	0	0	0	0	0	0	0
dcb5b3db6db14ce72b2ae794aeaeafde	0	0	0	0	0	0	0	0	0	0	0	0	0	0	0	0	0	0	0	0	0	0	0	0	0	0	0	0	0	0	0	0	0	0	0	0	0	0	0	0	0	0	0	0	0	0	0	0	0
71ad212d9b0f5b7aef30fd64d5ae5cae	0	0	0	0	0	0	0	0	0	0	0	0	0	0	0	0	0	0	0	0	0	0	0	0	0	0	0	0	0	0	0	0	0	0	0	0	0	0	0	0	21	0	0	0	0	0	0	0	0
ee07a1650c810ff034bf4b7c98780a47	0	0	0	0	0	0	0	0	0	0	0	0	0	0	0	0	0	0	0	0	0	0	0	0	0	0	0	0	0	0	0	0	0	0	0	0	0	0	0	0	0	0	0	0	0	0	0	0	0
da1058c33658e510f30ea31ac959a1c3	0	0	0	0	0	0	0	0	0	0	0	0	0	0	0	0	0	0	0	0	0	0	0	0	0	0	0	0	0	0	0	0	0	0	0	0	0	0	0	0	0	0	0	0	0	0	0	0	0
ad0cf57956088a84d6d419f5b98e1289	0	0	0	0	0	0	0	0	0	0	0	0	0	0	0	0	0	0	0	0	0	0	0	0	0	0	0	0	0	0	0	0	0	0	0	0	0	0	0	0	0	0	0	0	0	0	0	0	0
21674b1f82978e6d14c66ffd47886ea9	0	0	0	0	0	0	0	0	0	0	0	0	0	0	0	0	0	0	0	0	0	0	0	0	0	0	0	0	0	0	0	0	0	0	0	0	0	0	0	0	0	0	0	0	0	0	0	0	0
0c80ec459093e39af34f28366e4d2396	0	0	0	0	0	0	0	0	0	0	0	0	0	0	0	0	0	0	0	0	0	0	0	0	0	0	0	0	4	0	0	0	0	0	0	0	0	0	0	17	0	0	0	0	0	0	0	0	0
7222288d29f8de326ab21edb850d61d5	0	0	0	0	0	0	0	0	0	0	0	0	0	0	0	0	0	0	0	0	0	0	0	0	0	0	0	0	0	0	0	0	0	0	0	0	0	0	2	0	0	0	0	0	0	0	0	0	0
22ebd4fb190249919ec984bf7d0f52a7	0	0	0	0	0	0	0	0	0	0	0	0	0	0	0	0	0	0	0	0	0	0	0	0	0	0	0	0	0	0	0	0	0	0	0	0	0	0	0	0	0	0	0	0	0	0	0	0	0
1800adc48dc8be4bab05048aa57e3969	0	0	0	0	0	0	0	0	0	0	0	0	0	0	0	0	0	0	0	0	0	0	0	0	0	0	0	0	0	0	0	0	0	0	0	0	0	0	0	0	0	0	0	0	0	0	0	0	0
4f9e6f7411d5406de14e6ad3be900782	0	0	0	0	0	0	0	0	0	0	0	0	2	0	0	0	0	0	0	0	0	0	0	0	0	0	0	0	0	0	0	0	0	0	0	0	0	0	0	0	0	0	0	0	0	0	0	0	0
a06b74aadaa70430e2682c593a39c365	0	0	0	0	0	0	0	0	0	0	0	0	0	0	0	0	0	0	0	0	0	0	0	0	0	0	0	0	0	0	0	0	0	0	0	0	0	0	0	0	0	0	15	0	0	0	0	0	0
fa9d968b3c581ff422bd257879fc5b86	0	0	0	0	0	0	0	0	0	0	0	0	0	0	0	0	0	0	0	0	0	0	0	0	0	0	0	0	0	0	0	0	0	0	0	0	0	0	0	0	0	0	0	0	0	0	0	0	0
11d779774a27fa7694e95a8a38cfc71d	0	0	0	0	0	0	0	0	0	0	0	0	0	0	0	0	0	0	0	0	0	0	0	0	0	0	0	0	0	0	0	0	0	0	0	0	0	0	0	0	0	0	0	0	0	0	0	0	0
38056c6ebfad03e6fb1c280afbcf2e61	0	0	0	0	0	0	0	0	0	0	0	0	0	0	0	0	0	0	0	0	0	0	0	0	0	0	0	0	0	0	0	0	0	0	0	0	0	0	13	0	0	0	0	0	0	0	0	0	0
f5951974879c6eb89b7af9cf465d7f75	0	0	0	0	0	0	0	0	0	0	0	0	0	0	0	0	0	0	0	0	0	0	0	0	0	0	0	0	0	0	0	0	0	0	0	0	0	0	0	0	0	0	0	0	0	0	0	0	0
2eaa976eb5bc669ec1bba14898b0779a	0	0	0	0	0	0	0	0	0	0	0	0	0	0	0	0	0	0	0	0	0	0	0	0	0	0	0	0	0	0	0	0	0	0	0	0	0	0	0	0	0	0	0	0	0	0	0	0	0
e291b2f4bdf81db8e1a37e796acef67a	0	0	0	0	0	0	0	0	0	0	0	0	0	0	0	0	0	0	0	0	0	0	0	0	0	0	0	0	0	0	0	0	0	0	0	0	0	0	0	0	0	0	0	0	0	0	0	0	0
26207b0aae910ba0512f4a5ed0ff8369	0	0	0	0	0	0	0	0	0	0	0	0	0	0	0	0	0	0	0	0	0	0	0	0	0	0	0	0	0	0	0	0	0	0	0	0	0	0	0	0	0	0	0	0	0	0	0	0	0
f9f45fcc0e3b14d16d077b5d816755dd	0	0	0	0	0	0	0	0	0	0	0	0	0	0	0	0	0	0	0	0	0	0	0	0	0	0	0	0	0	0	0	0	0	0	0	0	0	0	0	0	0	0	0	0	0	0	0	0	0
923ef7197cc5253e742fa60a9a1e67a4	0	0	0	0	0	0	0	0	0	0	0	0	0	0	0	0	0	0	0	0	0	0	0	0	0	0	0	0	0	0	0	0	0	0	0	0	0	0	0	0	0	0	0	0	0	0	0	0	0
5ac83a23e16b2d8906f623a6be9fa3d4	0	0	0	0	0	0	0	0	0	0	0	0	0	0	0	0	0	0	0	0	0	0	0	0	0	0	0	0	0	0	0	0	0	0	0	0	0	0	0	0	123	0	0	0	0	0	0	0	0
0f849f5fa7e2b3ff6dbe42e8e76d8ac7	0	0	0	0	0	0	0	0	0	0	0	0	0	0	0	0	0	0	0	0	0	0	0	0	0	0	0	0	0	0	0	0	0	0	0	0	0	0	0	0	2	0	0	0	0	0	0	0	0
7ab42dff6baa0acffdd7a70cf6a0b50e	0	0	0	0	0	0	0	0	0	0	0	0	0	0	0	0	0	0	0	0	0	0	0	0	0	0	0	0	0	0	0	0	0	0	0	0	0	0	0	0	0	0	0	0	0	0	0	0	0
52137a63bc40c761526baf33548f7f71	3	0	0	0	0	0	0	5	0	0	0	0	2	0	0	0	0	6	0	5	2	0	0	0	0	0	0	0	0	0	0	0	0	0	0	0	0	0	0	0	0	0	0	0	0	0	0	0	0
a4488dd7efe8b846580edb870d2c863c	0	0	0	0	0	0	0	0	0	0	0	0	0	0	0	0	0	0	0	0	3	0	0	0	0	0	0	0	0	0	0	0	0	0	0	0	0	0	0	0	0	0	0	0	0	0	0	0	0
3a88a9afb450d1fc7f7dc40859be94e4	0	0	0	0	0	0	0	0	0	0	0	0	0	0	0	0	0	0	0	0	0	0	0	0	0	0	0	0	0	0	0	0	0	0	0	0	0	0	0	0	0	0	19	0	0	0	0	0	0
2301c7a24c78ab7cec9c27e5c8182cae	26	12	9	6	0	13	71	18	122	51	59	19	0	7	0	25	60	20	3	2	96	9	78	0	804	38	43	48	0	0	0	0	0	0	0	0	0	0	0	0	0	0	0	0	0	0	10	17	0
4c914e88e838df9903adcdff2645d758	0	0	0	0	0	0	0	0	0	0	0	0	0	0	0	0	0	0	0	0	0	0	0	0	0	0	0	0	0	0	0	0	0	0	0	0	0	0	0	0	0	0	0	0	0	0	0	0	0
33785429c35075cef5b3814667147d2c	0	0	0	0	0	0	0	0	0	0	0	0	0	0	0	0	0	0	0	0	0	0	0	0	0	0	0	0	0	0	0	0	0	0	0	0	0	0	0	0	0	0	0	0	0	0	0	0	0
f7d316ef1823f48666549007ac07198f	0	0	0	0	0	0	0	0	0	0	0	0	0	0	0	0	0	0	0	0	0	0	0	0	0	0	0	0	0	0	0	0	0	0	0	0	0	0	0	0	0	0	0	0	0	0	0	0	0
130b458c40d55e647f9c6902f67da581	0	0	0	0	0	0	0	0	0	0	0	0	0	0	0	0	0	0	0	0	0	0	0	0	0	0	0	0	0	0	0	0	0	0	0	0	0	0	0	0	0	0	0	0	0	0	0	0	0
e2ac81df57e0bf116b327d424e970c6a	0	0	0	0	0	0	0	0	0	0	0	0	0	0	0	0	0	0	0	0	0	0	0	0	0	0	0	0	0	0	0	0	0	0	0	0	0	0	0	0	0	0	53	0	0	0	0	0	0
bb688a22d4b0ff9ecd250373bacb5e6b	0	0	0	0	0	0	0	0	0	0	0	0	0	0	0	0	0	0	0	0	0	0	0	0	0	0	0	0	0	0	0	0	0	0	0	0	0	0	0	0	0	0	0	0	0	0	0	0	0
2a863ad8ec2240e87ada4840cda3854e	0	0	0	0	0	0	0	0	0	0	0	0	0	0	0	0	0	0	0	0	0	0	0	0	0	0	0	0	0	0	0	0	0	0	0	0	0	0	0	0	0	0	0	0	0	0	0	0	0
b34d2522da6aeb3f257f5519347c4d3a	0	0	0	0	0	2	0	0	0	0	0	0	0	0	0	0	0	0	0	0	0	0	0	0	0	0	0	0	0	0	0	0	0	0	0	0	0	0	0	0	0	0	0	0	2	0	0	0	0
7c0e3ce04aed9547a86edb2c9ef00a4b	0	0	0	0	0	0	0	0	0	0	0	0	0	0	0	0	0	0	0	0	0	0	0	0	3	0	0	0	0	0	0	0	0	0	0	0	0	5	0	0	0	0	0	0	0	0	0	0	0
964bbb34bb1e2ea7999e083802ae9d27	0	0	0	0	0	0	0	0	0	0	0	0	0	0	0	0	0	0	0	0	0	0	0	0	0	0	0	0	0	0	0	0	0	0	0	0	0	0	0	0	0	0	0	0	0	0	0	0	0
f05b71119db4ca4309cee9224c46a21f	0	0	0	0	0	0	0	0	0	0	0	0	0	0	0	0	0	0	0	0	0	0	0	0	0	0	0	0	0	0	0	0	0	0	0	0	0	0	0	0	0	0	0	0	0	0	0	0	0
6db1fde435d213f4bdea276c95529d49	0	0	0	0	0	0	0	0	0	0	0	0	0	0	0	0	0	0	0	0	0	0	0	0	0	0	0	0	0	0	0	0	0	0	0	0	0	0	0	0	0	0	0	0	0	0	0	0	0
da7a67bf0dde95e244a5c5ac5b54441b	0	0	0	0	0	0	0	0	0	0	0	0	0	0	0	0	0	0	0	0	0	0	0	0	0	0	0	0	102	0	0	0	0	0	0	0	0	0	0	0	0	0	0	0	0	0	0	0	0
fe2dae5ac49026dda69816b15da69ce0	0	0	0	0	0	0	0	0	0	0	0	0	0	0	0	0	0	0	0	0	0	0	0	0	0	0	0	0	0	0	0	0	0	0	0	0	0	0	0	0	0	0	0	0	0	0	0	0	0
a2068a1532519fd15f052af7d21ad032	0	0	0	0	0	0	0	0	0	0	0	0	0	0	0	0	0	0	0	0	0	0	0	0	0	0	0	0	0	0	0	0	0	0	0	0	0	0	0	0	0	0	0	0	0	0	0	0	0
66f491bf04c7b088d2b39a7db38ced8e	0	0	0	0	0	0	0	0	0	0	0	0	0	0	0	0	0	0	0	0	0	0	0	0	0	0	0	0	0	0	0	11	0	0	0	0	0	0	0	0	0	0	0	0	0	0	0	0	0
98b3510959e6c22b69774df50fa9c4da	0	0	0	0	0	0	0	0	0	0	0	0	0	0	0	0	0	0	0	0	0	0	0	0	0	0	0	0	0	0	0	0	0	0	0	0	0	0	0	0	0	0	0	0	0	0	0	0	0
a1ba15b844457c0b9f28cc71064ce84b	0	0	0	0	0	0	0	0	0	0	0	0	0	0	0	0	0	0	0	0	0	0	0	0	0	0	0	0	0	0	0	0	0	0	0	0	0	0	0	0	0	0	0	0	0	0	0	0	0
309e98fc9870147d0c88105f309b41fa	0	0	0	0	0	0	0	0	0	0	0	0	0	0	0	0	0	0	0	0	0	0	0	0	0	0	0	0	0	0	0	0	0	0	0	0	0	0	0	0	0	0	0	0	0	0	0	0	0
da97642631569270a1daf4b9b2a0d8e1	0	0	0	0	0	0	0	0	0	0	0	0	0	0	0	0	0	0	0	0	0	0	0	0	0	0	0	0	0	0	0	0	0	0	0	0	0	0	0	0	0	11	0	0	0	0	0	0	0
004910aaae7280eb50245add8eae7332	0	0	0	0	0	0	0	0	0	0	0	0	0	0	0	0	0	0	0	0	0	0	0	0	0	0	0	0	0	0	0	0	0	0	0	0	0	0	0	0	0	0	0	0	0	0	0	0	0
730028e4a4d361ffc82c33cda1c2e941	0	0	0	0	0	0	0	0	0	0	0	0	0	0	0	0	0	0	0	0	0	0	0	0	0	0	0	0	0	0	0	0	0	0	0	0	0	0	0	0	0	5	0	0	0	0	0	0	0
e55095b5f1df02400796dcdfac501316	0	0	0	0	0	0	0	0	0	0	0	0	0	0	0	0	0	0	0	0	0	0	0	0	0	0	0	0	0	0	0	0	0	0	0	0	0	0	0	0	0	0	0	0	0	0	0	0	0
8df7d28a843099c746429746d3c10fa9	0	0	0	0	0	0	0	0	0	5	0	0	0	0	0	0	0	0	0	0	0	0	0	0	0	0	0	0	0	0	0	0	0	0	0	0	0	0	0	0	0	0	0	0	0	0	0	0	0
bb573885c8ed1eae21a22064711d2f7e	0	0	0	0	0	0	0	0	0	0	0	0	0	0	0	0	0	0	0	0	0	0	0	0	0	0	0	0	0	0	0	0	0	0	0	0	0	0	0	25	0	0	0	0	0	0	0	0	0
9a3900a14c3503051df3cc78eb9c6e39	0	0	0	0	0	0	0	0	0	0	0	0	0	0	0	0	0	0	0	0	0	0	0	0	0	0	0	0	0	0	0	0	0	0	0	0	0	0	0	0	0	0	0	0	0	0	0	0	0
52a7d9c3d3d0c3f119cbd1adb9378842	0	0	0	8	0	0	0	0	0	0	0	0	0	0	0	0	0	0	0	0	0	0	0	0	0	0	0	0	0	0	0	0	0	0	0	0	0	0	0	0	0	0	0	0	0	0	0	0	0
728e9707730b87fd3ab27a80b2487200	0	0	0	0	0	0	0	0	0	0	0	0	0	0	0	0	0	0	0	0	0	0	0	0	0	0	0	0	0	0	0	0	0	0	0	0	0	0	0	0	0	0	0	29	0	0	0	0	0
d529cc99f0795e70c1a057360907498c	0	0	0	0	0	0	0	0	0	0	0	0	0	0	0	0	0	0	0	0	0	0	0	0	0	0	0	0	0	0	0	0	0	0	0	0	0	0	0	0	0	0	0	0	0	0	0	0	0
8a9458b1f33b927fba7dc2f09194c58b	0	0	0	0	0	0	0	0	0	0	0	0	0	0	0	0	0	0	0	0	0	0	0	0	0	0	0	0	0	0	0	0	0	0	0	0	0	0	0	0	0	0	0	0	0	0	0	0	0
7aaf5aaa3c88e6a73bc3e1926ebcb49e	0	0	0	0	0	0	0	0	0	0	0	0	0	0	0	0	0	0	0	0	0	0	0	0	0	0	0	0	0	0	0	0	0	0	0	0	0	0	0	0	0	0	0	0	0	0	0	0	0
8d38e178b1d2c4b9739994e75c5d7506	0	0	0	0	0	0	0	0	0	0	0	0	0	0	0	0	0	0	0	0	0	0	0	0	0	0	0	0	0	0	0	0	0	0	0	0	0	0	0	0	0	0	0	0	0	0	0	0	0
5c44af5d763285328fab163bf70d60d1	0	0	0	0	0	0	0	0	0	0	0	0	0	0	0	0	0	0	0	0	0	0	0	0	0	0	0	0	0	0	0	0	0	0	0	0	0	0	0	0	0	0	0	0	0	0	0	0	0
4a92d10f325943dd12d2f5be167d7a5e	0	0	0	0	0	0	0	0	0	0	0	0	0	0	0	0	0	0	0	0	0	0	0	0	0	0	0	0	0	0	0	0	0	0	0	0	0	0	0	0	29	0	0	0	0	0	0	0	0
5f650d4ab0826ff10cb1c9e29089a8f2	0	0	0	0	0	0	0	0	0	0	0	0	0	0	0	0	0	0	0	0	0	0	0	0	0	0	0	0	1	0	0	0	0	0	0	0	0	0	0	0	0	0	0	0	0	0	0	0	0
32142a77bba0f39e0259a76a33dab542	0	0	0	0	0	0	0	0	0	0	0	0	0	0	0	0	0	0	0	0	0	0	0	0	0	0	0	0	0	0	0	0	0	0	0	0	0	0	0	0	0	0	0	0	0	0	0	0	0
618ab0932d1644c3b4c1d4064866066f	0	0	0	0	0	0	0	0	0	0	0	0	0	0	0	0	0	0	0	0	0	0	0	0	0	0	0	0	0	0	0	0	0	0	0	0	0	0	0	0	0	0	0	0	0	0	0	0	0
bf840c667ad0b4a103227b8915854625	0	0	0	0	0	0	0	0	0	0	0	0	0	0	0	0	0	0	0	0	0	0	0	0	0	0	0	0	0	0	0	0	0	0	0	0	0	0	0	0	0	0	0	0	0	0	0	0	0
a55a9cd9d40034baf16b0f6804a74a42	0	0	0	0	0	0	0	0	0	0	0	0	0	0	0	0	0	0	0	0	0	0	0	0	0	0	0	0	0	0	0	0	0	0	0	0	0	0	0	0	0	0	0	0	0	0	0	0	0
906b555d645a4c7b1b45df79572492c0	0	0	0	0	0	0	0	0	0	0	0	0	0	0	0	0	0	0	0	0	0	0	0	0	0	0	0	0	0	0	0	0	0	0	0	0	0	0	0	0	0	0	0	0	0	0	0	0	0
1cd38683c9a7a9453f5780915f22fb60	0	0	0	0	0	0	0	0	0	0	0	0	0	0	0	0	0	0	0	0	0	0	0	0	0	0	0	0	0	0	0	0	0	0	0	0	0	0	0	0	0	0	0	0	0	0	0	0	0
6c8eaab2796f095d6b368e18bbc206ee	0	0	0	0	0	0	0	0	0	0	0	0	0	0	0	0	0	0	0	0	0	0	0	0	0	0	0	0	0	0	0	0	0	0	0	0	0	0	0	10	0	0	0	0	0	0	0	0	0
1547de78ab4d6efd8317d4e54d92c237	0	0	0	0	0	0	0	0	0	0	0	0	0	0	0	0	0	0	0	0	3	0	0	0	0	0	0	0	0	25	0	0	0	0	0	0	0	0	0	0	0	0	0	0	0	0	0	0	0
511544ffe313c54342954a72dac55567	0	0	0	0	0	0	0	0	0	0	0	0	0	0	0	0	0	0	0	0	0	0	0	0	0	0	0	0	0	0	0	0	0	0	0	0	0	0	0	0	0	0	0	0	0	0	0	0	0
a39af6366e0ad5a46c3c2e05c5a41c96	0	0	0	0	0	0	0	0	0	0	0	0	0	0	0	0	0	0	0	0	0	0	0	0	0	0	0	0	0	0	0	0	0	0	0	0	0	0	0	0	0	0	0	0	0	0	0	0	0
237a3bc39445c2743892b35b6fbc74fd	0	0	0	0	0	0	0	0	0	0	0	0	0	0	0	0	0	0	0	0	0	0	0	0	0	0	0	0	0	0	0	0	0	0	0	0	0	0	0	0	0	0	0	0	0	0	0	0	0
61bcfbbc5421b92cdc8151081cfc997b	0	0	0	0	0	0	0	0	0	0	0	0	0	0	0	0	0	0	0	0	0	0	0	0	0	0	0	0	0	0	0	0	0	0	0	0	0	0	0	0	0	0	0	0	0	0	0	0	0
925ac8d2d8541f595776cdb9e27b27cb	0	0	0	0	0	0	0	0	0	0	0	0	0	0	0	0	0	0	0	0	0	0	0	0	0	0	0	0	0	0	0	0	0	0	0	0	0	0	0	0	0	0	0	0	0	0	0	0	0
9270d6ee1d34b8c32e2af75ad46b026b	0	0	0	0	0	0	0	0	0	0	0	0	0	0	0	0	0	0	0	0	0	0	0	0	0	0	0	0	0	0	0	0	0	0	0	0	0	0	0	0	0	0	0	0	0	0	0	0	0
cc7da199ed43856a0eab8f24805825ce	0	0	0	0	0	0	0	0	0	0	0	0	0	0	0	0	0	0	0	0	0	0	0	0	0	0	0	0	0	0	0	0	0	0	0	0	0	0	0	0	0	0	0	0	0	0	0	0	0
04856ce7bd5b9dcdddffac8adfe383fb	0	0	0	0	0	0	0	0	0	0	0	0	0	0	0	0	0	0	0	0	0	0	0	0	0	0	0	0	0	0	0	0	0	0	0	0	0	0	0	0	0	0	0	0	0	0	0	0	0
eeee97c2d11b413b95d81f87b8abdb93	0	0	0	0	0	0	0	0	0	0	0	0	0	0	0	0	0	0	0	0	0	0	0	0	0	0	0	0	0	0	0	0	0	0	0	0	0	0	0	0	0	0	0	0	0	0	0	0	0
ab83d5a70ed57d5ece8407cc0d20f08a	0	0	5	0	5	67	4	0	0	0	0	0	0	0	0	0	0	0	0	0	0	0	7	0	27	0	0	0	0	0	0	0	0	0	0	0	0	0	0	0	0	0	0	0	0	0	6	0	0
eed149eade74bdab0922219b3c43db28	0	0	0	0	0	0	0	0	0	0	0	0	0	0	0	0	0	0	0	0	0	0	0	0	0	0	0	0	0	0	0	0	0	0	0	0	0	0	0	0	0	0	0	0	0	0	0	0	0
2b1dde772623f7e565636c8ba45daefe	0	0	0	0	0	0	0	0	0	0	0	0	0	0	0	0	0	0	0	0	0	0	0	0	0	0	0	0	0	0	0	0	0	0	0	0	0	0	0	0	0	0	0	0	0	0	0	0	0
157fd8bf751f5e48c1051b4d642bfcc2	0	0	0	0	0	0	0	0	0	0	0	0	0	0	0	0	0	0	0	3	0	0	0	0	0	0	0	0	0	0	0	0	0	0	0	0	0	0	0	0	0	0	0	0	0	0	0	0	0
fa3c2455ad314b1b79d08d45d6fb4d87	0	0	0	0	0	0	0	0	0	0	0	0	0	0	0	0	0	0	0	0	0	0	0	0	0	0	0	0	0	0	0	0	0	0	0	0	0	0	0	0	0	0	0	0	0	0	0	0	0
acf93621baddd009bf6aa03749eda1be	0	0	0	0	0	0	0	0	0	0	0	0	0	0	0	0	0	0	0	0	0	0	0	0	0	0	0	0	0	0	0	0	0	0	0	0	0	0	0	0	0	0	0	0	0	0	0	0	0
9c95d1e11bac8343234d8d339803af8a	0	0	0	0	0	0	0	0	0	0	0	0	0	0	0	0	0	0	0	0	0	0	0	0	0	0	0	0	0	0	0	0	0	0	0	0	0	0	0	0	0	0	0	0	0	0	0	0	0
69e835e1df12e45c7b3af97987b4d1e9	0	0	0	0	0	0	0	0	0	0	0	0	0	0	0	0	0	0	0	0	0	0	0	0	0	0	0	0	0	0	0	0	0	0	0	0	0	0	0	17	0	0	0	0	0	0	0	0	0
387b263f2d65521c7182e23e3c04b167	0	0	0	0	0	0	0	0	0	0	0	0	0	0	0	0	0	0	0	0	0	0	0	0	0	0	0	0	0	0	0	0	0	0	0	0	0	0	0	0	0	0	0	0	0	0	0	0	0
bbc4324c53046b104211e9c141dce412	0	0	0	0	0	0	0	0	0	0	0	0	0	0	0	0	0	0	0	0	0	0	0	0	0	0	0	0	0	0	0	0	0	0	0	0	0	0	0	0	0	0	0	0	0	0	0	0	0
86ebe72d9e4fdf1cd326d1fcb9f25e8b	0	0	0	0	0	0	0	0	0	0	0	0	0	0	0	0	0	0	0	0	0	0	0	0	0	0	0	0	0	0	0	0	0	0	0	0	0	0	0	0	0	0	0	0	0	0	0	0	0
5768a9a364bde3f6319fbf4cda9df32f	0	0	0	0	0	0	0	0	0	0	0	0	0	0	0	0	0	0	0	0	0	0	0	0	0	0	0	0	0	0	0	0	0	0	0	0	0	0	0	0	0	0	0	0	0	0	0	0	0
5deb6e9930bec099c0831dfc9bab403c	0	0	0	0	0	0	0	0	0	0	0	0	0	0	0	0	0	0	1	0	0	0	0	0	0	0	0	0	0	0	0	0	0	0	0	0	0	0	0	0	0	0	0	0	0	0	0	0	0
35ab0c9608f7af628d1109790f8b1429	0	0	0	0	0	0	0	0	0	0	0	0	0	0	0	0	0	0	0	0	0	0	0	0	0	0	0	0	0	0	0	0	0	0	0	0	0	0	0	0	0	0	0	0	0	0	0	0	0
4adaab6bb4ea6529bef3b1735bb2b32a	0	0	0	0	0	0	0	0	0	0	0	0	0	0	0	0	0	0	0	0	0	0	0	0	0	0	0	0	0	0	0	0	0	0	0	0	0	0	0	0	0	0	0	0	0	0	0	0	0
92480ae5afe574705102a48f38884f40	0	0	0	0	0	0	0	0	0	0	0	0	0	0	0	0	0	0	0	0	0	0	0	0	0	0	0	0	0	0	0	0	0	0	0	0	0	0	0	14	0	0	0	0	0	0	0	0	0
083918bbd8c8000b3f00458742e6a2e2	0	0	0	0	0	0	0	0	0	0	0	0	0	0	0	0	0	0	0	0	0	0	0	0	0	0	0	0	0	0	0	0	0	0	0	0	0	0	0	0	0	0	0	0	0	0	0	0	0
34d70e3719f07ecaf53e0527b99af08b	0	0	0	0	0	0	0	0	0	0	0	0	0	0	0	0	0	0	0	0	0	0	0	0	0	0	0	0	0	0	0	0	0	0	0	0	0	0	0	0	0	0	0	0	0	0	0	0	0
2f1291efeb6694b58c4cef16ccdfaa37	0	0	0	0	0	0	0	0	0	0	0	0	0	0	0	0	0	0	0	0	0	0	0	0	0	0	0	0	8	0	0	0	0	0	135	0	0	0	0	0	0	0	0	0	0	0	0	0	0
c1ded4c1affe5fa28da7072f3c88acaf	0	0	0	0	0	0	0	0	0	0	0	0	0	0	0	0	0	0	0	0	0	0	0	0	0	0	0	0	0	0	0	0	0	0	0	0	0	0	0	0	0	0	0	0	0	0	0	0	0
ba6aae680123f14d4114d9176b48f6ab	0	0	0	0	0	0	0	0	0	0	0	0	0	0	0	0	0	0	0	0	0	0	0	0	0	0	0	0	0	0	0	0	0	0	0	0	0	0	0	0	0	0	0	0	0	0	0	0	0
f32a8a964de9040b5c33cf1f02ed5c3c	0	0	0	0	0	0	0	0	0	0	0	0	0	0	0	0	0	0	0	0	0	0	0	0	0	0	0	0	0	0	14	0	0	0	3	0	0	0	0	0	0	0	0	0	0	0	0	0	0
7b3fce1437d2f5b99ebbbcea3629a5ba	0	0	0	0	0	0	0	0	0	0	0	0	0	0	0	0	0	0	0	0	0	0	0	0	0	0	0	0	0	0	0	10	0	0	0	0	0	0	0	0	0	0	0	0	0	0	0	0	0
b590d52b7cd2abd9bcef4a8f1bf68c58	0	0	0	0	0	0	0	0	0	0	0	0	0	0	0	0	0	0	0	0	0	0	0	0	0	0	0	0	0	0	0	0	0	0	0	0	0	0	0	0	0	0	0	0	0	0	0	0	0
0f0f92b8f1929d2fbc10863f9ffb007b	0	0	0	0	0	0	0	0	0	0	0	0	0	0	0	0	0	0	0	0	0	0	0	0	0	0	0	0	0	0	0	0	0	0	0	0	0	0	0	0	0	0	0	0	0	0	0	0	0
5dc0e9d9ef24319e22ecd1b5db14f0a9	0	0	0	0	0	0	0	0	0	0	0	0	0	0	0	0	0	0	0	0	0	0	0	0	0	0	0	0	0	0	0	0	0	0	0	0	0	0	0	0	0	0	0	0	0	0	0	0	0
f99500f552b6042a7548ccd4951aa0e6	0	0	0	0	0	0	0	0	0	0	0	0	0	0	0	0	0	0	0	0	0	0	0	0	0	0	0	0	0	0	0	0	0	0	0	0	0	0	0	0	0	0	2	0	0	0	0	0	0
28fcf536c1b448bc532e6b26c12b0064	0	0	0	0	0	0	0	0	0	0	0	0	0	0	0	0	0	0	0	0	0	0	0	0	0	0	0	0	0	0	0	0	0	0	0	0	0	0	0	0	0	0	0	0	0	0	0	0	0
2bafd38d30b2d63dda67ece632881109	0	0	0	0	0	0	0	0	0	0	0	0	0	0	0	0	0	0	0	0	0	0	0	0	0	0	0	0	0	0	0	0	0	0	0	0	0	0	0	0	0	0	0	0	0	0	0	0	0
42a7eac279cad22e63c71a2edb37683e	0	0	0	0	0	0	0	0	0	0	0	0	0	0	0	0	0	0	0	0	0	0	0	0	0	0	0	0	0	0	0	0	0	0	0	0	0	0	0	0	0	0	0	0	0	0	0	0	0
f09939b9fa99c6d5df178abe8dd44758	0	0	0	0	0	0	0	0	0	0	0	0	0	0	0	0	0	0	0	0	0	0	0	0	0	0	0	0	0	0	0	0	0	0	0	0	0	0	0	0	0	0	0	0	0	0	0	0	0
226b9f6e66e23fa5b655b5eac3074b8f	0	0	0	0	0	0	0	0	0	0	0	0	0	0	0	0	0	0	0	0	0	0	0	0	0	0	0	0	0	0	0	0	0	0	0	0	0	0	0	0	0	0	0	0	0	0	0	0	0
05f2ff14dbe81fd8fbd986dffe454168	0	0	0	0	0	0	0	0	0	0	0	0	0	0	0	0	0	0	0	0	0	0	0	0	0	0	0	0	0	0	0	0	0	0	0	0	0	0	0	0	0	0	0	0	0	0	0	0	0
b249f87a288d76e5789efc170eabc8cb	0	0	0	0	0	0	0	0	0	0	0	0	0	0	0	0	0	0	0	0	0	0	0	0	0	0	0	0	0	0	0	0	0	0	0	0	0	0	0	0	0	0	0	0	0	0	0	0	0
b8d92afcd577c0feaef15319bfb98094	0	0	0	0	0	0	0	0	0	0	0	0	0	0	0	0	0	0	0	0	0	0	0	0	0	0	0	0	0	0	0	0	0	0	8	0	0	0	0	0	0	0	0	0	0	0	0	0	0
c94ee07781ad33a6d14e05f696a5b286	0	0	0	0	0	0	0	0	0	0	0	0	0	0	0	0	0	0	0	0	0	0	0	0	0	0	0	0	0	0	0	0	0	0	0	0	0	0	0	0	0	0	0	0	0	0	0	0	0
4d8dbf070481da782db86cc8f2a644ab	22	0	57	33	27	77	98	4	79	48	5	0	0	9	20	0	280	0	5	0	122	0	0	0	0	0	23	23	0	0	0	0	0	0	0	0	0	0	0	0	2	0	0	0	0	0	0	5	19
9247b4d0a142c3777d4ad6e4994ae265	0	0	0	0	0	0	0	0	0	0	0	0	0	0	0	0	0	0	0	0	0	0	0	0	0	0	0	0	0	0	0	0	0	0	0	0	0	0	0	0	0	0	0	0	0	0	0	0	0
6671adbacb1fa735d98ef08fad0dc7c7	0	0	0	0	0	0	0	0	0	0	0	0	0	0	0	0	0	0	0	0	0	0	0	0	0	0	0	0	0	0	0	0	0	0	0	0	0	0	0	0	0	0	0	0	0	0	0	0	0
6ec57cc82986461eda2907526e682da2	0	0	0	0	0	0	0	0	0	0	0	0	0	0	0	0	0	0	0	0	0	0	0	0	0	0	0	0	0	11	0	0	0	0	0	0	0	0	0	0	0	0	0	0	0	0	0	0	0
0023545ea42ab4f46161f2325935965a	0	0	0	0	0	0	0	0	0	0	0	0	2	0	0	0	0	2	1	0	0	0	0	0	0	0	0	0	0	0	0	0	0	0	0	0	0	0	0	0	0	0	0	0	0	0	0	0	0
ddf917d7a3b53f349979f718cad1ff5f	0	0	0	0	0	0	0	0	0	0	0	0	0	0	0	0	0	0	0	0	0	0	0	0	0	0	0	0	0	0	0	0	0	0	0	0	0	0	0	0	0	0	0	0	0	0	0	0	0
4f274207b45e78988706035184e543b7	0	0	0	0	0	0	0	0	0	0	0	0	0	0	0	0	0	0	0	0	0	0	0	0	14	0	0	0	0	0	0	0	0	0	0	0	0	0	0	0	0	0	0	0	0	0	0	0	0
e716cd183e21c7d2a984d225b8d7f693	0	0	0	0	0	0	0	0	0	0	0	0	0	0	0	0	0	0	0	0	0	0	0	0	0	0	0	0	0	0	0	0	0	0	0	0	0	0	0	0	0	0	0	0	0	0	0	0	0
721d1b391354fe25cc16b2dca5c930eb	0	0	0	0	0	0	0	0	0	0	0	0	0	0	0	0	0	0	0	0	0	0	0	0	0	0	0	0	0	0	0	0	0	0	0	0	0	0	0	0	0	0	0	0	0	0	0	0	0
5736a1cf859518a6b1ecf46c5bc30248	0	0	0	0	0	0	0	0	0	0	0	0	0	0	0	0	0	0	0	0	0	0	0	0	0	0	0	0	0	0	0	0	0	0	0	0	0	0	0	0	0	0	0	0	0	0	0	0	0
749f0af035550a9fdd5faa25bc2ab9e4	0	0	0	0	0	0	0	0	0	0	0	0	0	0	0	0	0	0	0	0	0	0	0	0	0	0	0	0	0	0	0	0	0	0	8	0	0	0	0	0	0	0	0	0	0	0	0	0	0
e95b4ea1f3a7bf355ad7b4194a1e1c45	0	0	0	0	0	0	0	0	0	0	0	0	0	0	0	0	0	0	0	0	0	0	0	0	0	0	0	0	0	0	0	9	0	0	0	0	0	0	0	0	0	0	0	0	0	0	0	0	0
25e8abbb97a06137b6768ba7c4fc7d52	0	0	0	0	0	0	0	0	0	0	0	0	0	0	0	0	0	0	0	0	0	0	0	0	0	0	0	0	0	0	0	0	0	0	5	0	0	0	0	0	0	0	0	0	0	0	0	0	0
6844f9e1ca028e9255b0ec721c3c3982	0	0	0	0	0	0	0	0	0	0	0	0	0	0	0	0	0	0	0	0	0	0	0	0	0	0	0	0	0	0	0	0	0	0	0	0	0	0	0	0	0	0	0	0	0	0	0	0	0
e81f4d341113626ae254c5b2435cbde9	0	0	0	0	0	0	0	0	0	0	0	2	0	0	0	0	0	0	0	0	0	0	0	0	0	0	0	0	0	0	0	0	0	0	0	0	0	0	0	0	0	0	0	0	0	0	0	0	0
2e21f97649ed1a83168579859b540a57	0	0	0	0	0	0	0	0	0	0	0	0	0	0	0	0	0	0	0	0	0	0	0	0	0	0	0	0	0	0	0	0	0	0	0	0	0	0	0	0	0	0	0	0	0	0	0	0	0
6e95f1ba7586e7a5f5c4ccc894e6aacd	0	0	0	0	0	0	0	0	0	0	0	0	0	0	0	0	0	0	0	0	0	0	0	0	0	0	0	0	0	0	0	0	0	0	0	0	0	0	0	0	0	0	0	0	0	0	0	0	0
9ce5d9177bdd9b146ec10935bdfb4b7b	0	0	0	0	0	0	0	0	0	0	0	0	0	0	0	0	0	0	0	0	0	0	0	0	0	0	0	0	0	0	0	0	0	0	0	0	0	0	0	0	0	0	0	0	0	0	0	0	0
56a4dd0bddf1dbb2f97e496484f1873f	0	0	0	0	0	0	0	0	0	0	0	0	0	0	0	0	0	0	0	0	0	0	0	0	0	0	0	0	0	0	0	0	0	0	0	0	0	0	0	0	0	0	0	0	0	0	0	0	0
6a5228f2801d2a7dbe89afef908ac73e	0	0	0	0	0	0	0	0	0	0	0	0	0	0	0	0	0	0	0	0	0	0	0	0	0	0	0	0	0	0	0	0	0	0	0	0	0	0	0	0	0	0	0	0	0	0	0	0	0
b60751dbcd1233dd3107fc0a3804dd1b	0	0	0	0	0	0	0	0	0	0	0	0	0	0	0	0	0	0	0	0	0	0	0	0	0	0	0	0	0	0	0	0	0	0	0	0	0	0	0	0	0	0	0	0	0	0	0	0	0
3ee29cd586655fa678bf22a0e090102e	0	0	0	0	0	0	0	0	0	0	0	0	0	0	0	0	0	0	0	0	0	0	0	0	0	0	0	0	0	0	0	0	0	0	0	0	0	0	0	0	0	0	0	0	0	0	0	0	0
a3ac2167ebb7f69192f0fc453d96b8df	0	0	0	0	0	0	0	0	0	0	0	0	0	0	0	0	0	0	0	0	0	0	0	0	0	0	0	0	0	0	0	0	0	0	0	0	0	0	0	0	0	0	0	0	0	0	0	0	0
9f54b2078118037f84ac2f5b16273ec6	0	0	0	0	0	0	0	0	0	0	0	0	0	0	0	0	0	0	0	0	0	0	0	0	0	0	0	0	0	0	0	4	0	0	0	0	0	0	0	0	0	0	0	0	0	0	0	0	0
fc810186bd9dac8b26a0df5dd53c31e4	0	0	0	0	0	0	0	0	0	0	0	0	0	0	0	0	0	0	0	0	0	0	0	0	0	0	0	0	0	0	0	0	0	0	0	0	0	0	0	0	0	0	0	0	0	0	0	0	0
e09ab2512080c48549a6d4c2291dbed7	0	0	0	0	0	0	0	0	0	0	0	0	0	0	0	0	0	0	0	0	0	0	0	0	0	0	0	0	0	0	0	10	0	0	0	0	0	0	0	0	0	0	0	0	0	0	0	0	0
e0f5ac05a146ded9a869acf2a143fe3e	0	0	0	0	0	0	0	0	0	0	0	0	0	0	0	0	0	0	0	0	0	0	0	0	0	0	0	0	0	0	0	0	0	0	0	0	0	0	0	0	0	0	0	0	0	0	0	0	0
7b11d644eacd08de0d55f81640b62f45	0	0	0	0	0	0	0	0	0	0	0	0	0	0	0	0	0	0	0	0	0	0	0	0	0	0	0	0	0	0	0	0	0	0	7	0	0	0	0	0	0	0	0	0	0	0	0	0	0
d8ffe1ef10206e60519602675e45b968	0	0	0	0	0	0	0	0	0	0	0	0	0	0	0	0	0	0	0	0	0	0	0	0	0	0	0	0	0	0	0	0	0	0	0	0	0	0	0	0	0	0	0	0	0	0	0	0	0
6bacb8409a6c1b371f80a1aa9406c496	0	0	0	0	0	0	0	0	0	0	0	0	0	0	0	0	0	0	0	0	0	0	0	0	0	0	0	0	0	0	0	0	0	0	0	0	0	0	0	0	0	0	0	0	0	0	0	0	0
79e974bd73130df4ca820db7a235c234	0	0	0	0	0	0	0	0	0	0	0	0	0	0	0	0	0	0	0	0	0	0	0	0	0	0	0	0	0	0	0	0	0	0	0	0	0	0	0	0	0	0	0	0	0	0	0	0	0
2431bb4f680abba8d072871e71fda1c3	0	0	0	0	0	17	0	0	0	2	0	0	0	0	0	0	0	0	0	0	0	0	0	0	0	0	0	0	3	0	0	0	8	14	0	0	0	0	0	39	0	0	0	32	0	0	2	0	0
8449b6013850eaa16b2f8ba8878e1ef8	0	0	0	0	0	0	0	0	0	0	0	0	0	0	0	0	0	0	0	0	0	0	0	0	0	0	0	0	7	0	0	3	0	0	0	0	0	0	0	0	0	0	0	0	110	0	0	0	0
218ae7cd1b79d34ef268403496591fe8	0	0	0	0	0	0	0	0	0	0	0	0	0	0	0	0	0	0	0	0	0	0	0	0	0	0	0	0	0	0	0	0	0	0	0	0	0	0	0	0	0	0	0	0	0	0	0	0	0
a694d3cfb273c150cbeb8ab87cd0bd06	0	0	0	0	0	0	0	0	0	0	0	0	0	0	0	0	0	0	0	0	0	0	0	0	0	0	0	0	0	0	0	2	0	0	0	0	0	0	0	0	0	0	0	0	0	0	0	0	0
9622879e7070596ac09ab9d3bd14e00b	0	0	0	0	0	0	0	0	0	0	0	0	0	0	0	0	0	0	0	0	0	0	0	0	0	0	0	0	0	0	0	0	0	0	0	0	0	0	0	0	0	0	0	0	0	0	0	0	0
711881264fb307826cfb7e2af29a361d	0	0	0	0	0	0	0	0	0	0	0	0	0	0	0	0	0	0	0	0	0	0	0	0	0	0	0	0	0	0	0	0	0	0	0	0	0	0	0	0	0	0	0	0	0	0	0	0	0
a6810370493586a981e9028d16d7ff91	0	0	0	0	0	0	0	0	0	0	0	0	0	0	0	0	0	0	0	0	0	0	0	0	0	0	0	0	0	0	0	0	0	0	0	0	0	0	0	0	0	0	0	0	0	0	0	0	0
a7a2c27164757882715e313029f93019	0	0	0	0	0	0	0	0	0	0	0	0	0	0	0	0	0	0	0	0	0	0	0	0	0	0	0	0	0	0	0	0	0	9	0	0	0	0	0	0	0	0	0	0	0	0	0	0	0
6ac0229f659e813e244286944f60d618	0	0	0	0	0	0	0	0	0	0	0	0	0	0	0	0	0	0	0	0	0	0	0	0	0	0	0	0	0	0	0	0	0	0	0	0	0	0	0	0	0	0	0	0	0	0	0	0	0
a9eb8d1ec73af88d3ac5727e52327584	0	0	0	0	0	0	0	0	0	0	0	0	0	0	0	0	0	0	0	2	0	0	0	0	0	0	0	0	0	0	0	0	0	0	0	0	0	0	0	0	0	0	0	0	0	0	0	0	0
1b03c04201a26773c8fc8fe826290c7b	0	0	0	0	0	0	0	0	0	0	0	0	0	0	0	0	0	0	0	0	0	0	0	0	0	0	0	0	0	0	0	0	0	0	0	0	0	0	0	0	0	0	0	0	0	0	0	0	0
ad37b9c500f68054a12d682b49cab741	0	0	2	0	0	11	0	0	10	0	0	0	0	0	0	0	0	0	0	0	0	0	0	0	17	0	0	0	0	0	0	0	0	0	0	0	0	0	0	0	0	0	0	0	0	0	0	0	0
6db4331775c6f93639c2da5fe79dba67	0	0	0	0	0	0	0	0	0	0	0	0	0	0	0	0	0	0	0	0	0	0	0	0	0	0	0	0	0	0	0	0	0	0	0	0	0	0	0	0	0	0	0	0	0	0	0	0	0
c04d6b0cbfc16ce48aa77c2bd4d0e8da	0	0	0	0	0	0	0	0	0	0	0	0	0	0	0	0	0	0	0	0	0	0	0	0	0	0	0	0	0	0	0	0	0	0	0	0	0	0	0	0	0	0	0	0	0	0	0	0	0
57ddb3564a454bb16e3950f0668f4eb1	0	0	0	0	0	0	0	0	0	0	0	0	0	0	0	0	0	0	0	0	0	0	0	0	0	0	0	0	0	0	0	0	0	0	0	0	0	0	0	0	0	0	0	0	0	0	0	0	0
a64b626b19ace405b149272838f47f28	0	0	0	0	0	0	0	0	0	0	0	0	0	0	0	0	0	0	0	0	0	0	0	0	0	0	0	0	0	0	0	0	0	0	0	0	0	0	0	0	0	0	0	0	0	0	0	0	0
35d249115396db69e7fd941027329adc	0	0	0	0	0	0	0	0	0	0	0	0	0	0	0	0	0	0	0	0	0	0	0	0	0	0	0	0	0	0	0	0	0	0	0	0	0	0	0	0	0	0	0	0	0	0	0	0	0
ce9bdb0c8d714ae687fecc34ae2d9c5b	0	0	0	0	0	0	0	0	0	0	0	0	0	0	0	0	0	0	0	0	0	0	0	0	0	0	0	0	0	0	0	0	0	0	0	0	0	0	0	0	0	0	0	0	0	0	0	0	0
ab92f970a70b59dbb344cde5e2ae5f0f	0	0	0	0	0	0	0	0	0	0	0	0	0	0	0	0	0	0	0	0	0	0	0	0	0	0	0	0	0	0	0	0	0	0	0	0	0	0	0	0	18	0	0	0	0	0	0	0	0
b70c190d545bde80724367a7a18374e6	0	0	0	0	0	0	0	0	0	0	0	0	0	0	0	0	0	0	0	0	0	0	0	0	0	0	0	0	0	0	0	0	0	0	0	0	0	0	0	0	0	0	0	0	0	0	0	0	0
6e8603a627733cec8d66f74b308c16af	0	0	0	0	0	0	0	2	0	0	0	0	0	0	0	0	0	0	0	0	0	0	0	0	0	0	0	0	0	0	0	0	0	0	0	0	0	0	0	0	0	0	0	0	0	0	0	0	0
f302f21ee873c2e445bcce84fe843c9d	0	0	0	0	0	0	0	0	0	0	0	0	0	0	0	0	0	0	0	0	0	0	0	0	0	0	0	0	0	0	0	0	0	0	0	0	0	0	0	0	0	0	0	0	0	0	0	0	0
6955fcc43bd0efedd846121355e45a09	0	0	0	0	0	0	0	0	0	0	0	0	0	0	0	0	0	0	0	0	0	0	0	0	0	0	0	0	0	0	0	0	0	0	0	0	0	0	0	0	0	0	0	0	0	0	0	0	0
2b544fc98afc40b5c90208975ddba093	0	0	0	0	0	0	0	0	0	0	0	0	0	0	0	0	0	0	0	0	0	0	0	0	0	0	0	0	0	0	0	0	0	0	0	0	0	0	0	0	0	0	0	0	0	0	0	0	0
00c6040075a28c66d6aa77a90d149c36	0	0	0	0	0	0	0	0	0	0	0	0	0	0	0	0	0	0	0	0	0	0	0	0	0	0	0	0	0	0	0	0	0	0	0	0	0	0	0	0	0	0	0	0	0	0	0	0	0
bc7fc6a3c95791df1b4a2841c9271c7b	0	0	0	0	0	0	0	0	0	0	0	0	0	0	0	0	0	0	0	0	0	0	0	0	0	0	0	0	0	0	0	0	0	0	0	0	0	0	0	0	0	0	0	0	0	0	0	0	0
a75980366f67d1708295d3ef1cb332cd	0	0	0	0	0	0	0	0	0	0	0	0	0	0	0	0	0	0	0	0	0	0	0	0	0	0	0	0	0	22	0	0	0	0	0	0	0	0	0	0	0	0	0	0	0	0	0	0	0
5d497757d96c4399fd074322477f864c	0	0	0	0	0	0	0	0	0	0	0	0	0	0	0	0	0	0	0	0	0	0	0	0	0	0	0	0	0	0	0	5	0	0	0	0	0	0	0	0	0	0	0	0	0	0	0	0	0
c99ebba337cad2084df6440d9a2c3888	0	0	0	0	0	0	0	0	0	0	0	0	0	0	0	0	0	0	0	0	0	0	0	0	0	0	0	0	0	0	0	0	0	0	0	0	0	0	39	0	0	0	0	0	0	0	0	0	0
4afbfa30190e26ce7fa5ae11a76a909e	0	0	0	0	0	0	0	0	0	0	0	0	0	0	0	0	0	0	0	0	0	0	0	0	0	0	0	0	0	0	0	0	0	0	0	0	0	0	0	0	0	0	0	0	0	0	0	0	0
9f3d54eea11ef36bfcdede1c3a0e5e09	0	0	0	0	0	0	0	0	0	0	0	0	0	0	0	0	0	0	0	0	0	0	0	0	0	0	0	0	0	0	0	0	0	0	0	0	0	0	0	0	0	0	0	0	0	0	0	0	0
74a9c5944a04b3cf9f166892425fad13	0	0	0	0	0	0	0	0	0	0	0	0	0	0	0	0	0	0	0	0	0	0	0	0	0	0	0	0	0	0	0	5	0	0	0	0	0	0	0	0	0	0	0	0	0	0	0	0	0
2f6b6d87721f3bd899eb71ba346eb724	0	0	0	0	0	0	0	0	0	0	0	0	0	0	0	0	0	0	0	0	0	0	0	0	0	0	0	0	0	0	0	0	0	0	0	0	0	0	0	0	0	0	0	0	0	0	0	0	0
afaf833ad3d60bfbaf71e01f5f83763a	0	0	0	0	0	0	0	0	0	0	0	0	0	0	0	0	0	0	0	0	0	0	0	0	0	0	0	0	0	0	0	0	0	0	0	0	0	0	0	0	0	0	0	0	0	0	0	0	0
bbfa559d0f237f27d861db8e091e6a01	0	0	0	0	0	0	0	0	0	0	0	0	0	0	0	0	0	0	0	0	0	0	0	0	0	0	0	0	0	0	0	0	0	0	0	0	0	0	0	0	0	0	0	0	0	0	0	0	0
65c1149c661c2dd208557f6b57fd2d9a	0	0	0	0	0	0	0	0	0	0	0	0	0	0	0	0	0	0	0	0	0	0	0	0	0	0	0	0	0	0	0	0	0	0	0	0	0	0	0	0	0	0	13	5	0	0	0	0	0
af0c9dbe1d4de37b0eb6609ebdd743a1	0	0	0	0	0	0	0	0	0	0	0	0	0	0	0	0	0	0	0	0	0	0	0	0	0	0	0	0	0	0	0	0	0	0	0	0	0	0	0	0	0	0	0	0	0	0	0	0	0
da479e1d4a022f09956369d3633769a2	0	0	0	0	0	0	0	0	0	0	0	0	0	0	0	0	0	0	0	0	0	0	0	0	0	0	0	0	0	0	0	6	0	0	5	0	0	0	0	0	0	0	0	0	0	0	0	0	0
55c165461c404d22417249672d0a68d5	0	0	0	0	0	0	0	0	0	0	0	0	0	0	0	0	0	0	0	0	0	0	0	0	0	0	0	0	0	0	0	0	0	0	0	0	0	0	0	0	0	0	0	0	0	0	0	0	0
e2ecd5cff1fa37ac4cb6d2ffee7d3f44	0	0	0	0	0	0	0	0	0	0	0	0	0	0	0	0	0	0	0	0	0	0	0	0	0	0	0	0	0	0	0	0	0	0	0	0	0	0	0	0	0	0	0	0	0	0	0	0	0
44610929a4afe97e592d2d8eb82fb719	0	0	0	0	0	0	0	0	0	0	0	0	0	0	0	0	0	0	0	0	0	0	0	0	0	0	0	0	0	0	0	0	0	0	0	0	0	0	0	0	0	0	0	0	0	0	0	0	0
b178e475c41752be0aa996efd0b8722c	0	0	0	0	0	0	0	0	0	0	0	0	0	0	0	0	0	0	0	0	0	0	0	0	0	0	0	0	0	0	0	0	0	0	0	0	0	0	0	0	0	0	0	0	0	0	0	0	0
b1a15820c73f235995b91879f1d29eec	0	0	0	0	0	0	0	0	0	0	0	0	0	0	0	0	0	0	0	0	0	0	0	0	0	0	0	0	0	0	0	0	0	0	0	0	0	0	0	0	0	0	0	0	0	0	0	0	0
3779dadf753e8dd88253bfbaf676caf5	0	0	0	0	0	0	0	0	0	0	0	0	0	0	0	0	0	0	0	0	0	0	0	0	0	0	0	0	0	0	0	0	0	0	0	0	0	0	0	0	0	0	0	0	0	0	0	0	0
a3e99728263c086cd89752346fd88e97	0	0	0	0	0	0	0	0	0	0	0	0	0	0	0	0	0	0	0	0	0	0	0	0	0	0	0	0	0	0	0	0	0	0	0	0	0	0	0	0	0	0	0	0	0	0	0	0	0
6037b826e88cb29a15b9e4b0ebfb0041	0	0	0	0	0	0	0	0	0	0	0	0	0	0	0	0	0	0	0	0	0	0	0	0	0	0	0	0	0	0	0	0	0	0	0	0	0	0	0	0	0	0	0	0	0	0	0	0	0
eb2e5cc1cfeb77125905c472e9eb38e0	0	4	0	0	0	0	0	0	0	0	0	0	0	0	0	0	0	0	0	0	0	0	0	0	0	0	0	0	0	0	0	0	0	0	0	0	0	0	0	0	0	0	0	0	0	0	0	0	0
9a71439e88d1fb42d4af40cd1311c81b	0	0	0	0	0	0	0	0	0	0	0	0	0	0	0	0	0	0	0	0	0	0	0	0	0	0	0	0	0	0	0	0	0	0	0	0	0	0	0	0	0	0	0	0	0	0	0	0	0
f6343b9a67da498116e1b96acc13cf29	0	0	0	0	0	0	0	0	0	0	0	0	0	0	0	0	0	0	0	0	0	0	0	0	0	0	0	0	0	0	0	0	0	0	0	0	0	0	0	0	0	0	0	0	0	0	0	0	0
77641259b495ca03f2d160cf2edfe515	0	0	0	0	0	0	0	0	0	0	0	0	0	0	0	0	0	0	0	0	0	0	0	0	0	0	0	0	0	0	0	0	0	25	0	0	10	0	0	0	0	0	0	0	0	0	0	0	0
a1f0fc3e0d9b7c22e2b6df5011624e79	0	0	0	0	0	0	0	0	0	0	0	0	0	0	0	0	0	0	5	0	0	0	0	0	0	0	0	0	0	0	0	0	0	0	0	0	0	0	0	0	0	0	0	0	0	0	0	0	0
1aad1493c33c8d51c68882f2e2715243	0	0	0	0	0	0	0	0	0	0	0	0	0	0	0	0	0	0	0	0	0	0	0	0	0	0	0	0	0	0	0	0	0	0	0	0	0	0	0	0	0	0	0	0	0	0	0	0	0
6bc46b0659727b7756e048e79a1ebffa	0	0	0	0	0	0	0	0	0	0	0	0	0	0	0	0	0	0	0	0	0	0	0	0	0	0	0	0	0	0	0	0	0	0	0	0	0	0	0	0	0	0	0	0	0	0	0	0	0
b67995f828e904abd23a84a96d7405b7	0	0	0	0	0	0	0	0	0	0	0	0	0	0	0	0	0	0	0	0	0	0	0	0	0	0	0	0	0	0	0	0	0	0	0	0	0	0	0	0	0	0	0	0	0	0	0	0	0
8b5cd210e5d67b24a698f0d05fcfc755	0	0	0	0	0	0	0	0	0	0	0	0	0	0	0	0	0	2	0	0	0	0	0	0	0	2	0	0	0	0	4	0	0	123	0	0	0	0	0	0	0	0	0	0	0	0	0	0	0
6434ddcf1f2cb43dfe9e9cfb1d2cb471	0	0	0	0	0	0	0	0	0	0	0	0	0	0	0	0	0	0	0	0	0	0	0	0	0	0	0	0	0	0	0	0	0	0	0	0	0	0	0	0	0	0	0	0	0	0	0	0	0
da844f4641f9308cda0673f34bdee324	0	0	0	0	0	0	0	0	0	0	0	0	0	0	0	0	0	0	0	0	0	0	0	0	0	0	0	0	0	0	0	0	0	0	139	0	0	0	0	0	0	0	0	0	0	0	0	0	0
1e6d8ede3bd203c2278262401ab6ea61	0	0	0	0	0	0	0	0	0	0	0	0	0	0	0	0	0	0	0	0	0	0	0	0	0	0	0	0	0	0	0	0	0	0	0	0	0	0	0	0	0	0	0	0	0	0	0	0	0
92e4fbe6717637377468dab27d9a502f	0	0	0	0	0	0	0	0	0	0	0	0	0	0	0	0	0	0	0	0	2	0	0	0	0	0	0	0	0	0	0	0	0	0	0	0	0	0	0	0	0	0	0	0	0	0	0	0	0
5aba079767bbc5e3b7dde60876896053	0	0	0	0	0	0	0	0	0	0	0	0	0	0	0	0	0	0	0	0	0	0	0	0	0	0	0	0	0	0	0	0	0	0	0	0	0	0	0	0	0	0	0	0	0	0	0	0	0
84e49ec3320596d9aef660ca33d08b17	0	0	0	0	0	0	0	0	0	0	0	0	0	0	0	0	0	0	0	0	0	0	0	0	0	0	0	0	0	0	0	0	0	0	0	0	0	0	0	0	0	0	0	0	0	0	0	0	0
e289a454aaa3aa41c5d91bfa885956a5	0	0	0	0	0	0	0	0	0	0	0	0	0	0	0	0	0	0	0	0	0	0	0	0	0	0	0	0	0	0	0	0	0	0	0	0	0	0	0	0	0	0	0	0	0	0	0	0	0
5b5eed1d3d9a48fbf0c131b140856a53	0	0	0	0	0	0	0	0	0	0	0	0	0	0	0	0	0	0	0	0	0	0	0	0	0	0	0	0	0	0	5	0	0	0	0	0	0	0	0	0	0	0	0	10	0	0	0	0	2
1fdbbbd4480a27e22becfa149909f312	0	0	0	0	0	0	0	0	0	0	0	0	0	0	0	0	0	0	0	0	0	0	0	0	0	0	0	0	0	0	0	0	0	0	0	0	0	0	0	0	0	0	0	0	0	0	0	0	0
740e391eb0b73669084820f0e8b9f10b	0	0	0	0	0	0	0	0	0	0	0	0	0	0	0	0	0	0	0	0	0	0	0	0	0	0	0	0	0	0	0	0	0	0	0	0	0	0	0	0	0	0	0	0	0	0	0	0	0
7bf57b9664a75e50ac0396a4768ded2d	0	0	0	0	0	0	0	0	0	0	0	0	0	0	0	0	0	0	0	0	0	0	0	0	0	0	0	0	0	0	0	0	0	0	0	0	0	0	0	0	0	0	0	0	0	0	0	0	0
16e4f04bada95f551dd1543af2212b63	0	0	0	0	0	0	0	0	0	0	0	0	0	3	0	0	0	0	0	0	0	0	0	0	0	0	0	0	0	0	0	0	0	0	0	0	0	0	0	0	0	0	0	0	0	0	0	0	0
269bc57be91830e5209782a171bdef11	0	0	0	0	0	0	0	0	0	0	0	0	0	0	0	0	0	0	0	0	0	0	0	0	0	0	0	0	0	0	0	0	0	0	0	0	0	0	0	0	0	0	0	0	0	0	0	0	0
e562e34aae3e2c2484efe1b8604a79a5	0	0	0	0	0	0	0	0	0	0	0	0	0	0	0	0	0	0	0	0	0	0	0	0	0	0	0	0	0	62	0	0	0	0	0	0	0	0	0	0	0	0	0	0	0	0	0	0	0
b2c3d09f1bbcda8f18cc7ea5b00af7fb	0	0	0	0	0	0	0	0	0	0	0	0	0	0	0	0	0	0	0	0	0	0	0	0	0	0	0	0	0	0	0	0	0	0	0	0	0	0	0	0	0	0	0	0	0	0	0	0	0
d84f4a747acb9973fae373f344e96fe2	0	0	0	0	0	0	0	0	0	0	0	0	0	0	0	0	0	0	0	0	0	0	0	0	0	0	0	0	0	0	0	5	0	0	0	0	0	0	0	0	0	0	0	0	0	0	0	0	0
cdab248d3c0bee92e783f3d163966a82	0	0	0	0	0	0	0	0	0	0	6	0	0	0	0	0	0	0	0	0	0	0	0	0	0	0	0	0	0	0	0	0	0	0	0	0	0	0	0	22	0	0	0	0	0	0	0	0	0
63eda2fd1ab7460c98adfcac64595bd8	0	0	0	0	0	0	0	0	0	0	0	0	0	0	0	0	0	0	0	0	0	0	0	0	0	0	0	0	0	0	0	0	0	0	0	0	0	0	0	0	0	0	0	0	0	0	0	0	0
4e51616309d7dd93491663a838b990d1	0	0	0	0	0	0	0	0	0	0	0	0	0	0	0	0	0	0	0	0	0	0	0	0	0	0	0	0	0	0	0	0	0	19	0	0	0	0	0	0	0	0	0	0	0	0	0	0	0
fd710495fa1b1926e2cb087da5232ef3	0	0	0	0	0	0	0	0	0	0	0	0	0	0	0	0	0	0	0	0	0	0	0	0	0	0	0	0	0	0	0	0	0	0	0	0	0	0	0	0	0	0	0	0	0	0	0	0	0
71a9a303b1aaf0d6542cd740887e622a	0	0	0	0	0	0	0	0	0	0	0	0	0	0	0	0	0	0	0	0	0	0	0	0	0	0	0	0	0	0	0	0	0	0	0	0	12	0	0	0	0	0	0	0	0	0	0	0	0
de42cd24584479455e4b4b03b6ad7e60	0	0	0	0	0	0	0	0	0	0	0	0	0	0	0	0	0	0	0	0	0	0	0	0	0	0	0	0	0	0	0	0	0	0	0	0	0	0	0	0	0	0	0	0	0	0	0	0	0
0aec8c165cc5279b9c53666a0fc4369e	0	0	0	0	0	0	0	0	0	0	0	0	0	0	0	0	0	0	0	0	0	0	0	0	0	0	0	0	0	0	0	0	0	0	0	0	0	0	0	0	0	0	0	0	0	0	0	0	0
4fde1e59f73fa1d2dbfc1d79bc4129f4	0	0	0	0	0	0	0	0	0	0	0	0	0	0	0	0	0	0	0	0	0	0	0	0	0	0	0	0	0	0	0	0	0	0	0	0	0	0	0	0	0	0	0	0	0	0	0	0	0
69a1dddafa8d00f7d5bccf5df6db7b48	0	0	0	0	0	0	0	0	0	0	0	0	0	0	0	0	0	0	0	0	0	0	0	0	0	0	0	0	0	0	0	4	0	0	0	0	0	0	0	0	0	0	0	0	0	0	0	0	0
2f53dfb16313845d2299ef758fcf03e8	0	0	0	0	0	0	0	0	0	0	0	0	0	0	0	0	0	0	0	0	0	0	0	0	0	0	0	0	0	0	0	0	0	0	0	0	0	0	0	0	0	0	0	0	0	0	0	0	0
2935c7d9c4fe28054df7025bdff72fb1	0	0	0	0	0	0	0	0	0	0	0	0	0	0	0	0	0	0	0	0	0	0	0	0	0	0	0	0	0	0	0	0	0	0	0	0	0	0	0	0	0	0	0	0	0	0	0	0	0
c3815fbfef84c1b26fcd918330d645fb	0	0	0	0	0	0	0	0	0	0	0	0	0	0	0	0	0	0	0	0	0	0	0	0	0	0	0	0	0	0	0	0	0	0	0	0	0	0	0	0	0	0	0	0	0	0	0	0	0
cbf77f19d2da01fddcec097e2122a549	0	0	0	0	0	0	0	0	0	0	0	0	0	0	0	0	0	0	0	0	0	0	0	0	0	0	0	0	0	0	0	0	0	0	6	0	0	0	0	0	0	0	0	0	0	0	0	0	0
6f5c202361068db4535b2466d8c19249	0	0	0	0	0	0	0	0	0	0	0	0	0	0	0	0	0	0	0	0	0	0	0	0	0	0	0	0	0	0	0	0	0	0	0	0	0	0	0	0	0	0	0	0	0	0	0	0	0
78b02da422fc486ff42f74c82fab47ac	0	0	0	0	0	0	0	0	0	0	0	0	0	0	0	0	0	0	0	0	0	0	0	0	0	0	0	0	0	0	0	0	0	0	0	0	0	0	0	0	0	0	0	0	0	0	0	0	0
d1cf07aa5bb1d0bb8c4ba1b3d21a196b	0	0	0	0	0	0	0	0	0	0	0	0	0	0	0	0	0	0	0	0	0	0	0	0	0	0	0	0	0	0	0	0	0	0	0	0	0	0	0	0	0	0	0	0	0	0	0	0	0
fe9f076a0791282a918c82147abf9a39	0	0	0	0	0	0	0	0	0	0	0	0	0	0	0	0	0	0	0	0	0	0	0	0	0	0	0	0	0	0	0	0	0	0	0	0	0	0	0	0	0	0	0	0	0	0	0	0	0
28a01b26f6362affb5910510c2db260c	0	0	0	0	0	0	0	0	0	0	0	0	0	0	0	0	0	0	0	0	0	0	0	0	0	0	0	0	0	0	0	0	0	0	0	0	0	0	0	0	0	0	0	0	0	0	0	0	0
3cee45e6b5dec20b02f37be53319666a	9	0	6	0	0	2	52	6	40	29	29	3	0	6	0	16	23	8	3	2	54	5	24	0	0	0	4	8	0	0	0	0	0	0	0	0	0	0	0	0	0	0	0	0	0	0	6	0	0
543933be3b140a93cd2212265a5d9f36	0	0	0	0	0	0	0	0	0	0	0	0	0	0	0	0	0	0	0	0	0	0	0	0	0	0	0	0	0	0	0	0	0	0	0	0	0	0	0	0	0	0	0	0	0	0	0	0	0
7c66f351b926c2688eb4418869e64c3d	0	0	0	0	0	0	0	0	0	0	0	0	0	0	0	0	0	0	0	0	0	0	0	0	0	0	0	0	0	0	0	0	0	0	0	0	0	0	0	0	0	0	0	0	0	0	0	0	0
c1d37d7c5c600364839cabdb84170472	0	0	0	0	0	0	0	0	0	0	0	0	0	0	0	0	0	0	0	0	0	0	0	0	0	0	0	0	0	0	0	0	0	0	0	0	0	0	0	0	0	0	0	0	0	0	0	0	0
a95a1fe6f1322560cf74057926b890c4	0	0	0	0	0	0	0	0	0	0	0	0	0	0	0	0	0	0	0	0	0	0	0	0	0	0	0	0	0	0	0	0	0	0	0	0	0	0	0	0	0	0	0	0	0	0	0	0	0
25f1217fe486e774b073057de1495813	0	0	0	0	0	0	0	0	0	0	0	0	0	0	0	0	0	0	0	0	0	0	0	0	0	0	0	0	0	0	0	0	0	0	0	0	0	0	0	0	0	0	0	0	0	0	0	0	0
1302bc0735c04d977f6a4b9bfa9ff9da	0	0	0	0	0	0	0	0	0	0	0	0	0	0	0	0	0	0	0	0	0	0	0	0	0	0	0	0	0	0	0	0	0	0	0	0	0	0	0	0	0	0	0	0	0	0	0	0	0
edb8273d7175679886df71c60f49d64a	0	0	0	0	0	0	0	0	0	0	0	0	0	0	0	0	0	0	0	0	0	0	0	0	0	0	0	0	0	0	0	0	0	0	0	0	0	0	0	0	0	0	0	0	0	0	0	0	0
f9456e0a286a8bf8f7a05b343c614973	0	0	0	0	0	0	0	0	0	0	0	0	0	0	0	0	0	0	0	0	0	0	0	0	0	0	0	0	0	0	0	0	0	0	0	0	0	0	0	0	0	0	0	0	0	0	0	0	0
b62f2bce6294730c3ea3539f0965d920	0	0	0	0	0	0	0	0	0	0	0	0	0	0	0	0	0	0	0	0	0	0	0	0	0	0	0	0	0	0	0	0	0	0	0	0	0	0	0	0	0	0	0	0	0	0	0	0	0
fb35c22242ede4d269306e468cce5421	0	0	0	0	0	0	0	0	0	0	0	0	0	0	0	0	0	0	0	0	0	0	0	0	0	0	0	0	0	0	0	0	0	0	0	0	0	0	0	0	0	0	0	0	0	0	0	0	0
ce4a9b5ea044a3de74450e889eaaaf84	0	0	0	0	0	0	0	0	0	0	0	0	0	0	0	0	0	0	0	0	0	0	0	0	0	0	0	0	0	0	0	0	0	0	0	0	0	0	0	0	0	0	0	0	0	0	0	0	0
ac8c86ba17710166e117e7da1b803364	0	0	0	0	0	0	0	0	0	0	0	0	0	0	0	0	0	0	0	0	0	0	0	0	0	0	0	0	0	0	0	0	0	0	0	0	0	0	0	0	0	0	0	0	0	0	0	0	0
abf8860f8b0c86ce2346d4fe88ea2b98	0	0	0	0	0	0	0	0	0	0	0	0	0	0	0	0	0	0	0	0	0	0	0	0	0	0	0	0	0	0	0	0	0	0	0	0	0	0	0	0	0	0	0	0	0	0	0	0	0
7f73db8d1447df76abdc16ac4b6d9903	0	0	0	0	0	0	0	0	0	0	0	0	0	0	0	0	0	0	0	0	0	0	0	0	0	0	0	0	0	0	0	0	0	0	0	0	0	0	0	0	0	0	0	0	0	0	0	0	0
dd5f98ee778debc855ae2706363c0d3b	0	0	0	0	0	0	0	0	0	0	0	0	0	0	0	0	0	0	0	0	0	0	0	0	0	0	0	0	0	0	0	0	0	0	0	0	0	0	0	0	0	0	0	0	0	0	0	0	0
d49e18c9e675accae01ca0efb9a11d84	0	0	0	0	0	0	0	0	0	0	0	0	0	0	0	0	0	0	0	0	0	0	0	0	0	0	0	0	0	0	0	0	0	0	0	0	0	0	0	0	0	0	0	0	0	0	0	0	0
44558ada8cabadbeafc27f56e0d77842	0	0	0	0	0	0	0	0	0	0	0	0	0	0	0	0	0	0	0	0	0	0	0	0	0	0	0	0	0	0	0	0	0	0	0	0	0	0	0	0	0	0	0	0	0	0	0	0	0
0089b7450c75bf0b833b1b7e2aad9fdb	0	0	0	0	0	0	0	0	0	0	0	0	0	0	0	0	0	0	0	0	0	0	0	0	0	0	0	0	0	0	0	0	0	0	0	0	0	0	0	0	0	0	0	0	0	0	0	0	0
8ed90de08fc9bec887c152bee7c855d1	0	0	0	0	0	0	0	0	0	0	0	0	0	0	0	0	0	0	0	0	0	0	0	0	0	0	0	0	0	0	0	0	0	0	0	0	0	0	0	0	0	0	0	0	0	0	0	0	0
0028fbd80ff697332595054ef92b20e2	0	0	0	0	0	0	0	0	0	0	0	0	0	0	0	0	0	0	0	0	0	0	0	0	0	0	0	0	0	0	0	0	0	0	0	0	0	0	0	0	0	0	0	0	0	0	0	0	0
5e900d223d134c369f969dbde1c6a052	0	0	0	0	0	0	0	0	0	0	0	0	0	0	0	0	0	0	0	0	0	0	0	0	0	0	0	0	0	0	0	0	0	0	0	0	0	0	0	0	0	0	0	0	0	0	0	0	0
033623144ecadc0ad8152bb5b4930736	0	0	0	0	0	0	0	0	0	0	0	0	0	0	0	0	0	0	0	0	0	0	0	0	0	0	0	0	0	0	0	0	0	0	0	0	0	0	0	0	0	0	0	0	0	0	0	0	0
98b22e49cc621dd1d55b355813e18ab0	0	0	0	0	0	0	0	0	0	0	0	0	0	0	0	0	0	0	0	0	0	0	0	0	0	0	0	0	0	0	0	0	0	0	0	0	0	0	0	0	0	0	0	0	0	0	0	0	0
0d7edb983bd32d47087699502e6a1df7	0	0	0	0	0	0	0	0	0	0	0	0	0	0	0	0	0	0	0	0	0	0	0	0	0	0	0	0	5	0	0	0	0	0	7	0	0	0	0	0	0	0	0	0	0	0	0	0	0
9b6c57c5fcec72f55c1d2a2dfc449436	0	0	0	0	0	0	0	0	0	0	0	0	0	0	0	0	0	0	0	0	0	0	0	0	0	0	0	0	0	0	0	0	0	0	0	0	0	0	0	0	0	0	0	0	0	0	0	0	0
e9eda3bb908ba83fa487926d9c720574	0	0	0	0	0	0	0	0	0	0	0	0	0	0	0	0	0	0	0	2	0	0	0	0	0	0	0	0	0	0	0	0	0	0	0	0	0	0	0	0	0	0	0	0	0	0	0	0	0
09a21b93023a5ad67a97ec796341335f	0	0	0	0	0	0	0	0	0	0	0	0	0	0	0	0	0	0	0	0	0	0	0	0	0	0	0	0	0	0	0	0	0	0	0	0	0	0	0	0	0	0	0	0	0	0	0	0	0
8e2bc0ff710809ab8d411ff3382b172a	0	0	0	0	0	0	0	0	0	0	0	0	0	0	0	0	0	0	0	0	0	0	0	0	0	0	0	0	0	0	0	0	0	0	0	0	0	0	0	0	0	0	0	0	0	0	0	0	0
83d8d7aa4461983135d5834c6679dc81	0	0	0	0	0	0	0	0	0	0	0	0	0	0	0	0	0	0	0	0	0	0	0	0	0	0	0	0	0	0	0	1	0	0	0	0	0	0	0	0	0	0	0	0	0	0	0	0	0
ae89e484639487bac1cfbb77bb671de3	0	0	0	0	0	0	0	0	0	0	0	0	0	0	0	0	0	0	0	0	0	0	0	0	0	0	0	0	0	0	0	0	0	0	0	0	0	0	0	0	0	0	0	0	0	0	0	0	0
6f5ee23dbd802f36816c9e3010c72616	0	0	0	0	0	0	0	0	0	0	0	0	0	0	0	0	0	0	0	0	0	0	0	0	0	0	0	0	0	0	0	0	0	0	0	0	0	0	0	0	0	0	0	0	0	0	0	0	0
facf59c0f48e8ebffc2427280c5947e9	0	0	0	0	0	0	0	0	0	0	0	0	0	0	0	0	0	0	0	0	0	0	0	0	0	0	0	0	0	0	0	0	0	0	0	0	0	0	0	0	0	0	0	0	0	0	0	0	0
24d27e429cb72ef2184d7d876e60206f	0	0	0	0	0	0	0	0	0	0	0	0	0	0	0	0	0	0	0	0	0	0	0	0	0	0	0	0	0	0	0	0	0	0	0	0	0	0	0	0	0	0	0	0	0	0	0	0	0
c0a7164ffae5938f116dc7a29795ac8a	0	0	0	0	0	0	0	0	0	0	0	0	0	0	0	0	0	0	0	0	0	0	0	0	0	0	0	0	13	0	0	0	0	0	0	0	0	0	0	0	0	0	0	0	0	0	0	0	0
886f5afe4bf6889dc7ee474841190801	0	0	0	0	0	0	0	0	0	0	0	0	0	0	0	0	0	0	0	0	0	0	0	0	0	0	0	0	0	0	0	0	0	0	0	0	0	0	0	0	0	0	0	0	0	0	0	0	0
9870f978127976d48f20c32328440ce8	0	0	0	0	0	0	0	0	0	0	0	0	0	0	0	0	0	0	0	0	0	0	0	0	0	0	0	0	0	0	0	0	0	0	0	0	0	0	0	0	0	0	0	0	0	0	0	0	0
c38ba903bedc9721627219057cd575df	0	0	0	0	0	0	0	0	0	0	0	0	0	0	0	0	0	0	0	0	0	0	0	0	0	0	0	0	0	0	0	0	0	0	0	0	0	0	0	0	0	0	0	0	0	0	0	0	0
91eb9ca6747036ef0dac2e56aa8317f2	0	0	0	0	0	0	0	0	0	0	0	0	0	0	0	0	0	0	0	0	0	0	0	0	0	0	0	0	0	0	0	0	0	0	0	0	0	0	0	0	0	0	0	0	0	0	0	0	0
1f041ba626563c971334c519cb4f21dd	0	0	0	0	0	0	0	0	0	0	0	0	0	0	0	0	0	0	0	0	0	0	0	0	0	0	0	0	0	0	0	0	0	0	0	0	0	0	0	0	0	0	0	0	0	0	0	0	0
9588ed3f388358fd92db44e6d27a7b2a	0	0	0	0	0	0	0	0	0	0	0	0	0	0	0	0	0	0	0	0	0	0	0	0	0	0	0	0	0	0	0	0	0	0	0	0	0	0	0	0	0	0	11	0	0	0	0	0	0
e7c9b4881a80a5f94ab5df2b298d72d0	0	0	0	0	0	0	0	0	0	0	0	0	0	0	0	0	0	0	0	0	0	0	0	0	0	0	0	0	11	0	0	0	0	0	0	0	0	0	0	0	0	0	0	0	0	0	0	0	0
eb17ea47f33ebe8870016f8d69ebbcd2	0	0	0	0	0	0	0	0	0	0	0	0	0	0	0	0	0	0	0	0	0	0	0	0	0	0	0	0	0	0	0	0	0	0	0	0	0	0	0	0	0	0	0	0	0	0	0	0	0
526a77aa115db0b19dbad18a9cd3e7b2	0	0	0	0	0	0	0	0	0	0	0	0	0	0	0	0	0	0	0	0	0	0	0	0	0	0	0	0	0	0	0	0	0	0	0	0	0	0	0	0	0	0	0	0	0	0	0	0	0
4a477ae9ee7bee1a586fb1f079004965	0	0	0	0	0	0	0	0	0	0	0	0	0	0	0	0	0	0	0	0	0	0	0	0	0	0	0	0	0	0	0	0	0	0	0	0	0	0	0	0	0	0	0	0	0	0	0	0	0
e78ee4af63823d298de7e1f83c755dda	0	0	0	0	0	0	0	0	0	0	0	0	0	0	0	0	0	0	0	0	0	0	0	0	0	0	0	0	0	0	0	0	0	0	0	0	0	0	0	0	33	0	0	0	0	0	0	0	0
dd0c3acfb371d4453ca2fc9f933f6822	0	0	0	0	0	0	0	0	0	0	0	0	0	0	0	0	0	0	0	0	0	0	0	0	0	0	0	0	0	0	0	0	0	0	0	0	0	0	0	0	0	0	0	0	0	0	0	0	0
92a2979c6329b3d7de25f2e2d8d4bd65	0	0	0	0	0	0	0	0	0	0	0	0	0	0	0	0	0	0	0	0	0	0	0	0	0	0	0	0	0	0	0	0	0	0	0	0	0	0	0	0	0	0	0	0	0	0	0	0	0
4753fcf1e53dbc8ee0b62ca3dc3c2f07	0	0	0	0	0	0	0	0	0	0	0	0	0	0	0	0	0	0	0	0	0	0	0	0	0	0	0	0	0	0	0	0	0	0	0	0	0	0	0	0	8	0	0	0	0	0	0	0	0
aad038aa3b36d67517e2f8c54e4872f6	0	0	0	0	0	0	0	0	0	0	0	0	0	0	0	0	0	0	0	0	0	0	0	0	0	0	0	1	0	0	14	0	0	0	0	0	0	0	0	0	0	0	0	0	0	0	0	0	0
c36111476723f9a7118835ddb112bbd0	0	0	0	0	0	0	0	0	0	0	0	0	0	0	0	0	0	0	0	0	0	0	0	0	0	0	0	0	0	0	0	0	0	0	0	0	0	0	0	0	0	0	0	0	0	0	0	0	0
5b795b74f0dc13659eb21feb9428af81	0	0	0	0	0	0	0	0	0	0	0	0	0	0	0	0	0	0	0	0	0	0	0	0	0	0	0	0	0	0	0	0	0	0	0	0	0	0	0	0	27	0	0	0	0	0	0	0	0
5bcd18d0c781cbc9776e7d26b7675629	2	0	0	0	0	0	0	0	0	0	0	0	0	0	0	0	0	1	0	0	0	0	0	0	0	0	0	0	0	0	0	0	0	0	0	0	0	0	0	0	0	0	0	0	0	0	0	0	0
e35a2cd09920ad351656c93def994157	0	0	0	0	0	0	0	0	0	0	0	0	0	0	0	0	0	0	0	0	0	0	0	0	0	0	0	0	0	0	0	0	0	0	0	0	0	0	0	0	0	0	0	0	0	0	0	0	0
621b0466e26a51d523dc680223a143ed	0	0	0	0	0	0	0	0	0	0	0	0	0	0	0	0	0	0	0	0	0	0	0	0	0	0	0	0	0	0	0	0	0	0	0	0	0	0	0	0	0	0	0	0	0	0	0	0	0
cc2b923ee86f5463f533171f60902adc	0	0	0	0	0	0	0	0	0	0	0	0	0	0	0	0	0	0	0	0	0	0	0	0	0	0	0	0	0	0	0	0	0	0	0	0	0	0	0	0	0	0	0	0	0	0	0	0	0
48c376437788a5ecc24a99628cb4d48e	0	0	0	0	0	0	0	0	0	0	0	0	0	0	0	0	0	0	0	0	0	0	0	0	0	0	0	0	0	34	0	0	0	0	0	0	0	0	0	0	0	0	0	0	0	0	0	0	0
e561918347d6d5c7efac88ba83fa4d9c	0	0	0	0	0	0	0	0	0	0	0	0	0	0	0	0	0	0	0	0	0	0	0	0	0	0	0	0	0	0	0	0	0	0	0	0	0	0	0	0	0	0	0	0	0	0	0	0	0
b51d77f83ab08d663f588bcd1a94633f	0	0	0	0	0	0	0	0	0	0	0	0	0	0	0	0	0	0	0	0	0	0	0	0	0	0	0	0	0	0	0	0	0	0	0	0	0	0	0	0	0	0	0	0	0	0	0	0	0
c723b08e7ab81555bab665743258aa07	0	0	0	0	0	0	0	0	0	0	0	0	0	0	0	0	0	0	0	0	0	0	0	0	0	0	0	0	0	0	0	0	0	0	0	0	0	0	0	0	0	0	0	0	0	0	0	0	0
1a24780de8a1e7940307c807895d4fa0	0	0	0	0	0	0	0	0	0	0	0	0	0	0	0	0	0	0	0	0	0	0	0	0	0	0	0	0	0	0	0	0	0	0	0	0	0	0	0	0	0	0	0	0	0	0	0	0	0
cd1c78ecaa8869f265c3d19524654932	0	0	0	0	0	0	0	0	0	0	0	0	0	0	0	0	0	0	0	0	0	0	0	0	0	0	0	0	0	0	0	0	0	0	0	0	0	0	0	0	0	0	0	0	0	0	0	0	0
e006231c54eb2d28389239a15d96e7f7	0	0	0	0	0	0	0	0	0	0	0	0	0	0	0	0	0	0	0	0	0	0	0	0	0	0	0	0	0	0	0	0	0	0	0	0	0	0	0	0	0	0	0	0	0	0	0	0	0
27882d69193e9d176d8e45e79d088a0d	0	0	0	0	0	0	0	0	0	0	0	0	0	0	0	0	0	0	0	0	0	0	0	0	0	0	0	0	0	0	0	0	0	0	0	0	0	0	0	0	0	0	0	0	0	0	0	0	0
057d6daef6fc0f29d803fda87e9d4f00	0	0	0	0	0	0	0	0	0	0	0	0	0	0	0	0	0	0	0	0	0	0	0	0	0	0	0	0	0	0	0	0	0	0	0	0	0	0	0	0	0	0	0	0	0	0	0	0	0
c99b16c6d4ecc64e0b2b6871ae2ede56	0	0	0	0	0	0	0	0	0	0	0	0	0	0	0	0	0	0	0	0	0	0	0	0	0	0	0	0	0	0	0	0	0	0	0	0	0	0	0	0	0	0	0	0	0	0	0	0	0
125ac8a1085c1b60673aafe24ae92ca5	0	0	0	0	0	0	0	0	0	0	0	0	0	0	0	0	0	0	2	0	0	0	0	0	0	0	0	0	0	0	0	0	0	0	0	0	0	0	0	0	0	0	0	0	0	0	0	0	0
52fe7c1399d60f531155c5b0b535ad5d	0	0	0	0	0	0	0	0	0	0	0	0	0	0	0	0	0	0	0	0	0	0	0	0	0	0	0	0	0	0	0	0	0	0	0	0	0	0	0	0	0	0	0	0	0	0	0	0	0
71d6d2e301eebe9005204f6d3be0f6c8	0	0	0	0	0	0	0	0	0	0	0	0	0	0	0	0	0	0	0	0	0	0	0	0	0	0	0	0	0	0	0	0	0	0	0	0	0	0	0	0	0	0	0	0	0	0	0	0	0
1d25d765bed575d89810b9b443010f12	0	0	0	0	0	0	0	0	0	0	0	0	0	0	0	0	0	0	0	0	0	0	0	0	0	0	0	0	0	0	0	0	0	0	0	0	0	0	0	0	0	0	0	0	0	0	0	0	0
678f554a7084cd797183d4720760dadd	0	0	0	0	0	0	0	0	0	0	0	0	0	0	0	0	0	0	0	0	0	0	0	0	0	0	0	0	0	0	0	0	0	0	0	0	0	0	0	0	0	0	0	0	0	0	0	0	0
5abd26b0cd3819fcd41979957db999d3	0	0	0	0	0	0	0	0	0	0	0	0	0	0	0	0	0	0	0	0	0	0	3	0	0	0	0	0	0	0	0	0	0	0	0	0	0	0	0	0	0	0	0	0	0	0	0	0	2
e587576f554e2cd58914723c49ec5c58	0	0	0	0	0	0	0	0	0	0	0	0	0	0	0	0	0	0	0	0	0	0	0	0	0	0	0	0	0	0	0	0	0	0	0	0	0	0	0	0	0	0	0	0	0	0	0	0	0
e7d7c62fa60c9b2586ed5262f1defc01	0	0	0	0	0	0	0	0	0	0	0	0	0	0	0	0	0	0	0	0	0	1	0	0	0	0	0	0	0	0	0	0	0	0	0	0	0	0	0	0	0	0	0	0	0	0	0	0	0
69a18cdd7dd385cb7522e7494dbc15d2	0	0	0	0	0	0	0	0	0	0	0	0	0	0	0	0	0	0	0	0	0	0	0	0	0	0	0	0	0	0	0	0	0	0	0	0	0	0	0	0	0	0	0	0	0	0	0	0	0
cf430e8678c4272ee115e830697c108a	0	0	0	0	0	0	0	0	0	0	0	0	0	0	0	0	0	0	0	0	0	0	0	0	0	0	0	0	0	0	0	0	0	0	0	0	0	0	0	39	0	0	0	0	0	0	0	0	0
15eb64b5947244e529e895422fe6dab3	0	0	0	0	0	0	0	0	0	0	0	0	0	0	0	0	0	0	0	0	0	0	0	0	0	0	0	0	0	0	0	0	0	0	0	0	0	0	0	0	0	0	0	0	0	0	0	0	0
35c57548130df893785de6058f6ca6ed	0	0	0	0	0	0	0	0	0	0	0	0	0	0	0	0	0	0	0	0	0	0	0	0	0	0	0	0	0	0	0	0	0	0	0	0	0	0	0	0	0	0	0	0	0	0	0	0	0
7fe1d7b78b5bf0a601fab4e8ed79c7eb	0	0	0	0	0	0	0	0	0	0	0	0	0	0	0	0	0	0	0	0	0	0	0	0	0	0	0	0	0	0	0	0	0	0	0	0	0	0	0	0	0	0	0	0	0	0	0	0	0
0f0df6de3aab03153ce9d32fdcd2ec3f	0	0	0	0	0	0	0	0	0	0	0	0	0	0	0	0	0	0	0	0	3	0	0	0	0	0	0	0	0	0	0	0	0	0	0	0	0	0	0	0	0	0	0	0	0	0	0	0	0
e0ba3fa31cdfde3721176abbe249f3f8	0	0	0	0	0	0	0	0	0	0	0	0	0	0	0	0	0	0	0	0	0	0	0	0	0	0	0	0	0	0	0	0	0	0	0	0	0	0	0	0	0	0	0	0	0	0	0	0	0
3613b04db8dc113fb03780638635d90e	0	0	0	0	0	0	0	0	0	0	0	0	0	0	0	0	0	0	0	0	0	0	0	0	0	0	0	0	0	0	0	0	0	0	0	0	0	0	0	0	0	0	0	0	0	0	0	0	0
8163226c26b854c4ebb3527469edeef4	0	0	0	0	0	0	0	0	0	0	0	0	0	0	0	0	0	0	0	0	0	0	0	0	0	0	0	0	0	0	0	16	0	0	0	0	0	0	0	0	0	0	0	0	0	0	0	0	0
96a8e8d8f65b10d2f7def6c5d949f852	0	0	0	0	0	0	0	0	0	0	0	0	0	0	0	0	0	0	0	0	0	0	0	0	0	0	0	0	0	0	0	0	0	0	0	0	0	0	0	41	0	0	0	0	0	0	0	0	0
1e98d709c741adbef2fb0a10177a3569	0	0	0	0	0	0	0	0	0	0	0	0	0	0	0	0	0	0	0	0	0	0	0	0	0	0	0	0	0	0	0	0	0	0	0	0	0	0	0	0	0	0	0	0	0	0	0	0	0
dc618d1ce8fe3ea91404005ebb6a2021	0	0	0	0	0	0	0	0	0	0	0	0	0	0	0	0	0	0	0	0	0	0	0	0	0	0	0	0	0	0	0	8	0	0	0	0	0	0	0	0	0	0	0	0	0	0	0	0	0
a6259ce7fefb38e4af3f38270343dd68	0	0	0	0	0	0	0	0	0	0	0	0	0	0	0	0	0	0	0	0	0	0	0	0	0	0	0	0	0	0	0	0	0	0	0	0	0	0	0	0	0	0	0	0	0	0	0	0	0
3e9ce00b0b17e2f2339713c59b63b9bb	0	0	0	0	0	0	0	0	0	0	0	0	0	0	0	0	0	0	0	0	0	0	0	0	0	0	0	0	0	0	0	0	0	0	0	0	0	0	0	0	0	0	0	0	0	0	0	0	0
a45d2c521801c763da1abdb112c9ed74	0	0	0	0	0	0	0	2	0	0	0	0	0	0	0	0	0	0	0	0	0	0	0	0	0	0	0	0	0	0	0	0	0	0	2	0	0	0	0	0	0	0	0	0	0	0	0	0	0
0668e5d6265b53d21b25b313a457135c	0	0	0	0	0	0	0	0	0	0	0	0	0	0	0	0	0	0	0	0	0	0	0	0	0	0	0	0	0	0	0	0	0	0	0	0	0	0	2	0	0	0	0	0	0	0	0	0	0
3c738177f6dfb64af1d36ff554972fe9	0	0	0	0	0	0	0	0	0	0	0	0	0	0	0	0	0	0	0	0	0	0	0	0	0	0	0	0	0	0	0	0	0	0	0	0	0	0	0	0	0	0	0	0	0	0	0	0	0
a8b589f1518586c408df302a1d845274	0	0	0	0	0	0	0	0	0	0	0	0	0	0	0	0	0	0	0	0	0	0	0	0	0	0	0	0	0	0	0	0	0	0	0	0	0	0	0	0	0	0	0	0	0	0	0	0	0
be87a264df8c8c13d3df9f058d434a4c	0	0	0	0	0	0	0	0	0	0	0	0	0	0	0	0	0	0	0	0	0	0	0	0	0	0	0	0	0	0	0	0	0	0	0	0	0	0	0	0	0	0	0	0	0	0	0	0	0
31e4c2a52da45f3d1fe3c17659ddb096	0	0	0	0	0	0	0	0	0	0	0	0	0	0	0	0	0	0	0	0	0	0	0	0	0	0	0	0	0	0	0	0	0	0	0	0	0	0	0	0	0	0	0	0	0	0	0	0	0
e99838832418da3299700c0d8c8412c7	0	0	0	0	0	0	0	0	0	0	0	0	0	0	0	0	0	0	0	0	0	0	0	0	0	0	0	0	0	0	0	0	0	0	0	0	0	0	0	0	25	0	0	0	0	0	0	0	0
2271197073d6783a35158b45af1c4bfb	0	0	0	0	0	0	0	0	0	0	0	0	0	0	0	0	0	0	0	0	0	0	0	0	0	0	0	0	0	0	0	0	0	0	0	0	0	0	0	0	0	0	0	0	0	0	0	0	0
8dbc77f32de177db25cdcda0b8fc056a	0	0	0	0	0	0	0	0	0	0	0	0	0	0	0	0	0	0	0	0	0	0	0	0	0	0	0	0	0	0	0	0	0	0	0	0	59	0	0	0	0	0	0	0	0	0	0	0	0
eaf995911b2f2713bfe12ee98a85470b	0	0	0	0	0	0	0	0	0	0	0	0	0	0	0	0	0	0	0	0	0	0	0	0	0	0	0	0	0	0	0	0	0	0	0	0	0	0	0	0	0	0	0	0	0	0	0	0	0
8c1f3d2eb8c7f5b8d42bd1311534e9f9	0	0	0	0	0	0	0	0	0	0	0	0	0	0	0	0	0	0	0	0	0	0	0	0	0	0	0	0	0	0	0	0	0	0	0	0	0	0	0	0	0	0	0	0	0	0	0	0	0
031637f1dc05fa55737e0896f2ad1f2d	0	0	0	0	0	0	0	0	0	0	0	0	0	0	0	0	0	0	0	0	0	0	0	0	0	0	0	0	0	0	0	0	0	0	0	0	0	0	0	0	0	0	0	0	0	0	0	0	0
420e4af6ea9e2dda6d392d6adb7fcd06	0	0	0	0	0	0	0	0	0	0	0	0	0	0	0	0	0	0	0	0	0	0	0	0	0	0	0	0	0	0	0	0	0	0	0	0	0	0	0	0	0	0	0	27	0	0	0	0	0
86e10f12203f32c8f45307c8503a093e	0	0	0	0	0	0	0	0	0	0	0	0	0	0	0	0	0	0	0	0	0	0	0	0	0	0	0	0	0	0	0	0	0	0	13	0	0	0	0	0	8	0	0	0	0	0	0	0	0
6bcfd968d594e9ca60991e3a3230dfa5	0	0	0	0	0	0	0	0	0	0	0	0	0	0	0	0	0	0	0	0	0	0	0	0	0	0	0	0	0	0	0	0	0	0	0	0	0	0	0	0	0	0	0	0	0	0	0	0	0
82d52332b82ef4d23bd94fd08753dab2	0	0	0	0	2	0	0	0	0	0	0	0	0	0	0	0	0	0	0	0	0	0	0	0	0	0	0	0	0	0	0	0	0	0	0	0	0	0	0	0	0	0	0	0	0	0	0	0	0
c153396b20cc848ae03efb95e4f25d28	0	0	0	0	0	0	0	0	0	0	0	0	0	0	0	0	0	0	0	0	0	0	0	0	0	0	0	0	0	0	0	0	0	0	9	0	0	0	0	0	0	0	0	0	0	0	0	0	0
084f929d676b53af7e182bc3ad35ac6c	0	0	0	0	0	0	0	0	0	0	0	0	0	0	0	0	0	0	0	0	0	0	0	0	0	0	0	0	0	0	0	0	0	0	0	0	0	0	1192	16	114	0	0	0	0	0	0	0	0
e9014ac0f0ad6be63d8f34c43de31acf	0	0	0	0	0	0	0	0	0	0	0	0	0	0	0	0	0	0	0	0	0	0	0	0	0	0	0	0	0	0	0	0	0	0	0	0	0	0	0	0	0	0	0	0	0	0	0	0	0
5eeff4951d99e918ea1da731356bd334	0	0	0	0	0	0	0	0	0	0	0	0	0	0	0	0	0	0	0	0	0	0	0	0	0	0	0	0	0	0	0	0	0	0	0	0	0	0	0	0	0	0	0	0	0	0	0	0	0
0530cb9f91dda9cbfa1a1df1e4ce0993	0	0	0	3	0	0	0	0	0	0	0	0	0	0	0	0	0	0	0	0	0	0	0	0	0	0	0	0	0	0	0	0	0	0	0	0	0	0	0	0	0	0	0	0	0	0	0	0	0
1859eb6cc8c058c3bf52bbe906bf64c8	0	0	0	0	0	0	0	0	0	0	0	0	0	0	0	0	0	0	0	0	0	0	0	0	0	0	0	0	0	0	0	0	0	0	0	0	0	0	0	0	0	0	0	0	0	0	0	0	0
7cbafb979b74d8a5647a7cebe7fd2992	0	0	0	0	0	0	0	0	0	0	0	0	0	0	0	0	0	0	0	0	0	0	0	0	0	0	0	0	0	0	0	0	0	0	0	0	0	0	0	0	0	0	0	0	0	0	0	0	0
71e5cd0e40ab36dbc902850b19ef33cb	0	0	0	0	0	0	0	0	0	0	0	0	0	0	0	0	0	0	0	0	0	0	0	0	0	0	0	0	0	0	0	0	0	0	0	0	0	0	0	48	0	0	0	0	0	0	0	0	0
de230750113d77f6891d392c2e2c1e65	0	0	0	0	0	0	0	0	0	0	0	0	0	0	0	0	0	0	0	0	0	0	0	0	0	0	0	0	0	0	0	0	0	0	0	0	0	0	0	0	0	0	0	0	0	0	0	0	0
70d79a9dad2c2b43dc600adac1fb03a0	0	0	0	0	0	0	0	0	0	0	0	0	0	0	0	0	0	0	0	0	0	0	0	0	0	0	0	0	0	0	0	9	0	0	0	0	0	0	0	0	0	0	0	0	0	0	0	0	0
03e5d76649b5ba3cfeebc9f02752159c	0	0	0	0	0	0	0	0	0	0	0	0	0	0	0	0	0	0	0	0	0	0	0	0	0	0	0	0	0	0	0	0	0	0	0	0	0	0	0	0	0	0	0	0	0	0	0	0	0
c4053a961c59bb5a49c14b976209d4c7	0	0	0	0	0	0	0	0	0	0	0	0	0	0	0	0	0	0	0	0	0	0	0	0	0	0	0	0	0	0	0	0	0	0	0	0	0	0	0	0	0	0	0	0	0	0	0	0	0
72fb1ce017079f73c4335c8fe7118f86	0	0	0	0	0	0	0	0	0	0	0	0	0	0	0	0	0	0	0	0	0	0	0	0	0	0	0	0	0	0	0	0	0	0	0	0	0	0	0	0	0	0	0	0	0	0	0	0	0
a8ab8629376810e5d790244fe4205908	0	0	0	0	0	0	0	0	0	0	0	0	0	0	0	0	0	0	0	0	0	0	0	0	0	0	0	0	0	0	0	0	0	0	0	0	0	0	0	0	0	0	0	0	0	0	0	0	0
2c4ba6063dcbcf82b7ea7e9484862b75	0	0	0	0	0	0	0	0	0	0	0	0	0	0	0	0	0	0	0	0	0	0	0	0	0	0	0	0	17	0	0	0	0	0	7	0	0	0	0	0	0	0	0	0	0	0	0	0	0
9c364a6ce460db47d4dcf767cf8ed47a	0	0	0	0	0	0	0	0	0	0	0	0	0	0	0	0	0	0	0	0	0	0	0	0	0	0	0	0	1	0	0	0	0	0	0	0	0	0	0	0	0	0	0	0	0	0	0	0	0
4178ecd5fbd72438450f4d7ce639ca59	0	0	0	0	0	0	0	0	0	0	0	0	0	0	0	0	0	0	0	0	0	0	0	0	0	0	0	0	0	0	0	0	0	0	0	0	0	0	0	0	0	0	0	0	0	0	0	0	0
8117dfc7f6acb1950ba9433e4bb97f2b	0	0	0	0	0	0	0	0	0	0	0	0	0	0	0	0	0	0	0	0	0	0	0	0	0	0	0	0	0	0	0	0	0	0	0	0	0	0	0	0	0	0	0	0	0	0	0	0	0
b344c37785868ed07aeb42652deb3c4c	0	0	0	0	0	0	0	0	0	0	0	0	0	0	0	0	0	0	0	0	0	0	0	0	0	0	0	0	0	0	0	0	0	0	0	0	0	0	0	0	0	0	0	0	0	0	0	0	0
0bb03d20ea231e1cea1b002623175653	0	0	0	0	0	0	0	0	0	0	0	0	0	0	0	0	0	0	0	0	0	0	0	0	0	0	0	0	0	0	0	0	0	0	0	0	0	0	0	0	0	0	0	0	0	0	0	0	0
11fc73e996e55df5083b64a3f503746a	0	0	0	0	0	0	0	0	0	0	0	0	0	0	0	0	0	0	0	0	0	0	0	0	0	0	0	0	0	0	0	0	0	0	3	0	0	0	0	0	0	0	0	0	0	0	0	0	0
20c0d26b1241c06262b9724a43608bbd	0	0	0	0	0	0	0	0	0	0	0	0	0	0	0	0	0	0	0	0	0	0	0	0	0	0	0	0	0	0	0	0	0	0	0	0	0	0	0	0	0	0	0	0	0	0	0	0	0
f6588318b4767073d882c14b112467c8	0	0	0	0	0	0	0	0	0	0	0	0	0	0	0	0	0	0	0	0	0	0	0	0	0	0	0	0	0	0	0	0	0	0	0	0	0	0	0	0	0	0	0	0	0	0	0	0	0
a1e497972dbbffc5ea3b9db5c53ee457	0	0	0	0	0	0	0	0	0	0	0	0	0	0	0	0	0	0	0	0	0	0	0	0	0	0	0	0	0	0	0	0	0	0	0	0	0	0	0	0	0	0	0	0	0	0	0	0	0
e14f06add859840beee81e985ac66b29	0	0	0	0	0	0	0	0	0	0	0	0	0	0	0	0	0	0	0	0	0	0	0	0	0	0	0	0	0	0	0	0	0	0	0	0	0	0	0	0	0	0	0	0	0	0	0	0	0
2c84e2e4a2488728c21f899d45735d7f	0	0	0	0	0	0	0	0	0	0	0	0	0	0	0	0	0	0	0	0	0	0	0	0	0	0	0	0	0	0	0	0	0	0	0	0	0	0	0	0	0	0	0	0	0	0	0	0	0
20c4831b6cffe4c4ba422da70d498ea0	0	0	0	0	0	0	0	0	0	0	0	0	0	0	0	0	0	0	0	0	0	0	0	0	0	0	0	0	0	0	0	0	0	0	0	0	0	0	0	0	0	0	0	0	0	0	0	0	0
512cf1adacb2856342b57d304a162df4	0	0	0	0	0	0	0	0	0	0	0	0	0	0	0	0	0	0	0	0	0	0	0	0	0	0	0	0	0	0	0	0	0	0	0	0	0	0	0	0	10	0	0	0	0	0	0	0	0
621b1745d5db6e6c33ca22ad78faaca8	0	0	0	0	0	0	0	0	0	0	0	0	0	0	0	0	0	0	0	0	0	0	0	0	0	0	0	0	0	0	0	0	0	0	0	0	0	0	0	0	0	0	0	22	0	0	0	0	0
616c81c4ca7186498bcc246857e60eba	0	0	0	0	0	0	0	0	0	0	0	0	0	0	0	0	0	0	0	0	0	0	0	0	0	0	0	0	0	0	0	0	0	0	0	0	0	0	0	0	0	0	0	0	0	0	0	0	0
67bd24d390afa362dd39ea9395d86ed0	0	0	0	0	0	0	0	0	0	0	0	0	0	0	0	0	0	0	0	0	0	0	0	0	0	0	0	0	0	0	0	0	0	0	10	0	0	0	0	0	0	0	0	0	0	0	0	0	0
80d3117783419e0eedc8e1c9569e77ef	0	0	0	0	0	0	0	0	0	0	0	0	0	0	0	0	0	0	0	0	0	0	0	0	0	0	0	0	0	0	0	0	0	0	0	0	0	0	0	14	0	0	0	0	0	0	0	0	0
c18c671b4691cdd718486ae2d562cb0b	0	0	0	0	0	0	0	0	0	0	0	0	0	0	0	0	0	0	0	0	0	0	0	0	0	0	0	0	0	0	0	15	0	0	0	0	0	0	0	0	0	0	0	0	0	0	0	0	0
bdc753d2523d9efbcffa5f076292177f	0	0	0	0	0	0	0	0	0	0	0	0	0	0	0	0	0	0	0	0	0	0	0	0	0	0	0	0	0	0	0	0	0	0	0	0	0	0	0	0	0	0	0	0	0	0	0	0	0
60c98226b85799b951bbc7afcec21325	0	0	0	0	0	0	0	0	0	0	0	0	0	0	0	0	0	0	0	0	0	0	0	0	0	0	0	0	0	0	0	0	0	0	0	0	0	0	0	0	0	0	0	0	0	0	0	0	0
057be5a3b3be1b63f8f6515ff323c98d	0	0	0	0	0	0	0	0	0	0	0	0	0	0	0	0	0	0	0	0	2	0	0	0	0	0	0	0	0	0	0	0	0	0	0	0	0	0	0	0	0	0	0	0	0	0	0	0	0
11899cda36e574b0e6836d81ced02d78	0	0	0	0	0	0	0	0	0	0	0	0	0	0	0	0	0	0	0	0	0	0	0	0	0	0	0	0	0	0	0	0	0	0	0	0	0	0	0	0	0	0	0	0	0	0	0	0	0
91d734e636778b0a47f20072eb96c0ed	0	0	0	0	0	0	0	0	0	0	0	0	0	0	0	0	0	0	0	0	0	0	0	0	0	0	0	0	0	0	0	0	0	0	0	0	0	0	0	0	0	0	0	0	0	0	0	0	0
5455cb51f0522637cf74acc2042f20f8	0	0	0	0	0	0	0	0	0	0	0	0	0	0	0	0	0	0	0	0	0	0	0	0	0	0	0	0	0	0	0	0	0	0	0	0	0	0	0	0	0	0	0	0	0	0	0	0	0
9137ac22e1b316d56817de9ce5bb7186	0	0	0	0	0	0	0	0	0	0	0	0	0	0	0	0	0	0	0	0	0	0	0	0	0	0	0	0	0	0	0	0	0	0	0	0	0	0	0	0	0	0	0	0	0	0	0	0	0
fd1ed4691879c13e6630ec1c95e0c1a4	0	0	0	0	0	0	0	0	0	0	0	0	0	0	0	0	0	0	0	0	0	0	0	0	0	0	0	0	0	0	0	0	0	0	0	0	0	0	0	0	0	0	0	0	0	0	0	0	0
cb7be15584cfa4377694c0f9d3ddd515	0	0	0	0	0	0	0	0	0	0	0	0	0	0	0	0	0	0	0	0	0	0	0	0	0	0	0	0	0	0	0	0	0	0	0	0	0	0	0	0	0	0	0	0	0	0	0	0	0
95d0dcd9d82f73d5b06c99fbb557aba1	0	0	0	0	0	0	0	0	0	0	0	0	0	0	0	0	0	0	0	0	0	0	0	0	0	0	0	0	0	0	0	0	0	0	0	0	0	0	0	0	0	0	0	0	0	0	0	0	0
b7462b4e4352596bc1a7672cb58ec95e	0	0	0	0	0	0	0	0	0	0	0	0	0	0	0	0	0	0	0	0	0	0	0	0	0	0	0	0	0	0	0	0	0	0	0	0	0	0	0	0	0	0	0	0	0	0	0	0	0
70ad2e874f4d48b3146a84c08560ebb4	0	0	0	0	0	0	0	0	0	0	0	0	0	0	0	0	0	0	0	0	0	0	0	0	0	0	0	0	0	0	0	0	0	0	0	0	0	0	0	0	0	0	0	0	0	0	0	0	0
7445d5d74e5487afcfc52c469ee6c00b	0	0	0	0	0	0	0	0	0	0	0	0	0	0	0	0	0	0	0	0	0	0	0	0	0	0	0	0	0	0	0	0	0	0	0	0	0	0	0	7	0	0	0	0	0	0	0	0	0
d59b6483b4c2b41e352c9e5c0e4baf9c	0	0	0	0	0	0	0	0	0	0	0	0	0	0	0	0	0	0	0	0	0	0	0	0	0	0	0	0	0	0	0	0	0	0	0	0	0	0	0	0	0	0	0	0	0	0	0	0	0
dbf1d17c7020d81314c392d76900bb7f	0	0	0	0	0	0	0	0	0	0	0	0	0	0	0	0	0	0	0	0	0	0	0	0	0	0	0	0	0	0	0	0	0	0	0	0	0	0	0	0	0	0	0	0	0	0	0	0	0
0fcab1f116eadefa157edf6b038eab3e	0	0	0	0	0	0	0	0	0	0	0	0	0	0	0	0	0	0	0	0	0	0	0	0	0	0	0	0	0	0	0	0	0	0	0	0	0	0	0	0	0	0	0	0	0	0	0	0	0
cf0dcb2335fb48ac8edd3e7c4e28e99b	0	0	0	0	0	0	0	0	0	0	0	0	0	0	0	0	0	0	0	0	0	0	0	0	0	0	0	0	0	0	0	0	0	0	0	0	0	0	0	0	0	0	0	24	0	0	0	0	0
bb4dfd24e74420ccbe2e2a1226c1e990	0	0	0	0	0	0	0	0	0	0	0	0	0	0	0	0	0	0	0	0	0	0	0	0	0	0	0	0	0	0	0	0	0	0	0	0	0	0	0	0	0	0	0	0	0	0	0	0	0
e33aa4d465add567c20dbb4ebbffc9db	0	0	0	0	0	0	0	0	0	0	0	0	0	0	0	0	0	0	0	0	0	0	0	0	0	0	0	0	0	0	0	0	0	0	0	0	0	0	0	0	0	0	0	0	0	0	0	0	0
a76da263932f9acd295411aa292b8d8f	0	0	0	0	0	0	0	0	0	0	0	0	0	0	0	0	0	0	0	0	0	0	0	0	0	0	0	0	0	0	0	0	0	0	0	0	0	0	0	0	0	0	0	0	0	0	0	0	0
60df7ac0ab7909d337575963d0034c01	0	0	0	0	0	0	0	0	0	0	0	0	0	0	0	0	0	0	0	0	0	0	0	0	0	0	0	0	0	0	0	0	0	0	0	0	0	0	19	0	0	0	0	0	0	0	0	0	0
e587f34e71645c27645bb3cd52c7f7e0	0	0	0	0	0	0	0	0	0	0	0	0	0	0	0	0	0	0	0	0	0	0	0	0	0	0	0	0	0	0	0	0	0	0	0	0	0	0	0	0	0	0	0	0	0	0	0	0	0
a9bea5d55b0015b7f73607aad1e892af	0	0	0	0	0	0	0	0	0	0	0	0	0	0	0	0	0	0	0	0	0	0	0	0	0	0	0	0	0	0	0	0	0	0	0	0	0	0	0	0	0	0	0	0	0	0	0	0	0
5ffa565d9705fc9b15e4dc58499ef5c6	0	0	0	0	0	0	0	0	0	0	0	0	0	0	0	0	0	0	0	0	2	0	5	0	0	0	0	0	0	0	0	0	0	0	0	0	9	0	0	0	0	0	0	0	0	0	0	0	0
c3d1ccee201850aa9ace383cd9e466ca	0	0	0	0	0	0	0	0	0	0	0	0	0	0	0	0	0	0	3	0	0	0	0	0	0	0	0	0	0	0	0	0	0	0	0	0	0	0	0	0	0	0	0	0	0	0	0	0	0
6ff1ac7e31b294b619b967212a27e05b	0	0	0	0	0	0	0	0	0	0	0	0	0	0	0	0	0	0	0	0	0	0	0	0	0	0	0	0	0	0	0	0	0	0	0	0	0	0	0	0	0	0	0	0	0	0	0	0	0
ab67ef4c242d94be8b334c79bd1ab636	0	0	0	0	0	0	0	0	0	0	0	0	0	0	0	0	0	0	0	0	0	0	0	0	0	0	0	0	0	0	0	0	0	0	0	0	0	0	0	0	0	0	0	21	0	0	0	0	0
24488d1dc3e9f6e56020020562dc544b	0	0	0	0	0	0	0	0	0	0	0	0	0	0	0	0	0	0	0	0	0	0	0	0	0	0	0	0	0	37	0	0	0	0	0	0	0	0	0	0	0	0	0	0	0	0	0	0	0
45adb3f54dbe65982231a3c5837cbcf7	0	0	0	0	0	0	0	0	0	0	0	0	0	0	0	0	0	0	0	0	0	0	0	0	0	0	0	0	0	0	0	0	0	0	0	0	0	0	0	45	0	0	0	0	0	0	0	0	0
52e1fc29b55575eac5082e8132affe7d	0	0	0	0	0	0	0	0	0	0	0	0	0	0	0	0	0	0	0	0	0	0	0	0	0	0	0	0	0	0	0	0	0	0	0	0	0	0	0	0	0	0	0	0	0	0	0	0	0
d5e075dd64da61283f5493237f8f4a2a	0	0	0	0	0	0	0	0	0	0	0	0	0	0	0	0	0	0	0	0	0	0	0	0	0	0	0	0	0	0	0	0	0	0	0	0	0	0	0	0	0	0	0	0	0	0	0	0	0
c302026ec22f5862d38cf79ed1f14165	0	0	0	0	0	0	0	0	0	0	0	0	0	0	0	0	0	0	0	0	0	0	0	0	0	0	0	0	0	0	0	0	0	0	0	0	0	0	0	0	0	0	0	0	0	0	0	0	0
647816a88a19ea14076267734871593a	0	0	0	0	0	0	0	0	0	0	0	0	0	0	0	0	0	0	0	0	0	0	0	0	0	0	0	0	0	0	0	0	0	0	0	0	0	0	0	0	1	0	0	0	0	0	0	0	0
aad28926158881107d89f3f79fd5fcb9	0	0	0	0	0	0	0	0	0	0	0	0	0	0	0	0	0	0	0	0	0	0	0	0	0	0	0	0	0	0	0	0	0	0	0	0	0	0	0	0	0	6	910	352	0	0	0	0	0
f365f0636fdc21efbfa5b70a24d489c9	0	0	0	0	0	0	0	0	0	0	0	0	0	0	0	0	0	0	0	0	0	0	0	0	0	0	0	0	0	0	0	0	0	0	0	0	0	0	0	0	0	0	0	0	0	0	0	0	0
4f6ad82328c65b477fb3a1e63e58e5c6	0	0	0	0	0	0	0	0	0	0	0	0	0	0	0	0	0	0	0	0	0	0	0	0	0	0	0	0	0	0	0	0	0	0	0	0	0	0	0	0	0	0	0	0	0	0	0	0	0
9d8c9ead33f126d9f52accb2a8402a3c	0	0	0	0	0	0	0	0	0	0	0	0	0	0	0	0	0	0	0	0	0	0	0	0	0	0	0	0	14	0	0	0	0	0	0	0	0	0	0	0	0	0	0	0	0	0	0	0	0
3e886323ed67d84a35fd6578029e5499	0	0	0	0	0	0	0	0	0	0	0	0	0	0	0	0	0	0	0	0	0	0	0	0	0	0	0	0	122	0	0	30	0	0	2499	0	0	0	0	0	0	0	0	0	0	0	0	0	0
118de536cf69382387aec4c12b6c7f64	0	0	0	0	0	0	0	0	0	0	0	0	0	0	0	0	0	0	0	0	0	0	0	0	0	0	0	0	0	0	0	0	0	0	0	0	0	0	0	0	0	0	0	0	0	0	0	0	0
51c95269a3b7e2b08eb54b3d4d643f66	0	0	0	0	0	0	0	0	0	0	0	0	0	0	0	0	0	0	0	0	0	0	0	0	0	0	0	0	0	0	0	0	0	0	0	0	0	0	0	0	0	0	0	0	0	0	0	0	0
16792eeddab1877c0172521ffec9ac52	0	0	0	0	0	0	0	0	0	0	0	0	0	0	0	0	0	0	0	0	0	0	0	0	0	0	0	0	0	0	0	0	0	0	0	0	0	0	0	0	0	0	0	0	0	0	0	0	0
1668f978ea8366504601a851795f80da	0	0	0	0	0	0	0	0	0	0	0	0	0	0	0	0	0	0	0	0	0	0	0	0	0	0	0	0	0	0	0	0	0	0	71	0	0	0	0	0	0	0	0	0	0	0	0	0	0
5ac39050390f8afda6e67c743183eb35	0	0	0	0	0	0	0	0	0	0	0	0	0	0	0	0	0	0	0	0	0	0	0	0	0	0	0	0	94	0	0	0	0	0	0	0	0	0	0	0	0	0	0	0	0	0	0	0	0
89b57e2ad3f34a2409a07d899945cc9e	0	0	0	0	0	0	0	0	0	0	0	0	0	0	0	0	0	0	0	0	0	0	0	0	0	0	0	0	0	0	0	0	0	0	0	0	0	0	0	0	0	0	0	0	0	0	0	0	0
b50534869f44288b3207866f8d5a1632	0	0	0	0	0	0	0	0	0	0	0	0	0	0	0	0	0	5	0	0	0	0	0	0	0	0	0	0	0	0	0	0	0	0	0	0	0	0	0	0	0	0	0	0	0	0	0	0	0
bf5af0ef69a1bf82109e003494f822a5	0	0	0	0	0	0	0	0	0	0	0	0	0	0	0	0	0	0	0	0	0	0	0	0	0	0	0	0	0	0	0	0	0	0	0	0	0	0	0	0	0	0	0	0	0	0	0	0	0
cf4feea125e245645a6c4662d0506e56	0	0	0	0	0	0	0	0	0	0	0	0	0	0	0	0	0	0	0	0	0	0	0	0	0	0	0	0	0	0	0	0	0	0	0	0	0	0	0	0	0	0	0	0	0	0	0	0	0
ae2a9dcda5ca5c8d28685e29e23f8ab5	0	0	0	0	0	0	0	0	0	0	0	0	0	0	0	0	0	0	0	0	0	0	0	0	0	0	0	0	0	0	0	0	0	0	0	0	0	0	0	0	0	0	0	0	0	0	0	0	0
a68fe8f4bd73330c56535d12e3ae041e	0	0	0	0	0	0	0	0	0	0	0	0	0	0	0	0	0	0	0	0	0	0	0	0	0	0	0	0	0	0	0	0	0	0	0	0	0	0	0	0	0	0	0	0	0	0	0	0	0
7bd38c718917301fc9c1880cd3ae07d6	0	0	0	0	0	0	0	0	0	0	0	0	0	0	0	0	0	0	0	0	0	0	0	0	0	0	0	0	0	0	0	0	0	0	0	0	0	0	0	0	0	0	0	0	0	0	0	0	0
2251cd9630e8135f2f933c7c1a7bce98	0	0	0	0	0	0	0	0	0	0	0	0	0	0	0	0	0	0	0	0	0	0	0	0	0	0	0	0	0	0	0	0	0	0	0	0	0	0	0	0	0	0	0	0	0	0	0	0	0
eaec36b27e243addd541d48d536a6d37	0	0	0	0	0	0	0	0	0	0	0	0	0	0	0	0	0	0	0	0	0	0	0	0	0	0	0	0	0	0	0	0	0	0	0	0	0	0	7	0	0	0	0	0	0	0	0	0	0
9f9b1a7b6b2dfd8b1dc4495b7318f90b	0	0	0	0	0	0	0	0	0	0	0	0	0	0	0	0	0	0	0	0	0	0	0	0	0	0	0	0	0	0	0	0	0	0	0	0	0	0	0	0	0	0	0	0	0	0	0	0	0
075a23cd1d3720083382c2ef9b8664e0	0	0	0	0	0	0	0	0	0	0	0	0	0	0	0	0	0	0	0	0	0	0	0	0	0	0	0	0	0	0	0	0	0	0	0	0	0	0	0	0	0	0	0	0	0	0	0	0	0
ce48773ff58c92afa91fe3fadeb71261	0	0	0	0	0	0	0	0	0	0	0	0	0	0	0	0	0	0	0	0	0	0	0	0	0	0	0	0	0	0	0	0	0	0	0	0	0	0	0	0	0	0	0	0	0	0	0	0	0
b063e35a840afd5cb9667119a81c15d7	0	0	0	0	0	0	0	0	0	0	0	0	0	0	0	0	0	0	0	0	0	0	0	0	0	0	0	0	0	0	0	0	0	0	0	0	0	0	21	0	0	0	0	0	0	0	0	0	0
4b340e0aa9f695ba39e1ebc835815ed8	0	0	0	0	0	0	0	0	0	0	0	0	0	0	0	0	0	0	0	0	0	0	0	0	0	0	0	0	0	0	0	0	0	0	0	0	0	0	0	0	0	0	0	0	0	0	0	0	0
5e09e80ac347b841b7f30dec57fb55f4	0	0	0	0	0	0	0	0	0	0	0	0	0	0	0	0	0	0	0	0	0	0	0	0	0	0	0	0	0	0	0	0	0	0	0	0	0	0	0	0	0	0	0	0	0	0	0	0	0
7e0321e5f3ec90f8bcd0585ba0d01f61	0	0	0	0	0	0	0	0	0	0	0	0	0	0	0	0	0	0	0	0	0	0	0	0	0	0	0	0	0	0	0	0	0	0	0	0	0	0	0	0	0	0	0	0	0	0	0	0	0
5d5825cac6fa9041fdaed8ee0169033b	0	0	0	0	0	0	0	0	0	0	0	0	0	0	0	0	0	0	0	0	0	0	0	0	0	0	0	0	0	0	0	0	0	0	0	0	5	0	0	0	0	0	0	0	0	0	0	0	0
0c996d578748e883e20d3d54e5f0250b	0	0	0	0	0	0	0	0	0	0	0	0	0	0	0	0	0	0	0	0	0	0	0	0	0	0	0	0	0	0	0	0	0	0	0	0	0	0	0	0	0	0	0	0	0	0	0	0	0
29fb750a75aceb016a88c23094022d02	0	0	0	0	0	0	0	0	0	0	0	0	0	0	0	0	0	0	0	0	0	0	0	0	0	0	0	0	0	0	0	0	0	0	0	0	0	0	0	0	0	0	0	0	0	0	0	0	0
c6990dbb3d7c8aab30528877cf4e5345	0	0	0	0	0	0	0	0	0	0	0	0	0	0	0	0	35	3	0	0	0	0	0	5	0	0	0	0	3	0	0	0	0	0	4	0	0	0	29	0	0	0	24	19	0	0	0	0	0
2f21c088355fc4a7783e458426d177dd	0	0	0	0	0	0	0	0	0	0	0	0	0	0	0	0	0	0	0	0	0	0	0	0	0	0	0	0	0	0	0	0	0	0	0	0	0	0	0	0	0	0	0	0	0	0	0	0	0
aef8eba2b1ce7f29c914130b3249c850	0	0	0	0	0	0	0	0	0	0	0	0	0	0	0	0	0	0	0	0	0	0	0	0	0	0	0	0	0	0	0	0	0	0	0	0	0	0	0	0	0	0	0	0	0	0	0	0	0
c848463cfa90156baeae6da96c8f9054	0	0	0	0	0	0	0	0	0	0	0	0	0	0	0	0	0	0	0	0	0	0	0	0	0	0	0	0	0	0	0	3	0	0	0	0	0	0	0	0	0	0	0	0	0	0	0	0	0
610b8c00f7cd2417e31d661bbfde9a46	0	0	0	0	0	0	0	0	0	0	0	0	0	0	0	0	0	0	0	0	0	0	0	0	0	0	0	0	0	0	0	0	0	0	0	0	0	0	0	0	0	0	0	0	0	0	0	0	0
4cec6f04262dcd19fcdc1844a30a4e7f	0	0	0	0	0	0	0	0	0	0	0	0	0	0	0	0	0	0	0	0	0	0	0	0	0	0	0	0	0	0	0	0	0	0	1	0	0	0	0	0	0	0	0	0	0	0	0	0	0
5e096cec0ab678275af08a9684e2191f	0	0	0	0	0	0	0	0	0	0	0	0	0	0	0	0	0	0	0	0	0	0	0	0	0	0	0	0	0	0	0	0	0	0	0	0	0	0	0	0	0	0	0	0	0	0	0	0	0
fac65957065b3c75cb7c9d9a8fa6f2ff	0	0	0	0	0	0	0	0	0	0	0	0	0	0	0	0	0	0	0	0	0	0	0	0	0	0	0	0	0	0	0	0	0	0	0	0	0	0	0	0	0	0	0	0	0	0	0	0	0
17a2a84c3efe9eb044561be8c2cb30ec	0	0	0	0	0	0	0	0	0	0	0	0	0	0	0	0	0	0	0	0	0	0	0	0	0	0	0	0	0	0	0	0	0	0	0	0	0	0	0	0	0	0	0	0	0	0	0	0	0
f54095e3778ba630c0be6d96ece775f9	0	0	0	0	0	0	0	0	0	0	0	0	0	0	0	0	0	0	0	0	0	0	0	0	0	0	0	0	0	0	0	0	0	0	0	0	0	0	0	0	0	0	0	0	0	0	0	0	0
9efb8e8eddcef153c6de3af6641335d5	0	0	0	0	0	0	0	0	0	0	0	0	0	0	0	0	0	0	0	0	0	0	0	0	0	0	0	0	0	0	0	0	0	0	0	0	0	0	0	0	0	0	0	0	0	0	0	0	0
56af6362515d938e4b0ea126b1b16e70	0	0	0	0	0	0	0	0	0	0	0	0	0	0	0	0	0	0	0	0	0	0	0	0	0	0	0	0	0	0	0	0	0	0	0	0	0	0	0	0	0	0	0	0	0	0	0	0	0
1d3f0ae3f78773bec545c9c14a2da64f	0	0	0	0	0	0	0	0	0	0	0	0	0	0	0	0	0	0	0	0	0	0	0	0	0	0	0	0	0	0	0	0	0	0	0	0	0	0	0	0	0	0	0	0	0	0	0	0	0
d889346c5c5de435e3395fbb5efbba08	0	0	0	0	0	0	0	0	0	0	0	0	0	0	0	0	0	0	0	0	0	0	0	0	0	0	0	0	0	0	0	0	0	0	0	0	0	0	0	59	0	0	0	0	0	0	0	0	0
9b1e41f4db6a5a618bc0536d80eb84dc	0	0	0	0	0	0	0	0	0	0	0	0	0	0	0	0	0	0	0	0	0	0	0	0	0	0	0	0	0	0	0	0	0	0	0	0	0	0	0	0	0	0	0	13	0	0	0	0	0
4d7bae4964955ca51aa128246e380af6	0	0	0	0	0	0	0	0	0	0	0	0	0	0	0	0	0	0	0	0	0	0	0	0	0	0	0	0	0	0	0	0	0	0	0	0	0	0	0	0	0	0	0	0	0	0	0	0	0
fd2b83dd999d257386d8e00371854dcc	0	0	0	0	0	0	0	0	0	0	0	0	0	0	0	0	0	0	0	0	0	0	0	0	0	0	0	0	0	0	0	0	0	0	0	0	0	0	0	0	0	0	0	0	0	0	0	0	0
be98085acf580094d6c9e809858b6b73	0	0	0	0	0	0	0	0	0	0	0	0	0	0	0	0	0	0	0	0	0	0	0	0	0	0	0	0	0	0	0	0	0	0	0	0	0	0	0	0	0	0	0	20	0	0	0	0	0
278a0f3986bf52a8812258d35ac730e0	0	0	0	0	0	0	0	0	0	0	0	0	0	0	0	0	0	0	0	0	0	0	0	0	0	0	0	0	0	0	0	0	0	0	0	0	0	0	0	0	0	0	0	0	0	0	0	0	0
26b33f62d6ca3bd12da56c5dea14ee56	0	0	0	0	0	0	0	0	0	0	0	0	0	0	0	0	0	0	0	0	0	0	0	0	0	0	0	0	0	0	0	0	0	0	0	0	0	0	0	0	0	0	0	0	0	0	0	0	0
dad0ffd777bf3cf896ce57169e7c947f	0	0	0	0	0	0	0	0	0	0	0	0	0	0	0	0	0	0	0	0	0	0	0	0	0	0	0	0	0	0	0	0	0	0	0	0	0	0	0	0	0	0	0	0	0	0	0	0	0
3aee2ab3d913facc079225c32f3fc8fc	0	0	0	0	0	0	0	0	0	0	0	0	0	0	0	0	0	0	0	0	0	0	0	0	0	0	0	0	0	0	0	0	0	0	0	0	0	0	0	0	0	0	0	0	0	0	0	0	0
99a139a4838e40dc6e2d10c1e1cb83e5	0	0	0	0	0	0	0	0	0	0	0	0	0	0	0	0	0	0	0	0	0	0	0	0	0	0	0	0	0	0	0	0	0	0	0	0	0	0	0	0	0	0	0	0	0	0	0	0	0
668f95a555f523c2adc3c96f2e650ab0	0	0	0	0	0	0	0	0	0	0	0	0	0	0	0	0	0	0	0	0	0	0	0	0	0	0	0	0	0	0	0	0	0	0	0	0	0	0	0	12	0	0	0	0	0	0	0	0	0
1ef75f359fe2944dc59bfc50a6695746	0	0	0	0	0	0	0	0	0	0	0	0	0	0	0	0	0	0	0	0	0	0	0	0	0	0	0	0	0	0	0	0	0	0	0	31	0	0	0	0	0	0	0	0	0	0	0	0	0
ad956d8ee0e96e7426eb09387ecfd336	0	0	0	0	0	0	0	0	0	0	0	0	0	0	0	0	0	0	0	0	0	0	0	0	0	0	0	0	0	0	0	0	0	0	0	0	0	0	0	0	0	0	0	0	0	0	0	2	0
97b0165165a489f8e7a2ca337e70b879	0	0	0	0	0	0	0	0	0	0	0	0	0	0	0	0	0	0	0	0	0	0	0	0	0	0	0	0	0	0	0	0	0	0	0	0	0	0	0	0	0	0	0	0	0	0	0	0	0
04c67311250790008159d4f2fbd1bf7e	0	0	0	0	0	0	0	0	0	0	0	0	0	0	0	0	0	0	0	0	0	0	0	0	0	0	0	0	0	0	0	0	0	0	0	0	0	0	0	0	0	0	0	0	0	0	0	0	0
cafdd4386084192a7097aad43b1b10c1	0	0	0	0	0	0	0	0	0	0	0	0	0	0	0	0	0	0	0	0	0	0	0	0	0	0	0	0	0	0	0	0	0	0	0	0	0	0	0	0	0	0	0	0	0	0	0	0	0
a584f5f2fdbb9a640183285b37157ded	0	0	0	0	0	0	0	0	0	0	0	0	0	0	0	0	0	0	0	0	0	0	0	0	0	0	0	0	48	0	0	0	0	0	0	0	0	0	0	0	0	0	0	0	0	0	0	0	0
e6f2844012c8d2bdb682f719039df4bb	0	0	0	0	0	0	0	0	0	0	0	0	0	0	0	0	0	0	0	0	0	0	0	0	0	0	0	0	0	0	0	5	0	0	0	0	0	0	0	0	0	0	0	0	0	0	0	0	0
81842675bba20f37607613642d5bb39d	0	0	0	0	0	0	0	0	0	0	0	0	0	0	0	0	0	0	0	0	0	0	0	0	0	0	0	0	0	0	0	0	0	0	0	0	0	0	0	0	0	0	0	0	0	0	0	0	0
2a752747998afc2908f477520605396a	125	262	116	240	270	431	1338	138	206	195	888	202	100	9	10	0	260	121	146	36	213	96	39	0	47	4	0	5	0	0	0	0	0	0	0	0	0	0	0	0	0	0	0	0	0	49	30	30	0
0aa191de7a6c27edeaf5bc652e7fc12f	0	0	0	0	0	0	0	0	0	0	0	0	0	0	0	0	0	0	0	0	0	0	0	0	0	0	0	0	0	0	0	0	0	0	0	0	0	0	0	0	1	0	0	0	0	0	0	0	0
ff06ce5913ebf724a4274290d524b48c	0	0	0	0	0	0	0	0	0	0	0	0	0	0	0	0	0	0	0	0	0	0	0	0	0	0	0	0	0	0	0	0	0	0	0	0	0	0	0	0	0	0	0	0	0	0	0	0	0
dfd9b160376c456c7b1d2092137fd580	0	0	0	0	0	0	0	0	0	0	0	0	0	0	0	0	0	0	0	0	0	0	0	0	0	0	0	0	0	0	0	0	0	0	0	0	0	0	0	0	0	0	0	0	0	0	0	0	0
d24c9282f1c4644672554f23f93f691c	0	0	0	0	0	0	0	0	0	0	0	0	0	0	0	0	0	0	0	0	0	0	0	0	0	0	0	0	0	0	0	0	0	0	0	0	0	0	0	0	0	0	0	0	0	0	0	0	0
0191b9f13b965f636186c4086db565a2	0	0	0	0	0	0	0	0	0	0	0	0	0	0	0	0	0	0	0	0	0	0	0	0	0	0	0	0	0	0	0	0	0	0	0	0	0	0	0	0	0	0	0	0	0	0	0	0	0
315d869e91d9fa81e930474b421df11a	0	0	0	0	0	0	0	0	0	0	0	0	0	0	0	0	0	0	0	0	0	0	0	0	0	0	0	0	0	0	0	10	0	0	0	0	0	0	0	31	0	0	0	0	0	0	0	0	0
6eca6ff62b3da8cad6534730f0c64808	0	0	0	0	0	0	0	0	0	0	0	0	0	0	0	0	0	0	0	0	0	0	0	0	0	0	0	0	0	0	0	0	0	0	0	0	0	0	0	0	0	0	0	0	0	0	0	0	0
1905cc4dd6c24850d4d2b3091a664dea	0	0	0	0	0	0	0	0	0	0	0	0	0	0	0	0	0	0	0	0	0	0	0	0	0	0	0	0	0	0	0	0	0	0	0	0	0	0	0	0	0	0	0	0	0	0	0	0	0
14b41e09606c7732985afbf334b80b04	0	0	0	0	0	0	0	0	0	0	0	0	0	0	0	0	0	0	0	0	0	0	0	0	0	0	0	0	0	0	0	0	0	0	0	0	0	0	0	0	0	0	0	0	0	0	0	0	0
8b5afc96dbe67e8798e2a8535e4c05b8	0	0	0	0	0	0	0	0	0	0	0	0	0	0	0	0	0	0	0	0	0	0	0	0	0	0	0	0	0	0	0	0	0	0	0	0	0	0	0	0	0	0	0	0	0	0	0	0	0
cece856da5798fc7d82e94c365549d06	0	0	0	0	0	0	0	0	0	0	0	0	0	0	0	0	0	0	0	0	0	0	0	0	0	0	0	0	0	0	0	0	0	0	0	0	0	0	0	37	0	0	0	0	0	0	0	0	0
2d7bd7af58389ea10ad7f9e44df9d51a	0	0	0	0	0	0	0	0	0	0	0	0	0	0	0	0	0	0	0	0	0	0	0	0	0	0	0	0	0	0	0	0	0	0	0	0	0	0	0	0	0	0	0	0	0	0	0	0	0
869aa9b4b3b33baa477c040538f4b249	0	0	0	0	0	0	0	0	0	0	0	0	0	0	0	0	0	0	0	0	0	0	0	0	0	0	0	0	31	0	0	6	0	0	0	0	0	0	0	0	0	5	0	0	0	0	0	0	0
1bb634c6698c7ab18cf4e1b677ff0a5e	0	0	0	0	0	0	0	0	0	0	0	0	0	0	0	0	0	0	0	0	0	0	0	0	0	0	0	0	0	0	0	0	0	0	0	0	0	0	0	60	0	0	0	0	0	0	0	0	0
5a36fcaccb70da461fc7c5853178f0e3	0	0	0	0	0	0	0	0	0	0	0	0	0	0	0	0	0	0	0	0	0	0	0	0	0	0	0	0	0	0	0	0	0	0	0	0	0	0	0	0	0	0	0	0	0	0	0	0	0
d3a0776bae5a386a18528992e76b1a88	0	0	0	0	0	0	0	0	0	0	0	0	0	0	0	0	0	0	0	0	0	0	0	0	0	0	0	0	0	0	0	0	0	0	0	0	0	0	0	0	0	0	0	0	0	0	0	0	0
e4bece7e576a8b8c93b3e6568cc9d215	0	0	0	0	0	0	0	0	0	0	0	0	0	0	0	0	0	0	0	0	0	0	0	0	0	0	0	0	0	0	0	0	0	0	0	0	0	0	0	0	0	0	0	0	0	0	0	0	0
f232510649250aa43f836b638b2e1f47	0	0	0	0	0	0	0	0	0	0	0	0	0	0	0	0	0	0	0	0	0	0	0	0	0	0	0	0	0	0	0	0	0	0	0	0	0	0	0	0	0	0	0	0	0	0	0	0	0
31e77ff2a912e0a421e9d7faf0042a78	0	0	0	0	0	0	0	0	0	0	0	0	0	0	0	0	0	0	0	0	0	0	0	0	0	0	0	0	0	0	0	0	0	0	0	0	0	0	0	0	0	0	0	0	0	0	0	0	0
c104a37effe5c39c04ae10d0095d5945	0	0	0	0	0	0	0	0	0	0	0	0	0	0	0	0	0	0	0	0	0	0	0	0	0	0	0	0	0	0	0	0	0	0	0	0	0	0	0	0	0	0	0	0	0	0	0	0	0
f689d9bf4403c00295c47fd226bd4a5b	0	0	0	0	0	0	0	0	0	0	0	0	0	0	0	0	0	0	0	0	0	0	0	0	0	0	0	0	0	0	0	0	0	0	0	0	0	0	0	0	4	0	5	0	0	0	0	0	0
128395c1e4f5ea3a412cfe7f9cdcd2a8	0	0	0	0	0	0	0	0	0	0	0	0	0	0	0	0	0	0	0	0	0	0	0	0	0	0	0	0	0	0	0	0	0	0	0	0	0	0	0	0	0	0	0	0	0	0	0	0	0
d8c87badaa7e63e096e69136faee957d	0	0	0	0	0	0	0	0	0	0	0	0	0	0	0	0	0	0	3	0	0	0	0	0	0	0	0	0	0	0	0	0	0	0	0	0	0	0	0	0	0	0	0	0	0	0	0	0	0
ffc2747ee28a260da26de9cb5842a90a	0	0	0	0	0	0	0	0	0	0	0	0	0	0	0	0	0	0	0	0	0	0	0	0	0	0	0	0	0	0	0	0	0	0	0	0	0	0	0	16	0	0	0	0	0	0	0	0	0
f86214189031542e74f9007627304fbe	0	0	0	0	0	0	0	0	0	0	0	0	0	0	0	0	0	0	0	0	0	0	0	0	0	0	0	0	0	0	8	0	0	0	0	0	0	0	0	0	0	0	0	11	0	0	0	0	0
2674affab033ba8fcc0801abfa8d5db1	0	0	0	0	0	0	0	0	0	0	0	0	0	0	0	0	0	0	0	0	0	0	0	0	0	0	0	0	0	0	0	0	0	0	0	0	0	0	0	0	0	0	0	0	0	0	0	0	0
6d8221affda5a5e8e756b1cdcf99228c	0	0	0	0	0	0	0	0	0	0	0	0	0	0	0	0	0	0	0	0	0	0	0	0	0	0	0	0	0	0	0	10	0	0	0	0	0	0	0	0	0	0	0	0	0	0	0	0	0
7c6f0b9ac34f1babf7113efe7e4d7094	0	0	0	0	0	0	0	0	0	0	0	0	0	0	0	0	0	0	0	0	0	0	0	0	0	0	0	0	0	0	0	0	0	0	0	0	0	0	0	0	0	0	0	0	0	0	0	0	0
d98dd629f142a137c774dcc4b82ceed1	0	0	0	0	0	0	0	0	0	0	0	0	0	0	0	0	0	0	0	0	0	0	0	0	0	0	0	0	0	0	0	0	0	0	0	0	0	0	0	10	0	0	0	0	0	0	0	0	0
61bff6d981898a7da075d67ef9581050	0	0	0	0	0	0	0	0	0	0	0	0	0	0	0	0	0	0	0	0	0	0	0	0	0	0	0	0	0	0	0	0	0	0	0	0	0	0	0	0	0	0	0	0	0	0	0	0	0
20b1e27dbaf118a436c10faa14f74e2c	0	0	0	0	0	0	0	0	0	0	0	0	0	0	0	0	0	0	0	0	0	0	0	0	0	0	0	0	0	0	0	0	0	0	0	0	0	0	0	0	0	0	0	0	0	0	0	0	0
aac7f96c500eb02ab8281a0fa535a78b	0	0	0	0	0	0	0	0	0	0	0	0	0	0	0	0	0	0	0	0	0	0	0	0	0	0	0	0	0	0	0	0	0	0	0	0	0	0	0	0	0	0	0	0	0	0	0	0	0
e7a4b132b42de51666a50bb52c7e7301	0	0	0	0	0	0	0	0	0	0	0	0	0	0	0	0	0	0	0	0	0	0	0	0	0	0	0	0	0	0	0	0	0	0	0	0	8	0	0	0	0	0	0	0	0	0	0	0	0
cde3875688772b18760b476f8741624e	0	0	0	0	0	0	0	0	0	0	0	0	0	0	0	0	0	0	0	0	0	0	0	0	0	0	0	0	0	0	0	0	0	0	0	0	0	0	0	0	0	0	0	0	0	0	0	0	0
4c5c7832aea80dcc9db9c0543bec60d2	0	0	0	0	0	0	0	0	0	0	0	0	0	0	0	0	0	0	0	0	0	0	0	0	0	0	0	0	0	0	0	0	0	0	0	0	0	0	0	0	0	2	0	0	0	0	0	0	0
03ff9a00d8d8eceae4b056f6ee499cb3	0	0	0	0	0	0	0	0	0	0	0	0	0	0	0	0	0	0	0	0	0	0	0	0	0	0	0	0	0	0	0	0	0	20	0	0	0	0	0	0	0	0	0	0	0	0	0	0	0
ce17a0ede7515e2819c1a52a8cfd3c97	0	0	0	0	0	0	0	0	0	0	0	0	0	0	0	0	0	0	0	0	0	0	0	0	0	0	0	0	0	147	0	0	0	0	0	0	0	0	0	0	0	0	0	0	0	0	0	0	0
9126ce633b5734be6f9aa7e39a29e732	0	0	0	0	0	0	0	0	10	0	0	0	0	0	0	0	0	0	0	0	0	0	0	0	0	0	0	0	0	0	0	0	0	0	0	0	0	0	0	0	0	0	0	0	0	0	0	0	0
476ab735696a0f554f08588f2ef3a5ce	0	0	0	0	0	0	0	0	0	0	0	0	0	0	0	0	0	0	0	0	0	0	0	0	0	0	0	0	0	0	0	0	0	0	0	0	23	0	0	0	0	0	0	0	0	0	0	0	0
a2cee8b3ca265917be34ff37690857f7	0	0	0	0	0	0	0	0	0	0	0	0	0	0	0	0	0	0	0	0	0	0	0	0	0	0	0	0	0	0	0	0	0	0	0	0	0	0	0	0	0	0	0	0	0	0	0	0	0
4f4b5b3fa515f9838116e01632c5ed23	0	0	0	0	0	0	0	0	0	0	0	0	0	0	0	0	0	0	0	0	0	0	0	0	0	0	0	0	0	0	0	0	0	0	0	0	0	0	0	0	0	0	0	0	0	0	0	0	0
f4f630c3ee1a480801d82fd71286ffbb	0	0	0	0	0	0	0	0	0	0	0	0	0	0	0	0	0	0	0	0	0	0	0	0	0	0	0	0	0	0	0	0	0	0	0	0	0	0	0	0	0	0	0	0	0	0	0	0	0
31bb5b946fb62fa8e08d9d86d30547d9	0	0	0	0	0	0	0	0	0	0	0	0	0	0	0	0	0	0	0	0	0	0	0	0	0	0	0	0	0	0	0	0	0	0	0	0	0	0	0	0	0	0	0	0	0	0	0	0	0
37c95a985411d7b085766b411f1fbbd2	0	0	0	0	0	0	0	0	0	0	0	0	0	0	0	0	0	0	0	0	0	0	0	0	0	0	0	0	0	0	0	0	0	0	0	0	0	0	0	0	0	0	0	0	0	0	0	0	0
b421da9550abca4e435070fbe3eb3eb6	0	0	0	0	0	0	0	0	0	0	0	0	0	0	0	0	0	0	0	0	0	0	0	0	0	0	0	0	0	0	0	0	0	0	0	0	0	0	0	0	0	0	0	0	0	0	0	0	0
43d9bb37608d068a86dfc64c6cf4fc60	0	0	0	0	0	0	0	0	0	0	0	0	0	0	0	0	0	0	0	0	0	0	0	0	0	0	0	0	0	0	0	0	0	0	0	0	0	0	0	0	0	0	0	0	0	0	0	0	0
7e1de8c6f01b7b7d1b483b97f45b7a92	0	0	0	0	0	0	0	0	0	0	0	0	0	0	0	0	0	0	0	0	0	0	0	0	0	0	0	0	0	0	0	0	0	0	0	0	0	0	0	0	0	0	0	0	0	0	0	0	0
46a27bbec856d64b2318f43dd1db1b86	0	0	0	0	0	0	0	0	0	0	0	0	0	0	0	0	0	0	0	0	0	0	0	0	0	0	0	0	0	0	0	0	0	0	0	0	0	0	0	0	0	0	0	0	0	0	0	0	0
b174a0e7845d4321be44f720d4b1191a	0	0	0	0	0	0	0	0	0	0	0	0	0	0	0	0	0	0	0	0	0	0	0	0	0	0	0	0	0	0	0	0	0	0	13	0	0	0	0	0	0	0	0	0	0	0	0	0	0
3a97ec50d193b24c09bb3b245a1db250	0	0	0	0	0	0	0	0	0	0	0	0	0	0	0	0	0	0	0	0	0	0	0	0	0	0	0	0	0	0	0	0	0	0	0	0	0	0	0	0	0	0	0	0	0	0	0	0	0
2ca97f1d60305764c6448ce43c3187cc	0	0	0	0	0	0	0	0	0	0	0	0	0	0	0	0	0	0	0	0	0	0	0	0	0	0	0	0	0	0	0	0	0	0	0	0	0	0	0	0	0	0	0	0	0	0	0	0	0
08bd836f3dcf78de497f86d00ab0081f	0	0	0	0	0	0	0	0	0	0	0	0	0	0	0	0	0	0	0	0	0	0	0	0	0	0	0	0	0	0	0	0	0	0	0	0	0	0	0	0	0	0	0	0	0	0	0	0	0
45907d3cd7de87f4277d9e806dbd34a1	0	0	0	0	0	0	0	0	0	0	0	0	0	0	0	0	0	0	0	0	0	0	0	0	0	0	0	0	0	0	0	0	0	0	0	0	0	0	0	4	0	0	0	0	0	0	0	0	0
384bacbb53eaf5e65f18f1874c58b96e	0	0	0	0	0	0	0	0	0	0	0	0	0	0	0	0	0	0	0	0	0	0	0	0	0	0	0	0	0	0	0	0	0	17	0	10	0	0	0	0	0	0	0	0	0	0	0	0	0
12f674a67bc9f23730b56aff4d9d1e69	0	0	0	0	0	0	0	0	0	0	0	0	0	0	0	0	0	0	0	0	0	0	0	0	0	0	0	0	0	0	0	0	0	0	0	0	0	0	0	0	0	0	0	0	0	0	0	0	0
d135cf640cb77726a0feb83b53ac4307	0	0	0	0	0	0	0	0	0	0	0	0	0	0	0	0	0	0	0	0	0	0	0	0	0	0	0	0	0	0	0	0	0	0	0	0	0	0	0	0	0	0	0	0	0	0	0	0	0
0107f09f1fed021e0ac190acea825d89	0	0	0	0	0	0	0	0	0	0	0	0	0	0	0	0	0	0	0	0	0	0	0	0	0	0	0	0	0	0	0	0	0	0	0	0	0	0	0	0	0	0	0	0	0	0	0	0	0
e649b7efa63e045f7ca19aee4f1abcd9	0	0	0	0	0	0	0	0	0	0	0	0	0	0	0	0	0	0	0	0	0	0	0	0	0	0	0	0	0	0	0	0	0	0	0	0	0	0	0	0	0	0	0	0	0	0	0	0	0
f37dc94c9f83e118d4768f412db8425c	0	0	0	0	0	0	0	0	0	0	0	0	0	0	0	0	0	0	0	0	0	0	0	0	0	0	0	0	0	0	0	0	0	0	0	0	0	0	0	0	0	0	0	0	0	0	0	0	0
a4dec24722406d0eb473e80e5f0cbf5b	0	0	0	0	0	0	0	2	0	0	2	0	0	0	0	0	2	0	0	0	0	0	0	0	0	0	0	0	0	0	0	0	0	0	0	0	0	0	0	0	0	0	0	0	0	0	0	0	0
cbf3cc9312870a01bdb8da3bd35fa9a9	0	0	0	0	0	0	0	0	0	0	0	0	0	0	0	0	0	0	0	0	0	0	0	0	0	0	0	0	0	0	0	0	0	0	0	0	0	0	0	0	0	0	0	0	0	0	0	0	0
0bc583229c9335dfb65f78b8228ed0af	0	0	0	0	0	0	0	0	0	0	0	0	0	0	0	0	0	0	0	0	0	0	0	0	0	0	0	0	0	0	0	0	0	0	0	0	0	0	0	0	14	0	0	0	0	0	0	0	0
578e8bc27fbad90efe8b573c099c6966	0	0	0	0	0	0	0	0	0	0	0	0	0	0	0	0	0	0	0	0	0	0	0	0	0	0	0	0	0	0	0	0	0	0	0	0	0	0	0	0	0	0	0	0	0	0	0	0	0
df715ece728019b54c8ea198026f8ae5	0	0	0	0	0	0	0	0	0	0	0	0	0	0	0	0	0	0	0	0	0	0	0	0	8	0	0	0	0	0	0	0	0	0	0	0	0	0	0	0	0	0	0	0	0	0	0	0	0
05cf54ce0e5efd71528197e4afac4a12	0	0	0	0	0	0	0	0	0	0	0	0	0	0	0	0	0	0	0	0	0	0	0	0	0	0	0	0	0	0	0	0	0	0	0	0	0	0	0	0	25	0	0	0	0	0	0	0	0
f15022f210de145600fbb1690625084d	0	0	0	0	0	0	0	0	0	0	0	0	0	0	0	0	0	0	0	0	0	0	0	0	0	0	0	0	0	0	0	0	0	0	0	0	0	0	0	0	0	0	0	0	0	0	0	0	0
9bc2b2c3bde1dec052ef2419d82646a4	0	0	0	0	0	0	0	0	0	0	0	0	0	0	0	0	0	0	0	0	0	0	0	0	0	0	0	0	0	0	0	0	0	0	0	0	0	0	0	0	0	0	0	0	0	0	0	0	0
f3b5b56de4722a9d758c5c5507c848ee	0	0	0	0	0	0	0	0	0	0	0	0	0	0	0	0	0	0	0	0	0	0	0	0	0	0	0	0	0	0	0	0	0	0	0	0	0	0	0	0	0	0	0	0	0	0	0	0	0
31f4d4ca3c225f8df870da0441fc28ff	0	0	0	0	0	0	0	0	0	0	0	0	0	0	0	0	0	0	0	0	0	0	0	0	0	0	0	0	0	0	0	0	0	0	0	0	0	0	0	0	0	0	0	0	0	0	0	0	0
d7d38b425fbfff852d732eb7751818b7	0	0	0	0	0	0	0	0	0	0	0	0	0	0	0	0	0	0	0	0	0	0	0	0	0	0	0	0	0	0	0	0	0	0	0	0	0	0	0	0	0	0	0	0	0	0	0	0	0
850b0229ea1d7832761213cf19277a60	0	0	0	0	0	0	0	0	0	0	0	0	0	0	0	0	0	0	0	0	0	0	0	0	0	0	0	0	0	0	0	0	0	0	0	0	0	5	0	0	0	0	0	0	0	0	0	0	0
0fd44d289fda9927eb4b20b376657d07	0	0	0	0	0	0	0	0	0	0	0	0	0	0	0	0	0	0	0	0	0	0	0	0	0	0	0	0	0	0	0	0	0	0	0	0	0	0	0	0	0	0	0	0	0	0	0	0	0
1de318d37313fe05fed853cce6ed37e0	0	0	0	0	0	0	0	0	0	0	0	0	0	0	0	0	0	0	0	0	0	0	0	0	0	0	0	0	0	0	0	0	0	0	0	0	0	0	0	0	0	0	0	0	0	0	0	0	0
94ef866e6e5ea5c39de124c4cfd77d23	0	0	0	0	0	0	0	0	0	0	0	0	0	0	0	0	0	0	0	0	0	0	0	0	0	0	0	0	0	73	0	0	0	0	0	0	0	0	0	0	0	0	0	0	0	0	0	0	0
3ce27faf799e48529117abaac51a28ad	0	0	0	0	0	0	0	0	0	0	0	0	0	0	0	0	0	0	0	0	0	0	0	0	0	0	0	0	0	0	0	0	0	0	0	0	0	0	0	0	0	0	0	0	0	0	0	0	0
9e9e63ec5722d5d35cd6494e25c42747	0	0	0	0	0	0	0	0	0	0	0	0	0	0	0	0	0	0	0	0	0	0	0	0	0	0	0	0	0	0	0	0	0	0	0	0	0	0	0	0	0	0	0	0	0	0	0	0	0
4ecbb1a0f2426ff6c8daa7688dfb2c2d	0	0	0	0	0	0	0	0	0	0	0	0	0	0	0	0	0	0	0	0	0	0	0	0	0	0	0	0	0	0	0	0	0	0	0	0	0	0	0	0	0	0	0	0	0	0	0	0	0
ce4fbb7b813dc061c95988ebafd12c4a	0	0	0	0	0	0	0	0	0	0	2	2	0	2	0	0	0	0	0	0	0	0	0	0	0	0	0	0	0	0	0	2	0	0	0	0	0	0	0	63	106	0	2	0	2	2	2	0	0
1a35143c6ba76a5d24cfe81aabff185a	5	0	0	0	0	12	9	0	8	447	0	51	0	92	2	494	1853	25	4	0	0	19	0	0	0	2	7	35	0	0	0	0	0	0	0	0	0	0	0	0	0	0	0	0	0	5	6	15	82
9be1d1df594bf1d4c33285eb06a3c7df	0	0	0	0	0	0	0	0	0	0	0	0	0	0	0	0	0	0	0	0	0	0	0	0	0	0	0	0	0	0	0	0	0	0	0	0	0	0	0	0	0	0	0	0	0	0	0	0	0
16749187923ca35c9475c1c17fb40f8e	0	0	0	0	0	0	0	0	0	0	0	0	0	0	0	0	0	0	0	0	0	0	0	0	0	0	0	0	0	0	0	0	0	36	0	0	0	0	0	0	0	0	0	0	0	0	0	0	0
dee4585c64fe122c2726bb21306a6684	0	0	0	0	0	0	0	0	0	0	0	0	0	0	0	0	0	0	0	0	0	0	0	0	0	0	0	0	0	0	0	0	0	0	0	0	0	0	0	0	0	0	0	0	0	0	0	0	0
32b8ac252b13d601f8226ebd19dd9770	0	0	0	0	0	0	0	0	0	0	0	0	0	0	0	0	0	0	0	0	0	0	0	0	0	0	0	0	0	0	0	0	0	0	0	0	0	0	0	0	0	0	0	0	0	0	0	0	0
24505042d873172ee276171debaeaae4	0	0	0	0	0	0	2	0	0	2	0	0	0	0	0	0	0	0	0	0	0	0	0	0	0	0	0	0	0	0	0	0	0	0	0	0	0	0	20	0	0	0	0	17	0	0	0	0	0
7dec922e7031fd9b418d90f89f422570	0	0	0	0	0	0	0	0	0	0	0	0	0	0	0	0	0	0	1	0	0	0	0	0	0	0	0	0	0	0	0	0	0	0	0	0	0	0	0	0	0	0	0	0	0	0	0	0	0
4609279e411b83e9c812422d19ed89bd	0	0	0	0	0	0	0	0	0	0	0	0	0	0	0	0	0	0	0	0	0	0	0	0	0	0	0	0	0	0	0	0	0	0	0	0	0	0	2	0	0	0	0	0	0	0	0	0	0
28a859440f2cfe08327673c8114c175d	0	0	0	0	0	2	0	0	0	0	0	0	0	0	0	0	0	0	0	0	0	0	0	0	0	0	0	0	0	0	0	0	0	0	0	0	0	0	0	0	0	0	0	0	0	0	0	0	0
9ca23fce50ddffaa01a8dd54a93f8954	0	0	0	0	0	0	0	0	0	0	0	0	0	0	0	0	0	0	0	0	0	0	0	0	0	0	0	0	0	0	0	0	0	0	0	0	0	0	0	0	0	0	0	0	0	0	0	0	0
7b235c27b0820a6c63822dafbd1e0742	0	0	0	0	0	0	0	0	0	0	0	0	0	0	0	0	0	0	0	0	0	0	0	0	0	0	0	0	0	0	0	0	0	0	0	0	0	0	0	0	0	0	0	31	0	0	0	0	0
75447321a1cd6bcb1ba1392d646edde6	0	0	0	0	0	0	0	0	0	0	0	0	0	0	0	0	0	0	0	0	0	0	0	0	0	0	0	0	0	0	0	0	0	0	0	0	0	0	0	0	0	0	0	0	0	0	0	0	0
585c8093561d6e6d87d7c6b8083d43e2	0	0	0	0	0	0	0	0	0	0	0	0	0	0	0	0	0	0	0	0	0	0	0	0	0	0	0	0	0	0	0	0	0	0	0	0	0	0	0	0	0	0	0	0	0	0	0	0	0
cd2dff67edc8b494fdaaad9bd2e8b935	0	0	0	0	0	0	0	0	0	0	0	0	0	0	0	0	0	0	0	0	0	0	0	0	0	0	0	0	0	0	0	0	0	0	0	0	0	0	0	0	0	0	0	0	0	0	0	0	0
e59cfa8cd8ae16b506ffc6bf5d879592	0	0	0	0	0	0	0	0	0	0	0	0	0	0	0	0	0	0	0	0	0	0	0	0	0	0	0	0	0	0	0	0	0	0	0	0	0	0	0	0	0	0	65	0	0	0	0	0	0
c78ae29985e288299178f8623e7d46ce	0	0	0	0	0	0	0	0	0	0	0	0	0	0	0	0	0	0	0	0	0	0	0	0	0	0	0	0	0	0	0	0	0	0	0	0	0	0	0	0	0	0	0	0	0	0	0	0	0
f5d7ca190fac4a0edfe557535f8e1d88	0	0	0	0	0	0	0	0	0	0	0	0	0	0	0	0	0	0	0	0	0	0	0	0	0	0	0	0	0	0	0	0	0	0	0	0	0	0	0	0	0	0	0	0	0	0	0	0	0
210cbbfe21e7988ccd169c35dda34c90	0	0	0	0	0	0	0	0	0	0	0	0	0	0	0	0	0	0	0	0	0	0	0	0	0	0	0	0	0	0	0	0	0	0	0	0	0	0	0	0	0	0	0	0	0	0	0	0	0
54c4d5f81d81bb9a9e2798e0ec8e4384	0	0	0	0	0	0	0	0	0	0	0	0	0	0	0	0	0	0	0	0	0	0	0	0	0	0	0	0	0	0	0	0	0	0	0	0	0	0	0	0	0	0	0	0	0	0	0	0	0
75d577bf5bb2089a09393ff73ac6d9f6	0	0	0	0	0	0	0	0	0	0	0	0	0	0	0	0	0	0	0	0	0	0	0	0	0	0	0	0	0	0	0	0	0	0	0	0	0	0	0	0	0	0	0	0	0	0	0	0	0
a135a9b710e76fce4e6bf6ff7d44a67a	0	0	0	0	0	0	0	0	0	0	0	0	0	0	0	0	0	0	0	0	0	0	0	0	0	0	0	0	0	0	0	0	0	0	0	0	0	0	0	0	0	0	0	0	0	0	0	0	0
a3ffc129f8df54d52796c45a417bc726	0	0	0	0	0	0	0	0	0	0	0	0	0	0	0	0	0	0	0	0	0	0	0	0	0	0	0	0	0	0	0	0	0	0	0	0	0	0	0	0	0	0	0	0	0	0	0	0	0
719290183b8f14f69ddb3afc2c8d4900	0	0	0	0	0	0	0	0	0	0	0	0	0	0	0	0	0	0	0	0	0	0	0	0	0	0	0	0	0	0	0	0	0	0	0	0	0	0	0	0	0	0	0	0	0	0	0	0	0
f6ce3109380bbf75ed2448b5a4aaca2b	0	0	0	0	0	5	0	0	0	0	0	0	0	0	0	0	0	0	0	0	0	0	0	0	0	0	0	0	0	0	0	0	0	0	0	0	0	0	0	0	0	0	0	0	0	0	2	0	0
5a9e66dca2bc761a2c69f025b3101d17	0	0	0	0	0	0	0	0	0	0	0	0	0	0	0	0	0	0	0	0	0	0	0	0	0	0	0	0	0	0	0	0	12	0	0	0	0	0	0	0	0	0	0	0	0	0	0	0	0
7dd4438144613f7c585981434e1ef5a8	0	0	0	0	0	0	0	0	0	0	0	0	0	0	0	0	0	0	0	0	0	0	0	0	0	0	0	0	0	0	0	0	0	0	0	0	0	0	0	0	0	0	0	0	0	0	0	0	0
9413acfc315e152a9dbde5b36e86cb02	0	0	0	0	0	0	0	0	0	0	0	0	0	0	0	0	0	0	0	0	0	0	0	0	0	0	0	0	0	0	0	0	0	0	0	0	0	0	0	0	0	0	0	0	0	0	0	0	0
377fab75d033fe93ada22d0467251096	0	0	0	0	0	0	0	0	0	0	0	0	0	0	0	0	0	0	0	0	0	0	0	0	0	0	0	0	0	0	0	0	0	0	0	0	0	0	0	0	0	0	0	0	0	0	0	0	0
5912de3a73aba917798bb2c1bd0f2461	0	0	0	0	0	0	0	0	0	0	0	0	4	0	0	0	0	0	0	0	0	0	0	0	0	0	0	0	2	0	0	0	0	0	0	0	0	0	0	0	0	0	0	0	0	0	0	0	0
22294edb7f36499179b38569f6e40025	0	0	0	0	0	0	0	0	0	0	0	0	0	0	0	0	2	0	0	0	0	0	0	0	0	0	0	0	5	0	0	0	0	0	0	0	0	0	2	2	0	0	0	0	0	0	0	0	0
767bbfe9d87ed542ac3566be68719b69	0	0	0	0	0	0	0	0	0	0	0	0	0	0	0	0	0	0	0	0	0	0	0	0	0	0	0	0	0	0	0	0	0	0	0	0	0	0	0	0	0	0	0	0	0	0	0	0	0
f61ecf5f65ad7632c2376dfa8532d5b9	0	0	0	0	0	0	0	0	0	0	0	0	0	0	0	0	0	0	0	0	0	0	0	0	0	0	0	0	0	0	0	0	0	0	0	0	0	0	0	0	0	0	0	0	0	0	0	0	0
da40e820ebd49b07482abac67c353995	0	0	0	0	0	0	0	0	0	0	0	0	0	0	0	0	0	0	0	0	0	0	0	0	0	0	0	0	0	0	0	0	0	0	0	0	0	0	0	0	0	0	0	0	0	0	0	0	0
b88addd7bb671bcf4ffdf8f563767aab	0	0	0	0	0	0	0	0	0	0	0	0	0	0	0	0	0	0	0	0	0	0	0	0	0	0	0	0	0	0	0	0	0	0	0	0	0	0	0	6	0	0	0	0	0	0	0	0	0
a1918e70103c13a18809a4d7af09e904	0	0	0	0	0	0	0	0	0	0	0	0	0	0	0	0	0	0	0	0	0	0	0	0	0	0	0	0	0	0	0	0	0	0	0	0	0	0	0	0	0	0	0	0	0	0	0	0	0
35c1a7ba1f779cf68ece7a4e72ed9a74	0	0	0	0	0	0	0	0	0	0	0	0	0	0	0	0	0	0	0	0	0	0	0	0	0	0	0	0	0	0	0	0	0	0	0	0	0	0	0	0	0	0	0	0	0	0	0	0	0
6686d4a854527a260e2a740f1dc903e8	0	0	0	0	0	0	0	0	0	0	0	0	0	0	0	0	0	0	0	0	0	0	0	0	0	0	0	0	0	0	0	0	0	0	0	0	0	0	0	0	0	0	0	0	0	0	0	0	0
4a19db4905ec69733c16cb5906a7542a	0	0	0	0	0	0	0	0	0	0	0	0	0	0	0	0	0	0	0	0	0	0	0	0	0	0	0	0	0	0	0	0	0	0	0	0	0	0	0	0	0	0	0	0	0	0	0	0	0
17fd50d4a824423116302e65fef59efc	0	0	0	0	0	0	0	0	0	0	0	0	0	0	0	0	0	0	0	0	0	0	0	0	0	0	0	0	0	0	0	0	0	0	0	0	0	0	0	0	0	0	0	0	0	0	0	0	0
d9f1d1f6aa90270d3a5d92dae2194389	0	0	0	0	0	0	0	0	0	0	0	0	0	0	0	0	0	0	0	0	0	0	0	0	0	0	0	0	0	0	0	0	0	0	8	0	0	0	0	0	0	0	0	0	0	0	0	0	0
068e1f8e56fd386415179cbfc793653d	0	0	0	0	0	0	0	0	0	0	0	0	0	0	0	0	0	0	0	0	0	0	0	0	0	0	0	0	0	0	0	0	0	52	0	0	0	0	0	0	0	0	0	0	0	0	0	0	0
9d193a673eab217f690dfe72364123ba	0	0	0	0	0	0	0	0	0	0	0	0	0	0	0	0	0	0	0	0	0	0	0	0	0	0	0	0	5	0	0	0	0	0	0	0	0	0	0	0	0	0	0	0	0	0	0	0	0
60a7dfb116788e1a11eed2fbf2039a5a	0	0	0	0	3	0	0	0	0	0	0	0	0	0	0	0	0	0	0	0	0	0	0	0	0	0	0	0	0	0	0	0	0	0	0	0	0	0	0	0	0	0	0	0	0	0	0	0	0
0aad528d6b7fd229a7fec4094731d26d	0	0	0	0	0	0	0	0	0	0	0	0	0	0	0	0	0	0	0	0	0	0	0	0	0	0	0	0	0	0	0	0	0	0	0	0	0	0	0	0	0	0	0	0	0	0	0	0	0
e7f644d173e762a3af1c2a92bacdfba3	0	0	0	0	0	0	0	0	0	0	0	0	0	0	0	0	0	0	0	0	0	0	0	0	0	0	0	0	0	20	0	0	0	0	0	0	0	0	0	0	0	0	0	0	0	0	0	0	0
219f5a4a690fca9daea3369881401894	0	0	0	0	0	0	0	0	0	0	0	0	0	0	0	0	0	0	0	0	0	0	0	0	0	0	0	0	0	0	0	0	0	0	0	0	0	0	0	0	0	0	0	0	0	0	0	0	0
6c10a432848f9dc401bc6ce57adf13fd	0	0	0	0	0	0	0	0	0	0	0	0	0	0	0	0	0	0	0	0	0	0	0	0	0	0	0	0	0	0	0	0	0	0	0	0	0	0	0	0	0	0	0	0	0	0	0	0	0
39e4abd4533928c9e7675b8b02c73d84	0	0	0	0	0	0	0	0	0	0	0	0	0	0	0	0	0	0	0	0	0	0	0	9	6	4	0	0	0	0	0	0	0	0	0	0	0	0	0	0	0	0	0	0	0	0	0	0	0
9bf75d28d151269e6a8d443e9a54cf53	0	0	0	0	0	0	0	0	0	0	0	0	0	0	0	0	0	0	0	0	0	0	0	0	0	0	0	0	0	0	0	0	0	0	0	0	0	0	0	0	0	0	0	13	0	0	0	0	0
11e48729e16b9dd4e88c073cd8025584	0	0	0	0	0	0	0	0	0	0	0	0	0	0	0	0	0	0	0	0	0	0	0	0	0	0	0	0	0	374	0	0	0	0	4	0	0	0	0	0	0	0	2	0	0	0	0	0	0
7668dac853e67fc5e7a68e529575b52a	0	0	0	0	0	0	0	0	0	0	0	0	0	0	0	0	0	0	0	0	0	0	0	0	0	0	0	0	0	0	0	0	0	0	0	0	0	0	0	0	0	0	0	0	0	0	0	0	0
20ea50188e9d372a1d757e281b709590	0	0	0	0	0	0	0	0	0	0	0	0	0	0	0	0	0	0	0	0	0	0	0	0	0	0	0	0	34	0	0	0	0	0	0	0	0	0	0	0	0	0	0	0	0	0	0	0	0
541382113f012eb5b371fc3ea75384b4	0	0	0	0	0	0	0	0	0	0	0	0	0	0	0	0	0	0	0	0	0	0	0	0	0	0	0	0	0	0	0	0	0	0	0	0	0	0	0	0	0	0	0	0	0	0	0	0	0
ad7bff7945184d430141b4e961f23a16	0	0	0	0	0	0	0	0	0	0	0	0	0	0	0	0	0	0	0	0	0	0	0	0	0	0	0	0	0	0	0	0	0	0	0	0	0	0	0	0	0	0	0	0	0	0	0	0	0
0273b047452d6745fa110b8505218ef8	0	0	0	0	0	0	0	0	0	0	0	0	0	0	0	0	0	0	0	0	0	0	0	0	0	0	0	0	0	0	0	0	0	0	0	0	0	0	0	0	0	0	0	0	0	0	0	0	0
681933bc49bb1a12f92777b3347be9db	0	0	0	0	0	0	0	0	0	0	0	0	0	0	0	0	0	0	0	0	0	0	0	0	0	0	0	0	0	0	0	0	0	0	0	0	0	0	0	0	0	0	0	0	0	0	0	0	0
97a419733a9e6dbbda671aa8f9aa9868	0	0	0	0	0	0	0	0	0	0	0	0	0	0	0	0	0	0	0	0	0	0	0	0	0	0	0	0	0	0	0	0	0	0	0	0	0	0	0	0	0	0	0	0	0	0	0	0	0
807957983a23aec331369aee1f34cccb	0	0	0	0	0	0	0	0	0	0	0	0	0	0	0	0	0	0	0	0	0	0	0	0	0	0	0	0	0	0	0	0	0	0	0	0	0	0	0	0	18	0	0	0	0	0	0	0	0
26fdc218efb41d9f18784a82586921d0	0	0	0	0	0	0	0	0	0	0	0	0	0	0	0	0	0	0	0	0	0	0	0	0	0	0	0	0	0	0	0	0	0	0	0	0	0	0	0	0	0	0	0	0	0	0	0	0	0
63b3ccbbf868023fb29b9ea2d0de440c	0	0	0	0	0	0	0	0	0	0	0	0	0	0	0	0	0	0	0	0	0	0	0	0	0	0	0	0	0	0	0	0	0	0	0	0	0	0	4	0	0	0	0	0	0	0	0	0	0
c875cc070912e7048b0c5163c30e54dd	0	0	0	0	0	0	0	0	0	0	0	0	0	0	0	0	0	0	0	0	0	0	0	0	0	0	0	0	0	0	0	6	0	0	0	0	0	0	0	0	0	0	0	0	0	0	0	0	0
597cdbaf51ad0c7ea06f853280dfd0f9	0	0	0	0	0	0	0	0	0	0	0	0	0	0	0	0	0	0	0	0	0	0	0	0	0	0	0	0	0	0	0	0	0	0	0	0	0	0	0	0	0	0	0	0	0	0	0	0	0
bc54cc0bf951699366c3b13e7022fafd	0	0	0	0	0	0	0	0	0	0	0	0	0	0	0	0	0	0	0	0	0	0	0	0	0	0	0	0	0	0	0	0	0	0	0	0	0	0	0	0	0	0	0	0	0	0	0	0	0
c02db3b6f34baa1994bcb738ffaf8bc2	0	0	0	0	0	0	0	0	0	0	0	0	0	0	0	0	0	0	0	0	0	0	0	0	0	0	0	0	0	0	0	0	0	0	0	0	0	0	0	0	0	0	0	0	0	0	0	0	0
73a8c29fde15000d0a8985e60d0be61b	0	0	0	0	0	0	0	0	0	0	0	0	0	0	0	0	0	0	0	0	0	0	0	0	0	0	0	0	0	0	0	0	0	0	0	0	0	0	0	0	6	0	0	0	0	0	0	0	0
134e771246192e5dec85e7cbac32e3ff	8	0	4	2	5	6	49	5	42	26	15	13	0	2	0	32	2	3	0	0	69	1	20	0	299	24	13	16	0	0	0	0	0	0	0	0	0	0	0	0	0	0	0	0	0	0	1	0	0
04ce0920e7df5db2a67bfe59b1866db0	0	0	0	0	0	0	0	0	0	0	0	0	0	0	0	0	0	0	0	0	0	0	0	0	0	0	0	0	0	0	0	0	0	0	0	0	0	0	0	0	0	0	0	0	0	0	0	0	0
c537a5260c76ba7d36e36ceadebd5a71	0	0	0	0	0	0	0	0	0	0	0	0	0	0	0	0	0	0	0	0	0	0	0	0	0	0	0	0	0	0	0	0	0	0	0	0	0	0	0	0	0	0	0	0	0	0	0	0	0
7166be43af9dbc051e8a454803ce87b5	0	0	0	0	0	0	0	0	0	0	0	0	0	0	0	0	0	0	0	0	0	0	0	0	0	0	0	0	0	0	0	0	0	0	0	0	0	0	0	17	0	0	0	0	0	0	0	0	0
193bad3d5e5563d842dab8b7b80634ce	0	0	0	0	0	0	0	0	0	0	0	0	0	0	0	0	0	0	0	0	0	0	0	0	0	0	0	0	0	0	0	12	0	0	0	0	0	0	0	0	0	0	0	0	0	0	0	0	0
3ba1b6abaef0e44b925fa1933e4aa85f	0	0	0	0	0	0	0	0	0	0	0	0	0	0	0	0	0	0	0	0	0	0	0	0	0	0	0	0	0	0	0	0	0	0	0	0	0	0	0	0	0	0	0	0	0	0	0	0	0
2ebcf11e28b4e2e4546e538ea2220b12	0	0	0	0	0	0	0	0	0	0	0	0	0	0	0	0	0	0	0	0	0	0	0	0	0	0	0	0	0	0	0	0	0	0	0	0	0	0	0	0	0	0	0	0	0	0	0	0	0
d429111a141b6e15c145d95a790f57de	0	0	0	0	0	0	0	0	0	0	0	0	0	0	0	0	0	0	0	0	0	0	0	0	0	0	0	0	0	0	0	0	0	0	0	0	0	0	0	0	0	0	0	0	0	0	0	0	0
7e9e5e05e33ecee549a4e2e859d9aa14	0	0	0	0	0	0	0	0	0	0	0	0	0	0	0	0	0	0	0	0	0	0	0	0	0	0	0	0	0	0	0	0	0	0	0	0	0	0	0	0	0	0	0	0	0	0	0	0	0
027c4b803b834c676529320dd75284ac	0	0	0	0	0	0	0	0	0	0	0	0	0	0	0	0	0	0	0	0	0	0	0	0	0	0	0	0	0	0	31	25	0	2	8	0	0	17	0	0	29	0	0	0	0	0	0	0	0
fb0bac196917047e8feece8fb31b181e	0	0	0	0	0	0	0	0	0	0	0	0	0	0	0	0	0	0	0	0	0	0	0	0	0	0	0	0	0	0	0	0	0	0	0	0	0	0	0	0	0	0	0	0	0	0	0	0	0
bce9f9f5224d85ad450a666cd0cd41ac	0	0	0	0	0	0	0	0	0	0	0	0	0	0	0	0	0	0	0	0	0	0	0	0	0	0	0	0	0	0	2	0	0	0	0	0	0	0	0	0	0	0	0	0	0	0	0	0	0
8f3318c3531971ffaa46a80551b39773	0	0	0	0	0	0	0	0	0	0	0	0	0	0	0	0	0	0	0	0	0	0	0	0	0	0	0	0	0	0	0	0	0	0	0	0	0	0	0	0	0	0	0	0	0	0	0	0	0
8c6725425d4f8b0cf63c04dc53fa96d3	0	0	0	0	0	0	0	0	0	0	0	0	0	0	0	0	0	0	0	0	0	0	0	0	0	0	0	0	0	0	0	0	0	0	0	0	0	0	0	0	0	0	0	0	0	0	0	0	0
51d46fde80685ae40e727d6f12e21e5c	0	0	0	0	0	0	0	0	0	0	0	0	0	0	0	0	0	0	0	0	0	0	0	0	0	0	0	0	0	0	0	0	0	0	0	0	0	0	0	0	0	0	0	0	0	0	0	0	0
51ec6e1b78686e61865e5c82e0f24d55	0	0	0	0	0	0	0	0	0	0	0	0	0	0	0	0	0	0	0	0	0	0	0	0	0	0	0	0	1	0	0	38	0	0	0	0	0	0	15	0	0	0	0	0	0	0	0	0	0
96e6c2777a9491cfcfcd1124c6e06cbe	0	0	0	0	0	0	0	0	0	0	0	0	0	0	0	0	0	0	0	0	0	0	0	0	0	0	0	0	0	0	0	0	0	0	0	0	0	0	0	0	0	0	0	0	0	0	0	0	0
121cb7fe177f5b39325a01c7882145e7	0	0	0	0	0	0	0	0	0	0	0	0	0	0	0	0	0	0	0	0	0	0	0	0	0	0	0	0	0	0	0	0	0	0	0	0	0	0	0	0	0	0	0	0	0	0	0	0	0
a4f7429415fedbbc5489693d86aab990	0	0	0	0	0	0	0	0	0	0	9	0	0	0	0	0	0	0	0	0	0	0	0	0	0	0	0	0	0	0	0	0	0	0	0	0	0	0	0	0	0	0	7	0	29	0	0	0	0
c34796c7c974bc4f13c55753318e79ad	0	0	0	0	0	0	0	0	0	0	0	0	0	0	0	0	0	0	0	0	0	0	0	0	0	0	0	0	0	0	0	0	0	0	0	0	0	0	0	0	0	0	0	0	0	0	0	0	0
a1fe9857ff40da90b4b6c6ec0356abf1	0	0	0	0	0	0	0	0	0	0	0	0	0	0	0	0	0	0	0	0	0	0	0	0	0	0	0	0	0	0	0	0	0	0	0	0	0	0	0	0	0	0	0	0	0	0	0	0	0
6e9f8c367e09f42dfd8d0d87c5cb69e9	0	0	0	0	0	0	0	0	0	0	0	0	0	0	0	0	0	0	0	0	0	0	0	0	0	0	0	0	0	0	0	0	0	0	0	0	0	0	0	0	0	0	0	0	0	0	0	0	0
ae91a6032b50a8abf8a0125ffb9a49f3	0	0	0	0	0	0	0	0	0	0	0	0	0	0	0	0	0	0	0	0	0	0	0	0	0	0	0	0	0	0	0	4	0	0	0	0	0	0	0	0	0	0	0	0	0	0	0	0	0
808712e9cac7681f2e1b228b2e814fbd	0	0	0	0	0	0	0	0	0	0	0	0	0	0	0	0	0	0	0	0	0	0	0	0	0	0	0	0	0	0	0	0	0	0	0	0	0	0	0	0	0	0	0	0	0	0	0	0	0
7ff6cf09c2f2a2a330c75122b49b7542	0	0	0	0	0	0	0	0	0	0	0	0	0	0	0	0	0	0	0	0	0	0	0	0	0	0	0	0	0	0	0	0	0	0	0	0	0	0	0	0	0	0	0	0	0	0	0	0	0
16d2ff03fb43cb5f3a8440f7f6c01687	0	0	0	0	0	0	0	0	0	0	0	0	0	0	0	0	0	0	0	0	0	0	0	0	0	0	0	0	0	0	0	0	0	0	0	0	0	0	0	0	0	0	0	20	0	0	0	0	0
4b4b45856dfbc148fa19c98437ce2792	0	0	0	0	0	0	0	0	0	0	0	0	0	0	0	0	0	0	0	0	0	0	0	0	0	0	0	0	0	0	0	0	0	0	0	0	0	0	0	0	0	0	0	0	0	0	0	0	0
0e37cd43fa3109de74d0c60e3ba066ab	0	0	0	0	0	0	0	0	0	0	0	0	0	0	0	0	0	0	0	0	0	0	0	0	0	0	0	0	0	0	0	0	0	0	0	0	0	0	0	0	0	0	0	0	0	0	0	0	0
3fe45be6b004e9b1e0819bc8b6ab2979	0	0	0	0	0	0	0	0	0	0	0	0	0	0	0	0	0	0	0	0	0	0	0	0	0	0	0	0	0	0	0	0	0	0	0	0	0	0	0	0	0	0	0	0	0	0	0	0	0
8a37db7331dc71b644194be8033d5f24	0	0	0	0	0	0	0	0	0	0	0	0	0	0	0	0	0	0	0	0	0	0	0	0	0	0	0	0	0	0	0	0	0	0	0	0	0	0	0	0	0	0	0	0	0	0	0	0	0
f8e6e78841abb33a55a7ebec4fe74dad	0	0	0	0	0	0	0	0	0	0	0	0	0	0	0	0	0	0	0	0	0	0	0	0	0	0	0	0	0	0	0	6	0	0	0	0	0	0	0	0	0	0	0	0	0	0	0	0	0
e0b10061b4bbd97a40830184d0a11b24	0	0	0	0	0	0	0	0	0	0	0	0	0	0	0	0	0	0	0	0	0	0	0	0	0	0	0	0	0	0	0	0	0	0	0	0	0	0	0	0	0	0	0	0	0	0	0	0	0
c237d472b7c2cdca3574216834275407	0	0	0	0	0	0	0	0	0	0	0	0	0	0	0	0	0	0	0	0	0	0	0	0	0	0	0	0	0	0	0	29	0	0	0	0	0	0	0	0	0	0	0	0	0	0	0	0	0
3722589b938eb94325baeb7f1ebb1a59	0	0	0	0	0	0	0	0	0	0	0	0	0	0	0	0	0	0	0	0	0	0	0	0	0	0	0	0	0	0	0	0	0	0	0	0	0	0	0	0	0	0	0	0	0	0	0	0	0
be581aec40cc62916cde3db69643e939	0	0	0	0	0	0	0	0	0	0	0	0	0	0	0	0	0	0	0	0	0	0	0	0	0	0	0	0	0	0	0	0	0	0	8	0	0	0	0	0	0	0	0	0	0	0	0	0	0
b4030f0e4c216c22c45da4ad3500a9e0	0	0	0	0	0	0	0	0	0	0	0	0	0	0	0	0	0	0	0	0	0	0	0	0	0	0	0	0	0	0	0	0	0	0	0	0	0	0	0	0	0	0	0	0	0	0	0	0	0
c7c264ad540bd823768bb398bf5c9b01	0	0	0	0	0	0	0	0	0	0	0	0	0	0	0	0	0	0	0	0	0	0	0	0	0	0	0	0	0	0	0	0	0	0	0	0	0	0	0	0	0	0	0	0	0	0	0	0	0
4cbcd280ec3971432d52fa737431538e	0	0	0	0	0	0	0	0	0	0	0	0	0	0	0	0	0	0	0	0	0	0	0	0	0	0	0	0	0	0	0	0	0	0	0	0	0	0	0	0	0	0	0	0	0	0	0	0	0
[truncated: 1,988 more rows]
[truncated: 190 more columns]

## Sheet: Taxonomy
	Domain	Phylum	Class	Order	Family	Genus	Species
a6118daf1837fa9b63022f18d75b44e0	Bacteria	Proteobacteria	Gammaproteobacteria	Alteromonadales	Colwelliaceae	Colwellia	*Colwellia
06a341eed9c2794ec8fd898f2a2caba8	Bacteria	Proteobacteria	Alphaproteobacteria	Rhodobacterales	Rhodobacteraceae	Roseobacter clade NAC11-7 lineage	uncultured bacterium
145cac37502b46d7b0c7022c3c57d37e	Bacteria	Proteobacteria	Gammaproteobacteria	Xanthomonadales	unculturedAmbiguous_taxaAmbiguous_taxa	*unculturedAmbiguous_taxaAmbiguous_taxa	**unculturedAmbiguous_taxaAmbiguous_taxa
b04c14f8aeeabfc72b98887f7a30a88b	Bacteria	Proteobacteria	Gammaproteobacteria	Oceanospirillales	Hahellaceae	Endozoicomonas	uncultured bacterium
6c79395bf72468cac99373f87a81c8f8	Bacteria	Proteobacteria	Alphaproteobacteria	Rhodospirillales	Rhodospirillaceae	Pelagibius	uncultured Rhodospirillaceae bacterium
17350fbd5fb646833b64f752765543dd	Bacteria	Proteobacteria	Gammaproteobacteria	Alteromonadales	Alteromonadaceae	Alteromonas	*Alteromonas
bc599371f53c17762c905f7d3b5dd8d9	Bacteria	Proteobacteria	Alphaproteobacteria	Rhodobacterales	Rhodobacteraceae	RhodobacterAmbiguous_taxa	*RhodobacterAmbiguous_taxa
db5a7c9100927f74c5fd9d8cf8840e3c	Bacteria	Proteobacteria	Alphaproteobacteria	Rhodospirillales	Rhodospirillaceae	Thalassospira	uncultured bacterium
858214f29cb7d4bd352ed1c907777657	Bacteria	Actinobacteria	Acidimicrobiia	Acidimicrobiales	OM1 clade	uncultured actinobacterium	uncultured actinobacterium
5e042231fe9b8120ce58caf108e9f038	Bacteria	Proteobacteria	Gammaproteobacteria	Alteromonadales	Alteromonadaceae	Alteromonas	uncultured Alteromonas sp.
77a9a9e08193745af498eeccac15c3f4	Bacteria	Planctomycetes	Phycisphaerae	Phycisphaerales	Phycisphaeraceae	FS140-16B-02 marine group	uncultured bacterium
f7bde5b848b61246cdd77379293606c6	Bacteria	Cyanobacteria	Cyanobacteria	SubsectionI	FamilyI	Prochlorococcus	*Prochlorococcus
7704df1c63ca1ca1f254acd084a3e014	Bacteria	Proteobacteria	Gammaproteobacteria	Alteromonadales	Psychromonadaceae	PsychromonasAmbiguous_taxa	*PsychromonasAmbiguous_taxa
cf1b6d5aa090b44ca3039d7be6048039	Bacteria	Actinobacteria	Actinobacteria	Micrococcales	Dermabacteraceae	Brachybacterium	uncultured bacterium
80115b3e6acad38aefd848fa09a226d5	Bacteria	Proteobacteria	Gammaproteobacteria	Oceanospirillales	Oceanospirillaceae	Oleispira	uncultured Oleispira sp.
76a1c5a5a56e8ffc640927ad31db1bed	Bacteria	Firmicutes	Bacilli	Bacillales	Bacillaceae	Bacillus	Bacillus licheniformis
bb6214b372455f8a54ddf337dbbf6ada	Bacteria	Proteobacteria	Gammaproteobacteria	Oceanospirillales	SAR86 clade	uncultured gamma proteobacterium	uncultured gamma proteobacterium
53e7f3c023b039967a16daeb0882011d	Bacteria	Chloroflexi	Anaerolineae	Anaerolineales	Anaerolineaceae	uncultured	*uncultured
1b4c06bd0bbec5a5c8265095d32b783f	Bacteria	Proteobacteria	Gammaproteobacteria	Alteromonadales	Colwelliaceae	Colwellia	*Colwellia
156218f4fd460ae838d64161050779ea	Bacteria	Firmicutes	Bacilli	Lactobacillales	Lactobacillaceae	Lactobacillus	Lactobacillus casei
43f4e9ba0fa4ae12d00bfccf3adc9fa4	Bacteria	Proteobacteria	Gammaproteobacteria	Thiotrichales	Thiotrichaceae	uncultured	uncultured sediment bacterium
595912b0b2e90b317f15778056c3cdad	Bacteria	Proteobacteria	Alphaproteobacteria	Rhodobacterales	Rhodobacteraceae	*Rhodobacteraceae	**Rhodobacteraceae
4dbc6c7531397ce68247c03a81aadec4	Bacteria	Proteobacteria	Gammaproteobacteria	Alteromonadales	Colwelliaceae	Colwellia	*Colwellia
eda7ca5815e921a3f3f2fe5a36aa35b0	Bacteria	Proteobacteria	Gammaproteobacteria	Enterobacteriales	Enterobacteriaceae	SerratiaAmbiguous_taxa	*SerratiaAmbiguous_taxa
1f7dc8207ee3cb3ceb872acf978f6a5c	Bacteria	Proteobacteria	Alphaproteobacteria	Rhodobacterales	Rhodobacteraceae	Roseobacter clade NAC11-7 lineage	uncultured bacterium
bcd0d93b0d0407b2e43f4dfa8482f9a9	Bacteria	*Bacteria	**Bacteria	***Bacteria	****Bacteria	*****Bacteria	******Bacteria
fc899f87b06dae102ee18cfed5b3b0e5	Bacteria	Proteobacteria	Gammaproteobacteria	Alteromonadales	Alteromonadaceae	Alteromonas	*Alteromonas
6b12a430fe6ab35353b37b7d17c7701c	Bacteria	Proteobacteria	Gammaproteobacteria	Alteromonadales	Alteromonadaceae	Alteromonas	*Alteromonas
ae90ab510a4fa73d90bf3d586e46136c	Bacteria	Bacteroidetes	Flavobacteriia	Flavobacteriales	Cryomorphaceae	CrocinitomixAmbiguous_taxa	*CrocinitomixAmbiguous_taxa
3ffc39e16675df919fdd5d45c4f65edb	Bacteria	Proteobacteria	Deltaproteobacteria	Bdellovibrionales	Bacteriovoracaceae	Peredibacter	uncultured Bacteriovorax sp.
ffba5eafdf4afc5b7c91e734305ed2c7	Bacteria	Proteobacteria	Gammaproteobacteria	Cellvibrionales	Halieaceae	OM60(NOR5) clade	*OM60(NOR5) clade
a94e02753f70acfb1f2d44c48f77192a	Bacteria	*Bacteria	**Bacteria	***Bacteria	****Bacteria	*****Bacteria	******Bacteria
8da731897a69229d885fb872f4b2fa83	Bacteria	Proteobacteria	Gammaproteobacteria	Vibrionales	Vibrionaceae	Vibrio	*Vibrio
ae5f3bb80bf15b5924c6d5225146f57f	Bacteria	Acidobacteria	Holophagae	Subgroup 10	Sva0725	*Sva0725	**Sva0725
c40541079f0aabf97b2590c768bf74a7	Bacteria	Acidobacteria	Subgroup 21Ambiguous_taxaAmbiguous_taxaAmbiguous_taxaAmbiguous_taxa	*Subgroup 21Ambiguous_taxaAmbiguous_taxaAmbiguous_taxaAmbiguous_taxa	**Subgroup 21Ambiguous_taxaAmbiguous_taxaAmbiguous_taxaAmbiguous_taxa	***Subgroup 21Ambiguous_taxaAmbiguous_taxaAmbiguous_taxaAmbiguous_taxa	****Subgroup 21Ambiguous_taxaAmbiguous_taxaAmbiguous_taxaAmbiguous_taxa
3f4b8bcc9e12b9e683a728f0506138e1	Bacteria	Proteobacteria	Alphaproteobacteria	Rhizobiales	Brucellaceae	uncultured	uncultured bacterium
dc4c6bd2c69109d60aeb7f7e343ce43e	Bacteria	Chlamydiae	Chlamydiae	Chlamydiales	Parachlamydiaceae	Candidatus ProtochlamydiaAmbiguous_taxa	*Candidatus ProtochlamydiaAmbiguous_taxa
85b0a263ec6409ecbb1b764408b19953	Bacteria	Proteobacteria	Alphaproteobacteria	SAR11 clade	Surface 1	*Surface 1	**Surface 1
de9656b5e7d9ccac657c2b3971315edc	Bacteria	Bacteroidetes	Flavobacteriia	Flavobacteriales	Flavobacteriaceae	AquimarinaAmbiguous_taxa	*AquimarinaAmbiguous_taxa
e95a3f3e209acc17e81decbadb65b996	Bacteria	Tenericutes	Mollicutes	Entomoplasmatales	Entomoplasmatales Incertae Sedis	Candidatus Hepatoplasma	uncultured Candidatus Marinoplasma sp.
6aafb77156e67c97a74a611410394a88	Bacteria	Bacteroidetes	Flavobacteriia	Flavobacteriales	Flavobacteriaceae	Tenacibaculum	*Tenacibaculum
decef4a8a076ec8157a04cec9d31469f	Bacteria	Firmicutes	Bacilli	Lactobacillales	Carnobacteriaceae	Granulicatella	uncultured bacterium
ca0a0f7fff5dfb86ed929d34e6638ad3	Bacteria	Proteobacteria	Alphaproteobacteria	*Alphaproteobacteria	**Alphaproteobacteria	***Alphaproteobacteria	****Alphaproteobacteria
c45a227029a1a283cead75c20b2fc0c3	Bacteria	Proteobacteria	Gammaproteobacteria	Xanthomonadales	unculturedAmbiguous_taxaAmbiguous_taxa	*unculturedAmbiguous_taxaAmbiguous_taxa	**unculturedAmbiguous_taxaAmbiguous_taxa
40ef0be0e776d6d137dccec099d75728	Bacteria	Actinobacteria	Acidimicrobiia	Acidimicrobiales	Sva0996 marine group	*Sva0996 marine group	**Sva0996 marine group
4b43612fd2b405509cf6f7dddd31455c	Bacteria	Bacteroidetes	Flavobacteriia	Flavobacteriales	Flavobacteriaceae	Tenacibaculum	*Tenacibaculum
c92d9b4fb15ff119afa21e73f91cbf8b	Bacteria	Proteobacteria	Gammaproteobacteria	Xanthomonadales	unculturedAmbiguous_taxaAmbiguous_taxa	*unculturedAmbiguous_taxaAmbiguous_taxa	**unculturedAmbiguous_taxaAmbiguous_taxa
e677ca9de1ebd275171ab2708d51b967	Bacteria	Proteobacteria	Gammaproteobacteria	Chromatiales	Chromatiaceae	RheinheimeraAmbiguous_taxa	*RheinheimeraAmbiguous_taxa
761946de492ec26b972dfa252f7dd88b	Bacteria	Proteobacteria	Gammaproteobacteria	Alteromonadales	Pseudoalteromonadaceae	Pseudoalteromonas	*Pseudoalteromonas
c5871ae8c4a13ddb450beb7829d56afb	Bacteria	Proteobacteria	Alphaproteobacteria	Sphingomonadales	Erythrobacteraceae	ErythrobacterAmbiguous_taxa	*ErythrobacterAmbiguous_taxa
429491c16e935d9764ce0ce293d8254a	Bacteria	Proteobacteria	Gammaproteobacteria	Oceanospirillales	Oceanospirillaceae	ThalassolituusAmbiguous_taxa	*ThalassolituusAmbiguous_taxa
9c3407de7640cb8b508e4aad0c038901	Bacteria	Proteobacteria	Gammaproteobacteria	Pseudomonadales	Pseudomonadaceae	Pseudomonas	*Pseudomonas
13f0809946f0d20bf53e77e35091bf1e	Bacteria	Actinobacteria	Actinobacteria	Micrococcales	Micrococcaceae	Rothia	uncultured bacterium
020e16e3a1f9221eb176b208cabf8e6e	Bacteria	*Bacteria	**Bacteria	***Bacteria	****Bacteria	*****Bacteria	******Bacteria
b0f61912a3a22574cabd00961b5e0fcb	Bacteria	Proteobacteria	Gammaproteobacteria	Oceanospirillales	Hahellaceae	Endozoicomonas	uncultured bacterium
06a424a5191b65e554f6cf4162e524d0	Bacteria	Proteobacteria	Gammaproteobacteria	Alteromonadales	Alteromonadaceae	AlteromonasAmbiguous_taxa	*AlteromonasAmbiguous_taxa
45e9393715d9d6e91085f3e56ba706d7	Bacteria	Proteobacteria	Gammaproteobacteria	Cellvibrionales	*Cellvibrionales	**Cellvibrionales	***Cellvibrionales
202867c7e3085442feb558a31148a352	Bacteria	Proteobacteria	Alphaproteobacteria	Caulobacterales	Caulobacteraceae	Phenylobacterium	uncultured bacterium
05241abe17b301c998d07c9b246c09b8	Bacteria	Proteobacteria	Gammaproteobacteria	Enterobacteriales	Enterobacteriaceae	*Enterobacteriaceae	**Enterobacteriaceae
70c0736973b8ed2dfbd85b042c8cf4b1	Bacteria	Proteobacteria	Deltaproteobacteria	NB1-j	*NB1-j	**NB1-j	***NB1-j
7e5150bd40029bee1178394615dfddc3	Bacteria	Proteobacteria	Gammaproteobacteria	BD7-8 marine group	uncultured bacterium	uncultured bacterium	uncultured bacterium
fa2df38db750e0e4bf0b2212f1bdb08a	Bacteria	Proteobacteria	Gammaproteobacteria	Alteromonadales	Alteromonadaceae	Alteromonas	*Alteromonas
e0f95d83dfb611a17c2a4b5c961a8fac	Bacteria	Proteobacteria	Gammaproteobacteria	Xanthomonadales	unculturedAmbiguous_taxaAmbiguous_taxa	*unculturedAmbiguous_taxaAmbiguous_taxa	**unculturedAmbiguous_taxaAmbiguous_taxa
67fcc833a0b955532e97a19c5bd657e8	Bacteria	Nitrospinae	Nitrospinia	Nitrospinales	Nitrospinaceae	Nitrospina	uncultured bacterium
31f9ccea91382b76d3a725e0a9a50a86	Bacteria	Proteobacteria	Gammaproteobacteria	Cellvibrionales	Halieaceae	Halioglobus	*Halioglobus
cb8baecaaab13f006adcfce4fee3185b	Bacteria	Proteobacteria	Gammaproteobacteria	Alteromonadales	Colwelliaceae	*Colwelliaceae	**Colwelliaceae
23a6d33088f338fc3842bb40055c0db9	Bacteria	Proteobacteria	Alphaproteobacteria	Rhizobiales	Methylobacteriaceae	MethylobacteriumAmbiguous_taxa	*MethylobacteriumAmbiguous_taxa
0e3ac82be67b74867c2fd2350c1e9cd3	Bacteria	Firmicutes	Bacilli	Bacillales	Paenibacillaceae	Paenibacillus	uncultured bacterium
329311657b90c46e26267be256ef2691	Bacteria	Proteobacteria	Deltaproteobacteria	*Deltaproteobacteria	**Deltaproteobacteria	***Deltaproteobacteria	****Deltaproteobacteria
0646632fe946e252fe9902d1b96816b3	Bacteria	Cyanobacteria	Cyanobacteria	SubsectionI	FamilyI	Synechococcus	*Synechococcus
a1402601db3cba3a8f6c34c3e5873da3	Bacteria	Verrucomicrobia	Opitutae	MB11C04 marine groupAmbiguous_taxaAmbiguous_taxaAmbiguous_taxa	*MB11C04 marine groupAmbiguous_taxaAmbiguous_taxaAmbiguous_taxa	**MB11C04 marine groupAmbiguous_taxaAmbiguous_taxaAmbiguous_taxa	***MB11C04 marine groupAmbiguous_taxaAmbiguous_taxaAmbiguous_taxa
303e3329d52414437df6a3af0c944ef5	Bacteria	Actinobacteria	Actinobacteria	Propionibacteriales	Nocardioidaceae	NocardioidesAmbiguous_taxa	*NocardioidesAmbiguous_taxa
4db7226522168e08f680aa4162c5db32	Bacteria	Planctomycetes	Phycisphaerae	Phycisphaerales	Phycisphaeraceae	SM1A02	uncultured bacterium
a9c171492c2411461cb870daa82f130b	Bacteria	Proteobacteria	Alphaproteobacteria	Rhizobiales	Methylobacteriaceae	MethylobacteriumAmbiguous_taxa	*MethylobacteriumAmbiguous_taxa
e787e13b90a20a189fc9dbfee7e8c623	Bacteria	Proteobacteria	Deltaproteobacteria	Bdellovibrionales	Bdellovibrionaceae	OM27 clade	uncultured delta proteobacterium
406f4c199bf9b6c2d51a53f35f1e5234	Bacteria	Proteobacteria	Gammaproteobacteria	Oceanospirillales	OM182 clade	uncultured bacterium	uncultured bacterium
95e906d151545c46bdac511d0c63cfb0	Bacteria	Proteobacteria	Alphaproteobacteria	SAR11 clade	Surface 1	*Surface 1	**Surface 1
29cd72f7d42cab69564165b5f622cecb	Bacteria	Tenericutes	Mollicutes	Entomoplasmatales	Entomoplasmatales Incertae Sedis	Candidatus Hepatoplasma	uncultured Candidatus Marinoplasma sp.
0c25990961703c2b2b8f3748e1e3cb45	Bacteria	Proteobacteria	Gammaproteobacteria	Pseudomonadales	Pseudomonadaceae	Pseudomonas	*Pseudomonas
b868affdc17ca21f6e3a3519507548eb	Bacteria	Proteobacteria	Gammaproteobacteria	Alteromonadales	Alteromonadaceae	Alteromonas	uncultured Alteromonas sp.
27f0a3d890e91851184e104ecc5b6323	Bacteria	Proteobacteria	Betaproteobacteria	Burkholderiales	Comamonadaceae	TepidimonasAmbiguous_taxa	*TepidimonasAmbiguous_taxa
d3788aadb65530077f3f70fb5fcb38ed	Bacteria	Proteobacteria	Betaproteobacteria	Burkholderiales	Comamonadaceae	Comamonas	uncultured bacterium
d3e43b912fe0a4ad8936c4959335965a	Bacteria	Proteobacteria	Gammaproteobacteria	*Gammaproteobacteria	**Gammaproteobacteria	***Gammaproteobacteria	****Gammaproteobacteria
bd0bf0ce31fe7eaf5062ad1c99f6da2a	Bacteria	Gemmatimonadetes	BD2-11 terrestrial groupAmbiguous_taxaAmbiguous_taxaAmbiguous_taxaAmbiguous_taxa	*BD2-11 terrestrial groupAmbiguous_taxaAmbiguous_taxaAmbiguous_taxaAmbiguous_taxa	**BD2-11 terrestrial groupAmbiguous_taxaAmbiguous_taxaAmbiguous_taxaAmbiguous_taxa	***BD2-11 terrestrial groupAmbiguous_taxaAmbiguous_taxaAmbiguous_taxaAmbiguous_taxa	****BD2-11 terrestrial groupAmbiguous_taxaAmbiguous_taxaAmbiguous_taxaAmbiguous_taxa
511cfce4522c2e3be73f634a909f6907	Bacteria	Bacteroidetes	Flavobacteriia	Flavobacteriales	Flavobacteriaceae	MuricaudaAmbiguous_taxa	*MuricaudaAmbiguous_taxa
d014ef393796468595e57ccea1cc67a6	Bacteria	Proteobacteria	Gammaproteobacteria	Xanthomonadales	JTB255 marine benthic group	*JTB255 marine benthic group	**JTB255 marine benthic group
097e9d7ed011b1b46fe444538d9be66d	Bacteria	Tenericutes	Mollicutes	Entomoplasmatales	Entomoplasmatales Incertae Sedis	Candidatus Hepatoplasma	uncultured Candidatus Marinoplasma sp.
23736707ee4f1c90e7f35b978416f6b6	Bacteria	Proteobacteria	Gammaproteobacteria	Alteromonadales	Alteromonadaceae	Marinobacter	*Marinobacter
9f9d4304c1b79d31539fbbd7e3fc4a25	Bacteria	Verrucomicrobia	OPB35 soil group	*OPB35 soil group	**OPB35 soil group	***OPB35 soil group	****OPB35 soil group
6747ced6f5f3f8a32d60b9263367e6f9	Bacteria	Bacteroidetes	Sphingobacteriia	Sphingobacteriales	Saprospiraceae	Haliscomenobacter	uncultured bacterium
c478a2f1004d124f07575c6a1d6c2811	Bacteria	Proteobacteria	Gammaproteobacteria	Alteromonadales	Alteromonadaceae	AlteromonasAmbiguous_taxa	*AlteromonasAmbiguous_taxa
32f8d14f5d95fce5e6cd084bc7ed2989	Bacteria	Proteobacteria	Gammaproteobacteria	Alteromonadales	Alteromonadaceae	AlteromonasAmbiguous_taxa	*AlteromonasAmbiguous_taxa
bf028267bda7ee95dd64c399fbbc0771	Bacteria	*Bacteria	**Bacteria	***Bacteria	****Bacteria	*****Bacteria	******Bacteria
b82dff2fc6c2ae00cc74225a9024490a	Bacteria	Proteobacteria	Gammaproteobacteria	*Gammaproteobacteria	**Gammaproteobacteria	***Gammaproteobacteria	****Gammaproteobacteria
d5261edf9a9fa3b64f24e79c04659d86	Bacteria	Proteobacteria	Gammaproteobacteria	Alteromonadales	Alteromonadaceae	AlteromonasAmbiguous_taxa	*AlteromonasAmbiguous_taxa
faad5055d9a8cb8ce59ab99fae4679e8	Bacteria	Proteobacteria	Gammaproteobacteria	Pasteurellales	Pasteurellaceae	Haemophilus	uncultured bacterium
b9a33a53f85f5c6c56f3fc560e28dbe0	Bacteria	Proteobacteria	Gammaproteobacteria	Cellvibrionales	Halieaceae	OM60(NOR5) cladeAmbiguous_taxa	*OM60(NOR5) cladeAmbiguous_taxa
16ca41abd936d945111b1a118fdc604a	Bacteria	Bacteroidetes	Flavobacteriia	Flavobacteriales	Flavobacteriaceae	Maribacter	uncultured bacterium
434d91c6f0e0c5bfbab311f9296ff345	Bacteria	*Bacteria	**Bacteria	***Bacteria	****Bacteria	*****Bacteria	******Bacteria
875a112c15865806bb6949a68a35ed7b	Bacteria	Actinobacteria	Actinobacteria	Micrococcales	Microbacteriaceae	LeucobacterAmbiguous_taxa	*LeucobacterAmbiguous_taxa
4f0e228cb8858c8505e332bf5604ee2b	Bacteria	Proteobacteria	Gammaproteobacteria	Vibrionales	Vibrionaceae	Vibrio	*Vibrio
2318c46f8b9b8827128767a9f8fbfe0a	Bacteria	Proteobacteria	Alphaproteobacteria	Rhodobacterales	Rhodobacteraceae	Sedimentitalea	uncultured bacterium
5422cb621de768865dceafb731254c0f	Bacteria	Proteobacteria	Alphaproteobacteria	Rhodobacterales	Rhodobacteraceae	*Rhodobacteraceae	**Rhodobacteraceae
207437653de8acd8313c92cde08762c9	Bacteria	Proteobacteria	Gammaproteobacteria	Alteromonadales	Shewanellaceae	ShewanellaAmbiguous_taxa	*ShewanellaAmbiguous_taxa
85b5d28421835755a6dfdbb60da87a6c	Bacteria	Proteobacteria	Deltaproteobacteria	NB1-j	uncultured deep-sea bacterium	uncultured deep-sea bacterium	uncultured deep-sea bacterium
a40b525bf68778bd1b7600744c497fee	Bacteria	Bacteroidetes	Cytophagia	Cytophagales	Flammeovirgaceae	*Flammeovirgaceae	**Flammeovirgaceae
7744168b85842abd835e8d6497d9d158	Bacteria	Proteobacteria	Alphaproteobacteria	Rhizobiales	Phyllobacteriaceae	Mesorhizobium	*Mesorhizobium
f9916caef701c88a8988fb4e97707a89	Bacteria	Proteobacteria	Gammaproteobacteria	Cellvibrionales	Cellvibrionaceae	*Cellvibrionaceae	**Cellvibrionaceae
8c2176c113cfb0f9c503bef17ac99df7	Bacteria	*Bacteria	**Bacteria	***Bacteria	****Bacteria	*****Bacteria	******Bacteria
759ebe71e5136aeabbfb5071c6167171	Bacteria	Proteobacteria	Gammaproteobacteria	Vibrionales	Vibrionaceae	Vibrio	*Vibrio
5a72c2e35112d4811346595002dcdfc0	Bacteria	Proteobacteria	Gammaproteobacteria	Vibrionales	Vibrionaceae	Photobacterium	*Photobacterium
e3a55aa806e68da36e3b41866392512f	Bacteria	Proteobacteria	Gammaproteobacteria	Cellvibrionales	Halieaceae	*Halieaceae	**Halieaceae
3a688d87b0c6c81f9e0215ea7368ca1b	Bacteria	Proteobacteria	Deltaproteobacteria	Desulfobacterales	Desulfobacteraceae	*Desulfobacteraceae	**Desulfobacteraceae
94bcec42efc6fcd6f81aeddf36fe9703	Bacteria	Proteobacteria	Alphaproteobacteria	Rhodospirillales	Rhodospirillaceae	uncultured	uncultured Rhodospirillaceae bacterium
693efad7c512e96ad508f614d40b6273	Bacteria	Proteobacteria	Alphaproteobacteria	Rhizobiales	Methylobacteriaceae	MethylobacteriumAmbiguous_taxa	*MethylobacteriumAmbiguous_taxa
dc772c12f194c033865aab7983ed553f	Bacteria	Firmicutes	Clostridia	Clostridiales	Peptostreptococcaceae	*Peptostreptococcaceae	**Peptostreptococcaceae
6d84f4ad68b5ec7882a0d1b44693c23d	Bacteria	Actinobacteria	Actinobacteria	Micrococcales	Micrococcaceae	MicrococcusAmbiguous_taxa	*MicrococcusAmbiguous_taxa
af65e2d85dc2b36dfc9a4b3d01206e93	Bacteria	Proteobacteria	Alphaproteobacteria	Rhodobacterales	Rhodobacteraceae	*Rhodobacteraceae	**Rhodobacteraceae
96789e6c846017b811eaee24fe2f6a77	Bacteria	Tectomicrobia	uncultured bacterium	uncultured bacterium	uncultured bacterium	uncultured bacterium	uncultured bacterium
76aaef947de3f6ab8859a7d6b4a673ab	Bacteria	Proteobacteria	Alphaproteobacteria	Rhizobiales	Rhodobiaceae	Rhodobium	uncultured alpha proteobacterium
aaa8451e3e91c16583616c8103e4b963	Bacteria	Acidobacteria	Subgroup 6Ambiguous_taxaAmbiguous_taxaAmbiguous_taxaAmbiguous_taxa	*Subgroup 6Ambiguous_taxaAmbiguous_taxaAmbiguous_taxaAmbiguous_taxa	**Subgroup 6Ambiguous_taxaAmbiguous_taxaAmbiguous_taxaAmbiguous_taxa	***Subgroup 6Ambiguous_taxaAmbiguous_taxaAmbiguous_taxaAmbiguous_taxa	****Subgroup 6Ambiguous_taxaAmbiguous_taxaAmbiguous_taxaAmbiguous_taxa
f910bec7315aa093b0eb99863e7d70f5	Bacteria	Proteobacteria	Alphaproteobacteria	Rhodobacterales	Rhodobacteraceae	*Rhodobacteraceae	**Rhodobacteraceae
2f16cdfdcd0306e0df3c93eeaca2c2f4	Bacteria	Proteobacteria	Alphaproteobacteria	Rhodospirillales	Rhodospirillaceae	uncultured	uncultured bacterium
cdcb1015928c49bafb4a901fb513876d	Bacteria	Firmicutes	Bacilli	Lactobacillales	Streptococcaceae	Streptococcus	*Streptococcus
809fb713deb3c4c27368248813c4da8b	Bacteria	Cyanobacteria	Cyanobacteria	SubsectionI	FamilyI	*FamilyI	**FamilyI
c61bf2cbd0f7e9c67e7174129c09378d	Bacteria	Proteobacteria	Gammaproteobacteria	Cellvibrionales	Spongiibacteraceae	BD1-7 clade	uncultured bacterium
4b481514bb959794102ad3c9201ab3ff	Bacteria	Proteobacteria	Elev-16S-509	uncultured bacterium	uncultured bacterium	uncultured bacterium	uncultured bacterium
4fe3aba2e34cdc97d9b7e937bbe464d9	Bacteria	Proteobacteria	Gammaproteobacteria	Alteromonadales	Pseudoalteromonadaceae	PseudoalteromonasAmbiguous_taxa	*PseudoalteromonasAmbiguous_taxa
5d0772511a33e37f07fa92b365365200	Bacteria	Bacteroidetes	Sphingobacteriia	Sphingobacteriales	Saprospiraceae	*Saprospiraceae	**Saprospiraceae
ab80136430c72e26fd4fc722769578f8	Bacteria	*Bacteria	**Bacteria	***Bacteria	****Bacteria	*****Bacteria	******Bacteria
a37890e14d7024d6144682cfb911d48d	Bacteria	Proteobacteria	Gammaproteobacteria	Xanthomonadales	JTB255 marine benthic groupAmbiguous_taxaAmbiguous_taxa	*JTB255 marine benthic groupAmbiguous_taxaAmbiguous_taxa	**JTB255 marine benthic groupAmbiguous_taxaAmbiguous_taxa
ff447c331ed4b6b1927a6f06bc960d1e	Bacteria	Bacteroidetes	Flavobacteriia	Flavobacteriales	NS9 marine groupAmbiguous_taxaAmbiguous_taxa	*NS9 marine groupAmbiguous_taxaAmbiguous_taxa	**NS9 marine groupAmbiguous_taxaAmbiguous_taxa
b357d3c0f4630255108d24097a428e24	Bacteria	Bacteroidetes	Cytophagia	Cytophagales	Flammeovirgaceae	uncultured	uncultured Flammeovirgaceae bacterium
11f225c4aa6167fbd46609c1ea3b2c57	Bacteria	Acidobacteria	Holophagae	Subgroup 10	Sva0725	uncultured bacterium	uncultured bacterium
d3be745814c45cc4cd7cd72483b8feeb	Bacteria	Proteobacteria	Gammaproteobacteria	Oceanospirillales	Halomonadaceae	Halomonas	*Halomonas
72277fed04c5bbd59b9bb15ddcd63451	Bacteria	Proteobacteria	Deltaproteobacteria	Desulfuromonadales	Sva1033	*Sva1033	**Sva1033
735e1ef8e9ba639f1ed9039e511a7978	Bacteria	Proteobacteria	Alphaproteobacteria	Rhodospirillales	Rhodospirillaceae	Magnetospira	uncultured bacterium
0ae1610208b2e7f2916054ee10511f98	Bacteria	Proteobacteria	Gammaproteobacteria	*Gammaproteobacteria	**Gammaproteobacteria	***Gammaproteobacteria	****Gammaproteobacteria
32caa73f76a6106ae64c3b691f2270cc	Bacteria	Bacteroidetes	Sphingobacteriia	Sphingobacteriales	Saprospiraceae	Portibacter	*Portibacter
2fc66a0a18e8becb96e791805097204d	Bacteria	Proteobacteria	Gammaproteobacteria	Alteromonadales	Pseudoalteromonadaceae	Pseudoalteromonas	*Pseudoalteromonas
e69b1c219a4f859df931ede99884256e	Bacteria	Proteobacteria	Gammaproteobacteria	Cellvibrionales	Cellvibrionaceae	uncultured	uncultured bacterium
f3ddee6a9ebc6a144b41a042b598b7d7	Bacteria	Bacteroidetes	Flavobacteriia	Flavobacteriales	Cryomorphaceae	Fluviicola	uncultured bacterium
0a954f92277fbc5b46a5dcd7c5087b30	Bacteria	Bacteroidetes	Flavobacteriia	Flavobacteriales	Cryomorphaceae	CrocinitomixAmbiguous_taxa	*CrocinitomixAmbiguous_taxa
c6ea1b5c5b154a405ea4cbb3d4633022	Bacteria	Bacteroidetes	Flavobacteriia	Flavobacteriales	Flavobacteriaceae	Aquibacter	*Aquibacter
f0e0a443a73e235f380592e4eed210a2	Bacteria	Proteobacteria	Gammaproteobacteria	Oceanospirillales	Oceanospirillaceae	*Oceanospirillaceae	**Oceanospirillaceae
6961dbeee10bdc13b114924aa77e0f97	Bacteria	Proteobacteria	Deltaproteobacteria	NB1-j	*NB1-j	**NB1-j	***NB1-j
83579461d0c85349643eeff49c0ecaf1	Bacteria	Bacteroidetes	Bacteroidetes Incertae Sedis	Order II	Rhodothermaceae	uncultured	*uncultured
7d23e128fd656f8ae02bc11977698785	Bacteria	Proteobacteria	Alphaproteobacteria	SAR11 clade	Surface 1Ambiguous_taxaAmbiguous_taxa	*Surface 1Ambiguous_taxaAmbiguous_taxa	**Surface 1Ambiguous_taxaAmbiguous_taxa
965df48b925e1032ed5b6e68c5546e25	Bacteria	Proteobacteria	Gammaproteobacteria	Oceanospirillales	JL-ETNP-Y6	uncultured bacterium	uncultured bacterium
5c1d28f2284cc0258b93360b5b0bb117	Bacteria	Proteobacteria	Betaproteobacteria	Rhodocyclales	Rhodocyclaceae	Methyloversatilis	uncultured bacterium
eabccb2b0895a6da079e73db7d680c66	Bacteria	Bacteroidetes	Flavobacteriia	Flavobacteriales	Flavobacteriaceae	Lutibacter	uncultured Bacteroidetes bacterium
e2cdcd7cc838b2c8182a677f94612c4b	Bacteria	Proteobacteria	Gammaproteobacteria	Oceanospirillales	Oceanospirillaceae	Oleispira	*Oleispira
c4326685c4a2b652d8b61fae06b0f873	Bacteria	Proteobacteria	Gammaproteobacteria	Oceanospirillales	SAR86 clade	uncultured bacterium	uncultured bacterium
4f5eb5d65a5f63aa7959bfd9094e6f36	Bacteria	Proteobacteria	Gammaproteobacteria	BD7-8 marine group	*BD7-8 marine group	**BD7-8 marine group	***BD7-8 marine group
fedab623d8983e9b4044ea47384ccd8f	Bacteria	*Bacteria	**Bacteria	***Bacteria	****Bacteria	*****Bacteria	******Bacteria
549936766b6768df1822ea7ecd7e5608	Bacteria	Actinobacteria	Actinobacteria	Pseudonocardiales	Pseudonocardiaceae	SaccharothrixAmbiguous_taxa	*SaccharothrixAmbiguous_taxa
ab31755f924f426dfd5765868c9a309d	Bacteria	Acidobacteria	Subgroup 6	*Subgroup 6	**Subgroup 6	***Subgroup 6	****Subgroup 6
10dba3af4b4e7c56c3e2b4bee368d6fd	Bacteria	Acidobacteria	Subgroup 6	*Subgroup 6	**Subgroup 6	***Subgroup 6	****Subgroup 6
bad576ac575180b4bc9b5fc53151cb51	Bacteria	Proteobacteria	Gammaproteobacteria	Oceanospirillales	Halomonadaceae	Halomonas	*Halomonas
13dfc0300ec47a97b7dd0603e4e99e27	Bacteria	Proteobacteria	Alphaproteobacteria	Sneathiellales	Sneathiellaceae	Sneathiella	uncultured bacterium
bdb29cda0f67241d8028446642cd2139	Bacteria	Firmicutes	Bacilli	Bacillales	Paenibacillaceae	BrevibacillusAmbiguous_taxa	*BrevibacillusAmbiguous_taxa
038c58044ea7423f56489b8325abb428	Bacteria	Proteobacteria	Gammaproteobacteria	Vibrionales	Vibrionaceae	Vibrio	*Vibrio
7ec61193ffc05f6d5bf2f53ff17be37a	Bacteria	Proteobacteria	Gammaproteobacteria	Xanthomonadales	JTB255 marine benthic group	*JTB255 marine benthic group	**JTB255 marine benthic group
24d8c1a90e72a30f06e2d2d074c5280e	Bacteria	Cyanobacteria	Cyanobacteria	SubsectionI	FamilyI	*FamilyI	**FamilyI
48c3eed9840a59836498559541e203ad	Bacteria	Proteobacteria	Alphaproteobacteria	Rhodobacterales	Rhodobacteraceae	*Rhodobacteraceae	**Rhodobacteraceae
5db9df9cd958560439fffc913da422a1	Bacteria	Proteobacteria	Gammaproteobacteria	Alteromonadales	Pseudoalteromonadaceae	Pseudoalteromonas	*Pseudoalteromonas
edf927160134240bca3a806531f696d9	Bacteria	Proteobacteria	Gammaproteobacteria	Vibrionales	Vibrionaceae	Photobacterium	*Photobacterium
bcf46a1eccfedb1f4aaabc5cad62fa3f	Bacteria	Firmicutes	Bacilli	Bacillales	Bacillaceae	GeobacillusAmbiguous_taxa	*GeobacillusAmbiguous_taxa
cc6813cbfa8f2dfafaadbbece3b0b46e	Bacteria	Proteobacteria	Deltaproteobacteria	NB1-j	*NB1-j	**NB1-j	***NB1-j
d730569deabdecc5d989fc0e3a433b35	Bacteria	Proteobacteria	Alphaproteobacteria	Sphingomonadales	Erythrobacteraceae	*Erythrobacteraceae	**Erythrobacteraceae
a0e0130ff91bc89262273ada1bb804d0	Bacteria	Proteobacteria	Gammaproteobacteria	Alteromonadales	Alteromonadaceae	uncultured	uncultured bacterium
45788386a9a1622339808b0c47309605	Bacteria	Proteobacteria	Gammaproteobacteria	Xanthomonadales	JTB255 marine benthic group	*JTB255 marine benthic group	**JTB255 marine benthic group
ef4d79437eb91433b7db85c3516a69ff	Bacteria	Firmicutes	Bacilli	Lactobacillales	Aerococcaceae	Facklamia	*Facklamia
da1d06a1168ad7b644d29a9e17d8537e	Bacteria	Gemmatimonadetes	BD2-11 terrestrial groupAmbiguous_taxaAmbiguous_taxaAmbiguous_taxaAmbiguous_taxa	*BD2-11 terrestrial groupAmbiguous_taxaAmbiguous_taxaAmbiguous_taxaAmbiguous_taxa	**BD2-11 terrestrial groupAmbiguous_taxaAmbiguous_taxaAmbiguous_taxaAmbiguous_taxa	***BD2-11 terrestrial groupAmbiguous_taxaAmbiguous_taxaAmbiguous_taxaAmbiguous_taxa	****BD2-11 terrestrial groupAmbiguous_taxaAmbiguous_taxaAmbiguous_taxaAmbiguous_taxa
4afffd15d2549b17f47477d45f035f04	Bacteria	Proteobacteria	Deltaproteobacteria	Desulfuromonadales	*Desulfuromonadales	**Desulfuromonadales	***Desulfuromonadales
5ab3157a46b5dabb53d75e075547af6c	Bacteria	Bacteroidetes	Flavobacteriia	Flavobacteriales	Flavobacteriaceae	*Flavobacteriaceae	**Flavobacteriaceae
1ff271cb15d8bf92d955a19912cac4c7	Bacteria	Bacteroidetes	Flavobacteriia	Flavobacteriales	Flavobacteriaceae	*Flavobacteriaceae	**Flavobacteriaceae
3e7a0e8db8b35c4290cc87c5cf98abc3	Bacteria	Firmicutes	Bacilli	Bacillales	Bacillaceae	Bacillus	Bacillus thermoamylovorans
22a0bfd39d9205b03970fba5d4f5a04a	Bacteria	Proteobacteria	Gammaproteobacteria	Cellvibrionales	Halieaceae	OM60(NOR5) cladeAmbiguous_taxa	*OM60(NOR5) cladeAmbiguous_taxa
e9a767509c5aebbf65974215f508bfe9	Bacteria	Proteobacteria	Epsilonproteobacteria	Campylobacterales	Helicobacteraceae	Sulfurovum	uncultured Epsilonproteobacteria bacterium
f18ca55f510f0e538b9fabfde1602aa2	Bacteria	Proteobacteria	Gammaproteobacteria	Oceanospirillales	OM182 clade	uncultured bacterium	uncultured bacterium
7db724379a6de2a33e0f54bb7d07f9d6	Bacteria	*Bacteria	**Bacteria	***Bacteria	****Bacteria	*****Bacteria	******Bacteria
f0d936f9e22d5d0eff09efc043e85d7d	Bacteria	Proteobacteria	Gammaproteobacteria	Alteromonadales	Alteromonadaceae	uncultured	*uncultured
1f49b88656a92511dfa7cb5cc48460a9	Bacteria	Proteobacteria	Gammaproteobacteria	Xanthomonadales	Xanthomonadaceae	Stenotrophomonas	*Stenotrophomonas
fdd7432729f3f6ebe157e2f8e27c8e0e	Bacteria	Proteobacteria	Deltaproteobacteria	NB1-j	uncultured bacterium	uncultured bacterium	uncultured bacterium
f6de8542fe155ec4aeffacd11620563d	Bacteria	Proteobacteria	Alphaproteobacteria	Rhodobacterales	Rhodobacteraceae	Paracoccus	*Paracoccus
a13046cfb77ebbc2ec8f14202cf5303f	Bacteria	Proteobacteria	Alphaproteobacteria	SAR11 clade	Surface 1	*Surface 1	**Surface 1
4b60dd5238003051a89380c1e74da689	Bacteria	Proteobacteria	Alphaproteobacteria	Rhizobiales	Methylobacteriaceae	MethylobacteriumAmbiguous_taxa	*MethylobacteriumAmbiguous_taxa
4e5d45cc2585376a75b02bbe20cbb2c1	Bacteria	Proteobacteria	Gammaproteobacteria	Xanthomonadales	uncultured	*uncultured	**uncultured
7862422931dc331ad483354cb53c2ca7	Bacteria	Planctomycetes	Phycisphaerae	Phycisphaerales	Phycisphaeraceae	FS140-16B-02 marine group	uncultured bacterium
ccb8a88b11d16f9fbed373da08ef5028	Bacteria	Proteobacteria	Gammaproteobacteria	Gammaproteobacteria Incertae Sedis	Unknown Family	uncultured	uncultured bacterium
4ef46abcc3a4056380ca96c3fa69200e	Bacteria	Proteobacteria	Gammaproteobacteria	*Gammaproteobacteria	**Gammaproteobacteria	***Gammaproteobacteria	****Gammaproteobacteria
b277c0859e4ae349eaf8d07484f5e0a5	Bacteria	Proteobacteria	Gammaproteobacteria	Alteromonadales	Colwelliaceae	ColwelliaAmbiguous_taxa	*ColwelliaAmbiguous_taxa
5625ea7f538571e11ce9e84cd1e7a0a0	Bacteria	Proteobacteria	Gammaproteobacteria	Oceanospirillales	SUP05 clusterAmbiguous_taxaAmbiguous_taxa	*SUP05 clusterAmbiguous_taxaAmbiguous_taxa	**SUP05 clusterAmbiguous_taxaAmbiguous_taxa
1a2801eb1ee8c535310b8c9b70ba1906	Bacteria	Chloroflexi	SAR202 clade	uncultured deep-sea bacterium	uncultured deep-sea bacterium	uncultured deep-sea bacterium	uncultured deep-sea bacterium
515803c0fd357e232d76ff5d03e27ab1	Bacteria	Proteobacteria	Alphaproteobacteria	Rhodobacterales	Rhodobacteraceae	*Rhodobacteraceae	**Rhodobacteraceae
a34ea6304266ef1a2fe849661b490dd9	Bacteria	Proteobacteria	Alphaproteobacteria	Sphingomonadales	Sphingomonadaceae	SphingobiumAmbiguous_taxa	*SphingobiumAmbiguous_taxa
662fa3d17baa7d82ad0718cee6b72f43	Bacteria	Proteobacteria	Gammaproteobacteria	Xanthomonadales	uncultured	uncultured bacterium	uncultured bacterium
cd0e15f7c737357ff7bf02302ac7c7cd	Bacteria	Proteobacteria	Gammaproteobacteria	Thiotrichales	Thiotrichaceae	Thiothrix	*Thiothrix
33012e2e1fc8a1d8e01670d07e1da0d3	Bacteria	Acidobacteria	Subgroup 21Ambiguous_taxaAmbiguous_taxaAmbiguous_taxaAmbiguous_taxa	*Subgroup 21Ambiguous_taxaAmbiguous_taxaAmbiguous_taxaAmbiguous_taxa	**Subgroup 21Ambiguous_taxaAmbiguous_taxaAmbiguous_taxaAmbiguous_taxa	***Subgroup 21Ambiguous_taxaAmbiguous_taxaAmbiguous_taxaAmbiguous_taxa	****Subgroup 21Ambiguous_taxaAmbiguous_taxaAmbiguous_taxaAmbiguous_taxa
4e97afd1e08f10aa06dc2da9a6c09e93	Bacteria	Bacteroidetes	Flavobacteriia	Flavobacteriales	Cryomorphaceae	uncultured	uncultured Bacteroidetes bacterium
0ad44559c9847ad562d0152195166c07	Bacteria	Actinobacteria	Actinobacteria	Corynebacteriales	Corynebacteriaceae	Corynebacterium 1Ambiguous_taxa	*Corynebacterium 1Ambiguous_taxa
3bc67c0d70c46d9cfd6ca56bfd6ae4ae	Bacteria	Proteobacteria	Gammaproteobacteria	E01-9C-26 marine group	*E01-9C-26 marine group	**E01-9C-26 marine group	***E01-9C-26 marine group
3573a407fa3fc26a39fcaed05f3e1ff8	Bacteria	Proteobacteria	Gammaproteobacteria	Xanthomonadales	JTB255 marine benthic group	*JTB255 marine benthic group	**JTB255 marine benthic group
ac17f197d6df10ac24d8560d7754ec37	Bacteria	Proteobacteria	Gammaproteobacteria	unculturedAmbiguous_taxaAmbiguous_taxaAmbiguous_taxa	*unculturedAmbiguous_taxaAmbiguous_taxaAmbiguous_taxa	**unculturedAmbiguous_taxaAmbiguous_taxaAmbiguous_taxa	***unculturedAmbiguous_taxaAmbiguous_taxaAmbiguous_taxa
29f713bf55b3258e4462c1fa063ec55b	Bacteria	Proteobacteria	Alphaproteobacteria	Rhodobacterales	Rhodobacteraceae	*Rhodobacteraceae	**Rhodobacteraceae
4950833ece306c813972535092c1d026	Bacteria	Proteobacteria	Gammaproteobacteria	Oceanospirillales	SS1-B-06-26	uncultured bacterium	uncultured bacterium
774e01c8a3fc7c0d5ffcf13a5f7e3ae1	Bacteria	Gemmatimonadetes	BD2-11 terrestrial group	*BD2-11 terrestrial group	**BD2-11 terrestrial group	***BD2-11 terrestrial group	****BD2-11 terrestrial group
70367feba8d2b426a684963f076ab865	Bacteria	Proteobacteria	Gammaproteobacteria	Pseudomonadales	Moraxellaceae	Acinetobacter	*Acinetobacter
8312aff86abbc2846f5b387f07ed2f48	Bacteria	Nitrospinae	Nitrospinia	Nitrospinales	Nitrospinaceae	*Nitrospinaceae	**Nitrospinaceae
e4e75d52dae4fc174fb44d7a1c5c1a9c	Bacteria	Bacteroidetes	Sphingobacteriia	Sphingobacteriales	env.OPS 17	*env.OPS 17	**env.OPS 17
3ec38bb5a4c98cf5c37ea5fcdb87926b	Bacteria	Proteobacteria	Gammaproteobacteria	Thiotrichales	Thiotrichaceae	Cocleimonas	*Cocleimonas
a2e3ab914429bd3770fcc01566a0bc22	Bacteria	*Bacteria	**Bacteria	***Bacteria	****Bacteria	*****Bacteria	******Bacteria
4781964700cc90a932517bc545871c5d	Bacteria	Proteobacteria	Alphaproteobacteria	*Alphaproteobacteria	**Alphaproteobacteria	***Alphaproteobacteria	****Alphaproteobacteria
f5bc682c63c5a91576f28d4cf6675593	Bacteria	Proteobacteria	Gammaproteobacteria	Alteromonadales	Alteromonadaceae	AlteromonasAmbiguous_taxa	*AlteromonasAmbiguous_taxa
dd74245f41cbf789802df368a135a6ce	Bacteria	Chlamydiae	Chlamydiae	Chlamydiales	Simkaniaceae	Simkania	Simkania negevensis Z
bfb89cee3709f8c2705588b52b109159	Bacteria	Gemmatimonadetes	Gemmatimonadetes	Gemmatimonadales	Gemmatimonadaceae	uncultured bacterium	uncultured bacterium
90a8300578e0b6c961415acc5c6b586b	Bacteria	Firmicutes	Bacilli	Bacillales	Planococcaceae	Planomicrobium	uncultured bacterium
3c53b97c76fd06f123908d9ef818e4a8	Bacteria	Proteobacteria	Alphaproteobacteria	Rhodobacterales	Rhodobacteraceae	LabrenziaAmbiguous_taxa	*LabrenziaAmbiguous_taxa
a2768a7ddb7620a2e8efd6062bb8567e	Bacteria	Proteobacteria	Gammaproteobacteria	Alteromonadales	Alteromonadaceae	Marinobacter	*Marinobacter
b298eccae1384c38ccc9a12fed2613f7	Bacteria	Proteobacteria	Gammaproteobacteria	Alteromonadales	Shewanellaceae	ShewanellaAmbiguous_taxa	*ShewanellaAmbiguous_taxa
8d1ed122e5bebba28cda3284bb30d7ec	Bacteria	Actinobacteria	Actinobacteria	Corynebacteriales	Nocardiaceae	Rhodococcus	*Rhodococcus
13dbfb431cb3808cfbb37331f55ea1b8	Bacteria	Nitrospirae	Nitrospira	Nitrospirales	Nitrospiraceae	Nitrospira	*Nitrospira
55a38b7f050f1b897df656762899e5a0	Bacteria	Proteobacteria	Gammaproteobacteria	Alteromonadales	Shewanellaceae	*Shewanellaceae	**Shewanellaceae
2beb52f02f45609e6d822fabdf39df14	Bacteria	Proteobacteria	Gammaproteobacteria	KI89A clade	uncultured bacterium	uncultured bacterium	uncultured bacterium
2bf923a2cf80a84e3ced4f9b9d266cb8	Bacteria	Proteobacteria	Gammaproteobacteria	Alteromonadales	Pseudoalteromonadaceae	PseudoalteromonasAmbiguous_taxa	*PseudoalteromonasAmbiguous_taxa
9485699e6c9c5c83541de309de5dc78c	Bacteria	Cyanobacteria	Cyanobacteria	SubsectionI	FamilyI	Synechococcus	*Synechococcus
847615c044d22d43c32b049be1731b02	Bacteria	Proteobacteria	Deltaproteobacteria	Bdellovibrionales	Bdellovibrionaceae	Bdellovibrio	uncultured bacterium
6b43ea02cab38b8395eb9b826540ea6e	Bacteria	Proteobacteria	Alphaproteobacteria	Rhodospirillales	Rhodospirillaceae	uncultured	uncultured Rhodospirillaceae bacterium
e5f7976aac15a9f9d5b424e6dca6e609	Bacteria	Proteobacteria	Gammaproteobacteria	Oceanospirillales	Hahellaceae	Endozoicomonas	uncultured bacterium
72bc33d1854b3212de290f380fd32090	Bacteria	Proteobacteria	Deltaproteobacteria	Bdellovibrionales	Bacteriovoracaceae	Peredibacter	uncultured delta proteobacterium
bca643c1297c5930ab51e7d469425c2a	Bacteria	Proteobacteria	Alphaproteobacteria	*Alphaproteobacteria	**Alphaproteobacteria	***Alphaproteobacteria	****Alphaproteobacteria
a6c3c5d09a5d7b54a71250fe93097f1f	Bacteria	Proteobacteria	Gammaproteobacteria	Xanthomonadales	uncultured	*uncultured	**uncultured
593148a8d52d5f9c6b6d170fd752bce2	Bacteria	Proteobacteria	Deltaproteobacteria	Desulfobacterales	Desulfobacteraceae	SEEP-SRB1	*SEEP-SRB1
ff4db2d2d530a3b8f264504f58501f44	Bacteria	Actinobacteria	Actinobacteria	Micrococcales	Micrococcaceae	KocuriaAmbiguous_taxa	*KocuriaAmbiguous_taxa
c574fce16884058b355a1248c562d0de	Bacteria	Firmicutes	Bacilli	Bacillales	Planococcaceae	Planomicrobium	uncultured bacterium
c0c67f02876951684331d361e0d5780d	Bacteria	Proteobacteria	Gammaproteobacteria	Alteromonadales	Pseudoalteromonadaceae	Pseudoalteromonas	*Pseudoalteromonas
fc8ea8bc3de18ee55ab0819dfd6bf04f	Bacteria	Proteobacteria	Deltaproteobacteria	Bdellovibrionales	Bdellovibrionaceae	OM27 clade	uncultured bacterium
7aeed15fbfd0617fc009487ca8956426	Bacteria	Bacteroidetes	Flavobacteriia	Flavobacteriales	NS7 marine group	uncultured bacterium	uncultured bacterium
0929453093f72c62ea004fec798ee370	Bacteria	Proteobacteria	Gammaproteobacteria	Methylococcales	Marine Methylotrophic Group 2	uncultured bacterium	uncultured bacterium
ae030da41d9b8d411410a4fd4f30cc82	Bacteria	Proteobacteria	Gammaproteobacteria	uncultured	*uncultured	**uncultured	***uncultured
fb54330f3d4ce06a35545a145f7ad305	Bacteria	Proteobacteria	JTB23	uncultured gamma proteobacterium	uncultured gamma proteobacterium	uncultured gamma proteobacterium	uncultured gamma proteobacterium
cbe0f1a2abc2d0a1a7d26306c9139558	Bacteria	Proteobacteria	Gammaproteobacteria	Alteromonadales	Pseudoalteromonadaceae	PseudoalteromonasAmbiguous_taxa	*PseudoalteromonasAmbiguous_taxa
29a6a301f05320bb4896490f8ee82926	Bacteria	Bacteroidetes	Flavobacteriia	Flavobacteriales	Flavobacteriaceae	Aquibacter	uncultured bacterium
4bd0bab420a82bf9b804625c88e3a100	Bacteria	Proteobacteria	Gammaproteobacteria	Cellvibrionales	Halieaceae	*Halieaceae	**Halieaceae
c862dfe20af09769643792fb2a1fec6b	Bacteria	Proteobacteria	Gammaproteobacteria	Oceanospirillales	Hahellaceae	Endozoicomonas	uncultured bacterium
2faec05d741e5459e358c605b67e343c	Bacteria	Proteobacteria	Gammaproteobacteria	Thiotrichales	Thiotrichaceae	uncultured	*uncultured
0990b5104008a196f936eedaac516034	Bacteria	Proteobacteria	Gammaproteobacteria	Oceanospirillales	Hahellaceae	Endozoicomonas	uncultured Spongiobacter sp.
f4b48a0e0467323270fcb723531bb28b	Bacteria	Actinobacteria	Actinobacteria	Micrococcales	Micrococcaceae	KocuriaAmbiguous_taxa	*KocuriaAmbiguous_taxa
543e38fbdbe8759b76a0463797ee104d	Bacteria	Proteobacteria	Gammaproteobacteria	Xanthomonadales	JTB255 marine benthic group	*JTB255 marine benthic group	**JTB255 marine benthic group
733967607b869414d23f9a04e3c139ff	Bacteria	Proteobacteria	Gammaproteobacteria	Oceanospirillales	Hahellaceae	Endozoicomonas	*Endozoicomonas
57902a791d19509f66106f987c30d76d	Bacteria	Firmicutes	Bacilli	Bacillales	Staphylococcaceae	StaphylococcusAmbiguous_taxa	*StaphylococcusAmbiguous_taxa
86971fa57e343810f0d793b4601e1585	Bacteria	Bacteroidetes	Flavobacteriia	Flavobacteriales	Flavobacteriaceae	Pseudofulvibacter	uncultured bacterium
14a3fcd12962f373bd868db723a49fbf	Bacteria	Proteobacteria	Gammaproteobacteria	Cellvibrionales	Halieaceae	Halioglobus	uncultured bacterium
cb8daba3debb734ddbba48bef3135ade	Bacteria	Proteobacteria	Gammaproteobacteria	KI89A clade	uncultured gamma proteobacterium	uncultured gamma proteobacterium	uncultured gamma proteobacterium
35787153465cb2dc1b0377316d200ff5	Bacteria	Proteobacteria	Alphaproteobacteria	SAR11 clade	Surface 1Ambiguous_taxaAmbiguous_taxa	*Surface 1Ambiguous_taxaAmbiguous_taxa	**Surface 1Ambiguous_taxaAmbiguous_taxa
ac21141bb8d4c96718642a2f9b5028de	Bacteria	Bacteroidetes	Flavobacteriia	Flavobacteriales	Flavobacteriaceae	*Flavobacteriaceae	**Flavobacteriaceae
5f0f36f894ff287ccef57347c08337da	Bacteria	Acidobacteria	Subgroup 21	uncultured bacterium	uncultured bacterium	uncultured bacterium	uncultured bacterium
b78a072c40b99540dbe1422d0acb2c46	Bacteria	Planctomycetes	Phycisphaerae	Phycisphaerales	Phycisphaeraceae	SM1A02	*SM1A02
659580dc5bb7a37f197970df41d50469	Bacteria	Proteobacteria	Deltaproteobacteria	NB1-j	uncultured delta proteobacterium	uncultured delta proteobacterium	uncultured delta proteobacterium
bc8e30b5df1911554d1e4ffefd260c0c	Bacteria	Proteobacteria	Gammaproteobacteria	Alteromonadales	Shewanellaceae	ShewanellaAmbiguous_taxa	*ShewanellaAmbiguous_taxa
2df0138efab98999ff8d17f5e64cd4c0	Bacteria	Actinobacteria	Actinobacteria	Actinomycetales	Actinomycetaceae	Actinomyces	uncultured bacterium
ef788f27e2b6899d463e3a2baefa3f9f	Bacteria	Proteobacteria	Alphaproteobacteria	Rhodospirillales	*Rhodospirillales	**Rhodospirillales	***Rhodospirillales
5f1141a97ca008520bdd4de46e683c8e	Bacteria	Bacteroidetes	Flavobacteriia	Flavobacteriales	Flavobacteriaceae	Maribacter	uncultured bacterium
383b5692a4c26b4f2d20acf3329ffb94	Bacteria	Proteobacteria	Gammaproteobacteria	*Gammaproteobacteria	**Gammaproteobacteria	***Gammaproteobacteria	****Gammaproteobacteria
8eac6bf1b0cfa77b7309ea07c5f22bd3	Bacteria	Proteobacteria	Alphaproteobacteria	Caulobacterales	Caulobacteraceae	*Caulobacteraceae	**Caulobacteraceae
6b6a42555bf0e2abd47f66f75903ae8e	Bacteria	Bacteroidetes	Flavobacteriia	Flavobacteriales	Flavobacteriaceae	TenacibaculumAmbiguous_taxa	*TenacibaculumAmbiguous_taxa
b15be9f3ad91ce7d5b9a435e4537ca88	Bacteria	Proteobacteria	Gammaproteobacteria	Xanthomonadales	unculturedAmbiguous_taxaAmbiguous_taxa	*unculturedAmbiguous_taxaAmbiguous_taxa	**unculturedAmbiguous_taxaAmbiguous_taxa
9d380b2eabcd450adc6e448e485012e8	Bacteria	Actinobacteria	Actinobacteria	Micrococcales	Micrococcaceae	KocuriaAmbiguous_taxa	*KocuriaAmbiguous_taxa
3499af7bc90c2ce0433131cad29bc487	Bacteria	Proteobacteria	Gammaproteobacteria	Alteromonadales	Shewanellaceae	ShewanellaAmbiguous_taxa	*ShewanellaAmbiguous_taxa
c67313923573a4fea81541f1dfaf261f	Bacteria	Proteobacteria	Gammaproteobacteria	Vibrionales	Vibrionaceae	Photobacterium	uncultured bacterium
ab841de363d41518585b5e695a2aea82	Bacteria	Bacteroidetes	Flavobacteriia	Flavobacteriales	Flavobacteriaceae	NS4 marine group	uncultured bacterium
927c5b8c404499f33328db280cf2f5b7	Bacteria	Latescibacteria	*Latescibacteria	**Latescibacteria	***Latescibacteria	****Latescibacteria	*****Latescibacteria
f5483078d3121fe8015deb588dca257e	Bacteria	Firmicutes	Bacilli	Bacillales	Sporolactobacillaceae	uncultured	uncultured bacterium
24750a9d7eefb74501fe98f0742418cd	Bacteria	Bacteroidetes	Flavobacteriia	Flavobacteriales	Flavobacteriaceae	NS4 marine group	uncultured bacterium
8bfc2a47ca51c7139cd8f5069a0bef81	Bacteria	Proteobacteria	Deltaproteobacteria	Bdellovibrionales	Bdellovibrionaceae	OM27 clade	uncultured bacterium
b824e0419cb3895346b6848eebec8cad	Bacteria	Actinobacteria	Actinobacteria	Micrococcales	Micrococcaceae	KocuriaAmbiguous_taxa	*KocuriaAmbiguous_taxa
0ebe053683f954ca556c0cb3d5e3b99b	Bacteria	Proteobacteria	Gammaproteobacteria	BD7-8 marine group	*BD7-8 marine group	**BD7-8 marine group	***BD7-8 marine group
161ef6504939378f76620fe96f6a6a55	Bacteria	Proteobacteria	Gammaproteobacteria	Xanthomonadales	JTB255 marine benthic group	*JTB255 marine benthic group	**JTB255 marine benthic group
037cd445ede95487030d6de1e38ed3ec	Bacteria	Proteobacteria	Alphaproteobacteria	Sphingomonadales	Sphingomonadaceae	NovosphingobiumAmbiguous_taxa	*NovosphingobiumAmbiguous_taxa
9f3b21e3a34bf680532b56fb54bb68d9	Bacteria	Proteobacteria	Gammaproteobacteria	Alteromonadales	Pseudoalteromonadaceae	Pseudoalteromonas	*Pseudoalteromonas
bed22660ebdc5a2d348ec3011bc61c21	Bacteria	Bacteroidetes	Sphingobacteriia	Sphingobacteriales	Chitinophagaceae	*Chitinophagaceae	**Chitinophagaceae
94393188f61539577183e0cef98ed42f	Bacteria	Bacteroidetes	Sphingobacteriia	Sphingobacteriales	Saprospiraceae	uncultured	uncultured bacterium
9f3e4d96bc2fab5905111118863cd066	Bacteria	Proteobacteria	Gammaproteobacteria	*Gammaproteobacteria	**Gammaproteobacteria	***Gammaproteobacteria	****Gammaproteobacteria
965d15fb919b0c8876d5fbfd98fc8099	Bacteria	Proteobacteria	Alphaproteobacteria	Rhodospirillales	Rhodospirillaceae	Magnetovibrio	uncultured bacterium
344d96a8f31cecc242b5dad269284f74	Bacteria	Bacteroidetes	Bacteroidia	Bacteroidales	Prevotellaceae	Prevotella	uncultured bacterium
d692adc3edb9b24f272270c4bfdd4a74	Bacteria	Proteobacteria	Deltaproteobacteria	NB1-jAmbiguous_taxaAmbiguous_taxaAmbiguous_taxa	*NB1-jAmbiguous_taxaAmbiguous_taxaAmbiguous_taxa	**NB1-jAmbiguous_taxaAmbiguous_taxaAmbiguous_taxa	***NB1-jAmbiguous_taxaAmbiguous_taxaAmbiguous_taxa
699eccc06fa8fe83519e254a186eee8c	Bacteria	Proteobacteria	Alphaproteobacteria	SAR11 clade	Surface 1	*Surface 1	**Surface 1
94b3b47f7e08036520aa6a5224e76ec6	Bacteria	Chloroflexi	JG30-KF-CM66	uncultured bacterium	uncultured bacterium	uncultured bacterium	uncultured bacterium
54b7a1c33ba936371a4b415e204c8469	Bacteria	Actinobacteria	Acidimicrobiia	Acidimicrobiales	Sva0996 marine group	*Sva0996 marine group	**Sva0996 marine group
d25ed0d9986c8058d284b0c573efd51b	Bacteria	Actinobacteria	Actinobacteria	Corynebacteriales	Corynebacteriaceae	Corynebacterium	uncultured bacterium
fe6f0d6c7794b358e2f5b0a8026e2996	Bacteria	Bacteroidetes	Cytophagia	Cytophagales	Cytophagaceae	uncultured	*uncultured
315847f72225a6f6118b1a08109fb8e8	Bacteria	Bacteroidetes	Flavobacteriia	Flavobacteriales	Flavobacteriaceae	*Flavobacteriaceae	**Flavobacteriaceae
86473ae561960074923476191ab224df	Bacteria	Proteobacteria	Gammaproteobacteria	Alteromonadales	Alteromonadaceae	AlteromonasAmbiguous_taxa	*AlteromonasAmbiguous_taxa
63061cdbd53b1b383b9a13c6abe8e868	Bacteria	Actinobacteria	*Actinobacteria	**Actinobacteria	***Actinobacteria	****Actinobacteria	*****Actinobacteria
018e8f8cba4b76be6fde7e1c462941e6	Bacteria	Proteobacteria	Gammaproteobacteria	Oceanospirillales	Alcanivoracaceae	Kangiella	uncultured bacterium
531db4470d06055ed57fc8d2b69d9302	Bacteria	Bacteroidetes	Flavobacteriia	Flavobacteriales	Flavobacteriaceae	*Flavobacteriaceae	**Flavobacteriaceae
fd1c0da3401229bf715471aa8caa889a	Bacteria	Bacteroidetes	Flavobacteriia	Flavobacteriales	Flavobacteriaceae	Aquibacter	uncultured bacterium
09e7a3851f0a41d39d506d767c3e30c2	Bacteria	Proteobacteria	Gammaproteobacteria	Alteromonadales	Alteromonadaceae	AlteromonasAmbiguous_taxa	*AlteromonasAmbiguous_taxa
d9d24fa614f8945d864fecee291ebec7	Bacteria	Proteobacteria	Epsilonproteobacteria	Campylobacterales	Helicobacteraceae	Sulfurimonas	uncultured bacterium
e84027bcb58d6b2459f57feab8f2695d	Bacteria	Proteobacteria	Betaproteobacteria	Methylophilales	Methylophilaceae	Methylotenera	uncultured beta proteobacterium
924840f3ddccaf92e2ae30ba914411c0	Bacteria	Bacteroidetes	Flavobacteriia	Flavobacteriales	Flavobacteriaceae	Lutimonas	*Lutimonas
8ba4c718bf9b36c0a126ebfead7a1a02	Bacteria	Cyanobacteria	*Cyanobacteria	**Cyanobacteria	***Cyanobacteria	****Cyanobacteria	*****Cyanobacteria
4f37cc249aa86ed4a94501432082d751	Bacteria	Proteobacteria	Gammaproteobacteria	Alteromonadales	Colwelliaceae	Colwellia	*Colwellia
f658a28a13bc2a621cc32af8eecadc78	Bacteria	Proteobacteria	Deltaproteobacteria	Desulfobacterales	Desulfobulbaceae	Desulfobulbus	uncultured Desulfobulbaceae bacterium
92af17085169270632119ba9f2d29c13	Bacteria	*Bacteria	**Bacteria	***Bacteria	****Bacteria	*****Bacteria	******Bacteria
e473c4735b45813bf4fecda09dd061bf	Bacteria	Bacteroidetes	Flavobacteriia	Flavobacteriales	Cryomorphaceae	uncultured	*uncultured
c085c44bf28f346e7e94a371dee5d486	Bacteria	Proteobacteria	Alphaproteobacteria	Rhodospirillales	Rhodospirillaceae	uncultured	*uncultured
0b1b27004589421d997b4604bae351df	Bacteria	Proteobacteria	Gammaproteobacteria	*Gammaproteobacteria	**Gammaproteobacteria	***Gammaproteobacteria	****Gammaproteobacteria
bd12bd5ee745564b423c7082ab7c767b	Bacteria	Proteobacteria	Gammaproteobacteria	*Gammaproteobacteria	**Gammaproteobacteria	***Gammaproteobacteria	****Gammaproteobacteria
481763dc2bcc0c80eb222ebf55840ff1	Bacteria	Bacteroidetes	Cytophagia	Cytophagales	Flammeovirgaceae	*Flammeovirgaceae	**Flammeovirgaceae
145dc0bac645c107a94edff088870083	Bacteria	Proteobacteria	Gammaproteobacteria	Alteromonadales	Pseudoalteromonadaceae	PseudoalteromonasAmbiguous_taxa	*PseudoalteromonasAmbiguous_taxa
390ec2afc6ee47a83e1e9d504f969c81	Bacteria	Cyanobacteria	Cyanobacteria	SubsectionI	FamilyI	Synechococcus	*Synechococcus
b6af06c2404ba9991262d3aaa23fef09	Bacteria	Proteobacteria	Gammaproteobacteria	Oceanospirillales	Oceanospirillaceae	Amphritea	uncultured bacterium
3ed4ad7ab5ddfb06cfc73ef17871b17a	Bacteria	Proteobacteria	Gammaproteobacteria	Alteromonadales	Colwelliaceae	ColwelliaAmbiguous_taxa	*ColwelliaAmbiguous_taxa
9324b26fd888412052f8ef854151f302	Bacteria	Proteobacteria	Alphaproteobacteria	Rhizobiales	Xanthobacteraceae	Variibacter	*Variibacter
7b79f073c70d29dc11fa10af35b9a461	Bacteria	Proteobacteria	Alphaproteobacteria	Rhodospirillales	Rhodospirillaceae	uncultured	uncultured Rhodospirillaceae bacterium
070bf82e533a1a9b751ed1547e7302f8	Bacteria	Proteobacteria	Alphaproteobacteria	Rhodobacterales	Rhodobacteraceae	*Rhodobacteraceae	**Rhodobacteraceae
7ade54c5b1afefff684da32d23d5f735	Bacteria	Proteobacteria	Gammaproteobacteria	BD7-8 marine groupAmbiguous_taxaAmbiguous_taxaAmbiguous_taxa	*BD7-8 marine groupAmbiguous_taxaAmbiguous_taxaAmbiguous_taxa	**BD7-8 marine groupAmbiguous_taxaAmbiguous_taxaAmbiguous_taxa	***BD7-8 marine groupAmbiguous_taxaAmbiguous_taxaAmbiguous_taxa
4414013beaf6db3c2eb573ba340eab3b	Bacteria	Firmicutes	Bacilli	Bacillales	Bacillaceae	Anoxybacillus	uncultured bacterium
b57491bf52ff808bfee16cad6face8f6	Bacteria	Proteobacteria	Gammaproteobacteria	E01-9C-26 marine group	uncultured bacterium	uncultured bacterium	uncultured bacterium
3b872e2ed6b615fa818d48271a7d9bdb	Bacteria	Proteobacteria	Gammaproteobacteria	Cellvibrionales	Halieaceae	*Halieaceae	**Halieaceae
a68670f09e82b809ead3ee65385cddfb	Bacteria	Proteobacteria	Gammaproteobacteria	BD7-8 marine group	*BD7-8 marine group	**BD7-8 marine group	***BD7-8 marine group
4c9aeb71068c318a7a66d90e09fd02ed	Bacteria	Proteobacteria	Alphaproteobacteria	Rickettsiales	SAR116 cladeAmbiguous_taxaAmbiguous_taxa	*SAR116 cladeAmbiguous_taxaAmbiguous_taxa	**SAR116 cladeAmbiguous_taxaAmbiguous_taxa
9fca65a3b88226503db289ab9cd64786	Bacteria	*Bacteria	**Bacteria	***Bacteria	****Bacteria	*****Bacteria	******Bacteria
ff9fd5d1c46c6dfb3dd925cd3acf5300	Bacteria	Proteobacteria	Alphaproteobacteria	Rhodobacterales	Rhodobacteraceae	uncultured	*uncultured
781adc2a0638bcb694d6331cdd45ad66	Bacteria	Proteobacteria	Gammaproteobacteria	Alteromonadales	Pseudoalteromonadaceae	PseudoalteromonasAmbiguous_taxa	*PseudoalteromonasAmbiguous_taxa
66da464844cf5f97a27fdf1f50fc5c7d	Bacteria	Gemmatimonadetes	Gemmatimonadetes	Gemmatimonadales	Gemmatimonadaceae	uncultured	*uncultured
6001a5572233a5891eb6cd23cb6ecb5e	Bacteria	Proteobacteria	Deltaproteobacteria	NB1-jAmbiguous_taxaAmbiguous_taxaAmbiguous_taxa	*NB1-jAmbiguous_taxaAmbiguous_taxaAmbiguous_taxa	**NB1-jAmbiguous_taxaAmbiguous_taxaAmbiguous_taxa	***NB1-jAmbiguous_taxaAmbiguous_taxaAmbiguous_taxa
e6b218df5557fb2c9752a502f42d5b01	Bacteria	Planctomycetes	Phycisphaerae	Phycisphaerales	Phycisphaeraceae	FS140-16B-02 marine group	uncultured bacterium
564b08a24081b462fb35446097600b4c	Bacteria	Proteobacteria	Alphaproteobacteria	Sphingomonadales	Sphingomonadaceae	SphingobiumAmbiguous_taxa	*SphingobiumAmbiguous_taxa
72c2c8b843aba5a7a3e5c83206c896ed	Bacteria	Proteobacteria	Gammaproteobacteria	Alteromonadales	Shewanellaceae	ShewanellaAmbiguous_taxa	*ShewanellaAmbiguous_taxa
c98e9f75cbb6e5c3fb874c18409785fb	Bacteria	Actinobacteria	Actinobacteria	Corynebacteriales	Nocardiaceae	RhodococcusAmbiguous_taxa	*RhodococcusAmbiguous_taxa
c3cdfeaa3d6305f33ca25912d3f5be0d	Bacteria	Acidobacteria	Holophagae	Acanthopleuribacterales	Acanthopleuribacteraceae	Acanthopleuribacter	uncultured bacterium
bdd2726429fc29bf03cb6dc2b6fc6c16	Bacteria	Cyanobacteria	Cyanobacteria	SubsectionI	FamilyI	Synechococcus	*Synechococcus
a72e369fb639477d34424a6ffdb0168b	Bacteria	Proteobacteria	Gammaproteobacteria	Pasteurellales	Pasteurellaceae	Haemophilus	uncultured bacterium
6e5e79aceb403ed179aee9db5556971c	Bacteria	Bacteroidetes	Cytophagia	Cytophagales	Cytophagaceae	Chryseolinea	uncultured bacterium
4f8d2fe4d54af7d757a55e7291c0e4b6	Bacteria	Proteobacteria	Alphaproteobacteria	Kordiimonadales	Kordiimonadaceae	Kordiimonas	*Kordiimonas
5e881de69ed24822e92be25b8a754b80	Bacteria	Peregrinibacteria	*Peregrinibacteria	**Peregrinibacteria	***Peregrinibacteria	****Peregrinibacteria	*****Peregrinibacteria
b83e542a78193c88d7832b384442120c	Bacteria	Bacteroidetes	Cytophagia	Cytophagales	Cytophagaceae	Chryseolinea	uncultured bacterium
0d259375785902a1126c9c021722f9b1	Bacteria	Proteobacteria	Alphaproteobacteria	Rhodobacterales	Rhodobacteraceae	LabrenziaAmbiguous_taxa	*LabrenziaAmbiguous_taxa
55d7040cb4cecf06f6c8e7be6b62cdeb	Bacteria	Bacteroidetes	Flavobacteriia	Flavobacteriales	Cryomorphaceae	*Cryomorphaceae	**Cryomorphaceae
760dbbb375c4b077e4197a384a8c05df	Bacteria	Bacteroidetes	Cytophagia	Cytophagales	Flammeovirgaceae	*Flammeovirgaceae	**Flammeovirgaceae
07527d86d3ffb3fceef24e5045486851	Bacteria	Proteobacteria	Gammaproteobacteria	Xanthomonadales	Xanthomonadales Incertae Sedis	Acidibacter	*Acidibacter
7bf56823b2499b338a6cffe0142635e6	Bacteria	Deinococcus-Thermus	Deinococci	Thermales	Thermaceae	Meiothermus	*Meiothermus
105f75c9dc62c7d2b4d753bf1fddc622	Bacteria	Proteobacteria	Deltaproteobacteria	NB1-j	*NB1-j	**NB1-j	***NB1-j
12674e272f87a967a3a207967dbab0e0	Bacteria	Actinobacteria	Actinobacteria	Micrococcales	Micrococcaceae	KocuriaAmbiguous_taxa	*KocuriaAmbiguous_taxa
a1b71ae16f4d52a5ec4786fa81700e88	Bacteria	Ignavibacteriae	Ignavibacteria	Ignavibacteriales	PHOS-HE36	uncultured bacterium	uncultured bacterium
524df39939c826a67d54a22ab6f9a431	Bacteria	Proteobacteria	Gammaproteobacteria	Oceanospirillales	Hahellaceae	Endozoicomonas	*Endozoicomonas
cac622d8d132a1f3314c6a252b00c0e7	Bacteria	Proteobacteria	Gammaproteobacteria	Oceanospirillales	Hahellaceae	Endozoicomonas	uncultured bacterium
7c0bf35359ff5bafbaf4b493f00bf168	Bacteria	Spirochaetae	Spirochaetes	Spirochaetales	Spirochaetaceae	Spirochaeta 2	*Spirochaeta 2
a890d6ebda1bc8c565766561299bac3e	Bacteria	Spirochaetae	Spirochaetes	Spirochaetales	Spirochaetaceae	Spirochaeta 2	*Spirochaeta 2
4a2cf0e1a9d2f9fced26a9269e6303f8	Bacteria	Proteobacteria	Alphaproteobacteria	Rhodospirillales	Rhodospirillaceae	uncultured	*uncultured
57158020dcd7801c33f009060bb41a46	Bacteria	Proteobacteria	Gammaproteobacteria	Pasteurellales	Pasteurellaceae	Haemophilus	uncultured bacterium
3dca1781fc39826cd47c1f5827458c74	Bacteria	Bacteroidetes	Flavobacteriia	Flavobacteriales	Flavobacteriaceae	Winogradskyella	uncultured bacterium
0e71691318c196db22b7a33aa9cb23a3	Bacteria	Proteobacteria	Gammaproteobacteria	Oceanospirillales	Hahellaceae	Endozoicomonas	uncultured Spongiobacter sp.
7ae8c14dc8e4dc14b154d76329983f73	Bacteria	Proteobacteria	Alphaproteobacteria	Sphingomonadales	Sphingomonadaceae	NovosphingobiumAmbiguous_taxa	*NovosphingobiumAmbiguous_taxa
49b2182fe26f72a3422367bddf4d0f71	Bacteria	Proteobacteria	Gammaproteobacteria	Oceanospirillales	Alcanivoracaceae	Alcanivorax	*Alcanivorax
db3df6246944df946ede81fab1ecc78e	Bacteria	Proteobacteria	*Proteobacteria	**Proteobacteria	***Proteobacteria	****Proteobacteria	*****Proteobacteria
7e22904bc0fbed8d90f3a4eb2ae372c4	Bacteria	Proteobacteria	Alphaproteobacteria	Rhizobiales	Phyllobacteriaceae	Pseudahrensia	uncultured bacterium
f17f84f5199d5cc58c34be630ce77f09	Bacteria	Acidobacteria	Subgroup 22	*Subgroup 22	**Subgroup 22	***Subgroup 22	****Subgroup 22
065cc3cf0ebc2163e5ff63b404670266	Bacteria	Bacteroidetes	Sphingobacteriia	Sphingobacteriales	env.OPS 17	uncultured bacterium	uncultured bacterium
d804d684b845050535ab6a21e2c2e1ce	Bacteria	Bacteroidetes	Flavobacteriia	Flavobacteriales	Flavobacteriaceae	*Flavobacteriaceae	**Flavobacteriaceae
71639a14a1a4a94bfe0cc20036822d5a	Bacteria	Proteobacteria	Gammaproteobacteria	Oceanospirillales	Halomonadaceae	Halomonas	*Halomonas
aa8a56d47a695a020e1ea191d6b792a2	Bacteria	Firmicutes	Bacilli	Bacillales	Bacillaceae	Anoxybacillus	uncultured bacterium
292a981a6447edcdfbbd404bc34959e7	Bacteria	Proteobacteria	Gammaproteobacteria	Enterobacteriales	Enterobacteriaceae	*Enterobacteriaceae	**Enterobacteriaceae
fb6341a7848e3c54f8bbc0f0f312095b	Bacteria	Proteobacteria	Alphaproteobacteria	Caulobacterales	Caulobacteraceae	Brevundimonas	*Brevundimonas
cd303fe8e9a9259176045898dbabd7e6	Bacteria	Firmicutes	Bacilli	Bacillales	Paenibacillaceae	Paenibacillus	*Paenibacillus
1f5cbb431f0569bb6a110ecf3c2bca07	Bacteria	Proteobacteria	Epsilonproteobacteria	Campylobacterales	Campylobacteraceae	Arcobacter	*Arcobacter
7f7e2b34156f49c48cd19571109baa8c	Bacteria	Bacteroidetes	Flavobacteriia	Flavobacteriales	Cryomorphaceae	uncultured	uncultured Bacteroidetes bacterium
2198544cd846c78e2a6a7cc8b8596561	Bacteria	Acidobacteria	Subgroup 22	*Subgroup 22	**Subgroup 22	***Subgroup 22	****Subgroup 22
81a2c00fd85e941098b8229c4daa04cb	Bacteria	Proteobacteria	Gammaproteobacteria	Alteromonadales	Alteromonadaceae	Alteromonas	uncultured Alteromonas sp.
0d6005c2f724ccf572ef9e84001f75e3	Bacteria	Proteobacteria	Epsilonproteobacteria	Campylobacterales	Helicobacteraceae	Sulfurovum	*Sulfurovum
2699f46aa874ec4a07452626dc0455fb	Bacteria	Actinobacteria	Actinobacteria	Propionibacteriales	Propionibacteriaceae	PropionibacteriumAmbiguous_taxa	*PropionibacteriumAmbiguous_taxa
4e4eedcce78925fe314d1385519afb10	Bacteria	Firmicutes	Bacilli	Bacillales	Bacillaceae	Anoxybacillus	uncultured bacterium
a7faa9b373f935f7b0b61ced7e87c120	Bacteria	Proteobacteria	Gammaproteobacteria	Xanthomonadales	JTB255 marine benthic group	*JTB255 marine benthic group	**JTB255 marine benthic group
7d45ab03302479c70129c3b53e7fc6fa	Bacteria	Proteobacteria	Alphaproteobacteria	Sphingomonadales	Sphingomonadaceae	NovosphingobiumAmbiguous_taxa	*NovosphingobiumAmbiguous_taxa
6e5457efb2aa3e392a12f551553c9937	Bacteria	Gemmatimonadetes	BD2-11 terrestrial groupAmbiguous_taxaAmbiguous_taxaAmbiguous_taxaAmbiguous_taxa	*BD2-11 terrestrial groupAmbiguous_taxaAmbiguous_taxaAmbiguous_taxaAmbiguous_taxa	**BD2-11 terrestrial groupAmbiguous_taxaAmbiguous_taxaAmbiguous_taxaAmbiguous_taxa	***BD2-11 terrestrial groupAmbiguous_taxaAmbiguous_taxaAmbiguous_taxaAmbiguous_taxa	****BD2-11 terrestrial groupAmbiguous_taxaAmbiguous_taxaAmbiguous_taxaAmbiguous_taxa
597523a02200b7b61864fe56a1609acb	Bacteria	Bacteroidetes	Cytophagia	Cytophagales	Cytophagaceae	Pseudarcicella	uncultured bacterium
bb612dd1c51714b17487ce119019dd6f	Bacteria	Proteobacteria	*Proteobacteria	**Proteobacteria	***Proteobacteria	****Proteobacteria	*****Proteobacteria
fd2fd50a5fe0790d5acdf07c519ed37c	Bacteria	Chloroflexi	Ardenticatenia	Ardenticatenales	uncultured bacterium	uncultured bacterium	uncultured bacterium
2d4ab13b37673dab92a143cb97d003ce	Bacteria	Bacteroidetes	Flavobacteriia	Flavobacteriales	Flavobacteriaceae	Ulvibacter	uncultured bacterium
4ea9870060e8d00e0e10b81ac3682ab7	Bacteria	Proteobacteria	Gammaproteobacteria	Alteromonadales	Colwelliaceae	Colwellia	*Colwellia
f41e7242dfaeb83190cb044f5d80999b	Bacteria	Proteobacteria	Alphaproteobacteria	SAR11 clade	Surface 1	*Surface 1	**Surface 1
bdf37972b5291f3ec0788a27226be6c0	Bacteria	Proteobacteria	Gammaproteobacteria	Vibrionales	Vibrionaceae	Photobacterium	*Photobacterium
48a8cdd8de94c15fa3320f2e90fcae73	Bacteria	Proteobacteria	Gammaproteobacteria	Alteromonadales	Colwelliaceae	Thalassotalea	uncultured bacterium
717a0a0aaeebe56eeda7429921a65b4d	Bacteria	Proteobacteria	Gammaproteobacteria	*Gammaproteobacteria	**Gammaproteobacteria	***Gammaproteobacteria	****Gammaproteobacteria
1c9cd113bb32391a1babf65f1efbaa37	Bacteria	Proteobacteria	Gammaproteobacteria	Xanthomonadales	JTB255 marine benthic group	*JTB255 marine benthic group	**JTB255 marine benthic group
965ac951b07af3574e5a4d4dfa563d1f	Bacteria	Bacteroidetes	Flavobacteriia	Flavobacteriales	Flavobacteriaceae	WinogradskyellaAmbiguous_taxa	*WinogradskyellaAmbiguous_taxa
3c6a1840e69af20aac66e58ad9af3388	Bacteria	Firmicutes	Bacilli	Bacillales	Staphylococcaceae	Staphylococcus	uncultured Staphylococcus sp.
88dd17758cae713be29eb166693c3f77	Bacteria	Gemmatimonadetes	BD2-11 terrestrial groupAmbiguous_taxaAmbiguous_taxaAmbiguous_taxaAmbiguous_taxa	*BD2-11 terrestrial groupAmbiguous_taxaAmbiguous_taxaAmbiguous_taxaAmbiguous_taxa	**BD2-11 terrestrial groupAmbiguous_taxaAmbiguous_taxaAmbiguous_taxaAmbiguous_taxa	***BD2-11 terrestrial groupAmbiguous_taxaAmbiguous_taxaAmbiguous_taxaAmbiguous_taxa	****BD2-11 terrestrial groupAmbiguous_taxaAmbiguous_taxaAmbiguous_taxaAmbiguous_taxa
8b4046e266d0a7b0cdac384940cc1d24	Bacteria	Proteobacteria	Alphaproteobacteria	Sneathiellales	Sneathiellaceae	Sneathiella	uncultured bacterium
735083caa49d6652f7515c2a0686869e	Bacteria	Bacteroidetes	Flavobacteriia	Flavobacteriales	Flavobacteriaceae	Tenacibaculum	uncultured marine bacterium
f7b74d3821235b7840577ad6a205b250	Bacteria	Proteobacteria	Alphaproteobacteria	SAR11 cladeAmbiguous_taxaAmbiguous_taxaAmbiguous_taxa	*SAR11 cladeAmbiguous_taxaAmbiguous_taxaAmbiguous_taxa	**SAR11 cladeAmbiguous_taxaAmbiguous_taxaAmbiguous_taxa	***SAR11 cladeAmbiguous_taxaAmbiguous_taxaAmbiguous_taxa
3d270eac283dedf26e2025974980e9bd	Bacteria	Proteobacteria	Alphaproteobacteria	Rhodospirillales	Rhodospirillaceae	uncultured	*uncultured
1f4d72b27f5cb4fb4be7fded9e400402	Bacteria	Proteobacteria	Alphaproteobacteria	Rhodobacterales	Rhodobacteraceae	*Rhodobacteraceae	**Rhodobacteraceae
8e557c1f32ed49965d085f163d9ce07c	Bacteria	Actinobacteria	Actinobacteria	Propionibacteriales	Nocardioidaceae	NocardioidesAmbiguous_taxa	*NocardioidesAmbiguous_taxa
3b828e71b6e63dd2593e08d9e750f7db	Bacteria	*Bacteria	**Bacteria	***Bacteria	****Bacteria	*****Bacteria	******Bacteria
f7af2952627a020a4615f7eca842257e	Bacteria	*Bacteria	**Bacteria	***Bacteria	****Bacteria	*****Bacteria	******Bacteria
d923a4971845ca1c67499bd0d7cf9726	Bacteria	Bacteroidetes	Cytophagia	Cytophagales	Flammeovirgaceae	Candidatus Amoebophilus	*Candidatus Amoebophilus
f738d9e8cdd4c295a0db752fd4087f07	Bacteria	Proteobacteria	Deltaproteobacteria	Desulfurellales	Desulfurellaceae	H16	uncultured bacterium
0fc22f771bcf465d2eb81cfc55f553e5	Bacteria	Spirochaetae	Spirochaetes	Spirochaetales	Spirochaetaceae	Spirochaeta 2	uncultured Spirochaetes bacterium
7606ac3f05fbc0229f7b48a488e1bda9	Bacteria	Proteobacteria	Gammaproteobacteria	KI89A clade	uncultured bacterium	uncultured bacterium	uncultured bacterium
36f4348bafd46653fe3674a1cbb52a67	Bacteria	Proteobacteria	Gammaproteobacteria	*Gammaproteobacteria	**Gammaproteobacteria	***Gammaproteobacteria	****Gammaproteobacteria
cc440c3396dee80da0aa7c341aaec82b	Bacteria	Proteobacteria	Alphaproteobacteria	Rhodobacterales	Rhodobacteraceae	*Rhodobacteraceae	**Rhodobacteraceae
a1940e8e3c2c79b7b59537c4d4d1c1a3	Bacteria	Proteobacteria	Gammaproteobacteria	Oceanospirillales	Hahellaceae	Endozoicomonas	uncultured bacterium
3a367cff706496722646c698edbf1dfe	Bacteria	Proteobacteria	Gammaproteobacteria	Cellvibrionales	Halieaceae	Haliea	uncultured bacterium
36e5b46409e7ea0370aa87a8bb51e6e6	Bacteria	Proteobacteria	Gammaproteobacteria	Xanthomonadales	JTB255 marine benthic group	*JTB255 marine benthic group	**JTB255 marine benthic group
6d3e6d8c74b682d4f0d062bd8d9f116c	Bacteria	Proteobacteria	Alphaproteobacteria	Rhizobiales	Rhizobiales Incertae Sedis	Agaricicola	uncultured bacterium
467124d0dca4fab961513b01a28b5de3	Bacteria	Proteobacteria	Gammaproteobacteria	Cellvibrionales	Halieaceae	*Halieaceae	**Halieaceae
14ec8c6c974e4b35195933b088eda424	Bacteria	Bacteroidetes	Flavobacteriia	Flavobacteriales	NS7 marine group	uncultured bacterium	uncultured bacterium
3989c89ada9b5fefb104498b2ae000a2	Bacteria	Proteobacteria	Alphaproteobacteria	Rhodobacterales	Rhodobacteraceae	*Rhodobacteraceae	**Rhodobacteraceae
077fc4587ef52ed4cf116d3d16359463	Bacteria	Proteobacteria	Deltaproteobacteria	Desulfobacterales	Desulfobulbaceae	Desulfobulbus	*Desulfobulbus
0e853558b131d14428ce0ad7e5857928	Bacteria	Proteobacteria	Gammaproteobacteria	Xanthomonadales	JTB255 marine benthic group	*JTB255 marine benthic group	**JTB255 marine benthic group
858c2ed3047b4c7e982ce5199cd0e326	Bacteria	Proteobacteria	Gammaproteobacteria	Oceanospirillales	OM182 cladeAmbiguous_taxaAmbiguous_taxa	*OM182 cladeAmbiguous_taxaAmbiguous_taxa	**OM182 cladeAmbiguous_taxaAmbiguous_taxa
629407dfa993f226028c4d0c2f653f26	Bacteria	Proteobacteria	Gammaproteobacteria	Legionellales	*Legionellales	**Legionellales	***Legionellales
864bff3fbb469f263e66d877ba1e8fa6	Bacteria	Proteobacteria	Gammaproteobacteria	uncultured	*uncultured	**uncultured	***uncultured
68f56c11ac557f288494bcebed76b125	Bacteria	Bacteroidetes	Bacteroidia	Bacteroidales	Marinilabiaceae	MarinifilumAmbiguous_taxa	*MarinifilumAmbiguous_taxa
54eef7415242a4376335c0a536354b48	Bacteria	Actinobacteria	Actinobacteria	Corynebacteriales	Corynebacteriaceae	Corynebacterium 1Ambiguous_taxa	*Corynebacterium 1Ambiguous_taxa
1829b6f9b029e0a4b35e23344f59d89e	Bacteria	Proteobacteria	Gammaproteobacteria	Xanthomonadales	JTB255 marine benthic groupAmbiguous_taxaAmbiguous_taxa	*JTB255 marine benthic groupAmbiguous_taxaAmbiguous_taxa	**JTB255 marine benthic groupAmbiguous_taxaAmbiguous_taxa
3c825a59d152a8df156fe35e3c01ab2a	Bacteria	Proteobacteria	Gammaproteobacteria	Thiotrichales	Thiotrichaceae	uncultured	uncultured bacterium
0ce2b9527661d186403b9f051772a26c	Bacteria	Proteobacteria	Gammaproteobacteria	Alteromonadales	Shewanellaceae	ShewanellaAmbiguous_taxa	*ShewanellaAmbiguous_taxa
666cf56ae3116a9126f2afb70a1a96ec	Bacteria	Proteobacteria	Gammaproteobacteria	Alteromonadales	Alteromonadaceae	Alteromonas	*Alteromonas
40dcfab102fd6385fab6af4baae27a24	Bacteria	Proteobacteria	Gammaproteobacteria	Cellvibrionales	Halieaceae	Haliea	*Haliea
139a1b2587e203623fc07a83809d14d1	Bacteria	Proteobacteria	Deltaproteobacteria	Desulfobacterales	Desulfobacteraceae	*Desulfobacteraceae	**Desulfobacteraceae
ee54f1a034a47ba0ec98ae432929d016	Bacteria	Proteobacteria	Alphaproteobacteria	Rhodospirillales	Rhodospirillaceae	uncultured	uncultured alpha proteobacterium
0bd4fe21b1c613f946f74df472da864e	Bacteria	Proteobacteria	Gammaproteobacteria	Xanthomonadales	JTB255 marine benthic group	*JTB255 marine benthic group	**JTB255 marine benthic group
3e2231b8a40c11b7652c37c99dc3c555	Bacteria	Nitrospirae	Nitrospira	Nitrospirales	Nitrospiraceae	uncultured	*uncultured
b6ae6812d947114b4235dd1e37f6809f	Bacteria	Proteobacteria	Alphaproteobacteria	Rhodospirillales	Rhodospirillaceae	uncultured	uncultured deep-sea bacterium
edbbcc2acf71a4c8ea8ad5d7ad016b4c	Bacteria	Proteobacteria	Gammaproteobacteria	Oceanospirillales	SUP05 clusterAmbiguous_taxaAmbiguous_taxa	*SUP05 clusterAmbiguous_taxaAmbiguous_taxa	**SUP05 clusterAmbiguous_taxaAmbiguous_taxa
2d01233a09daba1785e5d20066541119	Bacteria	Proteobacteria	Deltaproteobacteria	NB1-j	*NB1-j	**NB1-j	***NB1-j
e09f2be3131864b28e49ef930063f761	Bacteria	Bacteroidetes	Flavobacteriia	Flavobacteriales	Flavobacteriaceae	Pseudofulvibacter	uncultured bacterium
14089211d853a107293079ec3a2e5620	Bacteria	Acidobacteria	Subgroup 5	uncultured bacterium	uncultured bacterium	uncultured bacterium	uncultured bacterium
922c0afc3378c769cc7c0c52e82a9169	Bacteria	Proteobacteria	Alphaproteobacteria	Rhizobiales	Rhodobiaceae	Methyloceanibacter	uncultured bacterium
809bf153d12baf417de4275bfc1130e8	Bacteria	Firmicutes	Bacilli	Lactobacillales	Streptococcaceae	Streptococcus	*Streptococcus
a9ef298f891c47b3d2f822fd9d3b37f9	Bacteria	Bacteroidetes	Flavobacteriia	Flavobacteriales	Flavobacteriaceae	Polaribacter 4	uncultured bacterium
236d5ffbd0dc7fc3f245466e8018fea7	Bacteria	Proteobacteria	Alphaproteobacteria	Rhodospirillales	Rhodospirillaceae	uncultured	uncultured Rhodospirillaceae bacterium
976154df115cc394bf02f3b7c9784175	Bacteria	Acidobacteria	Subgroup 6	uncultured bacterium	uncultured bacterium	uncultured bacterium	uncultured bacterium
c98b4f33e93345f35c1238416bf8af34	Bacteria	Proteobacteria	Deltaproteobacteria	NB1-j	*NB1-j	**NB1-j	***NB1-j
976d53e516693a4e3cf51947570aca6a	Bacteria	*Bacteria	**Bacteria	***Bacteria	****Bacteria	*****Bacteria	******Bacteria
b383c1a52b5dfc949d9afed98faf3d0b	Bacteria	Proteobacteria	Gammaproteobacteria	*Gammaproteobacteria	**Gammaproteobacteria	***Gammaproteobacteria	****Gammaproteobacteria
280501178350998292dc68b1e0bb3f48	Bacteria	Acidobacteria	Subgroup 17	uncultured Acidobacterium sp.	uncultured Acidobacterium sp.	uncultured Acidobacterium sp.	uncultured Acidobacterium sp.
da6c6b4c0a547907ee3e96813c62beb3	Bacteria	Actinobacteria	Actinobacteria	Micrococcales	Cellulomonadaceae	Cellulomonas	uncultured bacterium
49456fd225a33b84e06f0fdc468523b9	Bacteria	Firmicutes	Bacilli	Bacillales	Staphylococcaceae	StaphylococcusAmbiguous_taxa	*StaphylococcusAmbiguous_taxa
37d681a40bf7e98e7a2c5aef82f98df4	Bacteria	*Bacteria	**Bacteria	***Bacteria	****Bacteria	*****Bacteria	******Bacteria
bf3f4438d3d53af56d3c0dc865a0bf53	Bacteria	Proteobacteria	Alphaproteobacteria	Rhodospirillales	Rhodospirillaceae	uncultured	uncultured Rhodospirillaceae bacterium
c45f1647e24fd16381f5d8694ad4c57a	Bacteria	*Bacteria	**Bacteria	***Bacteria	****Bacteria	*****Bacteria	******Bacteria
cce078c2b49b7ee5b3ef83a76ccd82f6	Bacteria	Proteobacteria	Alphaproteobacteria	Sphingomonadales	Erythrobacteraceae	*Erythrobacteraceae	**Erythrobacteraceae
40ed4b6da1345835c3476a6bae8b1909	Bacteria	Actinobacteria	Acidimicrobiia	Acidimicrobiales	OM1 clade	Candidatus Actinomarina	*Candidatus Actinomarina
2c5b67b3e986ea3f2ca76c5d8f74cf0d	Bacteria	Proteobacteria	Gammaproteobacteria	Vibrionales	Vibrionaceae	Vibrio	*Vibrio
586aa85ef1526892c992d62246e94d20	Bacteria	Proteobacteria	Deltaproteobacteria	Desulfurellales	Desulfurellaceae	H16Ambiguous_taxa	*H16Ambiguous_taxa
8188e51b0d0254b881f4988041fe58a0	Bacteria	Proteobacteria	Deltaproteobacteria	NB1-jAmbiguous_taxaAmbiguous_taxaAmbiguous_taxa	*NB1-jAmbiguous_taxaAmbiguous_taxaAmbiguous_taxa	**NB1-jAmbiguous_taxaAmbiguous_taxaAmbiguous_taxa	***NB1-jAmbiguous_taxaAmbiguous_taxaAmbiguous_taxa
9d6cbef4985e79a5700023e73106b0dd	Bacteria	Bacteroidetes	Sphingobacteriia	Sphingobacteriales	Chitinophagaceae	uncultured	*uncultured
5ef6e82f7b36f30d3738840ea4082265	Bacteria	Proteobacteria	Deltaproteobacteria	NB1-jAmbiguous_taxaAmbiguous_taxaAmbiguous_taxa	*NB1-jAmbiguous_taxaAmbiguous_taxaAmbiguous_taxa	**NB1-jAmbiguous_taxaAmbiguous_taxaAmbiguous_taxa	***NB1-jAmbiguous_taxaAmbiguous_taxaAmbiguous_taxa
1a54ef689396ab83d4ec4f28c47afadc	Bacteria	Proteobacteria	Gammaproteobacteria	*Gammaproteobacteria	**Gammaproteobacteria	***Gammaproteobacteria	****Gammaproteobacteria
9e9076bab55b386451021e235eb318eb	Bacteria	Proteobacteria	Alphaproteobacteria	Rhodospirillales	Rhodospirillaceae	Magnetospira	uncultured bacterium
f1b5f17af60b1b13801b8b87c0d903f2	Bacteria	Actinobacteria	Actinobacteria	Actinomycetales	Actinomycetaceae	Actinomyces	uncultured bacterium
a55baeb7bbece7e2b470bcd1c42733df	Bacteria	Proteobacteria	Alphaproteobacteria	Rhizobiales	Hyphomicrobiaceae	Pedomicrobium	uncultured bacterium
611824067393e94b1f14d806a9dcea3f	Bacteria	Firmicutes	Bacilli	Lactobacillales	Streptococcaceae	Streptococcus	Streptococcus anginosus subsp. anginosus
aa75b0db2e5d67af2c3376448f9dbbc8	Bacteria	Proteobacteria	Alphaproteobacteria	Sphingomonadales	Sphingomonadaceae	NovosphingobiumAmbiguous_taxa	*NovosphingobiumAmbiguous_taxa
7526514cf0e910802752996d9527d99f	Bacteria	Planctomycetes	Phycisphaerae	Phycisphaerales	Phycisphaeraceae	FS140-16B-02 marine group	uncultured bacterium
9bffa9d36e94a6186182014b1994eb69	Bacteria	Proteobacteria	*Proteobacteria	**Proteobacteria	***Proteobacteria	****Proteobacteria	*****Proteobacteria
3059b652778c5d5bd59de400a733b3eb	Bacteria	Planctomycetes	Phycisphaerae	Phycisphaerales	Phycisphaeraceae	JL-ETNP-F27	*JL-ETNP-F27
763df59130311cbd36a4beb6d49f8587	Bacteria	Gemmatimonadetes	Gemmatimonadetes	Gemmatimonadales	Gemmatimonadaceae	uncultured	uncultured bacterium
54bda13f63f74cd1027799ce6be1b731	Bacteria	Bacteroidetes	Flavobacteriia	Flavobacteriales	Flavobacteriaceae	*Flavobacteriaceae	**Flavobacteriaceae
a4d3fcca3b485e81ad20ac3c238d2279	Bacteria	Proteobacteria	Gammaproteobacteria	uncultured	*uncultured	**uncultured	***uncultured
1f66597f512c9c86c8bbfa376797d066	Bacteria	Bacteroidetes	Sphingobacteriia	Sphingobacteriales	Saprospiraceae	Aureispira	uncultured Bacteroidetes bacterium
275ab6faa1a4f79a0b545588b7034be7	Bacteria	Chloroflexi	JG30-KF-CM66	uncultured bacterium	uncultured bacterium	uncultured bacterium	uncultured bacterium
9366617abd90ed4f67b3f47675305404	Bacteria	Proteobacteria	Alphaproteobacteria	Rhodobacterales	Rhodobacteraceae	Paracoccus	*Paracoccus
813de12f75702b874be325b6c8dcef09	Bacteria	Cyanobacteria	Cyanobacteria	SubsectionI	FamilyI	*FamilyI	**FamilyI
3567a544b25a3d10ee1e44a93308e64d	Bacteria	Proteobacteria	Gammaproteobacteria	Xanthomonadales	JTB255 marine benthic groupAmbiguous_taxaAmbiguous_taxa	*JTB255 marine benthic groupAmbiguous_taxaAmbiguous_taxa	**JTB255 marine benthic groupAmbiguous_taxaAmbiguous_taxa
229d48a3eea0c084e7bf8c5bebfdc47f	Bacteria	Proteobacteria	Deltaproteobacteria	Desulfurellales	Desulfurellaceae	H16Ambiguous_taxa	*H16Ambiguous_taxa
58ee3a597a23e6a323510690935be9e0	Bacteria	*Bacteria	**Bacteria	***Bacteria	****Bacteria	*****Bacteria	******Bacteria
681a14979e8f2261995a2557e58e24e3	Bacteria	Firmicutes	Bacilli	Bacillales	Bacillaceae	Anoxybacillus	uncultured bacterium
eed4354106ca6c6d67f450aa913d1931	Bacteria	Proteobacteria	Gammaproteobacteria	*Gammaproteobacteria	**Gammaproteobacteria	***Gammaproteobacteria	****Gammaproteobacteria
9ccdb422e1879afdbaa483f74c9b4b05	Bacteria	Bacteroidetes	Cytophagia	Cytophagales	Cyclobacteriaceae	CyclobacteriumAmbiguous_taxa	*CyclobacteriumAmbiguous_taxa
c4ab0f3e2a980ab7e3bf9424642097c3	Bacteria	Proteobacteria	Gammaproteobacteria	unculturedAmbiguous_taxaAmbiguous_taxaAmbiguous_taxa	*unculturedAmbiguous_taxaAmbiguous_taxaAmbiguous_taxa	**unculturedAmbiguous_taxaAmbiguous_taxaAmbiguous_taxa	***unculturedAmbiguous_taxaAmbiguous_taxaAmbiguous_taxa
315fa7bef24a0739f07ba0404b7af465	Bacteria	Firmicutes	Bacilli	Bacillales	Staphylococcaceae	StaphylococcusAmbiguous_taxa	*StaphylococcusAmbiguous_taxa
e842266166ff79fb3d6a51e6a208d90d	Bacteria	Actinobacteria	Actinobacteria	Corynebacteriales	Mycobacteriaceae	Mycobacterium	*Mycobacterium
9a8d7ca8705625d75ee8c7d11fdf21a4	Bacteria	Proteobacteria	Gammaproteobacteria	Cellvibrionales	Halieaceae	*Halieaceae	**Halieaceae
f8411b9b0ec97b112c5849a933b267c3	Bacteria	Nitrospirae	Nitrospira	Nitrospirales	Nitrospiraceae	Nitrospira	uncultured Nitrospirae bacterium
567e1f2631d5597500a75a72945ab943	Bacteria	Proteobacteria	Alphaproteobacteria	Caulobacterales	Hyphomonadaceae	OceanicaulisAmbiguous_taxa	*OceanicaulisAmbiguous_taxa
54651e2bf0108aebce0ad025bfd42092	Bacteria	Planctomycetes	Phycisphaerae	Phycisphaerales	Phycisphaeraceae	JL-ETNP-F27	*JL-ETNP-F27
b815246f3669b5702a46a11c0a6d7173	Bacteria	Proteobacteria	Gammaproteobacteria	Pseudomonadales	Pseudomonadaceae	Pseudomonas	*Pseudomonas
1583723b1cb48648c3d5d19f036d0c96	Bacteria	Bacteroidetes	Cytophagia	Cytophagales	Cytophagaceae	DyadobacterAmbiguous_taxa	*DyadobacterAmbiguous_taxa
896eb612afb284449750c3335903c136	Bacteria	Proteobacteria	Gammaproteobacteria	Oceanospirillales	MBAE14	uncultured bacterium	uncultured bacterium
28eb761e3c5737d35d3cf686bca1c015	Bacteria	Proteobacteria	Gammaproteobacteria	Cellvibrionales	Halieaceae	Halioglobus	uncultured bacterium
d88f0c3bb3d949583891bf95917157d1	Bacteria	Proteobacteria	Gammaproteobacteria	Oceanospirillales	Oceanospirillaceae	ThalassolituusAmbiguous_taxa	*ThalassolituusAmbiguous_taxa
508e3d0bd03b6cacb35b9e8be694d40a	Bacteria	Proteobacteria	Gammaproteobacteria	Oceanospirillales	Oceanospirillaceae	Pseudohongiella	*Pseudohongiella
[truncated: 3,498 more rows]

## Sheet: ANCOM-BC results for C.delta
	Sig Site	Sig Depth	Sig Longitude	max site q-values	Depth p-values	Longitude p-values	Run p-values	Depth q-values	Longitude q-values	Run q-values	Depth beta	Longitude beta	Run beta
[truncated: 200 more rows]
